# Supplementary material for: The fate of recent duplicated genes following a fourth-round whole genome duplication in a tetraploid fish, common carp (Cyprinus carpio)
Source: Sci Rep. 2015 Feb 3;5:8199. doi: 10.1038/srep08199 (PMC4314655; doi:10.1038/srep08199)
Supplement: Supplementary Information — Table S1 [file srep08199-s2.xls]

## Sheet: Supplementary Table S1
First syntenic region	Copy1	Start	End	Zebrafish Gene ID	Zebrafish Chr	Start	End	Second syntenic region	Copy2	Start	End
scaffold19766.1	XLOC_125473	700	6107	ENSDARG00000031164	1	4291630	4308270	scaffold20720.1	XLOC_133797-490	5156	7554
scaffold19766.1	XLOC_125474	8394	13657	ENSDARG00000037777	1	4311593	4323415	scaffold20720.1	XLOC_133797-491	322	2631
scaffold11468.1	XLOC_028183	20028	29938	ENSDARG00000032795	1	8992462	9017000	scaffold35741.1	XLOC_241373	22462	31035
scaffold11468.1	XLOC_028187	9367	14395	ENSDARG00000018263	1	9030573	9040849	scaffold35741.1	XLOC_241376	7545	11708
scaffold13917.1	XLOC_065949-239	334	3361	ENSDARG00000003398	1	13339435	13348758	scaffold21849.1	XLOC_143235	43486	53185
scaffold13917.1	XLOC_065949-240	13028	20473	ENSDARG00000074867	1	13351605	13367292	scaffold21849.1	XLOC_143233	25965	36106
scaffold16142.1	XLOC_092392	9451	11126	ENSDARG00000037410	1	20092032	20095242	scaffold2535.1	XLOC_170906	16300	17877
scaffold16142.1	XLOC_092386	4267	7910	ENSDARG00000037409	1	20095811	20104128	scaffold2535.1	XLOC_170921	19240	23322
scaffold30578.1	XLOC_208619	49513	51906	ENSDARG00000037260	1	24987781	24992076	scaffold7950.1	XLOC_423671-1365	43651	44950
scaffold30578.1	XLOC_208618	35107	46818	ENSDARG00000037261	1	24993612	25010525	scaffold7950.1	XLOC_423671-1366	50230	54945
scaffold20343.1	XLOC_130595-474	20778	22425	ENSDARG00000037178	1	28776999	28806135	scaffold5220.1	XLOC_328029	13900	15703
scaffold20343.1	XLOC_130595-475	10853	19408	ENSDARG00000028982	1	28807314	28898986	scaffold5220.1	XLOC_328028	3536	11507
scaffold11340.1	XLOC_025909	6029	10339	ENSDARG00000092693	1	34248737	34346481	scaffold35047.1	XLOC_237101	314	4217
scaffold11340.1	XLOC_025903	1674	4340	ENSDARG00000069910	1	34328054	34339584	scaffold35047.1	XLOC_237106	6142	7902
scaffold16622.1	XLOC_097165	19558	21778	ENSDARG00000074662	1	40487641	40495354	scaffold298.1	XLOC_203019	16164	18696
scaffold16622.1	GENE LOST			ENSDARG00000076585	1	40500329	40507760	scaffold298.1	XLOC_203027	11327	13603
scaffold16622.1	XLOC_097167	27912	35899	ENSDARG00000079631	1	40509087	40532942	scaffold298.1	XLOC_203017	1205	9263
scaffold10559.1	XLOC_011294	63619	66168	ENSDARG00000087333	1	40955058	40962131	scaffold281.1	XLOC_191151	45354	48565
scaffold10559.1	XLOC_011286	53156	61461	ENSDARG00000009315	1	40965275	41000910	scaffold281.1	XLOC_191142	33743	42958
scaffold10559.1	XLOC_011292	36655	52535	ENSDARG00000030368	1	41005810	41031327	scaffold281.1	XLOC_191149	14006	33568
scaffold35126.1	XLOC_237544	5877	6694	ENSDARG00000007941	1	41290722	41292304	scaffold41286.1	XLOC_273205	5788	6606
scaffold35126.1	XLOC_237543	1126	3015	ENSDARG00000095651	1	41293585	41295724	scaffold41286.1	XLOC_273206	8502	14714
scaffold1144.1	XLOC_027629	72	4846	ENSDARG00000069116	1	44846027	44849977	scaffold9591.1	XLOC_463832	4724	6371
scaffold1144.1	XLOC_027630	7307	16632	ENSDARG00000069114	1	44852042	44875455	scaffold9591.1	XLOC_463833	8009	17050
scaffold1144.1	XLOC_027643	18574	24698	ENSDARG00000014803	1	44877398	44890185	scaffold9591.1	XLOC_463837	19193	22001
scaffold1144.1	XLOC_027632	26125	29407	ENSDARG00000016793	1	44895139	44902395	scaffold9591.1	XLOC_463834	26239	29317
scaffold32219.1	XLOC_219615	8625	14101	ENSDARG00000007786	1	45024760	45037415	scaffold5215.1	XLOC_327831	11927	15445
scaffold32219.1	XLOC_219621	4989	8135	ENSDARG00000009472	1	45037847	45046967	scaffold5215.1	XLOC_327824	16038	18282
scaffold44558.1	XLOC_290709	6054	6915	ENSDARG00000069632	1	45793835	45803328	scaffold9854.1	XLOC_469610	36573	37494
scaffold44558.1	XLOC_290707	493	4561	ENSDARG00000025518	1	45803323	45812544	scaffold9854.1	XLOC_469601	31173	35104
scaffold1004.1	XLOC_000892	631	2456	ENSDARG00000032340	1	46120978	46133467	scaffold648.1	XLOC_377889	30352	35633
scaffold1004.1	XLOC_000887	3375	4663	ENSDARG00000026068	1	46134420	46140137	scaffold648.1	GENE LOST
scaffold1004.1	XLOC_000888	6466	22586	ENSDARG00000002285	1	46142380	46171267	scaffold648.1	XLOC_377903	11975	26454
scaffold153.1	XLOC_083552	39871	53643	ENSDARG00000016548	1	46396047	46426613	scaffold592.1	XLOC_357202	523	7915
scaffold153.1	XLOC_083551	16309	37702	ENSDARG00000073848	1	46429125	46517387	scaffold592.1	XLOC_357203	15412	36339
scaffold12718.1	XLOC_048753	222	6228	ENSDARG00000036650	1	47114113	47130073	scaffold7501.1	XLOC_411444	33503	38538
scaffold12718.1	XLOC_048754	8274	15213	ENSDARG00000036645	1	47132343	47147148	scaffold7501.1	XLOC_411443	23548	31601
scaffold6396.1	XLOC_374797	747	1277	ENSDARG00000036637	1	47149744	47151627	scaffold7501.1	XLOC_411452	19741	20271
scaffold6396.1	GENE LOST			ENSDARG00000036636	1	47157320	47161104	scaffold7501.1	XLOC_411441	16256	18235
scaffold6396.1	XLOC_374807	2966	23425	ENSDARG00000052641	1	47163803	47203746	scaffold7501.1	XLOC_411438	3048	13410
scaffold1220.1	XLOC_040545	18022	31474	ENSDARG00000036687	1	47828751	47907556	scaffold3169.1	XLOC_216229	2535	16767
scaffold1220.1	XLOC_040535	13394	14527	ENSDARG00000069450	1	47911841	47928560	scaffold3169.1	XLOC_216239	20831	21946
scaffold14988.1	XLOC_079913-291	28334	32843	ENSDARG00000030765	1	50416755	50426125	scaffold16477.1	XLOC_095691-352	16489	19718
scaffold14988.1	XLOC_079913-290	40077	44594	ENSDARG00000052520	1	50440735	50457726	scaffold16477.1	XLOC_095691-351	3028	9681
scaffold2084.1	XLOC_134810	510	10045	ENSDARG00000013667	1	50705690	50801031	scaffold9577.1	XLOC_463558	9140	17360
scaffold2084.1	XLOC_134806	12612	19366	ENSDARG00000060036	1	50801021	50826737	scaffold9577.1	XLOC_463555	16825	28913
scaffold3118.1	XLOC_212932	30965	40217	ENSDARG00000005578	1	51506478	51524949	scaffold5110.1	XLOC_322995	18040	22867
scaffold3118.1	XLOC_212945	41852	51753	ENSDARG00000024933	1	51530601	51548207	scaffold5110.1	XLOC_322989	5172	16514
scaffold3118.1	XLOC_212935	52686	54741	ENSDARG00000004427	1	51548880	51551650	scaffold5110.1	XLOC_322992	2855	4269
scaffold4598.1	XLOC_298090-1019	33175	39073	ENSDARG00000075754	1	55730478	55750050	scaffold8149.1	XLOC_429248	33070	43800
scaffold4598.1	XLOC_298090-1018	23480	27539	ENSDARG00000036281	1	55755229	55778413	scaffold8149.1	XLOC_429247	19548	30609
scaffold4598.1	XLOC_298089	6091	12713	ENSDARG00000068255	1	55787173	55788301	scaffold8149.1	XLOC_429246	14626	15117
scaffold10046.1	XLOC_001048	18804	35704	ENSDARG00000022309	2	1936037	1964852	scaffold8619.1	XLOC_441240	1090	9658
scaffold10046.1	XLOC_001049	39942	40512	ENSDARG00000022303	2	1970655	1975857	scaffold8619.1	XLOC_441241	13248	13827
scaffold22609.1	XLOC_149545	17601	23037	ENSDARG00000088246	2	2923616	2941632	scaffold456.1	XLOC_296155	18659	29371
scaffold22609.1	XLOC_149539	9080	16846	ENSDARG00000025889	2	2941647	2964335	scaffold456.1	XLOC_296170	30175	44582
scaffold29638.1	XLOC_201934	13746	15246	ENSDARG00000063445	2	3879432	3898088	scaffold35706.1	XLOC_241177	1626	4283
scaffold29638.1	XLOC_201936	7354	12424	ENSDARG00000058995	2	3897559	3908363	scaffold35706.1	XLOC_241169	5681	8341
scaffold29638.1	XLOC_201933	3993	6609	ENSDARG00000063446	2	3910978	3914185	scaffold35706.1	XLOC_241179	9671	12422
scaffold19415.1	XLOC_122344	10543	11774	ENSDARG00000039830	2	5885534	5891553	scaffold2247.1	XLOC_148383	38258	38919
scaffold19415.1	XLOC_122334	3356	3964	ENSDARG00000063223	2	5903803	5904831	scaffold2247.1	XLOC_148377	32984	33592
scaffold19415.1	XLOC_122333	509	2332	ENSDARG00000063218	2	5908158	5934900	scaffold2247.1	XLOC_148376	20450	29884
scaffold35432.1	XLOC_239577	15417	17443	ENSDARG00000038980	2	9361512	9368564	scaffold8534.1	XLOC_439112	13818	18785
scaffold35432.1	XLOC_239571	3757	12604	ENSDARG00000009488	2	9371736	9415099	scaffold8534.1	XLOC_439107	3578	11083
scaffold23992.1	XLOC_160323	9950	18893	ENSDARG00000058410	2	9707575	9730294	scaffold8276.1	GENE LOST
scaffold23992.1	GENE LOST			ENSDARG00000069280	2	9735018	9740663	scaffold8276.1	XLOC_432607	11460	12977
scaffold23992.1	XLOC_160331	22872	26175	ENSDARG00000029292	2	9746978	9760625	scaffold8276.1	XLOC_432614	11716	22285
scaffold23992.1	XLOC_160333	30194	32500	ENSDARG00000069287	2	9771984	9778860	scaffold8276.1	XLOC_432617	28589	31980
scaffold3209.1	XLOC_218780	10449	17966	ENSDARG00000028131	2	14819195	14853746	scaffold544.1	XLOC_337522	19547	22414
scaffold3209.1	XLOC_218781	19938	21846	ENSDARG00000057743	2	14855673	14862429	scaffold544.1	XLOC_337524	24599	28688
scaffold1139.1	XLOC_026765	11749	29277	ENSDARG00000023701	2	19131620	19171555	scaffold1611.1	XLOC_092009	49496	66993
scaffold1139.1	XLOC_026782	33834	46942	ENSDARG00000075120	2	19180207	19205166	scaffold1611.1	XLOC_091993	22824	47058
scaffold1139.1	XLOC_026772	48822	51436	ENSDARG00000020192	2	19218016	19234798	scaffold1611.1	XLOC_092006	18680	22465
scaffold1139.1	XLOC_026785	52964	56336	ENSDARG00000002412	2	19237376	19288419	scaffold1611.1	XLOC_091992	13220	17263
scaffold31966.1	XLOC_217989	19871	23143	ENSDARG00000021200	2	20873367	20878695	scaffold4487.1	XLOC_292367	29837	33323
scaffold31966.1	XLOC_217990	1172	5843	ENSDARG00000063544	2	20886317	20951844	scaffold4487.1	XLOC_292355	35858	51463
scaffold1198.1	XLOC_036813	5191	7267	ENSDARG00000078986	2	21402070	21404307	scaffold259.1	XLOC_175048	31978	32737
scaffold1198.1	XLOC_036806	1571	4989	ENSDARG00000016253	2	21404875	21415152	scaffold259.1	XLOC_175040	27604	29172
scaffold15407.1	XLOC_084756	281	3260	ENSDARG00000039022	2	22075319	22094365	scaffold373.1	XLOC_250511	10566	16623
scaffold15407.1	XLOC_084750	7034	9875	ENSDARG00000008807	2	22097859	22108079	scaffold373.1	XLOC_250505	19115	21691
scaffold15407.1	XLOC_084757	11467	13354	ENSDARG00000077323	2	22110767	22117094	scaffold373.1	XLOC_250514	23450	25238
scaffold15407.1	XLOC_084758	18464	22240	ENSDARG00000018478	2	22134387	22146295	scaffold373.1	XLOC_250516	30743	34689
scaffold15407.1	XLOC_084755	31449	37247	ENSDARG00000062024	2	22152026	22216234	scaffold373.1	XLOC_250509	41007	62707
scaffold145.1	XLOC_073866	54698	57769	ENSDARG00000009793	2	23298624	23304670	scaffold7243.1	XLOC_403533	618	7579
scaffold145.1	XLOC_073864	44965	48518	ENSDARG00000035858	2	23309714	23315897	scaffold7243.1	XLOC_403534	10343	14786
scaffold145.1	XLOC_073846	35734	40325	ENSDARG00000035859	2	23321879	23327384	scaffold7243.1	XLOC_403541	17819	23920
scaffold1288.1	XLOC_051041	12021	13097	ENSDARG00000018616	2	24701266	24702342	scaffold24094.1	XLOC_161096	20382	21458
scaffold1288.1	XLOC_051042	15495	21500	ENSDARG00000011934	2	24706355	24714408	scaffold24094.1	GENE LOST
scaffold1288.1	XLOC_051052	22499	31141	ENSDARG00000026053	2	24713629	24731591	scaffold24094.1	XLOC_161104	34329	46269
scaffold2878.1	XLOC_195944	46652	81506	ENSDARG00000056218	2	25806282	25963360	scaffold640.1	XLOC_374989	23881	58821
scaffold2878.1	XLOC_195943	30550	44537	ENSDARG00000056196	2	25965013	25986156	scaffold640.1	XLOC_374988	2974	21235
scaffold20365.1	XLOC_130780	1211	2620	ENSDARG00000055996	2	26646616	26650038	scaffold791.1	XLOC_422565-1359	14571	16008
scaffold20365.1	XLOC_130782	3913	7890	ENSDARG00000078455	2	26653135	26657227	scaffold791.1	GENE LOST
scaffold20365.1	XLOC_130783	11539	22876	ENSDARG00000086052	2	26662307	26675900	scaffold791.1	XLOC_422578-1361	25546	26740
scaffold12333.1	XLOC_042718	36774	53324	ENSDARG00000061461	2	27460033	27463608	scaffold9938.1	XLOC_471383	27812	32079
scaffold12333.1	XLOC_042717	28915	35365	ENSDARG00000038894	2	27466576	27478351	scaffold9938.1	XLOC_471382	19647	26459
scaffold12333.1	XLOC_042721	1266	13472	ENSDARG00000061450	2	27478631	27527497	scaffold9938.1	XLOC_471384	783	17575
scaffold23216.1	XLOC_154366	6973	11267	ENSDARG00000006818	2	27704338	27723973	scaffold33176.1	XLOC_225501	12038	19685
scaffold23216.1	XLOC_154365	2	5547	ENSDARG00000031715	2	27725640	27757359	scaffold33176.1	XLOC_225500	212	10639
scaffold19717.1	XLOC_125063	1648	15937	ENSDARG00000061214	2	30675183	30699340	scaffold903.1	XLOC_450853	18203	32736
scaffold19717.1	XLOC_125068	18679	29661	ENSDARG00000061196	2	30701828	30732894	scaffold903.1	XLOC_450846	2245	17655
scaffold2233.1	XLOC_147285	25488	27936	ENSDARG00000038784	2	32212087	32223025	scaffold6806.1	XLOC_388952	22327	30663
scaffold2233.1	XLOC_147284-543	20618	22824	ENSDARG00000038785	2	32223429	32231413	scaffold6806.1	XLOC_388951-1247	17876	19614
scaffold2233.1	XLOC_147284-542	9629	15010	ENSDARG00000038786	2	32232503	32276670	scaffold6806.1	XLOC_388951-1248	4576	11917
scaffold12475.1	XLOC_044881	5530	16530	ENSDARG00000068288	2	35714224	35742453	scaffold3814.1	XLOC_255366	14148	26033
scaffold12475.1	XLOC_044876	52	3230	ENSDARG00000004580	2	35747016	35761653	scaffold3814.1	XLOC_255360	4502	11808
scaffold1532.1	XLOC_083785	16807	20704	ENSDARG00000060322	2	36634957	36639542	scaffold40775.1	XLOC_270460-933	7203	9707
scaffold1532.1	XLOC_083787	25465	34216	ENSDARG00000060326	2	36641517	36653086	scaffold40775.1	XLOC_270460-932	1110	5186
scaffold10922.1	XLOC_018292	17413	24096	ENSDARG00000004173	2	36897647	36926913	scaffold2077.1	XLOC_134214	46776	49693
scaffold10922.1	XLOC_018289	7147	8190	ENSDARG00000060350	2	36928294	36936822	scaffold2077.1	XLOC_134211	33192	37606
scaffold10922.1	XLOC_018286	15588	16395	ENSDARG00000060345	2	36928632	36931230	scaffold2077.1	XLOC_134204	40673	45771
scaffold25898.1	XLOC_175006	429	1310	ENSDARG00000038709	2	37475050	37475934	scaffold6844.1	XLOC_390318	30622	31503
scaffold25898.1	XLOC_175007	4420	8136	ENSDARG00000005327	2	37483787	37490982	scaffold6844.1	XLOC_390319	34960	40995
scaffold25898.1	XLOC_175017	10883	20742	ENSDARG00000054162	2	37496754	37517505	scaffold6844.1	XLOC_390327	43756	52929
scaffold3186.1	XLOC_217317	988	27234	ENSDARG00000023185	2	37679785	37693261	scaffold647.1	XLOC_377585	10302	16397
scaffold3186.1	XLOC_217326	30906	33971	ENSDARG00000023181	2	37697938	37703032	scaffold647.1	XLOC_377569	4147	6529
scaffold461.1	XLOC_298662	31546	42016	ENSDARG00000038716	2	37742615	37756145	scaffold6697.1	XLOC_385384	1153	11601
scaffold461.1	XLOC_298661	25662	29519	ENSDARG00000053792	2	37758249	37768934	scaffold6697.1	XLOC_385385	12815	16028
scaffold461.1	XLOC_298649	19514	23429	ENSDARG00000002031	2	37770447	37783417	scaffold6697.1	GENE LOST
scaffold461.1	XLOC_298648	451	15719	ENSDARG00000075543	2	37790283	37818491	scaffold6697.1	XLOC_385393	18335	47278
scaffold1342.1	XLOC_059244	5358	16344	ENSDARG00000054290	2	37900578	37928232	scaffold7472.1	XLOC_410609	2398	23546
scaffold1342.1	XLOC_059238	17858	19227	ENSDARG00000054292	2	37928185	37932766	scaffold7472.1	XLOC_410608	25455	27002
scaffold13639.1	XLOC_062345	342	25118	ENSDARG00000086990	2	38446369	38594873	scaffold29716.1	XLOC_202419-715	13601	15030
scaffold13639.1	XLOC_062346	29234	31889	ENSDARG00000075562	2	38596827	38613597	scaffold29716.1	XLOC_202419-716	4745	6683
scaffold2334.1	XLOC_155330	57074	59392	ENSDARG00000014692	2	41536204	41544585	scaffold9885.1	XLOC_470268-1490	26353	28904
scaffold2334.1	XLOC_155329	51422	56611	ENSDARG00000060210	2	41544790	41561387	scaffold9885.1	GENE LOST
scaffold2334.1	XLOC_155319	42219	50053	ENSDARG00000014986	2	41563236	41583420	scaffold9885.1	XLOC_470271	37110	40717
scaffold15109.1	XLOC_081418	30215	36566	ENSDARG00000068143	2	42257404	42275102	scaffold5700.1	XLOC_348453	864	7606
scaffold15109.1	XLOC_081422	14142	28514	ENSDARG00000038658	2	42292710	42299718	scaffold5700.1	XLOC_348445	16203	21507
scaffold10479.1	XLOC_009883	4180	11019	ENSDARG00000053358	2	42825522	42849775	scaffold9981.1	XLOC_472326	969	3090
scaffold10479.1	XLOC_009887	21625	39782	ENSDARG00000031783	2	42877342	42966373	scaffold9981.1	XLOC_472334	12609	46243
scaffold23903.1	XLOC_159676	19597	23208	ENSDARG00000079124	2	44612299	44618774	scaffold26542.1	XLOC_179823	6571	10318
scaffold23903.1	XLOC_159675	17137	18090	ENSDARG00000060024	2	44623829	44625766	scaffold26542.1	XLOC_179822-654	3802	4615
scaffold23903.1	XLOC_159674	15220	16332	ENSDARG00000091424	2	44627715	44628827	scaffold26542.1	XLOC_179822-653	1782	2892
scaffold1165.1	XLOC_031289	35417	40739	ENSDARG00000053101	2	45710634	45719285	scaffold2364.1	XLOC_157722	15234	20253
scaffold1165.1	XLOC_031287	25594	31555	ENSDARG00000053104	2	45720833	45746468	scaffold2364.1	XLOC_157723	22316	30955
scaffold5314.1	XLOC_331986	1090	15052	ENSDARG00000014674	2	47496912	47540359	scaffold6899.1	XLOC_392026	8891	30793
scaffold5314.1	XLOC_331991	29993	31762	ENSDARG00000038574	2	47704725	47707925	scaffold6899.1	XLOC_392027	41508	43277
scaffold5314.1	XLOC_332002	33229	36893	ENSDARG00000027966	2	47709967	47743534	scaffold6899.1	XLOC_392035	44676	52122
scaffold18708.1	XLOC_116420	19207	24128	ENSDARG00000076969	2	48011265	48018262	scaffold6924.1	GENE LOST
scaffold18708.1	GENE LOST			ENSDARG00000038569	2	48069333	48071845	scaffold6924.1	XLOC_392868	21454	23181
scaffold18708.1	XLOC_116418-435	288	3957	ENSDARG00000094120	2	48096548	48098223	scaffold6924.1	XLOC_392863-1261	1011	2466
scaffold18708.1	XLOC_116418-436	4596	6111	ENSDARG00000052949	2	48108982	48110499	scaffold6924.1	XLOC_392863-1262	3105	4623
scaffold15777.1	XLOC_088586	16373	25405	ENSDARG00000038543	2	50376130	50404290	scaffold5396.1	XLOC_335649	4891	11464
scaffold15777.1	XLOC_088575	11326	13683	ENSDARG00000059857	2	50414868	50430961	scaffold5396.1	XLOC_335640	274	2098
scaffold12700.1	XLOC_048510	16806	19387	ENSDARG00000015853	3	10231802	10243908	scaffold14972.1	XLOC_079724	5881	14229
scaffold12700.1	XLOC_048504	688	9682	ENSDARG00000063156	3	10257963	10258931	scaffold14972.1	XLOC_079733	20593	22629
scaffold11040.1	XLOC_020513	24702	28827	ENSDARG00000077868	3	12376319	12385922	scaffold2541.1	XLOC_171441	23284	28138
scaffold11040.1	XLOC_020511	7353	18800	ENSDARG00000038373	3	12404618	12405940	scaffold2541.1	XLOC_171447	36346	42102
scaffold23497.1	XLOC_156480	14656	16299	ENSDARG00000043237	3	13875231	13876856	scaffold9825.1	XLOC_468985	3374	5023
scaffold23497.1	XLOC_156478	3122	4189	ENSDARG00000087188	3	13889405	13895597	scaffold9825.1	XLOC_468987	14794	15915
scaffold2841.1	XLOC_193333	11339	28460	ENSDARG00000076052	3	14834186	14869326	scaffold5318.1	XLOC_332183	13055	22649
scaffold2841.1	XLOC_193336	687	4084	ENSDARG00000075813	3	14876537	14889287	scaffold5318.1	XLOC_332186	6040	11893
scaffold152.1	XLOC_082371-300	54337	57050	ENSDARG00000011925	3	15059913	15079674	scaffold466.1	XLOC_301253	87171	108163
scaffold152.1	XLOC_082371-299	48394	51526	ENSDARG00000011360	3	15081130	15091725	scaffold466.1	XLOC_301252	80740	85918
scaffold152.1	XLOC_082370	44104	47600	ENSDARG00000002339	3	15094319	15101204	scaffold466.1	XLOC_301251	76337	79563
scaffold152.1	XLOC_082382	40203	40682	ENSDARG00000094557	3	15109869	15110752	scaffold466.1	XLOC_301263	70333	70826
scaffold152.1	XLOC_082377	10957	25250	ENSDARG00000078736	3	15155116	15212760	scaffold466.1	XLOC_301262	35425	63715
scaffold25345.1	XLOC_170868	5110	18222	ENSDARG00000062302	3	15380543	15399995	scaffold3154.1	XLOC_215265-762	49681	55542
scaffold25345.1	GENE LOST			ENSDARG00000008403	3	15410516	15415636	scaffold3154.1	XLOC_215265-761	41854	42700
scaffold25345.1	XLOC_170869	19576	21867	ENSDARG00000038281	3	15422243	15428699	scaffold3154.1	XLOC_215264	34519	39999
scaffold1179.1	XLOC_033600	2055	10170	ENSDARG00000021195	3	15885905	15905240	scaffold21.1	XLOC_136068	6626	26746
scaffold1179.1	XLOC_033607	15667	22416	ENSDARG00000077563	3	15922036	15923469	scaffold21.1	XLOC_136082	30799	32241
scaffold24750.1	XLOC_166217	9909	13393	ENSDARG00000070807	3	18285032	18385927	scaffold3355.1	XLOC_227729	10006	13558
scaffold24750.1	XLOC_166218	17664	19512	ENSDARG00000087327	3	18389466	18391395	scaffold3355.1	XLOC_227728	4273	6160
scaffold322.1	XLOC_219491	48526	54344	ENSDARG00000056467	3	19900116	19908821	scaffold8119.1	XLOC_428449	33480	36346
scaffold322.1	XLOC_219476-774	40036	46056	ENSDARG00000029331	3	19914994	19929921	scaffold8119.1	XLOC_428444-1378	25694	30711
scaffold322.1	XLOC_219476-773	31860	34519	ENSDARG00000035066	3	19931192	19953067	scaffold8119.1	XLOC_428444-1377	14490	17092
scaffold322.1	XLOC_219475	8076	23500	ENSDARG00000012881	3	19955146	19981409	scaffold8119.1	XLOC_428443	1087	7283
scaffold14698.1	XLOC_076431	11871	13390	ENSDARG00000056012	3	23933176	23935071	scaffold4919.1	XLOC_313857	21637	31386
scaffold14698.1	XLOC_076428	24207	25534	ENSDARG00000056015	3	23945474	23948441	scaffold4919.1	XLOC_313855	36093	37372
scaffold13470.1	XLOC_059965	1243	6620	ENSDARG00000011579	3	23960067	23963104	scaffold1692.1	XLOC_100219	1153	3137
scaffold13470.1	XLOC_059966	9166	12455	ENSDARG00000056023	3	23968592	23973677	scaffold1692.1	XLOC_100220	9045	12237
scaffold13470.1	XLOC_059968	19850	21319	ENSDARG00000056027	3	23979150	23981797	scaffold1692.1	XLOC_100221	19877	21386
scaffold30194.1	XLOC_205806	5825	6157	ENSDARG00000025615	3	24481045	24488511	scaffold9407.1	XLOC_459620	16429	16761
scaffold30194.1	XLOC_205807	10109	11490	ENSDARG00000038141	3	24489175	24492060	scaffold9407.1	XLOC_459619	12513	14800
scaffold30194.1	XLOC_205811-728	13626	15509	ENSDARG00000074773	3	24493668	24494432	scaffold9407.1	XLOC_459615-1459	6512	7295
scaffold30194.1	XLOC_205811-727	15530	16115	ENSDARG00000094405	3	24494451	24495159	scaffold9407.1	XLOC_459615-1458	5918	6491
scaffold160.1	XLOC_090821	12411	16965	ENSDARG00000038068	3	25371128	25376670	scaffold2079.1	XLOC_134386-494	13513	15154
scaffold160.1	XLOC_090822	20439	54042	ENSDARG00000038067	3	25383215	25470824	scaffold2079.1	XLOC_134386-495	31739	37548
scaffold10472.1	XLOC_009749	1224	6034	ENSDARG00000070573	3	26812726	26823133	scaffold5633.1	XLOC_345760	46312	51145
scaffold10472.1	XLOC_009750-34	15020	16959	ENSDARG00000074466	3	26830240	26841515	scaffold5633.1	XLOC_345755	35003	38881
scaffold10472.1	XLOC_009750-35	19296	19946	ENSDARG00000055510	3	26843147	26848954	scaffold5633.1	XLOC_345754	31881	32562
scaffold10148.1	XLOC_003200	22046	32626	ENSDARG00000061213	3	26863439	26878034	scaffold5633.1	XLOC_345753-1154	19506	21036
scaffold10148.1	XLOC_003191	9282	20405	ENSDARG00000020574	3	26878041	26953764	scaffold5633.1	XLOC_345739	5746	16715
scaffold21274.1	XLOC_138449	7642	8579	ENSDARG00000096242	3	28974794	28979361	scaffold3588.1	XLOC_242225	30272	31168
scaffold21274.1	XLOC_138452	366	5952	ENSDARG00000038024	3	28982569	29001938	scaffold3588.1	XLOC_242236	17083	28968
scaffold2478.1	XLOC_166464	24384	27335	ENSDARG00000075345	3	29002294	29008314	scaffold3588.1	XLOC_242222	12992	16567
scaffold2478.1	XLOC_166468	18585	22703	ENSDARG00000054963	3	29011402	29020759	scaffold3588.1	XLOC_242234	7489	11703
scaffold24263.1	XLOC_162339	12299	16561	ENSDARG00000003599	3	30018332	30022483	scaffold3687.1	XLOC_248074	3666	7838
scaffold24263.1	XLOC_162338	591	9265	ENSDARG00000007449	3	30023938	30042619	scaffold3687.1	XLOC_248075-841	12404	18015
scaffold2220.1	XLOC_146200	94565	97465	ENSDARG00000030394	3	31132191	31139240	scaffold2842.1	XLOC_193395	514	7612
scaffold2220.1	XLOC_146173	79484	93547	ENSDARG00000091783	3	31142310	31164485	scaffold2842.1	GENE LOST
scaffold2220.1	XLOC_146197	68901	72373	ENSDARG00000054588	3	31191042	31193221	scaffold2842.1	GENE LOST
scaffold2220.1	XLOC_146170	60372	68036	ENSDARG00000078083	3	31196057	31208416	scaffold2842.1	XLOC_193418	33742	38642
scaffold2220.1	XLOC_146167-537	48125	57027	ENSDARG00000037980	3	31214325	31230365	scaffold2842.1	XLOC_193420	43303	45926
scaffold2220.1	XLOC_146167-536	42979	44370	ENSDARG00000070458	3	31231523	31237889	scaffold2842.1	XLOC_193421	48363	56435
scaffold23868.1	XLOC_159356	10521	17334	ENSDARG00000037978	3	31329118	31340458	scaffold796.1	XLOC_423964	17763	21536
scaffold23868.1	XLOC_159353	2075	6005	ENSDARG00000060741	3	31352981	31380407	scaffold796.1	XLOC_423969	24420	35686
scaffold2617.1	XLOC_177073	791	10327	ENSDARG00000054688	3	31392057	31393454	scaffold43261.1	XLOC_283956-962	13091	14504
scaffold2617.1	XLOC_177074	14416	22827	ENSDARG00000090900	3	31405871	31409912	scaffold43261.1	XLOC_283956-963	1256	2264
scaffold10667.1	XLOC_013428	1729	10332	ENSDARG00000075164	3	31799300	31836270	scaffold2170.1	XLOC_141967	44567	50393
scaffold10667.1	XLOC_013437	15980	19547	ENSDARG00000054362	3	31843235	31852690	scaffold2170.1	XLOC_141959	34898	39476
scaffold10667.1	XLOC_013432	22608	28278	ENSDARG00000054355	3	31854237	31863925	scaffold2170.1	XLOC_141965	27636	30641
scaffold15764.1	XLOC_088466	16052	21374	ENSDARG00000037929	3	32034005	32054366	scaffold597.1	XLOC_359035	10890	20822
scaffold15764.1	XLOC_088458	11087	14527	ENSDARG00000037930	3	32055943	32061563	scaffold597.1	XLOC_359043	22211	25231
scaffold15764.1	XLOC_088463	4660	8926	ENSDARG00000077126	3	32062043	32070750	scaffold597.1	XLOC_359037	27502	34472
scaffold1016.1	XLOC_003443	60756	63934	ENSDARG00000037958	3	32669572	32673354	scaffold302.1	XLOC_205844	1454	4344
scaffold1016.1	XLOC_003465	64225	67198	ENSDARG00000037961	3	32672962	32678048	scaffold302.1	XLOC_205855	4608	9657
scaffold1016.1	XLOC_003445-9	75952	78666	ENSDARG00000053364	3	32683475	32702244	scaffold302.1	XLOC_205846	10906	19698
scaffold1016.1	XLOC_003445-10	88076	91594	ENSDARG00000090625	3	32708905	32720350	scaffold302.1	XLOC_205848	26890	31776
scaffold1016.1	XLOC_003469	92251	101670	ENSDARG00000070391	3	32723986	32733370	scaffold302.1	XLOC_205859	32462	42252
scaffold1016.1	GENE LOST			ENSDARG00000004459	3	32731333	32756610	scaffold302.1	XLOC_205853	52808	56635
scaffold1016.1	XLOC_003451	109903	129625	ENSDARG00000037965	3	32768346	32787254	scaffold302.1	GENE LOST
scaffold27725.1	XLOC_188527	1078	5245	ENSDARG00000078604	3	32931781	32948336	scaffold6845.1	XLOC_390356	512	4411
scaffold27725.1	XLOC_188533	8985	9983	ENSDARG00000053254	3	32950024	32955583	scaffold6845.1	XLOC_390379	10663	13708
scaffold11657.1	XLOC_031422	4261	5936	ENSDARG00000053257	3	32962285	32968947	scaffold6845.1	XLOC_390380	17254	21410
scaffold11657.1	XLOC_031419	6961	9693	ENSDARG00000027357	3	32969018	32979359	scaffold6845.1	XLOC_390361	22040	26441
scaffold4437.1	XLOC_289733	5908	8882	ENSDARG00000059919	3	32999706	33007031	scaffold6845.1	XLOC_390365	44259	47550
scaffold4437.1	XLOC_289744	13756	30285	ENSDARG00000070371	3	33026269	33039246	scaffold6845.1	XLOC_390388	50115	66851
scaffold2458.1	XLOC_164788	25749	26817	ENSDARG00000078674	3	33437532	33438196	scaffold2986.1	XLOC_203469	26310	26948
scaffold2458.1	XLOC_164784	672	2592	ENSDARG00000053449	3	33479219	33483060	scaffold2986.1	XLOC_203467	474	4924
scaffold12027.1	XLOC_037689	42947	50692	ENSDARG00000053457	3	33558104	33561921	scaffold151.1	XLOC_081294	11056	12685
scaffold12027.1	XLOC_037688	38981	41353	ENSDARG00000053460	3	33566309	33571914	scaffold151.1	XLOC_081296	17512	19775
scaffold12027.1	XLOC_037696	26944	35517	ENSDARG00000053467	3	33574733	33593882	scaffold151.1	XLOC_081288	25046	34312
scaffold12027.1	XLOC_037681	11977	24228	ENSDARG00000019038	3	33595193	33628281	scaffold151.1	XLOC_081302	37170	47582
scaffold22037.1	XLOC_144865	7609	14980	ENSDARG00000060150	3	34889244	34902189	scaffold9870.1	XLOC_469937	1124	11310
scaffold22037.1	XLOC_144863	18087	19010	ENSDARG00000037916	3	34906623	34907616	scaffold9870.1	XLOC_469929	14326	15249
scaffold15955.1	XLOC_090347	14290	16251	ENSDARG00000060192	3	35627363	35634774	scaffold19307.1	XLOC_121430	2031	3916
scaffold15955.1	XLOC_090352	18020	24628	ENSDARG00000003573	3	35636166	35640105	scaffold19307.1	XLOC_121446	5599	6776
scaffold444.1	XLOC_289898	59421	61700	ENSDARG00000076128	3	36261711	36271831	scaffold7362.1	XLOC_407216-1310	13955	15863
scaffold444.1	XLOC_289908-990	52662	55811	ENSDARG00000090369	3	36274834	36283400	scaffold7362.1	XLOC_407217	260	10516
scaffold10763.1	XLOC_015422	14660	23627	ENSDARG00000037897	3	36732797	36762973	scaffold368.1	XLOC_247683	17329	25804
scaffold10763.1	XLOC_015421	8995	12724	ENSDARG00000096253	3	36750257	36762974	scaffold368.1	XLOC_247684	27700	32125
scaffold10763.1	XLOC_015419	551	5213	ENSDARG00000074735	3	36771319	36788318	scaffold368.1	XLOC_247687	36231	43890
scaffold698.1	XLOC_394734	58259	79061	ENSDARG00000008377	3	39658769	39684999	scaffold798.1	XLOC_424498	41560	58543
scaffold698.1	XLOC_394723	50906	53035	ENSDARG00000011727	3	39684324	39690874	scaffold798.1	XLOC_424513	62376	64703
scaffold209.1	XLOC_135299-497	39130	41341	ENSDARG00000008383	3	40790893	40799236	scaffold5672.1	XLOC_347253-1160	6895	8350
scaffold209.1	XLOC_135299-496	42923	47953	ENSDARG00000027063	3	40803793	40815394	scaffold5672.1	XLOC_347253-1159	12257	14930
scaffold209.1	XLOC_135307	50029	51918	ENSDARG00000037871	3	40815404	40832107	scaffold5672.1	XLOC_347261	18539	26200
scaffold2574.1	XLOC_173822-638	10752	16886	ENSDARG00000037857	3	43657886	43692220	scaffold4065.1	XLOC_269780-929	16747	25703
scaffold2574.1	XLOC_173822-637	813	1266	ENSDARG00000030897	3	43695433	43696649	scaffold4065.1	XLOC_269780-928	29694	30140
scaffold2070.1	XLOC_133612	33967	35072	ENSDARG00000020504	3	45814483	45816236	scaffold4561.1	XLOC_296259	13812	14451
scaffold2070.1	XLOC_133621	15880	30324	ENSDARG00000037838	3	45816923	45851694	scaffold4561.1	XLOC_296248	17187	32010
scaffold2070.1	XLOC_133605	401	2254	ENSDARG00000037836	3	45883120	45886370	scaffold4561.1	XLOC_296266	37121	51085
scaffold2359.1	XLOC_157238	2483	14415	ENSDARG00000032344	3	46667923	46788849	scaffold316.1	XLOC_215642	65883	84220
scaffold2359.1	XLOC_157239	20070	26808	ENSDARG00000004470	3	46800816	46833402	scaffold316.1	XLOC_215644	89397	95412
scaffold14873.1	XLOC_078542	1997	10008	ENSDARG00000038190	3	49744850	49772246	scaffold5978.1	XLOC_359314	1552	9114
scaffold14873.1	XLOC_078533	14887	16412	ENSDARG00000076197	3	49773859	49774476	scaffold5978.1	XLOC_359312	9752	12951
scaffold5434.1	XLOC_337278	28074	48379	ENSDARG00000052150	3	53638912	53714493	scaffold7418.1	XLOC_409013	1769	17530
scaffold5434.1	XLOC_337287	48878	51668	ENSDARG00000042338	3	53721216	53730531	scaffold7418.1	XLOC_409029	22225	24683
scaffold11051.1	XLOC_020692	12213	17493	ENSDARG00000059475	3	53990779	54089314	scaffold16933.1	XLOC_100341	23644	44243
scaffold11051.1	XLOC_020685	2799	9539	ENSDARG00000039116	3	54095211	54103271	scaffold16933.1	XLOC_100331-368	14369	20823
scaffold1637.1	XLOC_094693	21040	24955	ENSDARG00000004322	3	57590330	57599678	scaffold26605.1	XLOC_180282	927	6592
scaffold1637.1	XLOC_094683	17174	18604	ENSDARG00000062947	3	57609113	57610745	scaffold26605.1	XLOC_180286	8997	10424
scaffold1637.1	XLOC_094691	13644	15395	ENSDARG00000001804	3	57615700	57625915	scaffold26605.1	XLOC_180284	12687	15292
scaffold1178.1	XLOC_033432	10358	21430	ENSDARG00000043795	3	60305892	60353645	scaffold6088.1	XLOC_363587	8708	18040
scaffold1178.1	XLOC_033423	2329	7208	ENSDARG00000026834	3	60357448	60387892	scaffold6088.1	XLOC_363594	21131	35952
scaffold11289.1	XLOC_025014	21204	23471	ENSDARG00000018903	3	61536570	61544471	scaffold24363.1	XLOC_163159	22523	29562
scaffold14146.1	XLOC_069137	13952	34505	ENSDARG00000074669	3	61554065	61573732	scaffold3589.1	XLOC_242303	20190	22732
scaffold14146.1	XLOC_069136	2875	11830	ENSDARG00000052360	3	61587773	61608969	scaffold3589.1	XLOC_242302	2025	10873
scaffold11289.1	XLOC_025013-84	7633	9113	ENSDARG00000037790	3	61763106	61771637	scaffold24363.1	XLOC_163155-591	8089	9547
scaffold11289.1	XLOC_025013-83	2925	3399	ENSDARG00000024433	3	61784965	61794633	scaffold24363.1	XLOC_163155-590	3008	3629
scaffold3237.1	XLOC_220473	48735	86628	ENSDARG00000008235	4	2419793	2508720	scaffold88.1	XLOC_445595-1423	40558	57997
scaffold3237.1	XLOC_220478	18975	29092	ENSDARG00000004592	4	2490142	2494497	scaffold88.1	XLOC_445601	11660	12790
scaffold2324.1	XLOC_154558-563	26725	26836	ENSDARG00000045836	4	5380195	5395686	scaffold4750.1	XLOC_305605-1035	31329	37892
scaffold2324.1	XLOC_154558-564	13520	16576	ENSDARG00000006409	4	5396939	5403690	scaffold4750.1	XLOC_305605-1036	26482	27839
scaffold1853.1	XLOC_114942	23722	29060	ENSDARG00000024654	4	5658219	5668558	scaffold5638.1	XLOC_345955	6078	10445
scaffold1853.1	XLOC_114949	17128	21479	ENSDARG00000040610	4	5674284	5679393	scaffold5638.1	XLOC_345948	12960	17271
scaffold1853.1	XLOC_114938	11399	15286	ENSDARG00000003200	4	5681215	5704766	scaffold5638.1	XLOC_345958	19255	23182
scaffold1853.1	GENE LOST			ENSDARG00000073858	4	5708642	5714280	scaffold5638.1	XLOC_345950	25618	30207
scaffold1853.1	XLOC_114945	2733	6966	ENSDARG00000088078	4	5715803	5720646	scaffold5638.1	XLOC_345951	31237	35135
scaffold2195.1	XLOC_144085	1962	3611	ENSDARG00000045705	4	8672141	8674111	scaffold23618.1	XLOC_157496	11657	13191
scaffold2195.1	XLOC_144086	5791	7741	ENSDARG00000033179	4	8674810	8681793	scaffold23618.1	XLOC_157495	7851	9302
scaffold16637.1	XLOC_097307	2488	25859	ENSDARG00000057983	4	8831286	8843368	scaffold21987.1	XLOC_144414	106	3447
scaffold16637.1	XLOC_097308	31674	47601	ENSDARG00000063008	4	8846537	8873235	scaffold21987.1	XLOC_144415	9151	19994
scaffold23886.1	XLOC_159501	10316	16856	ENSDARG00000003570	4	8898701	8906072	scaffold6368.1	XLOC_373751	747	6005
scaffold23886.1	XLOC_159498	424	9851	ENSDARG00000057942	4	8906159	8914554	scaffold6368.1	XLOC_373758	6358	9581
scaffold491.1	XLOC_313421	31099	33865	ENSDARG00000003822	4	10522602	10527226	scaffold6927.1	XLOC_392989	51989	54227
scaffold491.1	XLOC_313420	20557	30264	ENSDARG00000005451	4	10528779	10542154	scaffold6927.1	XLOC_392988	39640	43860
scaffold491.1	GENE LOST			ENSDARG00000079698	4	10544229	10547714	scaffold6927.1	XLOC_392987	36564	38008
scaffold491.1	XLOC_313419	13716	17441	ENSDARG00000045765	4	10547885	10589412	scaffold6927.1	GENE LOST
scaffold12.1	XLOC_037119	58359	66746	ENSDARG00000041665	4	11356798	11372358	scaffold1906.1	XLOC_119467	10540	18090
scaffold12.1	XLOC_037120	69265	70446	ENSDARG00000087319	4	11375122	11376309	scaffold1906.1	XLOC_119468	20369	21553
scaffold12.1	XLOC_037144	73661	78442	ENSDARG00000058244	4	11381987	11387621	scaffold1906.1	XLOC_119481	24419	28178
scaffold12.1	XLOC_037146	94592	97589	ENSDARG00000019396	4	11446259	11453059	scaffold1906.1	XLOC_119484	38075	40890
scaffold24714.1	XLOC_165878	9110	22934	ENSDARG00000045658	4	11956992	11978716	scaffold4821.1	XLOC_309026	16217	36484
scaffold24714.1	XLOC_165879	28106	31271	ENSDARG00000015824	4	11980752	11994610	scaffold4821.1	XLOC_309027	41925	49231
scaffold308.1	XLOC_210282	36795	51981	ENSDARG00000017841	4	12476554	12489971	scaffold956.1	XLOC_463135	1185	13101
scaffold308.1	XLOC_210280	28418	31407	ENSDARG00000045669	4	12493517	12498551	scaffold956.1	XLOC_463136	17167	20945
scaffold308.1	XLOC_210274	3250	9611	ENSDARG00000094646	4	12516961	12526118	scaffold956.1	XLOC_463141	40998	47561
scaffold10271.1	XLOC_005709	10456	29449	ENSDARG00000015985	4	13726161	13779165	scaffold34890.1	XLOC_236185	363	3886
scaffold10271.1	XLOC_005708	4736	7395	ENSDARG00000045589	4	13782894	13785246	scaffold34890.1	XLOC_236188	8388	10862
scaffold1890.1	XLOC_117980	11340	21502	ENSDARG00000056950	4	15388347	15402128	scaffold72.1	XLOC_402180	48900	58522
scaffold1890.1	GENE LOST			ENSDARG00000056938	4	15405340	15413411	scaffold72.1	XLOC_402179	37547	42954
scaffold1890.1	XLOC_117982	36980	42161	ENSDARG00000045580	4	15419572	15422476	scaffold72.1	XLOC_402178	31265	32352
scaffold2276.1	XLOC_150755	24106	39660	ENSDARG00000007315	4	15925906	15944520	scaffold2946.1	XLOC_200650	3783	14572
scaffold2276.1	XLOC_150754	16191	23078	ENSDARG00000007405	4	15945015	15951235	scaffold2946.1	XLOC_200651	15369	19533
scaffold2276.1	XLOC_150760	1378	13098	ENSDARG00000019420	4	15954038	15975107	scaffold2946.1	XLOC_200648	22105	35544
scaffold2561.1	XLOC_172910	27276	35052	ENSDARG00000016815	4	16313185	16319967	scaffold33.1	XLOC_224468	25295	40038
scaffold2561.1	XLOC_172914	33843	42923	ENSDARG00000045574	4	16320780	16347112	scaffold33.1	XLOC_224463	151	24034
scaffold13765.1	XLOC_064014	206	3327	ENSDARG00000079985	4	16640679	16697628	scaffold6998.1	GENE LOST
scaffold13765.1	GENE LOST			ENSDARG00000006011	4	16702495	16710352	scaffold6998.1	XLOC_395415	74087	77151
scaffold13765.1	XLOC_064006	6969	14844	ENSDARG00000002128	4	16710915	16721750	scaffold6998.1	XLOC_395422	67671	72841
scaffold13765.1	XLOC_064007	15864	18664	ENSDARG00000045563	4	16724056	16730262	scaffold6998.1	XLOC_395421	64606	66559
scaffold13765.1	XLOC_064018	19392	22417	ENSDARG00000045561	4	16730597	16738065	scaffold6998.1	GENE LOST
scaffold13765.1	XLOC_064010	23717	45956	ENSDARG00000030153	4	16739798	16773292	scaffold6998.1	XLOC_395419	41706	57484
scaffold1488.1	XLOC_078647	2181	8733	ENSDARG00000033757	4	17510172	17520419	scaffold297.1	XLOC_202283	8000	15910
scaffold1488.1	XLOC_078657	9715	10611	ENSDARG00000045555	4	17521886	17523664	scaffold297.1	XLOC_202294	16872	17723
scaffold1488.1	GENE LOST			ENSDARG00000073965	4	17544226	17560132	scaffold297.1	XLOC_202286	19088	41535
scaffold1488.1	XLOC_078659	22579	40874	ENSDARG00000005547	4	17568196	17580734	scaffold297.1	XLOC_202299	41874	47488
scaffold5860.1	XLOC_354804	37297	47823	ENSDARG00000087940	4	18841912	18855790	scaffold589.1	XLOC_356054	117309	134054
scaffold5860.1	XLOC_354802	110	10436	ENSDARG00000001912	4	18884898	18961989	scaffold589.1	XLOC_356052	103006	109940
scaffold5719.1	XLOC_349272	40636	43993	ENSDARG00000045541	4	18997697	19004451	scaffold589.1	XLOC_356061	43732	46571
scaffold5719.1	GENE LOST			ENSDARG00000011605	4	19005546	19016039	scaffold589.1	XLOC_356038	33646	40992
scaffold5719.1	XLOC_349270	19104	28843	ENSDARG00000045540	4	19016893	19033176	scaffold589.1	XLOC_356058	17943	32461
scaffold5719.1	XLOC_349258	9168	14385	ENSDARG00000056152	4	19036410	19043251	scaffold589.1	XLOC_356031	6294	13302
scaffold5719.1	XLOC_349257	295	6419	ENSDARG00000056145	4	19045736	19059574	scaffold589.1	XLOC_356030	379	4791
scaffold2866.1	XLOC_195125	8968	11470	ENSDARG00000019861	4	19114384	19117654	scaffold84.1	XLOC_435843	86984	90686
scaffold2866.1	XLOC_195128	24864	38598	ENSDARG00000045481	4	19129480	19157872	scaffold84.1	XLOC_435842	60199	74017
scaffold2866.1	XLOC_195129	40745	51026	ENSDARG00000045482	4	19159789	19171594	scaffold84.1	GENE LOST
scaffold14360.1	XLOC_072061	1768	11368	ENSDARG00000011764	4	19421731	19435358	scaffold7088.1	XLOC_398563	2117	11431
scaffold14360.1	XLOC_072067	15266	22048	ENSDARG00000045485	4	19440535	19457131	scaffold7088.1	XLOC_398572	15656	23214
scaffold19875.1	XLOC_126563-460	2196	4071	ENSDARG00000087105	4	60116387	60125559	scaffold8070.1	XLOC_427121-1374	17008	22089
scaffold19875.1	XLOC_126563-459	5450	11139	ENSDARG00000087887	4	60130116	60141981	scaffold8070.1	XLOC_427121-1373	23352	28506
scaffold5643.1	XLOC_346176	28230	30168	ENSDARG00000017115	5	21219811	21228277	scaffold870.1	XLOC_443256	32874	34780
scaffold5643.1	XLOC_346181	14501	26885	ENSDARG00000061960	5	21231406	21255449	scaffold870.1	XLOC_443260	20156	30997
scaffold5643.1	XLOC_346173	6072	8855	ENSDARG00000068344	5	21272909	21277376	scaffold870.1	XLOC_443250	13327	15470
scaffold5643.1	XLOC_346178	705	5618	ENSDARG00000004130	5	21277526	21293023	scaffold870.1	XLOC_443257	6761	12888
scaffold20772.1	XLOC_134250	25278	26698	ENSDARG00000095259	5	22212166	22220895	scaffold27894.1	GENE LOST
scaffold20772.1	XLOC_134246	23277	24659	ENSDARG00000035596	5	22227216	22229410	scaffold27894.1	XLOC_189703	39640	42941
scaffold20772.1	XLOC_134248	961	19956	ENSDARG00000008032	5	22231957	22264717	scaffold27894.1	XLOC_189694	44354	51881
scaffold10707.1	XLOC_014289	1555	3688	ENSDARG00000035579	5	22705197	22711526	scaffold6543.1	XLOC_380214	4075	7809
scaffold10707.1	XLOC_014298	5580	35985	ENSDARG00000011065	5	22717254	22814264	scaffold6543.1	XLOC_380203	657	3001
scaffold2753.1	XLOC_187056	6303	7214	ENSDARG00000035578	5	22883684	22924418	scaffold3527.1	XLOC_238425-812	28195	29079
scaffold2753.1	XLOC_187057-675	18855	21976	ENSDARG00000035577	5	22927597	22955527	scaffold3527.1	XLOC_238425-813	38558	42950
scaffold1088.1	XLOC_017451	39776	59801	ENSDARG00000079624	5	23797756	23802389	scaffold7406.1	XLOC_408588	17969	20830
scaffold1088.1	XLOC_017449-53	27394	31606	ENSDARG00000017086	5	23804470	23810685	scaffold7406.1	XLOC_408589-1315	25356	26725
scaffold1088.1	XLOC_017449-52	22085	25404	ENSDARG00000008592	5	23810916	23836180	scaffold7406.1	XLOC_408589-1316	31398	34505
scaffold43221.1	XLOC_283765	7296	23303	ENSDARG00000035609	5	24416516	24449184	scaffold8631.1	XLOC_441522	6313	17656
scaffold43221.1	XLOC_283764	3287	3965	ENSDARG00000093945	5	24461114	24467343	scaffold8631.1	XLOC_441521	1748	3091
scaffold2591.1	XLOC_175142	27599	30672	ENSDARG00000035549	5	24781965	24787225	scaffold4171.1	XLOC_275616	10190	12680
scaffold2591.1	XLOC_175144	16771	26264	ENSDARG00000089271	5	24787405	24801330	scaffold4171.1	XLOC_275613	14132	23479
scaffold2591.1	XLOC_175143-641	10098	14843	ENSDARG00000015524	5	24805479	24816595	scaffold4171.1	XLOC_275614	25362	29841
scaffold101.1	XLOC_002201	18297	20813	ENSDARG00000035551	5	24865002	24869815	scaffold1094.1	XLOC_018634	6304	9935
scaffold101.1	XLOC_002194	21472	34812	ENSDARG00000062362	5	24870305	24900159	scaffold1094.1	XLOC_018626	9753	23513
scaffold101.1	XLOC_002195	43343	44452	ENSDARG00000035552	5	24911305	24918429	scaffold1094.1	XLOC_018627	32669	33766
scaffold101.1	GENE LOST			ENSDARG00000011929	5	24937056	24949033	scaffold1094.1	XLOC_018645	43025	47183
scaffold101.1	XLOC_002206	53728	65915	ENSDARG00000062376	5	24952825	24986412	scaffold1094.1	GENE LOST
scaffold27189.1	XLOC_184587	24340	30829	ENSDARG00000012432	5	25254150	25265274	scaffold8225.1	XLOC_431363	551	8825
scaffold27189.1	XLOC_184593	17347	22161	ENSDARG00000004587	5	25266075	25274883	scaffold8225.1	XLOC_431360	10225	14892
scaffold27189.1	XLOC_184584	5076	16353	ENSDARG00000004616	5	25276961	25289144	scaffold8225.1	XLOC_431366	15813	20088
scaffold4826.1	XLOC_309290	20248	21317	ENSDARG00000004082	5	25299319	25305530	scaffold8816.1	XLOC_445961	32407	34867
scaffold4826.1	XLOC_309283	698	14677	ENSDARG00000062192	5	25310768	25344157	scaffold8816.1	XLOC_445954	778	27785
scaffold11170.1	XLOC_022876	198	5402	ENSDARG00000035560	5	25785813	25793053	scaffold9672.1	XLOC_465681	20318	23715
scaffold11170.1	XLOC_022873	8423	13228	ENSDARG00000028542	5	25797843	25804504	scaffold9672.1	XLOC_465666	28750	33178
scaffold11170.1	XLOC_022878	14454	17122	ENSDARG00000057855	5	25807381	25822999	scaffold9672.1	XLOC_465686	34888	37703
scaffold1623.1	XLOC_093329	10498	25318	ENSDARG00000095538	5	25889092	25900074	scaffold3599.1	XLOC_242914	19409	24496
scaffold1623.1	XLOC_093330	28665	30389	ENSDARG00000093078	5	25903401	25907668	scaffold3599.1	GENE LOST
scaffold1623.1	XLOC_093331	32093	35333	ENSDARG00000030887	5	25909253	25914392	scaffold3599.1	XLOC_242913	9778	16211
scaffold1623.1	XLOC_093327	36129	43901	ENSDARG00000034534	5	25914617	25928927	scaffold3599.1	XLOC_242915	807	8959
scaffold14316.1	XLOC_071447-264	18518	21372	ENSDARG00000029039	5	25951496	25963095	scaffold14869.1	XLOC_078456	24645	33762
scaffold14316.1	XLOC_071447-265	28284	30060	ENSDARG00000011701	5	25974812	25978602	scaffold14869.1	XLOC_078455	20637	23185
scaffold2685.1	XLOC_182133	5615	11520	ENSDARG00000035564	5	26189372	26201321	scaffold4906.1	XLOC_313227	26954	31889
scaffold2685.1	XLOC_182143	13852	17024	ENSDARG00000002830	5	26201336	26212461	scaffold4906.1	XLOC_313238	34039	38052
scaffold2651.1	XLOC_179574	54212	63400	ENSDARG00000020465	5	26542131	26551295	scaffold333.1	XLOC_226242	50373	58157
scaffold2651.1	XLOC_179568	64970	67727	ENSDARG00000079816	5	26551568	26555532	scaffold333.1	XLOC_226246	47012	48827
scaffold1440.1	XLOC_072659	53831	54895	ENSDARG00000002264	5	26741829	26744114	scaffold8900.1	XLOC_447928	20751	21155
scaffold1440.1	XLOC_072651	45973	52527	ENSDARG00000062083	5	26746147	26753253	scaffold8900.1	XLOC_447937	21935	25703
scaffold1440.1	XLOC_072656	43896	45581	ENSDARG00000078807	5	26753320	26756227	scaffold8900.1	XLOC_447931	26121	30965
scaffold1440.1	XLOC_072649	7117	42939	ENSDARG00000013500	5	26757557	26903999	scaffold8900.1	XLOC_447941	31689	42332
scaffold23564.1	XLOC_157041	8492	13292	ENSDARG00000094540	5	27240783	27250217	scaffold3743.1	XLOC_251342	10196	18186
scaffold23564.1	GENE LOST			ENSDARG00000035569	5	27251207	27265935	scaffold3743.1	XLOC_251350-871	20574	24646
scaffold23564.1	XLOC_157047	16693	27511	ENSDARG00000030311	5	27269368	27289405	scaffold3743.1	XLOC_251350-870	32142	37261
scaffold1194.1	XLOC_036108	14979	16539	ENSDARG00000068194	5	27719779	27722714	scaffold7562.1	XLOC_413173	41664	43164
scaffold1194.1	XLOC_036090	5441	11453	ENSDARG00000013813	5	27726983	27738525	scaffold7562.1	XLOC_413159	31153	38405
scaffold296.1	XLOC_201652	9338	14178	ENSDARG00000018918	5	27833549	27844054	scaffold5525.1	XLOC_341215	4300	8817
scaffold296.1	XLOC_201659	7690	9018	ENSDARG00000035573	5	27844086	27847794	scaffold5525.1	XLOC_341204	9129	10448
scaffold296.1	XLOC_201658	2451	5236	ENSDARG00000061651	5	27849110	27856395	scaffold5525.1	XLOC_341205-1138	12418	15175
scaffold3127.1	XLOC_213524	953	21399	ENSDARG00000068227	5	28372664	28395059	scaffold965.1	XLOC_465183	132509	135946
scaffold3127.1	XLOC_213528	24182	26287	ENSDARG00000023958	5	28400570	28409737	scaffold965.1	XLOC_465159	128111	130099
scaffold2429.1	XLOC_162583	34170	42152	ENSDARG00000077653	5	28450690	28472933	scaffold965.1	XLOC_465177	99624	108885
scaffold2429.1	XLOC_162581	23822	29961	ENSDARG00000054540	5	28491739	28496589	scaffold965.1	XLOC_465168	91944	95162
scaffold2429.1	XLOC_162580	15918	21349	ENSDARG00000054533	5	28500802	28513941	scaffold965.1	XLOC_465175	82848	88588
scaffold2429.1	XLOC_162566	929	11982	ENSDARG00000088663	5	28529225	28537859	scaffold965.1	XLOC_465143	68653	71301
scaffold1363.1	XLOC_062211	47645	58800	ENSDARG00000056204	5	29676998	29686264	scaffold3287.1	XLOC_223677	43473	46591
scaffold1363.1	XLOC_062215	43034	47113	ENSDARG00000056211	5	29686512	29692252	scaffold3287.1	GENE LOST
scaffold1363.1	XLOC_062209	18025	41734	ENSDARG00000002771	5	29691458	29753489	scaffold3287.1	XLOC_223679-781	55126	62815
scaffold1363.1	XLOC_062208	3076	10180	ENSDARG00000035532	5	29779237	29794316	scaffold3287.1	XLOC_223679-782	80690	85614
scaffold18312.1	XLOC_113089	12954	23525	ENSDARG00000061468	5	29904204	29915494	scaffold3346.1	XLOC_227218-788	39796	42158
scaffold18312.1	XLOC_113088	2103	12015	ENSDARG00000024116	5	29915961	29923913	scaffold3346.1	XLOC_227218-787	46115	46879
scaffold3406.1	XLOC_231052	517	9124	ENSDARG00000035507	5	31353276	31384056	scaffold4.1	XLOC_265980-917	36867	42215
scaffold3406.1	XLOC_231061	11917	18618	ENSDARG00000035508	5	31384845	31388867	scaffold4.1	XLOC_265974	23571	26427
scaffold3406.1	XLOC_231062	18948	29996	ENSDARG00000068122	5	31391094	31419251	scaffold4.1	XLOC_265973	8481	22517
scaffold22673.1	XLOC_150040	4427	10832	ENSDARG00000055722	5	31695453	31719321	scaffold60.1	XLOC_360162	54873	61956
scaffold22673.1	XLOC_150043	746	1119	ENSDARG00000055708	5	31728732	31729523	scaffold60.1	XLOC_360165	45736	46117
scaffold38.1	XLOC_254511	13371	21292	ENSDARG00000061110	5	31770292	31784956	scaffold60.1	XLOC_360158	18278	30750
scaffold38.1	XLOC_254513	29401	43033	ENSDARG00000007709	5	31794851	31815987	scaffold60.1	XLOC_360156	2156	13232
scaffold3716.1	XLOC_249737	5542	11307	ENSDARG00000013051	5	32023571	32030837	scaffold4877.1	XLOC_311812	4147	8756
scaffold3716.1	XLOC_249738	12478	21511	ENSDARG00000061095	5	32031165	32050182	scaffold4877.1	XLOC_311813	9899	18996
scaffold3716.1	XLOC_249753	25328	28304	ENSDARG00000068096	5	32053267	32057653	scaffold4877.1	XLOC_311823	22471	24427
scaffold1305.1	XLOC_053724	17535	22914	ENSDARG00000025403	5	32380744	32388510	scaffold305.1	XLOC_208115	27605	59142
scaffold1305.1	XLOC_053735	6375	11982	ENSDARG00000055647	5	32346150	32354242	scaffold305.1	XLOC_208110	65301	71230
scaffold24028.1	XLOC_160630-579	8030	10725	ENSDARG00000016866	5	33243682	33410824	scaffold3138.1	XLOC_214171	33620	56668
scaffold24028.1	XLOC_160632	26730	35822	ENSDARG00000035470	5	33282075	33327526	scaffold3138.1	XLOC_214169	2531	17082
scaffold24028.1	XLOC_160631	18620	24458	ENSDARG00000060946	5	33331099	33347650	scaffold3138.1	XLOC_214170-755	18326	26164
scaffold24028.1	XLOC_160630-578	15522	16350	ENSDARG00000095623	5	33351973	33354328	scaffold3138.1	XLOC_214170-756	29106	29474
scaffold197.1	XLOC_124871-457	35304	39512	ENSDARG00000035468	5	33417526	33444228	scaffold8374.1	XLOC_435208-1401	26297	31671
scaffold197.1	XLOC_124871-458	43187	46792	ENSDARG00000013082	5	33449277	33455010	scaffold8374.1	XLOC_435208-1400	18399	22329
scaffold197.1	XLOC_124872	47779	51753	ENSDARG00000052787	5	33457879	33464188	scaffold8374.1	XLOC_435214	14713	17207
scaffold197.1	XLOC_124886	54120	68567	ENSDARG00000079585	5	33468091	33494960	scaffold8374.1	XLOC_435200	681	12329
scaffold15385.1	XLOC_084493	4505	5927	ENSDARG00000035434	5	33713724	33717807	scaffold25382.1	XLOC_171183	3693	5053
scaffold15385.1	XLOC_084503	9646	15465	ENSDARG00000060846	5	33724063	33730471	scaffold25382.1	XLOC_171188	8654	11196
scaffold23469.1	XLOC_156276	657	9531	ENSDARG00000078411	5	33958926	33960751	scaffold7360.1	XLOC_407150	7838	8823
scaffold23469.1	XLOC_156277	10720	16798	ENSDARG00000031761	5	33961390	33976481	scaffold7360.1	XLOC_407151	9970	16089
scaffold11552.1	XLOC_029657	4455	7452	ENSDARG00000054906	5	34409135	34411378	scaffold50.1	XLOC_317805	28932	29840
scaffold11552.1	XLOC_029665	10352	20469	ENSDARG00000031985	5	34415788	34431854	scaffold50.1	XLOC_317824	34680	42368
scaffold11552.1	XLOC_029660	21384	27443	ENSDARG00000040248	5	34434099	34448934	scaffold50.1	XLOC_317810	43593	52089
scaffold21796.1	XLOC_142742	7674	10620	ENSDARG00000006691	5	34500586	34504918	scaffold50.1	XLOC_317814	68107	70250
scaffold21796.1	XLOC_142739	5811	6615	ENSDARG00000008551	5	34506017	34508705	scaffold50.1	XLOC_317828	70393	72166
scaffold1893.1	XLOC_118230	25799	29318	ENSDARG00000019230	5	34902042	34905589	scaffold3526.1	XLOC_238370	30922	33983
scaffold1893.1	XLOC_118236	22574	25068	ENSDARG00000014148	5	34905509	34912694	scaffold3526.1	XLOC_238364	34564	37140
scaffold1893.1	XLOC_118228	18590	20967	ENSDARG00000002220	5	34913576	34916250	scaffold3526.1	XLOC_238375	38162	39960
scaffold1893.1	XLOC_118234	5620	18091	ENSDARG00000027501	5	34916598	34948192	scaffold3526.1	XLOC_238367	41349	61965
scaffold2821.1	XLOC_192013	18387	24256	ENSDARG00000035400	5	36605346	36611143	scaffold53678.1	XLOC_334462	6738	10270
scaffold2821.1	XLOC_192004	27148	28191	ENSDARG00000029179	5	36615661	36617444	scaffold53678.1	XLOC_334463	1829	2857
scaffold2526.1	XLOC_170199	218	17337	ENSDARG00000035389	5	36741560	36818581	scaffold4795.1	XLOC_307748-1041	20468	43880
scaffold2526.1	XLOC_170201	20684	29641	ENSDARG00000035390	5	36825776	36845073	scaffold4795.1	XLOC_307748-1042	61367	67391
scaffold2731.1	XLOC_185527	7314	37422	ENSDARG00000035420	5	37300581	37361639	scaffold3288.1	XLOC_223736	55517	77321
scaffold2731.1	XLOC_185530	2015	4832	ENSDARG00000054433	5	37362521	37372780	scaffold3288.1	XLOC_223743	49080	54565
scaffold11771.1	XLOC_033292	12142	14300	ENSDARG00000004256	5	38113768	38120280	scaffold291.1	XLOC_198152	48793	51874
scaffold11771.1	XLOC_033291	4322	7614	ENSDARG00000002184	5	38130999	38138138	scaffold291.1	XLOC_198153	56183	59519
scaffold16995.1	XLOC_100888	51	10371	ENSDARG00000035330	5	38151633	38192557	scaffold291.1	XLOC_198166	65085	86130
scaffold16995.1	XLOC_100889	12332	13580	ENSDARG00000028401	5	38195312	38197799	scaffold291.1	XLOC_198167	88198	90129
scaffold38959.1	XLOC_260068-898	825	5011	ENSDARG00000035329	5	38254980	38265857	scaffold948.1	XLOC_461385-1461	9139	13133
scaffold38959.1	XLOC_260068-899	7881	9729	ENSDARG00000053716	5	38266878	38275186	scaffold948.1	XLOC_461385-1462	4599	6962
scaffold25323.1	XLOC_170721	8927	10451	ENSDARG00000014745	5	39437409	39439477	scaffold464.1	XLOC_300137	64904	66454
scaffold25323.1	XLOC_170720	1526	7533	ENSDARG00000014910	5	39441094	39449968	scaffold464.1	XLOC_300136	57607	63424
scaffold19462.1	XLOC_122767	1811	2828	ENSDARG00000035350	5	39454959	39457905	scaffold464.1	XLOC_300135	55560	56609
scaffold19462.1	XLOC_122775	9041	17169	ENSDARG00000060297	5	39466210	39475834	scaffold464.1	XLOC_300117	45228	54540
scaffold282.1	XLOC_191883	48447	57141	ENSDARG00000060366	5	39816381	39848919	scaffold35.1	XLOC_236782	44668	57746
scaffold282.1	XLOC_191904	22690	30195	ENSDARG00000035357	5	39863697	39897848	scaffold35.1	XLOC_236789	32758	37148
scaffold282.1	XLOC_191873	1108	19866	ENSDARG00000035360	5	39906030	39985212	scaffold35.1	XLOC_236779	550	29914
scaffold14422.1	XLOC_072921	15677	20352	ENSDARG00000003635	5	40197087	40204927	scaffold20569.1	XLOC_132481	2682	13015
scaffold14422.1	XLOC_072927	21478	25065	ENSDARG00000054574	5	40205334	40211864	scaffold20569.1	XLOC_132476	286	1849
scaffold3054.1	XLOC_208354	16731	21192	ENSDARG00000060526	5	41273227	41279432	scaffold5927.1	XLOC_357453	2473	11955
scaffold3054.1	XLOC_208349	3569	14070	ENSDARG00000054741	5	41285722	41304179	scaffold5927.1	XLOC_357457	14761	23897
scaffold2697.1	XLOC_182995	51192	54551	ENSDARG00000076376	5	41619413	41628836	scaffold633.1	XLOC_372430	37146	41574
scaffold2697.1	XLOC_183012	57933	76331	ENSDARG00000019549	5	41635088	41650032	scaffold633.1	XLOC_372417	19665	34194
scaffold2697.1	XLOC_183015	82668	99548	ENSDARG00000078890	5	41674127	41816079	scaffold633.1	XLOC_372416	909	15713
scaffold1928.1	XLOC_121231	5179	8784	ENSDARG00000052881	5	43161018	43179456	scaffold7393.1	XLOC_408135	32665	36815
scaffold1928.1	XLOC_121232	17924	39665	ENSDARG00000059846	5	43201225	43256621	scaffold7393.1	XLOC_408134	1102	23480
scaffold158.1	XLOC_088800-329	56368	58332	ENSDARG00000017571	5	45427420	45438245	scaffold741.1	XLOC_408742-1317	17162	19327
scaffold158.1	XLOC_088800-328	23687	30229	ENSDARG00000053091	5	45443116	45553701	scaffold741.1	XLOC_408742-1318	46719	47335
scaffold24649.1	XLOC_165330	4417	7019	ENSDARG00000035290	5	46619179	46622445	scaffold3701.1	XLOC_248872	13568	16150
scaffold24649.1	XLOC_165332	11873	14184	ENSDARG00000015072	5	46626544	46629698	scaffold3701.1	XLOC_248871	3388	8529
scaffold134.1	XLOC_058914	700	21490	ENSDARG00000024325	5	52599245	52654187	scaffold27695.1	XLOC_188290	27956	41491
scaffold134.1	XLOC_058928	25382	31545	ENSDARG00000052734	5	52658957	52678922	scaffold27695.1	XLOC_188283	18302	27841
scaffold134.1	XLOC_058918	32658	45061	ENSDARG00000035198	5	52712791	52716312	scaffold27695.1	XLOC_188286	2252	3559
scaffold1705.1	XLOC_101446-370	32007	34284	ENSDARG00000067673	5	52861124	52884641	scaffold4269.1	XLOC_281085	33083	36290
scaffold1705.1	GENE LOST			ENSDARG00000095515	5	52886655	52895312	scaffold4269.1	XLOC_281084	28456	31150
scaffold1705.1	XLOC_101443	39791	46125	ENSDARG00000059722	5	52913057	52930083	scaffold4269.1	XLOC_281088	20585	26955
scaffold16018.1	XLOC_091024	4899	25015	ENSDARG00000007034	5	56981112	57002504	scaffold23989.1	XLOC_160270	9939	21743
scaffold16018.1	XLOC_091027	7231	10136	ENSDARG00000059645	5	57003950	57098840	scaffold23989.1	XLOC_160272	3005	5856
scaffold1583.1	XLOC_089081	16352	19037	ENSDARG00000013961	5	58770859	58797239	scaffold4074.1	XLOC_270230	1982	4539
scaffold1583.1	XLOC_089096	20686	22330	ENSDARG00000077815	5	58802072	58803345	scaffold4074.1	XLOC_270235	6206	8179
scaffold1583.1	XLOC_089085	25680	30417	ENSDARG00000067639	5	58884595	58896115	scaffold4074.1	XLOC_270232	9960	14978
scaffold1583.1	XLOC_089102	30879	33988	ENSDARG00000095415	5	58896154	58922984	scaffold4074.1	XLOC_270238	15416	19215
scaffold12531.1	XLOC_045753	16076	16945	ENSDARG00000088260	5	59071374	59073040	scaffold4421.1	XLOC_288867	5677	7284
scaffold12531.1	XLOC_045750	18956	31090	ENSDARG00000095750	5	59075536	59087447	scaffold4421.1	XLOC_288860	8263	11806
scaffold1308.1	XLOC_054152	6926	20893	ENSDARG00000007791	5	59122333	59147207	scaffold4421.1	XLOC_288862	26946	40931
scaffold1308.1	XLOC_054163	29452	35200	ENSDARG00000079618	5	59163274	59228346	scaffold4421.1	XLOC_288874	45276	49720
scaffold1808.1	XLOC_111055	2551	3572	ENSDARG00000026454	5	60690578	60694363	scaffold8457.1	XLOC_437316	4345	4986
scaffold1808.1	XLOC_111058	880	1441	ENSDARG00000042401	5	60695377	60707338	scaffold8457.1	XLOC_437318	310	3383
scaffold15322.1	XLOC_083805	2090	10589	ENSDARG00000076063	5	62905707	62946700	scaffold3935.1	XLOC_262204	6887	8851
scaffold15322.1	XLOC_083806	12708	13130	ENSDARG00000052819	5	62948652	62950294	scaffold3935.1	XLOC_262205	10983	11408
scaffold11817.1	XLOC_034071	22231	44342	ENSDARG00000059558	5	66384027	66432660	scaffold58.1	XLOC_352452	22592	39960
scaffold11817.1	XLOC_034066	2271	14398	ENSDARG00000019525	5	66448092	66485903	scaffold58.1	XLOC_352453	41243	56977
scaffold29372.1	XLOC_200071	6423	8858	ENSDARG00000035129	5	68434002	68438636	scaffold7521.1	XLOC_411994	14198	16473
scaffold29372.1	XLOC_200065	4059	5291	ENSDARG00000028949	5	68438704	68442857	scaffold7521.1	XLOC_411987	11852	13093
scaffold18950.1	XLOC_118375	11996	14608	ENSDARG00000026001	5	68934948	68940186	scaffold3053.1	XLOC_208300	28682	32019
scaffold18950.1	XLOC_118377	25183	41292	ENSDARG00000020344	5	68956831	68974599	scaffold3053.1	XLOC_208299	15046	19746
scaffold15569.1	XLOC_086349	5001	9114	ENSDARG00000059510	5	69190693	69203134	scaffold9611.1	XLOC_464378	23438	27176
scaffold15569.1	XLOC_086346-316	13154	14895	ENSDARG00000086786	5	69208231	69224314	scaffold9611.1	GENE LOST
scaffold15569.1	XLOC_086346-315	21452	23879	ENSDARG00000073892	5	69235753	69259409	scaffold9611.1	XLOC_464380	6068	17876
scaffold18598.1	XLOC_115540	3910	12903	ENSDARG00000077768	5	69300319	69330394	scaffold5760.1	XLOC_350916	11189	20388
scaffold18598.1	XLOC_115535	423	2581	ENSDARG00000059486	5	69334844	69339726	scaffold5760.1	XLOC_350909	7462	9637
scaffold1275.1	XLOC_049161	38728	42721	ENSDARG00000091402	5	72581787	72589323	scaffold20539.1	XLOC_132225	2758	9100
scaffold1275.1	XLOC_049168	31592	37866	ENSDARG00000067560	5	72590723	72601482	scaffold20539.1	GENE LOST
scaffold1275.1	XLOC_049158-181	20818	24422	ENSDARG00000091952	5	72649226	72657615	scaffold20539.1	GENE LOST
scaffold1275.1	GENE LOST			ENSDARG00000087486	5	72649228	72746228	scaffold20539.1	XLOC_132226	12251	14672
scaffold1275.1	XLOC_049164-183	13545	20236	ENSDARG00000026666	5	72657744	72762596	scaffold20539.1	XLOC_132221	15484	21778
scaffold12837.1	XLOC_050422	3848	5216	ENSDARG00000008030	6	1700376	1712425	scaffold15941.1	XLOC_090169	9074	10613
scaffold12837.1	XLOC_050425	8111	11378	ENSDARG00000088703	6	1721453	1725682	scaffold15941.1	XLOC_090173	13439	19106
scaffold12598.1	XLOC_046854	2755	11516	ENSDARG00000063383	6	3749614	3770512	scaffold4687.1	XLOC_302527	1085	9615
scaffold12598.1	XLOC_046861	13386	21502	ENSDARG00000029218	6	3775245	3852968	scaffold4687.1	XLOC_302531	11772	24389
scaffold3115.1	XLOC_212708	30960	40156	ENSDARG00000058892	6	6361880	6404691	scaffold3563.1	XLOC_240711	35554	46172
scaffold3115.1	XLOC_212710	20303	25964	ENSDARG00000063153	6	6407828	6458334	scaffold3563.1	XLOC_240715	25726	28258
scaffold18048.1	XLOC_110785	17911	18794	ENSDARG00000036700	6	6906269	6909861	scaffold7043.1	XLOC_397052	153	659
scaffold18048.1	XLOC_110784	984	12050	ENSDARG00000058820	6	6916302	6969410	scaffold7043.1	XLOC_397054	5280	25536
scaffold11309.1	XLOC_025408	3245	5977	ENSDARG00000037000	6	7345428	7355399	scaffold2875.1	XLOC_195689	5834	11205
scaffold11309.1	XLOC_025407	10028	17536	ENSDARG00000036998	6	7361714	7369374	scaffold2875.1	XLOC_195688-695	13362	15677
scaffold2322.1	XLOC_154398	4948	10202	ENSDARG00000012039	6	7605306	7628164	scaffold496.1	XLOC_315768	39889	45174
scaffold2322.1	XLOC_154399	13756	16690	ENSDARG00000019181	6	7628873	7637147	scaffold496.1	XLOC_315767	34336	36908
scaffold2322.1	XLOC_154401-562	24483	32202	ENSDARG00000074533	6	7638107	7651968	scaffold496.1	XLOC_315766-1063	23608	28722
scaffold2322.1	XLOC_154401-560	44455	50428	ENSDARG00000063295	6	7652621	7693551	scaffold496.1	XLOC_315766-1061	10469	14653
scaffold347.1	XLOC_235026	24388	26043	ENSDARG00000027589	6	8019005	8022883	scaffold623.1	XLOC_368750	32004	53229
scaffold347.1	XLOC_235022	4621	13486	ENSDARG00000058337	6	8031310	8062529	scaffold623.1	XLOC_368748	14725	19948
scaffold347.1	XLOC_235014	14141	17513	ENSDARG00000044267	6	8038093	8049184	scaffold623.1	XLOC_368744	20380	24395
scaffold347.1	XLOC_235012	966	1529	ENSDARG00000087381	6	8069004	8074995	scaffold623.1	XLOC_368742	8089	10500
scaffold105.1	XLOC_010308	30134	55097	ENSDARG00000009782	6	9215345	9296338	scaffold3336.1	XLOC_226599	20903	37551
scaffold105.1	XLOC_010305	67	24511	ENSDARG00000089933	6	9306393	9325605	scaffold3336.1	XLOC_226597	6685	14619
scaffold13930.1	XLOC_066104	27014	40665	ENSDARG00000078605	6	9388797	9400608	scaffold7817.1	XLOC_420107-1350	26088	28203
scaffold13930.1	XLOC_066103	14130	25679	ENSDARG00000058660	6	9404088	9430476	scaffold7817.1	XLOC_420107-1351	34895	41210
scaffold13930.1	XLOC_066102	10085	12316	ENSDARG00000019763	6	9433685	9441079	scaffold7817.1	XLOC_420108	43949	46121
scaffold13930.1	XLOC_066087	4113	6178	ENSDARG00000096398	6	9453095	9456903	scaffold7817.1	GENE LOST
scaffold13930.1	GENE LOST			ENSDARG00000037057	6	9467748	9481750	scaffold7817.1	XLOC_420124	54047	59623
scaffold1143.1	XLOC_027425-95	50056	53740	ENSDARG00000044565	6	10652213	10664451	scaffold16587.1	XLOC_096728	17116	37707
scaffold1143.1	XLOC_027425-94	40451	43842	ENSDARG00000071086	6	10669128	10691645	scaffold16587.1	GENE LOST
scaffold1143.1	XLOC_027424	5589	11161	ENSDARG00000006639	6	10713261	10774598	scaffold16587.1	GENE LOST
scaffold1143.1	XLOC_027425-96	17903	22094	ENSDARG00000009021	6	10723284	10739870	scaffold16587.1	XLOC_096727	4332	8948
scaffold1143.1	XLOC_027425-93	13328	15206	ENSDARG00000009447	6	10741791	10746869	scaffold16587.1	XLOC_096726	1120	2986
scaffold19336.1	XLOC_121652	569	4040	ENSDARG00000029415	6	10782606	10790910	scaffold6761.1	XLOC_387610	20585	25900
scaffold19336.1	XLOC_121663	19762	20164	ENSDARG00000044562	6	10821536	10823371	scaffold6761.1	XLOC_387599	5283	6452
scaffold3770.1	XLOC_252883	1143	21275	ENSDARG00000062430	6	12291586	12371369	scaffold96.1	XLOC_464050	6552	28108
scaffold3770.1	XLOC_252882	24943	29654	ENSDARG00000044532	6	12373999	12378404	scaffold96.1	XLOC_464044	31173	34047
scaffold19857.1	XLOC_126347	248	2479	ENSDARG00000044521	6	13110537	13116230	scaffold6685.1	XLOC_385033	4145	6436
scaffold19857.1	XLOC_126346	3685	10180	ENSDARG00000028546	6	13116491	13141926	scaffold6685.1	XLOC_385035	686	2978
scaffold1371.1	XLOC_063239	44166	62806	ENSDARG00000075041	6	13300264	13357767	scaffold1439.1	XLOC_072482	24949	48087
scaffold1371.1	XLOC_063238	28926	42019	ENSDARG00000004753	6	13367443	13407931	scaffold1439.1	XLOC_072481	10465	22826
scaffold1371.1	XLOC_063244	21796	24948	ENSDARG00000023498	6	13416027	13423416	scaffold1439.1	XLOC_072485	47	5556
scaffold32258.1	XLOC_219827	13446	19656	ENSDARG00000052129	6	26770781	26796920	scaffold5141.1	XLOC_324418	13966	21442
scaffold32258.1	XLOC_219826	2544	9368	ENSDARG00000052104	6	26799101	26813239	scaffold5141.1	XLOC_324417	4455	11357
scaffold32258.1	XLOC_219821	281	1881	ENSDARG00000052103	6	26813190	26817072	scaffold5141.1	XLOC_324411	247	3778
scaffold10039.1	XLOC_000875	11496	12206	ENSDARG00000087805	6	30154558	30155283	scaffold6423.1	XLOC_375853	18525	19194
scaffold10039.1	XLOC_000869	5170	7593	ENSDARG00000015964	6	30174749	30175753	scaffold6423.1	XLOC_375840	9370	15610
scaffold10857.1	XLOC_017053	131	8920	ENSDARG00000078675	6	32018244	32096803	scaffold792.1	XLOC_422882	2910	39404
scaffold10857.1	XLOC_017050	10834	13530	ENSDARG00000044365	6	32036367	32041323	scaffold792.1	XLOC_422875	25177	27795
scaffold3249.1	XLOC_221235	38233	42298	ENSDARG00000075569	6	33583527	33595756	scaffold3732.1	XLOC_250648	6927	11886
scaffold3249.1	XLOC_221219	20176	26704	ENSDARG00000039208	6	33608799	33614433	scaffold3732.1	XLOC_250669-865	17392	19703
scaffold3249.1	XLOC_221218-780	16213	19324	ENSDARG00000052030	6	33616458	33623077	scaffold3732.1	GENE LOST
scaffold3249.1	XLOC_221218-779	13233	14912	ENSDARG00000039213	6	33624474	33629341	scaffold3732.1	XLOC_250669-864	26524	28952
scaffold3249.1	XLOC_221231	5132	12264	ENSDARG00000039217	6	33629385	33645524	scaffold3732.1	XLOC_250652	29647	37010
scaffold16330.1	XLOC_094277	19341	33253	ENSDARG00000059575	6	34685403	34694030	scaffold175.1	XLOC_105664	48361	61570
scaffold16330.1	XLOC_094268	34764	39065	ENSDARG00000052170	6	34694725	34710676	scaffold175.1	XLOC_105669-387	37651	46586
scaffold16513.1	XLOC_096030	862	4972	ENSDARG00000026655	6	40509086	40514065	scaffold27674.1	XLOC_188113	13190	14158
scaffold16513.1	XLOC_096027	6177	15631	ENSDARG00000078688	6	40525461	40541342	scaffold27674.1	XLOC_188116	147	8175
scaffold1296.1	XLOC_052252	48090	52692	ENSDARG00000001882	6	40648680	40653064	scaffold79.1	XLOC_422331	15657	18444
scaffold1296.1	GENE LOST			ENSDARG00000054127	6	40654418	40663554	scaffold79.1	XLOC_422313	22443	28925
scaffold1296.1	GENE LOST			ENSDARG00000075209	6	40666290	40675279	scaffold79.1	XLOC_422334	29830	33509
scaffold1296.1	XLOC_052251	25540	37801	ENSDARG00000001993	6	40676632	40686586	scaffold79.1	XLOC_422336	44227	54565
scaffold1296.1	XLOC_052250	15302	19937	ENSDARG00000054063	6	40692490	40699590	scaffold79.1	XLOC_422337	57186	59874
scaffold16859.1	XLOC_099573	1829	8094	ENSDARG00000053939	6	40923273	40940245	scaffold4938.1	XLOC_314702	24505	33279
scaffold16859.1	XLOC_099575	12536	13468	ENSDARG00000053934	6	40949429	40952729	scaffold4938.1	XLOC_314716	36987	39405
scaffold19604.1	XLOC_124003	19080	25097	ENSDARG00000000730	6	41049773	41069719	scaffold28340.1	XLOC_192931	784	2674
scaffold19604.1	XLOC_124004	1527	15772	ENSDARG00000001354	6	41075067	41091883	scaffold28340.1	XLOC_192930	7337	10469
scaffold14451.1	XLOC_073285	22921	28725	ENSDARG00000053447	6	44128649	44138967	scaffold1937.1	XLOC_121938	35350	45208
scaffold14451.1	XLOC_073280	2935	8784	ENSDARG00000073869	6	44175907	44333282	scaffold1937.1	XLOC_121931	12643	20099
scaffold16570.1	XLOC_096596	550	4428	ENSDARG00000012871	6	49693937	49712542	scaffold6482.1	XLOC_378010	482	7232
scaffold16570.1	XLOC_096598	9020	11903	ENSDARG00000043081	6	49723038	49733028	scaffold6482.1	XLOC_378013	12331	15458
scaffold1265.1	XLOC_047639	47893	50110	ENSDARG00000053066	6	49833530	49840084	scaffold27486.1	XLOC_186706	14960	17991
scaffold1265.1	XLOC_047629	45713	46269	ENSDARG00000095897	6	49845154	49853806	scaffold27486.1	XLOC_186701	12727	13100
scaffold1265.1	XLOC_047636-171	41274	44735	ENSDARG00000016255	6	49853131	49871986	scaffold27486.1	XLOC_186704	6618	11474
scaffold1959.1	XLOC_123837	32337	32697	ENSDARG00000052073	6	51720579	51722453	scaffold2378.1	XLOC_158720	4706	5694
scaffold1959.1	XLOC_123848	26845	29400	ENSDARG00000078868	6	51730682	51731371	scaffold2378.1	XLOC_158712	9279	9983
scaffold1959.1	XLOC_123832	17584	21929	ENSDARG00000022652	6	51747115	51761914	scaffold2378.1	XLOC_158725	16430	20550
scaffold4082.1	XLOC_270755	36536	39567	ENSDARG00000001557	6	52177501	52185615	scaffold7524.1	XLOC_412084	1520	4249
scaffold4082.1	XLOC_270749	40600	41926	ENSDARG00000038577	6	52186260	52192348	scaffold7524.1	XLOC_412080	6014	7557
scaffold4082.1	XLOC_270750	45120	47963	ENSDARG00000030335	6	52192958	52204460	scaffold7524.1	XLOC_412082	9828	12472
scaffold10870.1	XLOC_017317	5999	15285	ENSDARG00000002760	6	52589974	52614490	scaffold751.1	XLOC_411717	37384	42078
scaffold10870.1	XLOC_017318	18351	26155	ENSDARG00000059906	6	52615763	52628296	scaffold751.1	XLOC_411718	51417	59493
scaffold16458.1	XLOC_095546	11495	13507	ENSDARG00000059854	6	55251293	55252036	scaffold9928.1	XLOC_471193	9349	10485
scaffold16458.1	XLOC_095545	8682	10360	ENSDARG00000022512	6	55256503	55260740	scaffold9928.1	XLOC_471192	5989	6905
scaffold16458.1	XLOC_095535	461	8283	ENSDARG00000035770	6	55261894	55289106	scaffold9928.1	XLOC_471184	90	5447
scaffold13187.1	XLOC_055670	11196	20231	ENSDARG00000074485	7	14409483	14499823	scaffold38526.1	XLOC_257661	1714	16531
scaffold13187.1	XLOC_055684	23595	26000	ENSDARG00000007760	7	14453146	14519440	scaffold38526.1	XLOC_257667	19450	22773
scaffold3706.1	XLOC_249170	41455	45682	ENSDARG00000062834	7	19051978	19063565	scaffold3730.1	XLOC_250534	62004	65759
scaffold3706.1	XLOC_249175	833	30400	ENSDARG00000058038	7	19063331	19151607	scaffold3730.1	XLOC_250538	34059	60922
scaffold10637.1	XLOC_012809	30285	46567	ENSDARG00000013031	7	19154527	19190559	scaffold3730.1	XLOC_250536-862	19229	27881
scaffold10637.1	XLOC_012808	24230	25662	ENSDARG00000057328	7	19193861	19196954	scaffold3730.1	XLOC_250536-863	11068	12010
scaffold10637.1	XLOC_012807	15769	23122	ENSDARG00000079684	7	19200553	19216035	scaffold3730.1	XLOC_250535-860	5135	9350
scaffold10637.1	GENE LOST			ENSDARG00000057331	7	19219912	19226504	scaffold3730.1	XLOC_250535-861	935	3617
scaffold1111.1	XLOC_021786-68	53650	55411	ENSDARG00000077986	7	21040162	21050530	scaffold5581.1	XLOC_343482	1307	3061
scaffold1111.1	XLOC_021761	40910	45671	ENSDARG00000056233	7	21067370	21080845	scaffold5581.1	XLOC_343497	4943	12716
scaffold1111.1	XLOC_021760	36778	39810	ENSDARG00000088810	7	21088169	21098069	scaffold5581.1	XLOC_343498	13740	20062
scaffold1111.1	XLOC_021759	24746	29280	ENSDARG00000020397	7	21112106	21123965	scaffold5581.1	GENE LOST
scaffold1111.1	XLOC_021757	8383	19319	ENSDARG00000069331	7	21136031	21152699	scaffold5581.1	XLOC_343502	37455	48918
scaffold1211.1	XLOC_039050	3800	8393	ENSDARG00000036463	7	21968690	21974760	scaffold34219.1	XLOC_232089	15902	18093
scaffold1211.1	XLOC_039051	13757	16394	ENSDARG00000095579	7	21997467	22003543	scaffold34219.1	XLOC_232087	4994	7610
scaffold242.1	XLOC_161863	19332	24004	ENSDARG00000012827	7	23045025	23055587	scaffold3246.1	XLOC_221012	11812	17061
scaffold242.1	XLOC_161851	25146	25607	ENSDARG00000036394	7	23055800	23056998	scaffold3246.1	XLOC_221008	18064	18510
scaffold242.1	XLOC_161865	26990	32282	ENSDARG00000055163	7	23058950	23086870	scaffold3246.1	XLOC_221014	20682	24333
scaffold242.1	GENE LOST			ENSDARG00000061610	7	23086334	23087345	scaffold38168.1	XLOC_255493	14009	14764
scaffold242.1	XLOC_161868	45025	46453	ENSDARG00000073844	7	23089238	23092851	scaffold38168.1	XLOC_255499	15621	17105
scaffold242.1	XLOC_161869	47801	48984	ENSDARG00000061611	7	23096096	23097303	scaffold38168.1	XLOC_255500	18856	20161
scaffold2046.1	XLOC_131529	518	9682	ENSDARG00000022532	7	23752538	23774436	scaffold2154.1	XLOC_140613	12869	22654
scaffold2046.1	XLOC_131530	12569	16274	ENSDARG00000036376	7	23783303	23793944	scaffold2154.1	XLOC_140614	25467	28437
scaffold6457.1	XLOC_377031	518	8179	ENSDARG00000008188	7	23976996	23987907	scaffold7342.1	XLOC_406541	64181	72613
scaffold6457.1	XLOC_377032	9745	20766	ENSDARG00000013317	7	23990980	24019264	scaffold7342.1	XLOC_406540-1306	55346	59957
scaffold2549.1	XLOC_171970	10552	15030	ENSDARG00000024598	7	25174456	25180979	scaffold3281.1	GENE LOST
scaffold2549.1	XLOC_171981	16542	18808	ENSDARG00000012640	7	25182606	25189431	scaffold3281.1	XLOC_223312	11058	12388
scaffold2549.1	XLOC_171984	24600	28878	ENSDARG00000021135	7	25206555	25214121	scaffold3281.1	XLOC_223310	1102	3148
scaffold196.1	XLOC_123971	33350	51116	ENSDARG00000026842	7	25236558	25264100	scaffold451.1	XLOC_293584	586	18931
scaffold196.1	XLOC_123952	26487	31362	ENSDARG00000077842	7	25267250	25278340	scaffold451.1	XLOC_293598	23032	27935
scaffold196.1	XLOC_123968	16874	26119	ENSDARG00000090568	7	25281977	25284234	scaffold451.1	GENE LOST
scaffold196.1	XLOC_123948	8159	14343	ENSDARG00000002235	7	25291382	25316761	scaffold451.1	XLOC_293603	38999	42899
scaffold2888.1	XLOC_196608	22855	31221	ENSDARG00000027907	7	25354709	25360157	scaffold5154.1	XLOC_324994-1095	27899	30852
scaffold2888.1	GENE LOST			ENSDARG00000061301	7	25365537	25371242	scaffold5154.1	XLOC_324994-1094	19034	26037
scaffold2888.1	XLOC_196613	21166	22357	ENSDARG00000007989	7	25372125	25374879	scaffold5154.1	XLOC_324998	17170	17871
scaffold2888.1	XLOC_196607	655	17995	ENSDARG00000075831	7	25377178	25402677	scaffold5154.1	XLOC_324992	6490	13938
scaffold1852.1	XLOC_114852	57524	61520	ENSDARG00000006545	7	25798621	25812631	scaffold3066.1	XLOC_209207	41918	46187
scaffold1852.1	XLOC_114839	67015	77442	ENSDARG00000061472	7	25812277	25840487	scaffold3066.1	XLOC_209215	22385	39193
scaffold1852.1	XLOC_114856	80104	88849	ENSDARG00000036344	7	25848369	25867076	scaffold3066.1	XLOC_209201	11084	20396
scaffold1852.1	XLOC_114857	95933	98156	ENSDARG00000036345	7	25881931	25886746	scaffold3066.1	XLOC_209198	2704	4932
scaffold37193.1	XLOC_249943	7482	8091	ENSDARG00000024109	7	26167151	26178688	scaffold6344.1	XLOC_372933	12608	17383
scaffold37193.1	XLOC_249942	1050	5411	ENSDARG00000001939	7	26182257	26198954	scaffold6344.1	XLOC_372934	19695	22730
scaffold662.1	XLOC_382846	12484	20782	ENSDARG00000069463	7	27155574	27173814	scaffold9241.1	XLOC_455812	7078	13883
scaffold662.1	XLOC_382833	10415	11381	ENSDARG00000069461	7	27173901	27175196	scaffold9241.1	XLOC_455822	14900	15876
scaffold662.1	XLOC_382842	723	4420	ENSDARG00000069459	7	27184652	27185815	scaffold9241.1	XLOC_455815	21589	22602
scaffold4422.1	XLOC_288934	21572	23515	ENSDARG00000091371	7	27352319	27354247	scaffold7873.1	XLOC_421626	27392	29365
scaffold4422.1	XLOC_288925-988	10152	13604	ENSDARG00000056803	7	27370930	27389074	scaffold7873.1	XLOC_421620-1357	16039	18322
scaffold4422.1	XLOC_288925-989	4139	6056	ENSDARG00000056795	7	27391452	27395882	scaffold7873.1	XLOC_421620-1356	9815	11741
scaffold1096.1	XLOC_019002	49216	50428	ENSDARG00000025693	7	29895951	29901486	scaffold6322.1	XLOC_372118	25752	30618
scaffold1096.1	XLOC_019001	29938	45962	ENSDARG00000037362	7	29905552	29947400	scaffold6322.1	XLOC_372117	6696	24017
scaffold1096.1	XLOC_019005	20448	28594	ENSDARG00000010596	7	29948955	29959574	scaffold6322.1	XLOC_372120	3110	5377
scaffold32542.1	XLOC_221571	9461	10225	ENSDARG00000036055	7	30377981	30379395	scaffold7263.1	XLOC_404189	11475	12230
scaffold32542.1	XLOC_221574	3328	7478	ENSDARG00000061145	7	30381396	30388976	scaffold7263.1	XLOC_404183	16617	20680
scaffold13316.1	XLOC_057595	10734	28143	ENSDARG00000036061	7	30432702	30446437	scaffold6860.1	XLOC_390824	9458	20526
scaffold13316.1	XLOC_057584	8220	10295	ENSDARG00000054222	7	30447189	30452289	scaffold6860.1	XLOC_390815	6767	8547
scaffold13316.1	XLOC_057591	3130	7337	ENSDARG00000036057	7	30452407	30461086	scaffold6860.1	XLOC_390821	3011	5856
scaffold27397.1	XLOC_186151	804	1616	ENSDARG00000036060	7	30500300	30501313	scaffold5769.1	XLOC_351275	5468	6280
scaffold27397.1	XLOC_186149	2809	6570	ENSDARG00000054196	7	30504252	30512503	scaffold5769.1	XLOC_351267	7860	11544
scaffold27397.1	XLOC_186150	7553	10491	ENSDARG00000005612	7	30513432	30523444	scaffold5769.1	XLOC_351268	12763	15981
scaffold2115.1	XLOC_137405	17872	30380	ENSDARG00000017431	7	31830192	31869801	scaffold534.1	XLOC_333158	40661	59814
scaffold2115.1	XLOC_137412	30778	49796	ENSDARG00000052728	7	31875020	31896958	scaffold534.1	XLOC_333136	20599	35790
scaffold123.1	XLOC_042169	12133	14481	ENSDARG00000036180	7	31962886	31967624	scaffold2192.1	XLOC_143826	22505	24898
scaffold123.1	XLOC_042177	15697	42786	ENSDARG00000036179	7	31968738	32059207	scaffold2192.1	XLOC_143836	27934	52863
scaffold4806.1	XLOC_308317	1065	5564	ENSDARG00000053370	7	32760495	32766613	scaffold61.1	XLOC_364019	24504	33200
scaffold4806.1	XLOC_308325	7450	12853	ENSDARG00000053362	7	32766650	32774726	scaffold61.1	XLOC_364028	33934	39475
scaffold4627.1	XLOC_299489	27029	35963	ENSDARG00000078650	7	33930890	33932383	scaffold8424.1	XLOC_436407	6519	15440
scaffold4627.1	XLOC_299491	40825	41291	ENSDARG00000001210	7	33959194	33963968	scaffold8424.1	XLOC_436410	25531	33405
scaffold12546.1	XLOC_045991	22512	24703	ENSDARG00000036140	7	35565674	35568241	scaffold4630.1	XLOC_299670	17800	19544
scaffold12546.1	XLOC_045985-168	27512	30259	ENSDARG00000036139	7	35570307	35579325	scaffold4630.1	XLOC_299663	20470	26552
scaffold12546.1	XLOC_045985-167	32528	35357	ENSDARG00000036136	7	35579504	35584137	scaffold4630.1	XLOC_299664	27751	31023
scaffold23229.1	XLOC_154466	697	5407	ENSDARG00000036074	7	39477840	39479965	scaffold605.1	XLOC_362122	53151	54017
scaffold23229.1	XLOC_154464	8645	9409	ENSDARG00000036073	7	39481773	39487287	scaffold605.1	XLOC_362139	44488	50382
scaffold320.1	GENE LOST			ENSDARG00000077537	7	39921376	39924665	scaffold9228.1	XLOC_455528	11	1630
scaffold320.1	XLOC_218215	10596	24832	ENSDARG00000005315	7	39928131	39963046	scaffold9228.1	XLOC_455534	4027	17383
scaffold320.1	XLOC_218211	40334	41872	ENSDARG00000013860	7	39969971	39974716	scaffold9228.1	XLOC_455532-1447	34605	36016
scaffold320.1	XLOC_218212	44149	46476	ENSDARG00000015385	7	39980968	39986698	scaffold9228.1	XLOC_455532-1448	37130	39588
scaffold1448.1	XLOC_073597	9725	14334	ENSDARG00000036041	7	40142973	40152260	scaffold5561.1	XLOC_342689	26889	36049
scaffold1448.1	XLOC_073596	94	5070	ENSDARG00000024324	7	40154145	40177847	scaffold5561.1	XLOC_342688	14933	23103
scaffold42935.1	XLOC_282352	178	1338	ENSDARG00000036038	7	40200129	40202805	scaffold46447.1	XLOC_300391	1789	2931
scaffold42935.1	XLOC_282353	2785	9385	ENSDARG00000017474	7	40203902	40214489	scaffold46447.1	XLOC_300392	4261	6418
scaffold13858.1	XLOC_065201	12145	14977	ENSDARG00000036036	7	40558562	40569729	scaffold215.1	XLOC_140251	59929	61660
scaffold13858.1	XLOC_065197	4008	8942	ENSDARG00000069254	7	40573962	40595563	scaffold215.1	XLOC_140261	64796	80373
scaffold285.1	XLOC_193909	67410	68394	ENSDARG00000029995	7	40778864	40785591	scaffold30.1	XLOC_204425	45230	49938
scaffold285.1	XLOC_193906	19646	26432	ENSDARG00000068457	7	40837569	40853085	scaffold30.1	XLOC_204429	83073	95247
scaffold3942.1	XLOC_262536	38761	44505	ENSDARG00000008454	7	49697695	49708223	scaffold695.1	XLOC_393714-1270	28241	34709
scaffold3942.1	XLOC_262537	47061	51489	ENSDARG00000079578	7	49709626	49720621	scaffold695.1	XLOC_393714-1269	21489	25012
scaffold15577.1	XLOC_086418	4834	11268	ENSDARG00000011897	7	51076364	51094159	scaffold38646.1	XLOC_258329	5678	7221
scaffold15577.1	XLOC_086417	617	2787	ENSDARG00000005651	7	51095605	51108336	scaffold38646.1	XLOC_258328	606	3303
scaffold19530.1	XLOC_123335	436	3593	ENSDARG00000018241	7	51856654	51864717	scaffold2632.1	XLOC_178125	17867	22226
scaffold19530.1	XLOC_123340	4035	4871	ENSDARG00000059725	7	51864803	51867479	scaffold2632.1	XLOC_178120	16474	17407
scaffold19530.1	XLOC_123338	10255	26477	ENSDARG00000044815	7	51905466	51932446	scaffold2632.1	XLOC_178123	467	11052
scaffold11966.1	XLOC_036574	291	20836	ENSDARG00000052063	7	52558412	52649610	scaffold8636.1	XLOC_441616	212	19436
scaffold11966.1	XLOC_036584	40898	45164	ENSDARG00000052065	7	52700940	52704181	scaffold8636.1	XLOC_441623	26027	43841
scaffold1667.1	XLOC_097644-363	9705	12955	ENSDARG00000014690	7	53088995	53094879	scaffold30442.1	XLOC_207686	11858	15378
scaffold1667.1	XLOC_097644-362	15922	16307	ENSDARG00000077769	7	53097855	53103912	scaffold30442.1	XLOC_207684	6054	7374
scaffold5524.1	XLOC_341160	8606	21031	ENSDARG00000074291	7	58558772	58577911	scaffold8700.1	XLOC_443272	1535	9835
scaffold5524.1	XLOC_341153	22110	23246	ENSDARG00000062111	7	58585128	58587793	scaffold8700.1	XLOC_443270	11671	18458
scaffold2103.1	XLOC_136363	29393	30591	ENSDARG00000030307	7	60587256	60624541	scaffold3148.1	XLOC_214896	13208	21535
scaffold2103.1	XLOC_136357	20937	27686	ENSDARG00000007385	7	60624250	60632207	scaffold3148.1	XLOC_214909	23223	28149
scaffold10460.1	XLOC_009529-33	7533	14104	ENSDARG00000077330	7	62489236	62515773	scaffold2318.1	XLOC_154063-559	14175	21556
scaffold10460.1	XLOC_009527	30486	46659	ENSDARG00000077523	7	62529176	62605105	scaffold2318.1	XLOC_154059	31218	50253
scaffold10460.1	XLOC_009529-32	17412	22747	ENSDARG00000078437	7	62531495	62543998	scaffold2318.1	XLOC_154063-558	24561	29007
scaffold10642.1	XLOC_012947	425	8937	ENSDARG00000009170	7	67288488	67326081	scaffold13747.1	XLOC_063747	4225	17818
scaffold10642.1	XLOC_012957	12265	17490	ENSDARG00000020377	7	67327490	67347861	scaffold13747.1	XLOC_063763	21815	29235
scaffold4255.1	XLOC_280291	86	2549	ENSDARG00000010051	8	4969785	4984936	scaffold9232.1	XLOC_455630	16307	19366
scaffold4255.1	XLOC_280299	4274	7671	ENSDARG00000059212	8	4988285	4997575	scaffold9232.1	XLOC_455624	9902	15035
scaffold9316.1	XLOC_457522	18861	25258	ENSDARG00000063354	8	7667578	7688647	scaffold9666.1	XLOC_465509	522	12540
scaffold9316.1	XLOC_457521	432	7617	ENSDARG00000012534	8	7713715	7770153	scaffold9666.1	XLOC_465512	29741	44105
scaffold20999.1	XLOC_136062	12658	19126	ENSDARG00000059006	8	9405735	9467464	scaffold2246.1	XLOC_148300	14197	22169
scaffold20999.1	XLOC_136061	8883	10938	ENSDARG00000059001	8	9472703	9478902	scaffold2246.1	XLOC_148301	24021	26363
scaffold23960.1	XLOC_160066	6981	20363	ENSDARG00000016181	8	11702090	11750361	scaffold2663.1	XLOC_180460-661	20144	22298
scaffold23960.1	XLOC_160065	330	5589	ENSDARG00000043624	8	11756982	11769306	scaffold2663.1	XLOC_180460-662	13549	17361
scaffold18186.1	XLOC_111955	17095	18696	ENSDARG00000058048	8	14573482	14577195	scaffold2657.1	XLOC_180030	33686	35287
scaffold18186.1	XLOC_111947	7687	11524	ENSDARG00000029783	8	14579555	14597485	scaffold2657.1	XLOC_180014	23147	30843
scaffold18186.1	XLOC_111946	3909	5601	ENSDARG00000094088	8	14602845	14608837	scaffold2657.1	XLOC_180013-657	18345	20143
scaffold18186.1	XLOC_111945	328	3217	ENSDARG00000017884	8	14621447	14643597	scaffold2657.1	XLOC_180013-658	12795	17115
scaffold13377.1	XLOC_058518	5907	10526	ENSDARG00000058032	8	14674972	14687527	scaffold25600.1	XLOC_172854	3535	6994
scaffold13377.1	XLOC_058522	12632	14362	ENSDARG00000026845	8	14687518	14696754	scaffold25600.1	XLOC_172848	321	3351
scaffold3035.1	XLOC_207020	4393	17963	ENSDARG00000062472	8	14728697	14755974	scaffold3317.1	XLOC_225475	679	13492
scaffold3035.1	XLOC_207022	22056	26386	ENSDARG00000062449	8	14761427	14892841	scaffold3317.1	XLOC_225477	17645	37147
scaffold1740.1	XLOC_104762	1295	15078	ENSDARG00000020131	8	15503957	15597524	scaffold22.1	XLOC_144521	60404	76159
scaffold1740.1	XLOC_104768	17968	26885	ENSDARG00000016981	8	15600633	15746930	scaffold22.1	XLOC_144518	10095	57937
scaffold150.1	XLOC_080106	23158	47107	ENSDARG00000078216	8	17036170	17078641	scaffold6811.1	XLOC_389100	17647	38713
scaffold150.1	XLOC_080105	17235	21063	ENSDARG00000076290	8	17101739	17111891	scaffold6811.1	XLOC_389099-1251	13171	15009
scaffold150.1	XLOC_080104	10020	15056	ENSDARG00000079308	8	17116539	17128404	scaffold6811.1	XLOC_389099-1252	6973	8851
scaffold150.1	GENE LOST			ENSDARG00000079823	8	17682894	17687230	scaffold4331.1	XLOC_284275-967	10624	12223
scaffold23477.1	XLOC_156335	5405	7121	ENSDARG00000094892	8	17687276	17693094	scaffold4331.1	GENE LOST
scaffold23477.1	XLOC_156342	7788	12328	ENSDARG00000015070	8	17694196	17703882	scaffold4331.1	XLOC_284275-966	16776	19580
scaffold23477.1	XLOC_156339	12873	22853	ENSDARG00000005057	8	17704010	17712441	scaffold4331.1	XLOC_284270	20645	23744
scaffold729.1	XLOC_404953	46957	57013	ENSDARG00000013711	8	19775992	19805801	scaffold962.1	XLOC_464549	29601	37027
scaffold729.1	XLOC_404954	61225	74362	ENSDARG00000005989	8	19808088	19867056	scaffold962.1	XLOC_464548	15908	25977
scaffold200.1	XLOC_127692	33542	42717	ENSDARG00000074129	8	20009942	20026009	scaffold3558.1	XLOC_240471	15875	25788
scaffold200.1	XLOC_127688	44978	49180	ENSDARG00000009390	8	20028078	20038077	scaffold3558.1	XLOC_240468-825	29780	30933
scaffold29017.1	XLOC_197599	6920	9251	ENSDARG00000013222	8	20159749	20176380	scaffold33879.1	XLOC_229846	5407	12663
scaffold29017.1	XLOC_197595	1403	4309	ENSDARG00000062889	8	20180324	20187638	scaffold33879.1	XLOC_229853	15344	17599
scaffold20.1	XLOC_127673	53237	64934	ENSDARG00000043185	8	20732173	20768577	scaffold3460.1	XLOC_234400	7137	12824
scaffold20.1	XLOC_127674-462	67110	70441	ENSDARG00000010347	8	20770439	20783910	scaffold3460.1	XLOC_234401-797	14887	18977
scaffold20.1	XLOC_127674-461	79356	81986	ENSDARG00000078734	8	20788502	20829940	scaffold3460.1	XLOC_234401-796	27399	30292
scaffold166.1	XLOC_096901	29620	41516	ENSDARG00000069074	8	21763082	21790677	scaffold3615.1	XLOC_243838	21345	29164
scaffold166.1	XLOC_096922	50833	55614	ENSDARG00000056774	8	21803281	21806321	scaffold3615.1	XLOC_243828	12778	15049
scaffold166.1	XLOC_096905	59690	68091	ENSDARG00000061741	8	21792210	21890672	scaffold3615.1	XLOC_243834	137	8653
scaffold2053.1	XLOC_132165	18282	20359	ENSDARG00000042948	8	24018692	24032792	scaffold7959.1	XLOC_423918	95	2029
scaffold2053.1	XLOC_132162	2397	14692	ENSDARG00000027154	8	24047155	24064580	scaffold7959.1	XLOC_423920	5341	22688
scaffold203.1	XLOC_130234	17717	20583	ENSDARG00000095805	8	24244206	24247927	scaffold2050.1	XLOC_131897-485	26531	29363
scaffold203.1	GENE LOST			ENSDARG00000026799	8	24248412	24258048	scaffold2050.1	XLOC_131897-484	22954	25698
scaffold203.1	XLOC_130218	6629	9209	ENSDARG00000042922	8	24267966	24269305	scaffold2050.1	XLOC_131890	16235	19369
scaffold10246.1	XLOC_005208	66256	78328	ENSDARG00000009473	8	24556407	24577984	scaffold3630.1	XLOC_244741-833	1934	7220
scaffold10246.1	GENE LOST			ENSDARG00000028295	8	24578900	24584156	scaffold3630.1	XLOC_244741-832	10263	11388
scaffold10246.1	XLOC_005201	50980	53098	ENSDARG00000042905	8	24591065	24595928	scaffold3630.1	GENE LOST
scaffold10246.1	XLOC_005189	41200	48529	ENSDARG00000078155	8	24606216	24618150	scaffold3630.1	XLOC_244750	22613	25981
scaffold42.1	XLOC_277178	36232	46712	ENSDARG00000029952	8	26100188	26144559	scaffold5568.1	XLOC_342951	1010	20585
scaffold42.1	XLOC_277180	48432	56465	ENSDARG00000042533	8	26148103	26150871	scaffold5568.1	XLOC_342952	26550	29592
scaffold42.1	XLOC_277197	57727	65198	ENSDARG00000005704	8	26160946	26182910	scaffold5568.1	XLOC_342963	30599	36537
scaffold42.1	XLOC_277198	66865	70773	ENSDARG00000011553	8	26182436	26191652	scaffold5568.1	XLOC_342964	38847	43809
scaffold2155.1	XLOC_140705	6890	8486	ENSDARG00000055763	8	26745520	26758967	scaffold24558.1	XLOC_164613-594	2085	3643
scaffold2155.1	XLOC_140706-513	15279	17438	ENSDARG00000094673	8	26752992	26758969	scaffold24558.1	XLOC_164613-595	7925	9197
scaffold2155.1	XLOC_140706-514	28454	38162	ENSDARG00000042616	8	26766808	26804749	scaffold24558.1	XLOC_164613-596	20699	32324
scaffold24133.1	XLOC_161399	14511	17965	ENSDARG00000061023	8	26812883	26824495	scaffold24558.1	XLOC_164615	38234	43273
scaffold24133.1	XLOC_161396	8697	10873	ENSDARG00000061044	8	26826094	26833637	scaffold24558.1	XLOC_164620	44975	47178
scaffold11748.1	XLOC_032844	13882	16441	ENSDARG00000036818	8	27226092	27234248	scaffold14775.1	XLOC_077309	6098	8596
scaffold11748.1	GENE LOST			ENSDARG00000092123	8	27235547	27241033	scaffold14775.1	XLOC_077316	10417	11968
scaffold11748.1	XLOC_032842	3398	9178	ENSDARG00000010862	8	27249495	27261613	scaffold14775.1	XLOC_077312	14270	18254
scaffold190.1	XLOC_118832	62480	85459	ENSDARG00000007560	8	27374956	27426906	scaffold462.1	XLOC_299164	14471	35585
scaffold190.1	XLOC_118853	93866	105599	ENSDARG00000011672	8	27439427	27462202	scaffold462.1	XLOC_299172	38515	54404
scaffold360.1	XLOC_243004	67664	73838	ENSDARG00000056090	8	28660917	28669785	scaffold6463.1	XLOC_377296	548	4264
scaffold360.1	XLOC_242996	59874	64487	ENSDARG00000056091	8	28675955	28711408	scaffold6463.1	XLOC_377299	7291	16687
scaffold4390.1	XLOC_287229	590	15055	ENSDARG00000003098	8	29159482	29195509	scaffold8.1	XLOC_425140	9835	30004
scaffold4390.1	XLOC_287230	23580	35671	ENSDARG00000018430	8	29204010	29225770	scaffold8.1	XLOC_425138	33257	51456
scaffold4390.1	XLOC_287231	36819	41261	ENSDARG00000042717	8	29228567	29240284	scaffold8.1	XLOC_425141	54673	59539
scaffold2908.1	XLOC_197987	69	1328	ENSDARG00000055290	8	30558152	30561663	scaffold5122.1	XLOC_323528-1086	22998	25527
scaffold2908.1	XLOC_197989	12542	13057	ENSDARG00000077504	8	30566734	30567435	scaffold5122.1	GENE LOST
scaffold2908.1	XLOC_197977	17647	20676	ENSDARG00000024540	8	30574662	30582993	scaffold5122.1	XLOC_323524	33459	36628
scaffold1654.1	GENE LOST			ENSDARG00000079880	8	31631970	31633062	scaffold2428.1	XLOC_162473	28128	29093
scaffold1654.1	XLOC_096304	13367	14653	ENSDARG00000042428	8	31635153	31639308	scaffold2428.1	XLOC_162468	22856	27017
scaffold1654.1	XLOC_096293	19521	34781	ENSDARG00000026325	8	31645405	31673457	scaffold2428.1	XLOC_162472	7371	21795
scaffold1654.1	XLOC_096295	36177	38499	ENSDARG00000033871	8	31769445	31777680	scaffold2428.1	XLOC_162471	3554	5905
scaffold1332.1	XLOC_057635	1101	16560	ENSDARG00000006124	8	38095710	38138758	scaffold2146.1	XLOC_139959	43619	58440
scaffold1332.1	XLOC_057642	18132	21635	ENSDARG00000008931	8	38143125	38156051	scaffold2146.1	XLOC_139949	38473	42120
scaffold11168.1	XLOC_022837	14152	17827	ENSDARG00000059629	8	41917763	41937239	scaffold883.1	XLOC_446287	52507	54098
scaffold11168.1	XLOC_022834	23498	29842	ENSDARG00000052045	8	41951156	41981087	scaffold883.1	XLOC_446293	42137	48900
scaffold3500.1	XLOC_236839	43142	50290	ENSDARG00000079932	8	43276859	43294653	scaffold391.1	XLOC_260895	27523	34134
scaffold3500.1	XLOC_236832	26203	40571	ENSDARG00000079687	8	43299189	43312563	scaffold391.1	XLOC_260888	11249	25298
scaffold11697.1	XLOC_032010	1075	3677	ENSDARG00000041576	8	48096294	48106461	scaffold5862.1	XLOC_354887	14430	16890
scaffold11697.1	XLOC_032018	4919	16642	ENSDARG00000060029	8	48115480	48159222	scaffold5862.1	XLOC_354879	804	8247
scaffold21732.1	XLOC_142223	4838	9728	ENSDARG00000078485	8	51410751	51416851	scaffold2252.1	XLOC_148804	31377	34796
scaffold21732.1	XLOC_142219	494	2242	ENSDARG00000022684	8	51430612	51433344	scaffold2252.1	XLOC_148792	13934	27243
scaffold2661.1	XLOC_180313	22322	28972	ENSDARG00000007329	8	54012019	54031716	scaffold5130.1	XLOC_323882	5823	15548
scaffold2661.1	XLOC_180311	1128	12582	ENSDARG00000079326	8	54053612	54211774	scaffold5130.1	XLOC_323883	22065	27151
scaffold2665.1	XLOC_180625	20417	28518	ENSDARG00000044418	9	2456459	2462650	scaffold3107.1	XLOC_212120	8797	16567
scaffold2665.1	XLOC_180620	33997	38172	ENSDARG00000016611	9	2463941	2476232	scaffold3107.1	XLOC_212126	4042	8166
scaffold2665.1	XLOC_180627	40535	58859	ENSDARG00000090804	9	2480994	2513969	scaffold3107.1	GENE LOST
scaffold2665.1	XLOC_180617	6463	17232	ENSDARG00000010462	9	2590375	2592972	scaffold3107.1	XLOC_212129	17441	22053
scaffold35118.1	XLOC_237498	15004	18569	ENSDARG00000012945	9	5338395	5349457	scaffold4109.1	XLOC_272163	1605	11805
scaffold35118.1	XLOC_237496	2098	8640	ENSDARG00000059209	9	5356770	5362551	scaffold4109.1	XLOC_272166	15411	17500
scaffold14217.1	XLOC_070103	10264	25783	ENSDARG00000056102	9	6296401	6411412	scaffold5481.1	XLOC_339266	1200	2742
scaffold14217.1	XLOC_070110	27399	30834	ENSDARG00000056087	9	6412638	6421472	scaffold5481.1	XLOC_339279	4117	7380
scaffold14840.1	XLOC_078141	14509	20882	ENSDARG00000042115	9	7497690	7545972	scaffold7339.1	XLOC_406412	746	5361
scaffold14840.1	XLOC_078136	5581	11540	ENSDARG00000058656	9	7557380	7580842	scaffold7339.1	XLOC_406417	9638	17924
scaffold2417.1	XLOC_161650	8244	23076	ENSDARG00000061664	9	12681353	12701026	scaffold746.1	XLOC_410195	97075	106064
scaffold2417.1	GENE LOST			ENSDARG00000070029	9	12704458	12719958	scaffold746.1	XLOC_410194	83763	94722
scaffold2417.1	XLOC_161642	23871	25773	ENSDARG00000070028	9	12720726	12731753	scaffold746.1	XLOC_410201	80586	82952
scaffold2417.1	XLOC_161652	31511	83165	ENSDARG00000003421	9	12738982	12851801	scaffold746.1	XLOC_410189	49874	76177
scaffold2417.1	XLOC_161654	86276	91984	ENSDARG00000002168	9	12855309	12871009	scaffold746.1	GENE LOST
scaffold2417.1	XLOC_161655-585	99123	102463	ENSDARG00000089235	9	12874313	12900854	scaffold746.1	XLOC_410187	98	6549
scaffold1487.1	XLOC_078472-283	49331	51865	ENSDARG00000041904	9	13110646	13161437	scaffold5619.1	XLOC_345082	18449	26943
scaffold1487.1	XLOC_078485	53146	60174	ENSDARG00000029955	9	13123342	13142232	scaffold5619.1	XLOC_345094	27841	41108
scaffold1487.1	XLOC_078472-282	45003	45260	ENSDARG00000095504	9	13161978	13164389	scaffold5619.1	GENE LOST
scaffold1487.1	XLOC_078481-284	41696	42622	ENSDARG00000070011	9	13164660	13170054	scaffold5619.1	GENE LOST
scaffold1487.1	XLOC_078481-285	38985	40272	ENSDARG00000058409	9	13170885	13177206	scaffold5619.1	XLOC_345090	8205	16049
scaffold15591.1	XLOC_086616-317	15009	19095	ENSDARG00000027992	9	22180207	22197962	scaffold3168.1	XLOC_216165-763	2002	5069
scaffold15591.1	XLOC_086616-319	21640	25751	ENSDARG00000067751	9	22198362	22208981	scaffold3168.1	XLOC_216165-764	7380	14271
scaffold15591.1	XLOC_086616-318	27103	29171	ENSDARG00000069926	9	22227790	22233809	scaffold3168.1	XLOC_216165-765	16138	17749
scaffold28320.1	XLOC_192795	14651	17931	ENSDARG00000077382	9	22277330	22287693	scaffold7372.1	XLOC_407508	10690	15010
scaffold28320.1	XLOC_192789	5233	6199	ENSDARG00000057854	9	22300029	22301921	scaffold7372.1	XLOC_407515	18398	19377
scaffold8715.1	XLOC_443609	5574	26676	ENSDARG00000010281	9	22340245	22391186	scaffold9704.1	XLOC_466404	27651	35891
scaffold8715.1	XLOC_443615	27408	36444	ENSDARG00000010700	9	22396968	22398695	scaffold9704.1	XLOC_466399	25441	26828
scaffold8715.1	GENE LOST			ENSDARG00000027234	9	22398978	22416834	scaffold9704.1	XLOC_466398	13304	24987
scaffold8715.1	XLOC_443612	39582	42938	ENSDARG00000003675	9	22416965	22433000	scaffold9704.1	XLOC_466402	1573	12485
scaffold26417.1	XLOC_178849	2029	2907	ENSDARG00000069850	9	22858108	22859258	scaffold47132.1	XLOC_303841	7352	8177
scaffold26417.1	XLOC_178846	3576	5695	ENSDARG00000069846	9	22860069	22864933	scaffold47132.1	XLOC_303843	4316	6568
scaffold26417.1	XLOC_178851	7898	10405	ENSDARG00000069844	9	22866973	22871390	scaffold47132.1	XLOC_303839	405	3119
scaffold4927.1	XLOC_314198	29073	32545	ENSDARG00000041830	9	23963020	23972855	scaffold8362.1	XLOC_434909	30304	33404
scaffold4927.1	XLOC_314190	2892	25938	ENSDARG00000074034	9	23974307	23997242	scaffold8362.1	XLOC_434904	11186	27873
scaffold5904.1	XLOC_356589	6238	18926	ENSDARG00000040445	9	24798932	24812870	scaffold7004.1	XLOC_395719	40331	49857
scaffold5904.1	XLOC_356604	20267	30320	ENSDARG00000006422	9	24817201	24840377	scaffold7004.1	XLOC_395708	30182	39413
scaffold5904.1	XLOC_356594	32804	36688	ENSDARG00000011770	9	24841891	24845981	scaffold7004.1	XLOC_395713	23824	26881
scaffold5904.1	XLOC_356609	39265	47388	ENSDARG00000040453	9	24846938	24857635	scaffold7004.1	XLOC_395703	13743	21855
scaffold5904.1	XLOC_356596	50082	58311	ENSDARG00000013025	9	24858785	24875049	scaffold7004.1	XLOC_395711	1158	11930
scaffold25267.1	XLOC_170260	5619	14306	ENSDARG00000024846	9	24929056	24939550	scaffold2568.1	XLOC_173385	3415	12124
scaffold25267.1	XLOC_170261	8716	9762	ENSDARG00000086685	9	24934048	24935560	scaffold2568.1	XLOC_173386	6815	7849
scaffold18140.1	XLOC_111538	23915	27491	ENSDARG00000005251	9	25058789	25064806	scaffold8275.1	XLOC_432591	16356	24752
scaffold18140.1	XLOC_111537	9155	14468	ENSDARG00000062478	9	25077194	25083617	scaffold8275.1	XLOC_432592	30322	35414
scaffold3.1	XLOC_204399-721	80076	89487	ENSDARG00000062447	9	25193070	25220577	scaffold7229.1	XLOC_403080	1243	17478
scaffold3.1	XLOC_204399-722	67921	73085	ENSDARG00000014348	9	25225715	25234504	scaffold7229.1	XLOC_403083	22587	29368
scaffold3.1	XLOC_204382	62402	64456	ENSDARG00000062425	9	25237525	25242428	scaffold7229.1	XLOC_403096	32648	34487
scaffold4983.1	XLOC_316947	114	1106	ENSDARG00000029803	9	30359102	30359945	scaffold5124.1	XLOC_323599	13246	14235
scaffold4983.1	XLOC_316953	5925	9248	ENSDARG00000069500	9	30372294	30460884	scaffold5124.1	XLOC_323607	19430	25832
scaffold2446.1	XLOC_163852	6883	28702	ENSDARG00000056387	9	30581938	30604536	scaffold620.1	XLOC_367636	19899	40644
scaffold2446.1	XLOC_163856	30670	36994	ENSDARG00000018121	9	30605117	30613216	scaffold620.1	XLOC_367633	12140	19843
scaffold2446.1	XLOC_163853	38927	53967	ENSDARG00000076480	9	30615243	30649208	scaffold620.1	XLOC_367634	214	10490
scaffold16178.1	XLOC_092784	10169	12398	ENSDARG00000077403	9	31123964	31136086	scaffold4369.1	XLOC_286196-973	2501	4564
scaffold16178.1	XLOC_092785	13968	15433	ENSDARG00000041071	9	31141949	31144413	scaffold4369.1	XLOC_286196-974	6942	7401
scaffold16178.1	XLOC_092786	19453	29793	ENSDARG00000003641	9	31145731	31162068	scaffold4369.1	XLOC_286197	10205	17700
scaffold1884.1	XLOC_117461	40930	51070	ENSDARG00000019782	9	31213330	31226051	scaffold1907.1	XLOC_119580-442	56772	58460
scaffold1884.1	GENE LOST			ENSDARG00000088751	9	31228036	31230873	scaffold1907.1	XLOC_119580-441	50671	52682
scaffold1884.1	GENE LOST			ENSDARG00000086911	9	31281879	31292820	scaffold1907.1	XLOC_119579	27243	47772
scaffold1884.1	XLOC_117457	13628	14086	ENSDARG00000041051	9	31296498	31297700	scaffold1907.1	XLOC_119578	24884	25342
scaffold1884.1	XLOC_117456	7412	10310	ENSDARG00000062147	9	31301348	31307720	scaffold1907.1	GENE LOST
scaffold227.1	XLOC_150286	63882	74852	ENSDARG00000056138	9	33194931	33210425	scaffold3967.1	XLOC_264124	6947	17192
scaffold227.1	XLOC_150271	76135	84665	ENSDARG00000056141	9	33211903	33221753	scaffold3967.1	XLOC_264108	17910	29859
scaffold227.1	XLOC_150289	87281	93884	ENSDARG00000056160	9	33319913	33334091	scaffold3967.1	XLOC_264128	33485	37146
scaffold227.1	XLOC_150275-546	96101	96407	ENSDARG00000056167	9	33334325	33338315	scaffold3967.1	XLOC_264111	38164	43533
scaffold227.1	XLOC_150275-547	100113	103280	ENSDARG00000056085	9	33340170	33346170	scaffold3967.1	XLOC_264112	44261	47727
scaffold227.1	XLOC_150292	105083	119739	ENSDARG00000056078	9	33346228	33376981	scaffold3967.1	XLOC_264132	49489	67678
scaffold11844.1	XLOC_034557	9726	33951	ENSDARG00000013708	9	34294638	34354348	scaffold28.1	XLOC_190481	55906	86335
scaffold11844.1	XLOC_034551	1615	2993	ENSDARG00000014867	9	34356412	34363095	scaffold28.1	XLOC_190470	49093	53450
scaffold28.1	XLOC_190479-683	40643	44031	ENSDARG00000020573	9	34367809	34388046	scaffold351.1	XLOC_237387-810	5135	9900
scaffold28.1	XLOC_190479-684	30030	31404	ENSDARG00000061791	9	34390319	34394507	scaffold351.1	XLOC_237387-811	15739	17113
scaffold28.1	XLOC_190468	1864	25396	ENSDARG00000059809	9	34399991	34510918	scaffold351.1	XLOC_237395	20119	54551
scaffold2055.1	XLOC_132332	18372	27595	ENSDARG00000000002	9	35060460	35084513	scaffold8146.1	XLOC_429156	7035	16532
scaffold2055.1	XLOC_132322	12729	17239	ENSDARG00000000001	9	35083371	35093143	scaffold8146.1	XLOC_429147	1826	6032
scaffold5409.1	XLOC_336241	1224	7023	ENSDARG00000077240	9	35328199	35340150	scaffold8358.1	XLOC_434779	34586	41297
scaffold5409.1	XLOC_336239	9288	11638	ENSDARG00000092610	9	35351603	35361179	scaffold8358.1	XLOC_434768	45543	52357
scaffold5409.1	XLOC_336243	13421	16176	ENSDARG00000030269	9	35361280	35367568	scaffold8358.1	XLOC_434781	53208	55932
scaffold10709.1	XLOC_014326	428	5360	ENSDARG00000069289	9	35985817	35996821	scaffold14378.1	XLOC_072327	8882	13069
scaffold10709.1	XLOC_014336	7610	29083	ENSDARG00000055543	9	35997719	36041081	scaffold14378.1	XLOC_072322	377	6602
scaffold40103.1	XLOC_266620-918	2894	7321	ENSDARG00000003109	9	36896658	36918454	scaffold8422.1	XLOC_436359-1406	26298	28440
scaffold40103.1	XLOC_266620-919	9835	10192	ENSDARG00000087204	9	36920658	36921309	scaffold8422.1	XLOC_436359-1407	30793	31150
scaffold15586.1	XLOC_086541	6905	18827	ENSDARG00000074079	9	37998649	38013681	scaffold9258.1	XLOC_456239	5182	9018
scaffold15586.1	XLOC_086543	22052	27719	ENSDARG00000040777	9	38019603	38027188	scaffold9258.1	XLOC_456241	11858	17105
scaffold1162.1	XLOC_030757	6807	14201	ENSDARG00000061373	9	39442151	39451741	scaffold2860.1	XLOC_194706	50405	56194
scaffold1162.1	XLOC_030762	3201	6101	ENSDARG00000012295	9	39452221	39459485	scaffold2860.1	XLOC_194695	56939	59852
scaffold10665.1	XLOC_013401	12836	17586	ENSDARG00000055052	9	39935697	40045681	scaffold34842.1	XLOC_235900	500	6552
scaffold10665.1	XLOC_013394	5568	12131	ENSDARG00000014196	9	40046541	40057626	scaffold34842.1	XLOC_235904	7322	13084
scaffold17382.1	XLOC_104604-381	20112	22355	ENSDARG00000089536	9	40347084	40352212	scaffold3143.1	XLOC_214559-758	15035	17218
scaffold17382.1	XLOC_104604-382	13362	15761	ENSDARG00000078874	9	40614783	40618608	scaffold3143.1	XLOC_214559-757	9175	11204
scaffold452.1	XLOC_294041	44823	68551	ENSDARG00000001733	9	43680181	43723222	scaffold6588.1	XLOC_381759	557	6857
scaffold452.1	XLOC_294033	8428	41988	ENSDARG00000031678	9	43726088	43769614	scaffold6588.1	XLOC_381768	10013	23514
scaffold25723.1	XLOC_173701	5675	10018	ENSDARG00000068888	9	49257914	49269476	scaffold31909.1	XLOC_217629	52	2989
scaffold25723.1	XLOC_173700	423	4487	ENSDARG00000039827	9	49272141	49284004	scaffold31909.1	XLOC_217630	4239	15078
scaffold30344.1	XLOC_206960	1770	11066	ENSDARG00000044265	10	10938691	10964395	scaffold36929.1	XLOC_248433	382	6864
scaffold30344.1	XLOC_206966	13636	21104	ENSDARG00000058226	10	10966790	10977896	scaffold36929.1	XLOC_248438	11439	16132
scaffold49522.1	XLOC_315383	670	8628	ENSDARG00000002523	10	11231166	11246479	scaffold8282.1	XLOC_432769	11167	34569
scaffold49522.1	XLOC_315385	14349	18927	ENSDARG00000060911	10	11248779	11278238	scaffold8282.1	XLOC_432768	260	4686
scaffold4010.1	XLOC_266596	711	11663	ENSDARG00000078105	10	16928967	16979446	scaffold6819.1	XLOC_389387	9770	31534
scaffold4010.1	XLOC_266597	12663	16670	ENSDARG00000005560	10	16980964	16985015	scaffold6819.1	XLOC_389388	33061	35220
scaffold27771.1	XLOC_188854-682	27125	31813	ENSDARG00000054050	10	19556080	19580283	scaffold44618.1	XLOC_291045	6627	11659
scaffold27771.1	XLOC_188854-681	21761	23486	ENSDARG00000043465	10	19584773	19596695	scaffold44618.1	XLOC_291044	77	3039
scaffold1755.1	XLOC_106189-391	117284	117940	ENSDARG00000073753	10	20541756	20554456	scaffold4092.1	XLOC_271253	18295	28443
scaffold1755.1	GENE LOST			ENSDARG00000076765	10	20584608	20603536	scaffold4092.1	XLOC_271256-937	46266	50121
scaffold1755.1	XLOC_106189-392	92282	97165	ENSDARG00000057672	10	20608632	20618267	scaffold4092.1	XLOC_271256-938	53800	56494
scaffold13586.1	XLOC_061571	237	16291	ENSDARG00000062765	10	20620014	20669992	scaffold1755.1	XLOC_106188	70676	85135
scaffold13586.1	XLOC_061569	17356	25806	ENSDARG00000077515	10	20671395	20687191	scaffold1755.1	XLOC_106201	56894	66355
scaffold3418.1	XLOC_231831	32725	34460	ENSDARG00000088309	10	22695036	22698190	scaffold6110.1	XLOC_364417	727	1938
scaffold3418.1	XLOC_231830	29679	31075	ENSDARG00000069190	10	22701973	22706254	scaffold6110.1	XLOC_364418	4925	6520
scaffold3418.1	XLOC_231836	12732	27734	ENSDARG00000078691	10	22711111	22733396	scaffold6110.1	XLOC_364415	9381	24515
scaffold161.1	XLOC_091892	96283	102418	ENSDARG00000056871	10	23055013	23062288	scaffold8304.1	XLOC_433321	855	4746
scaffold161.1	GENE LOST			ENSDARG00000039215	10	23091440	23107732	scaffold8304.1	XLOC_433322-1393	11573	14571
scaffold161.1	GENE LOST			ENSDARG00000086416	10	23112565	23116889	scaffold8304.1	XLOC_433322-1394	19771	23078
scaffold161.1	XLOC_091849	19775	21156	ENSDARG00000069336	10	23116427	23177471	scaffold8304.1	XLOC_433327	23863	25179
scaffold27857.1	XLOC_189447	12734	15723	ENSDARG00000057110	10	23319646	23328578	scaffold29624.1	XLOC_201815	5833	9167
scaffold27857.1	XLOC_189454	16949	24289	ENSDARG00000057105	10	23329996	23359106	scaffold29624.1	XLOC_201820	10358	19179
scaffold27084.1	GENE LOST			ENSDARG00000057035	10	25072425	25079427	scaffold5485.1	XLOC_339437	39163	45109
scaffold27084.1	XLOC_183845	12201	21013	ENSDARG00000057021	10	25074275	25108610	scaffold5485.1	GENE LOST
scaffold27084.1	XLOC_183842	21767	27234	ENSDARG00000086302	10	25080881	25090541	scaffold5485.1	XLOC_339436	30645	37471
scaffold27084.1	XLOC_183844	5095	8442	ENSDARG00000075273	10	25114274	25117699	scaffold5485.1	XLOC_339448	15436	29748
scaffold25879.1	XLOC_174872	4622	7985	ENSDARG00000029493	10	27383248	27392979	scaffold43805.1	XLOC_286778	5087	11152
scaffold25879.1	XLOC_174868	407	2617	ENSDARG00000056603	10	27398363	27428733	scaffold43805.1	XLOC_286775	116	3492
scaffold2936.1	XLOC_199933	8905	15711	ENSDARG00000061993	10	27688135	27694479	scaffold4832.1	XLOC_309618	17933	21735
scaffold2936.1	XLOC_199936	19694	34504	ENSDARG00000014793	10	27703744	27728527	scaffold4832.1	XLOC_309615	3100	11056
scaffold2678.1	XLOC_181535	134	14530	ENSDARG00000061956	10	29983851	30004954	scaffold28737.1	XLOC_195610	1135	13498
scaffold2678.1	XLOC_181542	15551	17431	ENSDARG00000014506	10	30011006	30013638	scaffold28737.1	XLOC_195616	14460	16546
scaffold47500.1	XLOC_305613	3658	4038	ENSDARG00000068996	10	30723402	30724224	scaffold50480.1	XLOC_320129	8416	8802
scaffold47500.1	XLOC_305611	4358	4744	ENSDARG00000068995	10	30724444	30725341	scaffold50480.1	XLOC_320124	9110	9496
scaffold4153.1	XLOC_274598	20992	23766	ENSDARG00000043542	10	30727929	30739701	scaffold50480.1	XLOC_320131	11152	17861
scaffold4153.1	XLOC_274599	1522	10567	ENSDARG00000068992	10	30757254	30761585	scaffold50480.1	XLOC_320127	21568	31616
scaffold11680.1	XLOC_031766	10644	19626	ENSDARG00000023174	10	32693281	32737407	scaffold613.1	XLOC_365179	19431	25878
scaffold11680.1	XLOC_031765	1487	5042	ENSDARG00000055433	10	32755003	32760714	scaffold613.1	XLOC_365180	34909	37480
scaffold361.1	XLOC_243532-829	30654	32813	ENSDARG00000042489	10	33013483	33019196	scaffold697.1	XLOC_394373	35083	38516
scaffold361.1	XLOC_243532-828	25323	29553	ENSDARG00000042492	10	33021146	33039959	scaffold697.1	XLOC_394372	20588	33507
scaffold361.1	XLOC_243531	81	3615	ENSDARG00000014796	10	33059096	33077995	scaffold697.1	XLOC_394370	507	5948
scaffold4059.1	XLOC_269338	22451	26843	ENSDARG00000043285	10	33601185	33608064	scaffold7604.1	XLOC_414377	27861	32437
scaffold4059.1	XLOC_269324	18781	19948	ENSDARG00000043287	10	33612287	33618550	scaffold7604.1	XLOC_414363	23236	25267
scaffold14936.1	XLOC_079300-287	24152	36341	ENSDARG00000076473	10	33764411	33806638	scaffold641.1	XLOC_375298	32553	49778
scaffold14936.1	XLOC_079300-286	7287	13943	ENSDARG00000014430	10	33811720	33835091	scaffold641.1	XLOC_375297	23510	29719
scaffold14936.1	XLOC_079299	2550	4877	ENSDARG00000061580	10	33836377	33845408	scaffold641.1	XLOC_375296	17503	21169
scaffold5501.1	XLOC_340177	5337	22600	ENSDARG00000056001	10	34923597	35026412	scaffold8614.1	XLOC_441116	11821	57171
scaffold5501.1	XLOC_340169	3301	4849	ENSDARG00000055973	10	35028461	35030467	scaffold8614.1	XLOC_441127	60839	62342
scaffold36190.1	XLOC_244080	12386	17812	ENSDARG00000068755	10	36026224	36034940	scaffold5784.1	XLOC_351879	9667	12337
scaffold36190.1	XLOC_244074	535	12256	ENSDARG00000078658	10	36035532	36075636	scaffold5784.1	XLOC_351870	540	9167
scaffold13277.1	XLOC_057008-209	9056	17584	ENSDARG00000077224	10	36225288	36260387	scaffold576.1	XLOC_350881-1170	25291	28882
scaffold13277.1	XLOC_057008-208	794	3888	ENSDARG00000061378	10	36261926	36271940	scaffold576.1	XLOC_350881-1169	36652	40558
scaffold236.1	XLOC_157311	2516	18503	ENSDARG00000079889	10	36492416	36555972	scaffold865.1	XLOC_442019	530	4804
scaffold236.1	XLOC_157314	30963	44471	ENSDARG00000055066	10	36577657	36603524	scaffold865.1	XLOC_442027	17808	29130
scaffold18162.1	XLOC_111702	24155	31087	ENSDARG00000091209	10	37894303	37900774	scaffold21867.1	XLOC_143372	843	7243
scaffold18162.1	XLOC_111707	31292	33685	ENSDARG00000043157	10	37917468	37926603	scaffold21867.1	XLOC_143381	7501	13588
scaffold21867.1	XLOC_143375	14633	19793	ENSDARG00000090667	10	37939678	37955780	scaffold8713.1	XLOC_443550	989	5799
scaffold21867.1	XLOC_143383	21065	24774	ENSDARG00000063519	10	38064346	38071904	scaffold8713.1	XLOC_443556	7186	9519
scaffold16732.1	XLOC_098329	323	7842	ENSDARG00000042791	10	41650108	41683584	scaffold5752.1	XLOC_350580	11988	26319
scaffold16732.1	XLOC_098330	9563	12887	ENSDARG00000077962	10	41687172	41695094	scaffold5752.1	XLOC_350579	7986	10678
scaffold27192.1	XLOC_184655	15640	17377	ENSDARG00000054155	10	42187909	42192762	scaffold6942.1	XLOC_393490	13831	17666
scaffold27192.1	XLOC_184645	20579	24121	ENSDARG00000060688	10	42202487	42217782	scaffold6942.1	XLOC_393494	5256	11389
scaffold11354.1	XLOC_026206	19657	34851	ENSDARG00000054036	10	43130773	43181938	scaffold9490.1	XLOC_461593	531	7390
scaffold11354.1	XLOC_026197	12538	16476	ENSDARG00000046010	10	43194428	43202258	scaffold9490.1	XLOC_461600	10497	18034
scaffold1656.1	XLOC_096495	7374	24874	ENSDARG00000060847	10	43351810	43385465	scaffold5408.1	XLOC_336198	22335	37481
scaffold1656.1	GENE LOST			ENSDARG00000060829	10	43394645	43404294	scaffold5408.1	XLOC_336182-1121	14069	16713
scaffold1656.1	XLOC_096512	33670	38675	ENSDARG00000042962	10	43409345	43452355	scaffold5408.1	XLOC_336182-1120	2386	9545
scaffold10502.1	XLOC_010344	7429	14508	ENSDARG00000045025	11	1498369	1511287	scaffold8296.1	XLOC_433096	9478	21835
scaffold10502.1	XLOC_010345	17643	26832	ENSDARG00000032264	11	1516878	1539928	scaffold8296.1	XLOC_433098	23745	33212
scaffold30191.1	XLOC_205786	2045	5382	ENSDARG00000040157	11	4034061	4049994	scaffold41377.1	XLOC_273689	3660	7331
scaffold30191.1	XLOC_205789	367	1231	ENSDARG00000059298	11	4051512	4055612	scaffold41377.1	XLOC_273682	9059	9830
scaffold1594.1	XLOC_090145	79718	88288	ENSDARG00000006963	11	5552987	5574422	scaffold250.1	XLOC_168208	61845	69679
scaffold1594.1	XLOC_090142	55382	60120	ENSDARG00000011945	11	5583849	5596957	scaffold250.1	XLOC_168205	13877	36925
scaffold1594.1	XLOC_090141	37224	49125	ENSDARG00000088017	11	5620327	5635364	scaffold250.1	GENE LOST
scaffold1594.1	XLOC_090140	27690	32898	ENSDARG00000090675	11	5651987	5667430	scaffold250.1	XLOC_168204	5719	12484
scaffold10116.1	XLOC_002523	15109	17051	ENSDARG00000074772	11	6217610	6222939	scaffold16001.1	XLOC_090863	21493	25072
scaffold10116.1	XLOC_002522	6848	9650	ENSDARG00000013016	11	6231838	6241187	scaffold16001.1	XLOC_090862	15135	18533
scaffold1860.1	XLOC_115585	153	6682	ENSDARG00000006916	11	6453375	6456842	scaffold27572.1	XLOC_187382	15512	18309
scaffold1860.1	XLOC_115596	8642	10952	ENSDARG00000003968	11	6528902	6535159	scaffold27572.1	XLOC_187379	5045	8309
scaffold1860.1	XLOC_115586	13815	15075	ENSDARG00000027744	11	6538813	6540415	scaffold27572.1	XLOC_187381	1735	2527
scaffold7131.1	XLOC_400007	19038	31821	ENSDARG00000043835	11	6901582	6933260	scaffold8182.1	XLOC_430172	6325	19772
scaffold7131.1	XLOC_399999	147	15269	ENSDARG00000023852	11	6942543	6950954	scaffold8182.1	XLOC_430160	1092	3135
scaffold258.1	XLOC_174299	22386	39393	ENSDARG00000018671	11	14536180	14541191	scaffold343.1	XLOC_232560	39289	56522
scaffold258.1	XLOC_174298	605	20093	ENSDARG00000031907	11	14562158	14583552	scaffold343.1	XLOC_232558	14686	36436
scaffold15403.1	GENE LOST			ENSDARG00000057987	11	18284718	18302600	scaffold2214.1	XLOC_145702	1096	13903
scaffold15403.1	XLOC_084706	26496	31812	ENSDARG00000016773	11	18459051	18464054	scaffold2214.1	GENE LOST
scaffold15403.1	XLOC_084705-308	19096	24008	ENSDARG00000009727	11	18465653	18480950	scaffold2214.1	XLOC_145703	15323	22190
scaffold15403.1	GENE LOST			ENSDARG00000012674	11	18483745	18494305	scaffold2214.1	XLOC_145700	23250	26543
scaffold15403.1	XLOC_084705-307	10659	11363	ENSDARG00000019797	11	18497019	18517325	scaffold2214.1	XLOC_145706	28273	36249
scaffold205.1	XLOC_131872-483	6630	9449	ENSDARG00000002037	11	19205192	19220171	scaffold9100.1	XLOC_452618-1438	18533	21320
scaffold205.1	XLOC_131872-482	17859	21875	ENSDARG00000057708	11	19222649	19239343	scaffold9100.1	XLOC_452618-1437	26577	30784
scaffold18456.1	XLOC_114314-427	4315	5531	ENSDARG00000070597	11	21917309	21920185	scaffold31444.1	XLOC_214675	9976	11195
scaffold18456.1	XLOC_114314-428	8423	10981	ENSDARG00000090344	11	21929589	21932934	scaffold31444.1	XLOC_214676	14773	16158
scaffold10236.1	XLOC_004917	18144	26144	ENSDARG00000016200	11	24994383	24999045	scaffold249.1	XLOC_167367	34805	42844
scaffold10236.1	XLOC_004927	27422	30101	ENSDARG00000013122	11	25000972	25011400	scaffold249.1	XLOC_167377	45465	47466
scaffold10236.1	XLOC_004928	32033	39422	ENSDARG00000009754	11	25013444	25023175	scaffold249.1	XLOC_167378	49495	53692
scaffold10236.1	XLOC_004929	42100	48794	ENSDARG00000075745	11	25025737	25029795	scaffold249.1	XLOC_167379	56422	63524
scaffold21847.1	XLOC_143207	12212	19052	ENSDARG00000012506	11	25692526	25716677	scaffold25.1	XLOC_168153	46388	50003
scaffold21847.1	XLOC_143206	5394	11644	ENSDARG00000018966	11	25719937	25733234	scaffold25.1	XLOC_168152	41406	44556
scaffold21847.1	XLOC_143205	418	2001	ENSDARG00000002912	11	25733715	25748096	scaffold25.1	XLOC_168150	32325	36742
scaffold25.1	XLOC_168149-614	16500	20410	ENSDARG00000057093	11	25754101	25785015	scaffold5873.1	XLOC_355406	27193	41553
scaffold25.1	XLOC_168148	236	8570	ENSDARG00000016753	11	25785230	25808986	scaffold5873.1	XLOC_355405	11245	26197
scaffold34124.1	XLOC_231536	17033	19044	ENSDARG00000006307	11	25811379	25819276	scaffold5873.1	XLOC_355404	5673	9948
scaffold34124.1	XLOC_231535	4221	14568	ENSDARG00000077261	11	25822938	25827976	scaffold5873.1	XLOC_355402	3	2771
scaffold133.1	XLOC_057356	5146	24260	ENSDARG00000044874	11	25928264	25975363	scaffold244.1	GENE LOST
scaffold133.1	XLOC_057357	28298	34988	ENSDARG00000002750	11	25977642	25995750	scaffold244.1	XLOC_163433	26413	34247
scaffold133.1	XLOC_057358	36275	78380	ENSDARG00000013087	11	25998078	26072620	scaffold244.1	XLOC_163432	271	3656
scaffold10008.1	XLOC_000264	15	6275	ENSDARG00000070545	11	26229925	26245239	scaffold8935.1	XLOC_448742	23467	41375
scaffold10008.1	XLOC_000272	9313	11799	ENSDARG00000087186	11	26248498	26250911	scaffold8935.1	XLOC_448733	21037	23522
scaffold12809.1	XLOC_050015	20187	24070	ENSDARG00000032856	11	26529597	26552142	scaffold14261.1	XLOC_070659-257	26397	32648
scaffold12809.1	XLOC_050013	10950	16442	ENSDARG00000025679	11	26553451	26565001	scaffold14261.1	XLOC_070659-258	18852	20036
scaffold12809.1	XLOC_050010	5367	6025	ENSDARG00000025671	11	26567600	26612992	scaffold14261.1	XLOC_070658	3918	15567
scaffold20238.1	XLOC_129657	25839	29578	ENSDARG00000056840	11	26614891	26623315	scaffold3145.1	XLOC_214709	915	3445
scaffold20238.1	XLOC_129651	18709	23757	ENSDARG00000077434	11	26627475	26642494	scaffold3145.1	XLOC_214710	6270	11886
scaffold20238.1	XLOC_129644	6939	18182	ENSDARG00000070513	11	26647654	26663975	scaffold3145.1	XLOC_214722	14020	21531
scaffold2076.1	XLOC_134129	25787	28785	ENSDARG00000022570	11	28986391	28999128	scaffold4784.1	XLOC_307213	404	3383
scaffold2076.1	XLOC_134112	8549	21523	ENSDARG00000070467	11	29005025	29033922	scaffold4784.1	XLOC_307222	6828	20417
scaffold12872.1	XLOC_050901	27507	37363	ENSDARG00000089507	11	31171792	31204741	scaffold15908.1	XLOC_089809	414	16536
scaffold12872.1	XLOC_050914	48606	50955	ENSDARG00000027131	11	31218969	31227384	scaffold15908.1	XLOC_089826	30691	32737
scaffold12872.1	XLOC_050915	52651	64181	ENSDARG00000087742	11	31241123	31384109	scaffold15908.1	XLOC_089828	40493	43672
scaffold2785.1	XLOC_189407	136	5427	ENSDARG00000075456	11	35326937	35355113	scaffold6041.1	XLOC_361803	35865	48791
scaffold2785.1	XLOC_189405	9320	19446	ENSDARG00000080021	11	35360087	35374653	scaffold6041.1	XLOC_361807	20061	32155
scaffold15300.1	XLOC_083576	11613	14006	ENSDARG00000070360	11	35620647	35628612	scaffold6143.1	XLOC_365639	11691	15256
scaffold15300.1	XLOC_083578	23229	26719	ENSDARG00000018174	11	35635060	35755762	scaffold6143.1	XLOC_365636	191	2226
scaffold16361.1	XLOC_094584	18398	27959	ENSDARG00000070318	11	36586179	36597200	scaffold2874.1	XLOC_195645	23241	28670
scaffold16361.1	XLOC_094583	13864	17531	ENSDARG00000004060	11	36600441	36604112	scaffold2874.1	XLOC_195646	33084	35832
scaffold16820.1	XLOC_099196	14917	25992	ENSDARG00000075571	11	37889586	37924238	scaffold1721.1	XLOC_103065	2068	5283
scaffold16820.1	XLOC_099198	31909	33479	ENSDARG00000091304	11	37935180	37940089	scaffold1721.1	XLOC_103069	9489	12031
scaffold27439.1	XLOC_186397-674	3762	7683	ENSDARG00000089888	12	1169793	1176743	scaffold38712.1	XLOC_258646	324	4939
scaffold27439.1	XLOC_186397-673	10171	15247	ENSDARG00000037361	12	1179851	1187204	scaffold38712.1	XLOC_258648	7898	11661
scaffold1465.1	XLOC_075762	26941	32759	ENSDARG00000063268	12	5630889	5648173	scaffold1726.1	XLOC_103507-378	18733	24507
scaffold1465.1	XLOC_075761	21382	25590	ENSDARG00000058421	12	5653366	5668219	scaffold1726.1	XLOC_103507-377	12743	13139
scaffold1465.1	XLOC_075769	10983	19917	ENSDARG00000016608	12	5669582	5701663	scaffold1726.1	XLOC_103509	260	11382
scaffold25830.1	XLOC_174517	23286	34042	ENSDARG00000071560	12	6057527	6066666	scaffold9489.1	XLOC_461575	13719	22863
scaffold25830.1	XLOC_174524	37422	43714	ENSDARG00000014626	12	6074362	6077882	scaffold9489.1	XLOC_461572	2718	10714
scaffold11893.1	XLOC_035344	2748	13137	ENSDARG00000029768	12	12756190	12869702	scaffold6621.1	XLOC_382890	1059	16406
scaffold11893.1	XLOC_035348	15946	16592	ENSDARG00000039602	12	12874158	12874933	scaffold6621.1	XLOC_382896	21253	21945
scaffold11789.1	XLOC_033569	21056	26145	ENSDARG00000055477	12	14294660	14311898	scaffold2833.1	XLOC_192877	11258	17701
scaffold11789.1	XLOC_033577	11419	20262	ENSDARG00000071566	12	14311999	14329493	scaffold2833.1	XLOC_192881	4091	9775
scaffold10838.1	XLOC_016724	21422	25473	ENSDARG00000056247	12	19578542	19586399	scaffold5988.1	XLOC_359686	17141	21233
scaffold10838.1	XLOC_016725	26621	27635	ENSDARG00000029695	12	19591518	19594799	scaffold5988.1	XLOC_359685	14783	15787
scaffold20847.1	XLOC_134862	19944	22358	ENSDARG00000039117	12	20241115	20249459	scaffold9222.1	XLOC_455384	2774	5737
scaffold20847.1	XLOC_134861	2211	16046	ENSDARG00000055930	12	20252401	20280910	scaffold9222.1	XLOC_455385	11267	18365
scaffold34583.1	XLOC_234259	6901	7548	ENSDARG00000077409	12	20284824	20287961	scaffold42442.1	XLOC_279715	1253	1932
scaffold34583.1	XLOC_234260	9667	12126	ENSDARG00000045153	12	20290318	20298871	scaffold42442.1	XLOC_279716	5196	7399
scaffold2750.1	XLOC_186826	305	10940	ENSDARG00000045147	12	20416939	20436502	scaffold7363.1	XLOC_407235	35350	41264
scaffold2750.1	XLOC_186832	14102	15356	ENSDARG00000028957	12	20437068	20442960	scaffold7363.1	XLOC_407249	46025	47326
scaffold2750.1	XLOC_186828	18540	25512	ENSDARG00000055883	12	20452905	20458468	scaffold7363.1	GENE LOST
scaffold4180.1	XLOC_276166	423	6004	ENSDARG00000045141	12	21718602	21725551	scaffold5503.1	XLOC_340247	469	2747
scaffold4180.1	XLOC_276167	8509	18108	ENSDARG00000045140	12	21730869	21762245	scaffold5503.1	XLOC_340248	5014	11311
scaffold1468.1	XLOC_076185	51358	56734	ENSDARG00000019492	12	23866634	23880007	scaffold169.1	XLOC_099981	14703	18735
scaffold1468.1	XLOC_076182	38771	46827	ENSDARG00000061827	12	23884382	23896562	scaffold169.1	XLOC_099984	24000	33643
scaffold1468.1	XLOC_076189	15392	27088	ENSDARG00000076177	12	23915882	23926807	scaffold169.1	XLOC_099978	44680	55183
scaffold11348.1	XLOC_026058	21876	27986	ENSDARG00000061710	12	25070292	25081329	scaffold2840.1	XLOC_193276	44028	50446
scaffold11348.1	XLOC_026064	12716	20188	ENSDARG00000076155	12	25086776	25097056	scaffold2840.1	XLOC_193273	51514	60171
scaffold26936.1	XLOC_182740	509	11452	ENSDARG00000018742	12	25501738	25562994	scaffold40933.1	XLOC_271356	10560	14604
scaffold26936.1	GENE LOST			ENSDARG00000055078	12	25566105	25570463	scaffold40933.1	XLOC_271352	6131	8119
scaffold26936.1	XLOC_182741	18486	23692	ENSDARG00000005246	12	25570999	25587246	scaffold40933.1	XLOC_271354	818	4597
scaffold15947.1	XLOC_090238-330	1961	6706	ENSDARG00000045070	12	28005509	28032775	scaffold3790.1	XLOC_253973	18704	31004
scaffold15947.1	XLOC_090238-331	16447	20614	ENSDARG00000010953	12	28038878	28058394	scaffold3790.1	XLOC_253974-881	36341	40653
scaffold217.1	XLOC_141947	7989	14560	ENSDARG00000061201	12	28068198	28109854	scaffold4833.1	XLOC_309676	2021	19776
scaffold217.1	XLOC_141935	3458	7281	ENSDARG00000045071	12	28083600	28096730	scaffold4833.1	XLOC_309663	6678	9892
scaffold217.1	XLOC_141939	23965	28585	ENSDARG00000079457	12	28110053	28118020	scaffold4833.1	GENE LOST
scaffold217.1	XLOC_141948-521	30034	32555	ENSDARG00000033446	12	28118319	28129069	scaffold4833.1	XLOC_309678	25518	28949
scaffold217.1	XLOC_141948-520	35098	41387	ENSDARG00000030472	12	28137616	28153501	scaffold4833.1	XLOC_309679	31391	37922
scaffold11937.1	XLOC_036035	38295	56746	ENSDARG00000026482	12	28193041	28296812	scaffold536.1	XLOC_334093	72470	85287
scaffold11937.1	XLOC_036028	5686	26375	ENSDARG00000013207	12	28321305	28422757	scaffold536.1	XLOC_334085	59095	67189
scaffold44151.1	XLOC_288567	1333	4377	ENSDARG00000017612	12	30348149	30355345	scaffold9754.1	XLOC_467473	3009	5127
scaffold44151.1	XLOC_288571	5754	6551	ENSDARG00000029308	12	30356806	30366895	scaffold9754.1	XLOC_467469	1291	1634
scaffold3532.1	XLOC_238818	21335	23083	ENSDARG00000025226	12	30503927	30508794	scaffold3673.1	XLOC_247272	9437	11185
scaffold3532.1	GENE LOST			ENSDARG00000086255	12	30510751	30511452	scaffold3673.1	XLOC_247271	7176	7877
scaffold18052.1	XLOC_110830	2158	3746	ENSDARG00000015906	12	30784435	30785976	scaffold1912.1	XLOC_119989-443	28567	29710
scaffold18052.1	XLOC_110831	5553	13282	ENSDARG00000054154	12	30788285	30818523	scaffold1912.1	XLOC_119989-444	22741	26866
scaffold1621.1	XLOC_093128	27469	46786	ENSDARG00000074806	12	31810127	31884106	scaffold429.1	XLOC_282161	19001	35865
scaffold1621.1	XLOC_093126	38506	39870	ENSDARG00000061045	12	31858602	31860086	scaffold429.1	XLOC_282166	24263	26542
scaffold1621.1	XLOC_093123	10047	25565	ENSDARG00000075441	12	31888090	31914534	scaffold429.1	XLOC_282168-957	40836	41414
scaffold17560.1	XLOC_106342	7691	13962	ENSDARG00000061123	12	32453056	32496034	scaffold7405.1	XLOC_408555	15399	24754
scaffold17560.1	XLOC_106333	2589	4479	ENSDARG00000053862	12	32525268	32528780	scaffold7405.1	XLOC_408546-1314	10816	12129
scaffold17560.1	XLOC_106332	595	1919	ENSDARG00000074001	12	32529925	32533156	scaffold7405.1	XLOC_408546-1313	8784	10129
scaffold1387.1	XLOC_065393	28962	32120	ENSDARG00000057498	12	33400340	33406787	scaffold6372.1	GENE LOST
scaffold1387.1	XLOC_065382	24596	27948	ENSDARG00000057484	12	33407774	33411488	scaffold6372.1	XLOC_373895	39097	42303
scaffold1387.1	XLOC_065391-237	14821	18467	ENSDARG00000057481	12	33416599	33449021	scaffold6372.1	XLOC_373906-1220	29572	32690
scaffold1387.1	GENE LOST			ENSDARG00000074824	12	33460661	33466267	scaffold6372.1	XLOC_373906-1221	17062	18759
scaffold1387.1	XLOC_065391-238	3407	5795	ENSDARG00000071426	12	33470167	33474962	scaffold6372.1	XLOC_373906-1222	11115	14676
scaffold1387.1	XLOC_065378	1221	2326	ENSDARG00000071425	12	33476482	33482030	scaffold6372.1	XLOC_373892	8470	10051
scaffold1993.1	XLOC_127004	443	14357	ENSDARG00000078895	12	34681230	34725417	scaffold4085.1	XLOC_270885	64860	82185
scaffold1993.1	XLOC_127000	58685	67579	ENSDARG00000053510	12	34794035	34809802	scaffold4085.1	XLOC_270886	15409	23298
scaffold1993.1	XLOC_127012	41794	55888	ENSDARG00000006125	12	34815412	34831695	scaffold4085.1	XLOC_270881	26904	34471
scaffold1993.1	XLOC_126997	37232	39244	ENSDARG00000045051	12	34845164	34854562	scaffold4085.1	XLOC_270888	38897	41075
scaffold1993.1	XLOC_127008	27000	30061	ENSDARG00000089863	12	34860158	34886418	scaffold4085.1	XLOC_270884	45862	60033
scaffold3856.1	XLOC_257838	33724	34861	ENSDARG00000071409	12	35462650	35469034	scaffold7295.1	XLOC_405110	4024	5651
scaffold3856.1	XLOC_257841	25490	30880	ENSDARG00000017960	12	35471375	35485124	scaffold7295.1	XLOC_405105	8225	11592
scaffold3856.1	XLOC_257835	17378	22255	ENSDARG00000061226	12	35487183	35531581	scaffold7295.1	XLOC_405115	14719	31299
scaffold2476.1	XLOC_166299	25755	28956	ENSDARG00000021202	12	35730852	35734728	scaffold4616.1	XLOC_299007	20379	23758
scaffold2476.1	XLOC_166291	31049	44326	ENSDARG00000060575	12	35740184	35779795	scaffold4616.1	XLOC_299011	4055	17123
scaffold1364.1	XLOC_062368	1663	23868	ENSDARG00000071395	12	35817383	35975083	scaffold3478.1	XLOC_235466	1791	4254
scaffold1364.1	XLOC_062392	30048	42125	ENSDARG00000060678	12	35983716	36006062	scaffold3478.1	XLOC_235479	9865	21171
scaffold1384.1	XLOC_064948	17157	18945	ENSDARG00000053323	12	36269131	36271829	scaffold2249.1	XLOC_148559	15944	25708
scaffold1384.1	XLOC_064932	13212	15702	ENSDARG00000071396	12	36272047	36276784	scaffold2249.1	XLOC_148542	12998	14892
scaffold12650.1	XLOC_047649	4494	16667	ENSDARG00000038018	12	36421614	36426532	scaffold6839.1	XLOC_390160	508	2252
scaffold12650.1	XLOC_047648	1497	2561	ENSDARG00000022918	12	36430808	36431869	scaffold6839.1	XLOC_390161	4168	5229
scaffold2007.1	XLOC_128218	18941	20104	ENSDARG00000045039	12	37387321	37391548	scaffold3420.1	XLOC_231995	25367	26530
scaffold2007.1	XLOC_128217	11533	16886	ENSDARG00000019418	12	37399009	37400292	scaffold3420.1	XLOC_231996	34110	35393
scaffold39865.1	XLOC_265187	449	4675	ENSDARG00000015601	12	37600805	37605412	scaffold782.1	XLOC_420200	18994	21934
scaffold39865.1	XLOC_265189	13183	26244	ENSDARG00000079092	12	37614856	37636902	scaffold782.1	XLOC_420199	2292	10061
scaffold2709.1	XLOC_183868-670	14792	16330	ENSDARG00000091532	12	37732585	37733969	scaffold6572.1	XLOC_381173-1230	23705	25225
scaffold2709.1	XLOC_183868-669	31555	34686	ENSDARG00000033824	12	37860356	37878499	scaffold6572.1	XLOC_381173-1229	38083	42895
scaffold11194.1	XLOC_023318	1750	17571	ENSDARG00000068515	13	201295	219521	scaffold6097.1	XLOC_363907	27261	40684
scaffold11194.1	XLOC_023323	18704	19654	ENSDARG00000093448	13	219223	223160	scaffold6097.1	XLOC_363901	24995	26327
scaffold14091.1	XLOC_068334	31146	33847	ENSDARG00000014840	13	2942181	2948003	scaffold8764.1	XLOC_444783	6967	9774
scaffold14091.1	XLOC_068340	35627	57532	ENSDARG00000070164	13	2953084	3011326	scaffold8764.1	XLOC_444789	13987	19058
scaffold4935.1	XLOC_314563	8182	15342	ENSDARG00000021439	13	3569853	3591139	scaffold5401.1	XLOC_335887	11886	20601
scaffold4935.1	XLOC_314559	17073	22326	ENSDARG00000020449	13	3593110	3605257	scaffold5401.1	XLOC_335891	8003	11437
scaffold20340.1	XLOC_130568	9876	16562	ENSDARG00000039820	13	3879757	3887274	scaffold523.1	XLOC_328476	13362	15298
scaffold20340.1	XLOC_130564	265	9532	ENSDARG00000014428	13	3887152	3958198	scaffold523.1	XLOC_328492	17993	46492
scaffold1212.1	XLOC_039196-125	41895	44795	ENSDARG00000062924	13	8773458	8794028	scaffold22417.1	XLOC_147960	1599	6590
scaffold1212.1	XLOC_039196-126	46772	49104	ENSDARG00000039726	13	8797858	8803567	scaffold22417.1	XLOC_147961	7508	9923
scaffold1212.1	XLOC_039209	49765	51163	ENSDARG00000069865	13	8805683	8808212	scaffold22417.1	XLOC_147966	10546	11745
scaffold1212.1	XLOC_039197	52949	54197	ENSDARG00000003208	13	8914206	8923777	scaffold22417.1	XLOC_147962	13942	15571
scaffold34253.1	XLOC_232319	8172	13683	ENSDARG00000039535	13	12325569	12346914	scaffold6159.1	GENE LOST
scaffold34253.1	XLOC_232313	6667	7419	ENSDARG00000057075	13	12348421	12355233	scaffold6159.1	XLOC_366150	15776	16501
scaffold34253.1	XLOC_232317	2602	5255	ENSDARG00000039534	13	12397200	12410226	scaffold6159.1	XLOC_366166	11581	14345
scaffold4796.1	XLOC_307799	2477	9567	ENSDARG00000069752	13	15636050	15656647	scaffold5677.1	XLOC_347453	11454	15141
scaffold4796.1	XLOC_307795	13099	18938	ENSDARG00000008480	13	15655824	15704078	scaffold5677.1	XLOC_347447	18587	21734
scaffold140.1	XLOC_066997	533	12907	ENSDARG00000074759	13	18415272	18484059	scaffold214.1	XLOC_139545	38547	55385
scaffold140.1	XLOC_067002	26011	40542	ENSDARG00000062593	13	18520519	18553216	scaffold214.1	XLOC_139543	12075	29039
scaffold140.1	XLOC_067003	43290	49927	ENSDARG00000074624	13	18556565	18561809	scaffold214.1	XLOC_139542	6	6616
scaffold2242.1	XLOC_147996	16994	28170	ENSDARG00000086269	13	22205421	22235071	scaffold2982.1	XLOC_203197	80678	93253
scaffold2242.1	XLOC_147995	10369	12496	ENSDARG00000076843	13	22244836	22247203	scaffold2982.1	XLOC_203195	73863	75727
scaffold11444.1	XLOC_027724	24202	25538	ENSDARG00000034423	13	22799365	22813378	scaffold8074.1	XLOC_427207	8890	16729
scaffold11444.1	XLOC_027716	8009	18828	ENSDARG00000008816	13	22819296	22839236	scaffold8074.1	XLOC_427216	23828	33938
scaffold23444.1	XLOC_156107	9593	11495	ENSDARG00000016704	13	22980033	22984017	scaffold6722.1	XLOC_386203	22995	25795
scaffold23444.1	XLOC_156110	3188	7744	ENSDARG00000039466	13	23003728	23012629	scaffold6722.1	XLOC_386207	16939	21298
scaffold396.1	XLOC_263685-912	20317	25418	ENSDARG00000038703	13	23157710	23172015	scaffold6995.1	XLOC_395301	55424	63079
scaffold396.1	XLOC_263685-911	9328	14025	ENSDARG00000077728	13	23177797	23191978	scaffold6995.1	XLOC_395303-1285	72191	74198
scaffold14715.1	XLOC_076656	5562	8369	ENSDARG00000039434	13	24067602	24106867	scaffold920.1	XLOC_454912	62223	77556
scaffold14715.1	XLOC_076655	1497	1757	ENSDARG00000016855	13	24121865	24125622	scaffold920.1	XLOC_454910	54896	55156
scaffold13472.1	XLOC_059993	1920	4021	ENSDARG00000016412	13	24212332	24219766	scaffold920.1	XLOC_454901	10148	12433
scaffold13472.1	XLOC_059999	5260	12054	ENSDARG00000004037	13	24219960	24242806	scaffold920.1	XLOC_454887	1012	8893
scaffold4001.1	XLOC_266113	30728	31909	ENSDARG00000055530	13	24724853	24748435	scaffold4575.1	XLOC_296998	3162	16427
scaffold4001.1	XLOC_266109	17038	20635	ENSDARG00000055525	13	24771553	24777918	scaffold4575.1	XLOC_297000	26783	30283
scaffold4001.1	XLOC_266107	4983	6885	ENSDARG00000001578	13	24802998	24806126	scaffold4575.1	XLOC_297002	36647	38573
scaffold16441.1	XLOC_095366-346	5859	7140	ENSDARG00000061498	13	25066747	25074756	scaffold758.1	XLOC_413651	13284	24920
scaffold16441.1	XLOC_095366-347	8263	8836	ENSDARG00000094665	13	25077468	25078063	scaffold758.1	GENE LOST
scaffold16441.1	XLOC_095373	14291	37153	ENSDARG00000055429	13	25093683	25130197	scaffold758.1	XLOC_413664	25251	53606
scaffold15581.1	XLOC_086475	17800	19674	ENSDARG00000033285	13	25620786	25626662	scaffold19590.1	XLOC_123864	17877	21435
scaffold15581.1	XLOC_086468	14379	15998	ENSDARG00000015576	13	25627303	25632277	scaffold19590.1	XLOC_123858	14531	16126
scaffold15581.1	XLOC_086473	6829	11581	ENSDARG00000079602	13	25634484	25635792	scaffold19590.1	GENE LOST
scaffold15581.1	GENE LOST			ENSDARG00000077021	13	25636564	25639815	scaffold19590.1	XLOC_123862	7256	11755
scaffold15581.1	XLOC_086472	3982	5002	ENSDARG00000074179	13	25642448	25643462	scaffold19590.1	GENE LOST
scaffold1032.1	XLOC_006814	27611	35197	ENSDARG00000055314	13	25758874	25772772	scaffold14791.1	XLOC_077510	19344	28912
scaffold1032.1	XLOC_006823	19538	26804	ENSDARG00000061413	13	25773315	25790198	scaffold14791.1	XLOC_077498	29684	37987
scaffold1032.1	XLOC_006812	14710	18322	ENSDARG00000061400	13	25793721	25805193	scaffold14791.1	XLOC_077511	39647	43813
scaffold1032.1	XLOC_006811	4373	12388	ENSDARG00000055305	13	25808446	25856646	scaffold14791.1	XLOC_077512	46318	57148
scaffold13760.1	XLOC_063935	32838	44346	ENSDARG00000055276	13	26019401	26043715	scaffold3537.1	XLOC_239143	6581	16016
scaffold13760.1	XLOC_063932	11652	26144	ENSDARG00000012141	13	26048235	26065964	scaffold3537.1	XLOC_239144	20088	25981
scaffold262.1	XLOC_177255	12765	32675	ENSDARG00000075393	13	30278773	30357267	scaffold6380.1	XLOC_374268	734	27572
scaffold262.1	XLOC_177246-647	7027	9867	ENSDARG00000074895	13	30346155	30366729	scaffold6380.1	XLOC_374278	21267	31987
scaffold262.1	XLOC_177246-648	3654	5032	ENSDARG00000033320	13	30368539	30374194	scaffold6380.1	GENE LOST
scaffold23619.1	XLOC_157508	15522	19402	ENSDARG00000007382	13	31595138	31602285	scaffold5054.1	XLOC_320434	13148	21630
scaffold23619.1	XLOC_157507	8009	13522	ENSDARG00000007808	13	31603386	31613263	scaffold5054.1	GENE LOST
scaffold23619.1	XLOC_157510	5872	7067	ENSDARG00000074588	13	31613915	31616471	scaffold5054.1	XLOC_320429	23560	25368
scaffold23619.1	XLOC_157505	508	5203	ENSDARG00000005423	13	31616794	31621589	scaffold5054.1	XLOC_320436	26040	28702
scaffold1901.1	XLOC_118966	35	23603	ENSDARG00000060785	13	31744139	31759110	scaffold29.1	XLOC_197448	436	7220
scaffold1901.1	XLOC_118973	24560	31778	ENSDARG00000003444	13	31760311	31767967	scaffold29.1	XLOC_197464	8201	12294
scaffold1901.1	XLOC_118968	34759	41704	ENSDARG00000032155	13	31769414	31803792	scaffold29.1	XLOC_197450-701	16450	20343
scaffold1214.1	XLOC_039550	70360	72747	ENSDARG00000069278	13	31905590	31911527	scaffold24092.1	XLOC_161079	6067	8099
scaffold1214.1	XLOC_039555	60824	69819	ENSDARG00000054312	13	31911575	31931472	scaffold24092.1	XLOC_161077	8615	20278
scaffold1214.1	XLOC_039554-128	45898	51301	ENSDARG00000018382	13	31940422	31972572	scaffold24092.1	XLOC_161078	25300	39850
scaffold14066.1	XLOC_067941-247	1398	2817	ENSDARG00000006891	13	32799379	32800988	scaffold4342.1	XLOC_284855-970	6490	7984
scaffold14066.1	XLOC_067941-248	9907	13430	ENSDARG00000069269	13	32803984	32849849	scaffold4342.1	XLOC_284855-969	15686	21482
scaffold14066.1	GENE LOST			ENSDARG00000069265	13	32851046	32859487	scaffold4342.1	XLOC_284855-968	31217	35115
scaffold14066.1	XLOC_067938	20148	21281	ENSDARG00000077614	13	32859799	32865139	scaffold4342.1	XLOC_284849	35989	37114
scaffold14066.1	XLOC_067943	22369	29364	ENSDARG00000076903	13	32865142	32872018	scaffold4342.1	XLOC_284857	38433	42979
scaffold3858.1	XLOC_257945	347	22699	ENSDARG00000040131	13	33291258	33338535	scaffold44.1	XLOC_287728	177	24918
scaffold3858.1	XLOC_257935	25717	28261	ENSDARG00000060656	13	33341130	33346842	scaffold44.1	XLOC_287722	27080	29287
scaffold3858.1	XLOC_257946	30000	33013	ENSDARG00000012789	13	33347086	33358213	scaffold44.1	XLOC_287731	31056	33971
scaffold3858.1	XLOC_257947	36067	43851	ENSDARG00000095067	13	33365080	33377481	scaffold44.1	XLOC_287732-977	39549	44015
scaffold3858.1	XLOC_257948	45636	49202	ENSDARG00000039273	13	33379030	33394335	scaffold44.1	XLOC_287732-978	46704	54524
scaffold1500.1	XLOC_080132-293	14598	19428	ENSDARG00000069346	13	36091663	36146039	scaffold1660.1	XLOC_096932	464	33228
scaffold1500.1	XLOC_080133	26258	27916	ENSDARG00000069343	13	36147976	36149628	scaffold1660.1	XLOC_096933	36044	37705
scaffold1500.1	XLOC_080145	29684	34211	ENSDARG00000069042	13	36152191	36166520	scaffold1660.1	XLOC_096940	39514	45193
scaffold1450.1	XLOC_073875	2138	6420	ENSDARG00000069044	13	36166809	36189709	scaffold8740.1	XLOC_444258	1961	8463
scaffold1450.1	XLOC_073882	7404	27793	ENSDARG00000053303	13	36190110	36228365	scaffold8740.1	XLOC_444261	9539	28910
scaffold2713.1	XLOC_184220-671	25524	26927	ENSDARG00000092896	13	37015225	37027958	scaffold8173.1	XLOC_429906-1388	13032	13931
scaffold2713.1	XLOC_184220-672	18793	22377	ENSDARG00000092721	13	37035221	37040835	scaffold8173.1	XLOC_429906-1387	17874	21793
scaffold2713.1	XLOC_184212	3310	17068	ENSDARG00000060506	13	37040821	37065157	scaffold8173.1	XLOC_429918	22290	47659
scaffold13372.1	XLOC_058475	1870	11902	ENSDARG00000060481	13	37166581	37186266	scaffold4948.1	XLOC_315170	9834	18257
scaffold13372.1	XLOC_058478	12201	19028	ENSDARG00000006196	13	37186138	37200070	scaffold4948.1	XLOC_315165	1050	9564
scaffold26011.1	XLOC_175922	8459	10747	ENSDARG00000079516	13	42563323	42570031	scaffold7244.1	XLOC_403576	26579	29507
scaffold26011.1	GENE LOST			ENSDARG00000077469	13	42570587	42593458	scaffold7244.1	XLOC_403579	17460	26145
scaffold26011.1	XLOC_175921	4262	5812	ENSDARG00000075143	13	42597119	42600980	scaffold7244.1	XLOC_403570	15279	16620
scaffold11955.1	XLOC_036374	9412	19601	ENSDARG00000060168	13	44239410	44266431	scaffold2857.1	XLOC_194433	10194	30657
scaffold11955.1	XLOC_036377	806	8492	ENSDARG00000027887	13	44268927	44288601	scaffold2857.1	XLOC_194434	1870	9288
scaffold10462.1	XLOC_009561	19624	29016	ENSDARG00000021521	14	871151	897205	scaffold11640.1	XLOC_031155	18078	29386
scaffold10462.1	XLOC_009565	140	5010	ENSDARG00000015404	14	908268	918290	scaffold11640.1	XLOC_031156	8216	9966
scaffold5575.1	XLOC_343238	1672	5420	ENSDARG00000041619	14	6912871	6919881	scaffold8825.1	XLOC_446169	23727	27018
scaffold5575.1	XLOC_343239	5818	7902	ENSDARG00000041617	14	6920781	6928051	scaffold8825.1	XLOC_446168-1424	21767	23272
scaffold5575.1	XLOC_343245	14077	17875	ENSDARG00000041607	14	6939194	6953894	scaffold8825.1	XLOC_446159	11550	14486
scaffold31477.1	XLOC_214878	3804	5153	ENSDARG00000089094	14	8418142	8419521	scaffold3294.1	XLOC_224112	60405	68802
scaffold31477.1	XLOC_214872	1440	2617	ENSDARG00000016280	14	8421483	8427321	scaffold3294.1	XLOC_224103	58181	59273
scaffold25654.1	XLOC_173182	6384	10329	ENSDARG00000062788	14	11625681	11629239	scaffold38844.1	XLOC_259399	3814	9895
scaffold25654.1	XLOC_173183	1096	5033	ENSDARG00000077169	14	11649673	11655264	scaffold38844.1	XLOC_259398	11688	15641
scaffold1073.1	XLOC_014758	62698	65390	ENSDARG00000095543	14	18460918	18466401	scaffold42134.1	XLOC_278058	21957	24253
scaffold1073.1	XLOC_014773-44	58389	60674	ENSDARG00000057773	14	18468421	18472480	scaffold42134.1	XLOC_278064	17120	21207
scaffold1073.1	XLOC_014773-45	44452	50952	ENSDARG00000057770	14	18477230	18496683	scaffold42134.1	XLOC_278061	8928	14089
scaffold2011.1	XLOC_128545	25852	29930	ENSDARG00000056984	14	22927008	22935670	scaffold6154.1	XLOC_365974	8485	12094
scaffold2011.1	XLOC_128540	14401	19236	ENSDARG00000010477	14	22947526	22962979	scaffold6154.1	XLOC_365976	17448	27448
scaffold24827.1	XLOC_166789	16178	21801	ENSDARG00000037174	14	29446724	29452821	scaffold6529.1	XLOC_379773	28137	30058
scaffold24827.1	XLOC_166791	587	15082	ENSDARG00000004078	14	29459069	29479568	scaffold6529.1	XLOC_379777	12510	27036
scaffold16259.1	XLOC_093620	4165	10037	ENSDARG00000016058	14	31583365	31593826	scaffold433.1	XLOC_284197	72780	74663
scaffold16259.1	XLOC_093618	13332	13934	ENSDARG00000061543	14	31598786	31602938	scaffold433.1	XLOC_284210	68974	69576
scaffold433.1	XLOC_284193	60168	66032	ENSDARG00000015355	14	31611183	31617315	scaffold9818.1	XLOC_468819	62060	64765
scaffold433.1	XLOC_284207-964	51507	56296	ENSDARG00000019636	14	31623295	31629132	scaffold9818.1	XLOC_468830-1483	54077	56794
scaffold433.1	XLOC_284207-965	47723	49961	ENSDARG00000061548	14	31631760	31641229	scaffold9818.1	XLOC_468830-1484	49826	52070
scaffold433.1	XLOC_284206	37565	44935	ENSDARG00000004270	14	31643661	31663736	scaffold9818.1	XLOC_468829-1481	41365	46923
scaffold433.1	XLOC_284205	31784	35453	ENSDARG00000021124	14	31665188	31671184	scaffold9818.1	XLOC_468829-1482	30394	34491
scaffold433.1	XLOC_284186	27546	28676	ENSDARG00000055786	14	31673549	31674676	scaffold9818.1	XLOC_468816	26025	27155
scaffold4545.1	XLOC_295394	35361	37880	ENSDARG00000055792	14	31779716	31783097	scaffold596.1	XLOC_358687	54400	56753
scaffold4545.1	XLOC_295374	21895	28308	ENSDARG00000071547	14	31789984	31814972	scaffold596.1	XLOC_358663	41050	47268
scaffold3368.1	XLOC_228602	9642	11495	ENSDARG00000016085	14	31863064	31929097	scaffold922.1	XLOC_455311	23911	49631
scaffold3368.1	XLOC_228604	25607	32525	ENSDARG00000012025	14	31951741	31957709	scaffold922.1	XLOC_455310	14003	17145
scaffold2868.1	XLOC_195239	123	1488	ENSDARG00000071498	14	32527291	32538377	scaffold438.1	XLOC_286747	419	13809
scaffold2868.1	XLOC_195244	4657	25035	ENSDARG00000060771	14	32538392	32585268	scaffold438.1	XLOC_286753	16939	44638
scaffold1453.1	XLOC_074291	26029	37675	ENSDARG00000071478	14	33773571	33801002	scaffold3901.1	XLOC_260380	38889	48593
scaffold1453.1	XLOC_074303	38829	46296	ENSDARG00000053166	14	33806915	33814924	scaffold3901.1	XLOC_260368	30729	35282
scaffold1453.1	XLOC_074305	59351	98627	ENSDARG00000015815	14	33838843	33899405	scaffold3901.1	XLOC_260366	522	18493
scaffold4626.1	XLOC_299441	9992	10862	ENSDARG00000053194	14	34239289	34243474	scaffold6707.1	XLOC_385718	8358	14188
scaffold4626.1	XLOC_299448	13184	24132	ENSDARG00000031929	14	34245373	34253070	scaffold6707.1	XLOC_385710	518	4614
scaffold1067.1	GENE LOST			ENSDARG00000087152	14	34305436	34306468	scaffold31609.1	XLOC_215715	5938	6987
scaffold1067.1	XLOC_013503	18750	19926	ENSDARG00000036316	14	34306764	34309051	scaffold31609.1	XLOC_215727	8130	9204
scaffold1067.1	XLOC_013502	13022	17217	ENSDARG00000000489	14	34314308	34326116	scaffold31609.1	XLOC_215728	10904	17714
scaffold1067.1	XLOC_013510	11954	12287	ENSDARG00000036329	14	34388966	34390425	scaffold31609.1	GENE LOST
scaffold1067.1	XLOC_013500	8375	10937	ENSDARG00000033450	14	34393486	34400219	scaffold31609.1	XLOC_215729	20120	25882
scaffold1067.1	XLOC_013507	3447	5345	ENSDARG00000071467	14	34402823	34408380	scaffold31609.1	XLOC_215724	27003	30409
scaffold3902.1	XLOC_260438	390	5176	ENSDARG00000073911	14	34412322	34429406	scaffold5696.1	XLOC_348266	24426	34032
scaffold3902.1	XLOC_260435	7562	12094	ENSDARG00000053262	14	34433280	34444939	scaffold5696.1	XLOC_348269	21504	26809
scaffold3902.1	XLOC_260440	14731	21536	ENSDARG00000014914	14	34448790	34456576	scaffold5696.1	XLOC_348264	11602	16390
scaffold32621.1	XLOC_222100	24015	25532	ENSDARG00000025972	14	34482594	34488065	scaffold33893.1	XLOC_229944	1417	3136
scaffold32621.1	XLOC_222095	19387	20337	ENSDARG00000036335	14	34490501	34496057	scaffold33893.1	XLOC_229948	5299	11508
scaffold45120.1	XLOC_293699	7035	8389	ENSDARG00000093493	14	34889136	34891788	scaffold8519.1	XLOC_438764	16841	18708
scaffold45120.1	XLOC_293694	2172	5997	ENSDARG00000010625	14	34891740	34901028	scaffold8519.1	XLOC_438772	19056	25165
scaffold32290.1	XLOC_220006-775	5611	8643	ENSDARG00000020901	14	35678160	35687467	scaffold9573.1	XLOC_463473	12275	16201
scaffold32290.1	XLOC_220006-776	3462	4350	ENSDARG00000075421	14	35688889	35691689	scaffold9573.1	XLOC_463474	17376	18269
scaffold16896.1	XLOC_099932	6582	8222	ENSDARG00000036235	14	36562872	36565030	scaffold5480.1	XLOC_339211-1124	49671	51303
scaffold16896.1	XLOC_099940	9629	10336	ENSDARG00000089637	14	36567058	36571913	scaffold5480.1	XLOC_339202	47552	48126
scaffold20554.1	XLOC_132375	11436	16058	ENSDARG00000034559	14	36662824	36682461	scaffold5480.1	XLOC_339199	27706	33016
scaffold20554.1	XLOC_132379	271	7595	ENSDARG00000079591	14	36688809	36716682	scaffold5480.1	XLOC_339207	13028	23790
scaffold17004.1	XLOC_100984	3896	10991	ENSDARG00000019236	14	40349421	40369597	scaffold2366.1	XLOC_157856	23323	29721
scaffold17004.1	XLOC_100983	1668	2045	ENSDARG00000029064	14	40371530	40374871	scaffold2366.1	XLOC_157855	21866	22239
scaffold36105.1	XLOC_243585-830	9457	10818	ENSDARG00000077012	14	45820489	45829413	scaffold39305.1	XLOC_261995-904	19925	21470
scaffold36105.1	XLOC_243585-831	3691	6698	ENSDARG00000080010	14	45834134	45846283	scaffold39305.1	XLOC_261995-905	15389	17839
scaffold631.1	XLOC_371687	29073	32258	ENSDARG00000068264	14	46999039	47012341	scaffold6601.1	XLOC_382212	31860	34631
scaffold631.1	XLOC_371693	12000	22608	ENSDARG00000057272	14	47025887	47046188	scaffold6601.1	XLOC_382221	21546	31249
scaffold1243.1	XLOC_044202-158	2236	3174	ENSDARG00000038870	14	48939010	48953777	scaffold4023.1	XLOC_267343	20726	25171
scaffold1243.1	XLOC_044202-157	4341	5555	ENSDARG00000059944	14	48956467	48958728	scaffold4023.1	XLOC_267342	18535	19604
scaffold1243.1	XLOC_044203	9350	16144	ENSDARG00000077726	14	48963052	48975762	scaffold4023.1	XLOC_267341	8810	16692
scaffold1243.1	XLOC_044219	18232	22916	ENSDARG00000019459	14	48982810	49005851	scaffold4023.1	XLOC_267329	2172	6292
scaffold1243.1	XLOC_044207	39810	48186	ENSDARG00000003213	14	49053883	49090126	scaffold2974.1	XLOC_202603	25450	36556
scaffold1243.1	GENE LOST			ENSDARG00000074684	14	49092115	49108283	scaffold2974.1	XLOC_202617	38497	43288
scaffold1243.1	XLOC_044211	55893	57708	ENSDARG00000052290	14	49112573	49119144	scaffold2974.1	XLOC_202608	43607	45430
scaffold1030.1	XLOC_006346	56005	56743	ENSDARG00000007576	14	49240144	49245598	scaffold30879.1	XLOC_210858	4118	6298
scaffold1030.1	XLOC_006360	52018	54847	ENSDARG00000032929	14	49248446	49255475	scaffold30879.1	XLOC_210859	1147	2472
scaffold1030.1	XLOC_006340-29	33149	33898	ENSDARG00000089988	14	49280559	49286195	scaffold6308.1	XLOC_371617-1206	24477	25234
scaffold1030.1	XLOC_006357	36077	42798	ENSDARG00000041332	14	49291490	49301298	scaffold6308.1	XLOC_371626	27178	30189
scaffold1030.1	XLOC_006340-28	30138	32993	ENSDARG00000011094	14	49305384	49309673	scaffold6308.1	XLOC_371617-1205	22310	24309
scaffold1030.1	XLOC_006339	22970	28948	ENSDARG00000059911	14	49312333	49331075	scaffold6308.1	XLOC_371616	15595	21213
scaffold1030.1	XLOC_006351	12465	18254	ENSDARG00000026406	14	49346447	49369877	scaffold6308.1	XLOC_371622	5214	11818
scaffold5163.1	XLOC_325428-1097	26559	29044	ENSDARG00000087128	14	50979141	50989626	scaffold5309.1	XLOC_331786-1116	13581	15964
scaffold5163.1	GENE LOST			ENSDARG00000038834	14	51112627	51144972	scaffold5309.1	XLOC_331781	2012	11288
scaffold5163.1	XLOC_325428-1096	30270	31268	ENSDARG00000038835	14	51150479	51153666	scaffold5309.1	XLOC_331786-1117	12039	12585
scaffold13746.1	XLOC_063737	17464	33708	ENSDARG00000087007	14	53351123	53353384	scaffold6108.1	XLOC_364338	25431	35817
scaffold13746.1	XLOC_063739	38123	39268	ENSDARG00000039642	14	53365584	53366820	scaffold6108.1	XLOC_364337	22150	23327
scaffold13746.1	XLOC_063736	40442	42342	ENSDARG00000039641	14	53369688	53374265	scaffold6108.1	XLOC_364336	18536	21106
scaffold29533.1	XLOC_201188	5355	5984	ENSDARG00000043128	15	2630161	2632095	scaffold45414.1	XLOC_295198	2284	2913
scaffold29533.1	XLOC_201189	7473	8280	ENSDARG00000043133	15	2641527	2643914	scaffold45414.1	XLOC_295197	668	1475
scaffold14518.1	XLOC_074107	13166	26547	ENSDARG00000058122	15	13555482	13566978	scaffold25743.1	XLOC_173879	12384	15575
scaffold14518.1	XLOC_074099	8892	11340	ENSDARG00000043718	15	13597372	13605044	scaffold25743.1	XLOC_173890	24848	27563
scaffold2680.1	XLOC_181741	246	6530	ENSDARG00000058230	15	16425935	16443605	scaffold6027.1	XLOC_361303	40455	46993
scaffold2680.1	XLOC_181742	11836	33916	ENSDARG00000079931	15	16462484	16505393	scaffold6027.1	XLOC_361301	10875	35157
scaffold24044.1	XLOC_160778-580	8667	11044	ENSDARG00000020964	15	18861839	18870551	scaffold70.1	XLOC_395520-1288	26659	28815
scaffold24044.1	XLOC_160778-581	3571	5701	ENSDARG00000074073	15	18877414	18887676	scaffold70.1	XLOC_395520-1287	16559	23648
scaffold5423.1	XLOC_336839	24295	29518	ENSDARG00000037405	15	18951730	18965512	scaffold70.1	XLOC_395519	9122	13240
scaffold5423.1	XLOC_336834	9749	23611	ENSDARG00000020946	15	18966559	18973700	scaffold70.1	XLOC_395504	1896	8457
scaffold11193.1	XLOC_023293	1537	17000	ENSDARG00000075851	15	21356589	21393227	scaffold9474.1	XLOC_461252	7271	13118
scaffold11193.1	XLOC_023294	22041	27550	ENSDARG00000024920	15	21400009	21406386	scaffold9474.1	XLOC_461251	655	2757
scaffold1952.1	XLOC_123233	2934	4235	ENSDARG00000074074	15	22710148	22712355	scaffold5.1	XLOC_317761	45481	46770
scaffold1952.1	XLOC_123240-450	9956	11408	ENSDARG00000056134	15	22722568	22730089	scaffold5.1	XLOC_317782-1067	55779	56975
scaffold1952.1	XLOC_123240-449	19414	20786	ENSDARG00000004537	15	22732941	22773718	scaffold5.1	XLOC_317782-1066	65619	67455
scaffold5.1	XLOC_317783	97755	106485	ENSDARG00000040571	15	22777220	22797485	scaffold700.1	XLOC_395549	125	3936
scaffold5.1	XLOC_317771	107355	111773	ENSDARG00000040566	15	22797213	22804997	scaffold700.1	XLOC_395536	4828	8900
scaffold5.1	XLOC_317786-1068	112494	118183	ENSDARG00000040568	15	22806410	22821298	scaffold700.1	XLOC_395551-1291	9818	16101
scaffold5.1	XLOC_317786-1069	120472	126622	ENSDARG00000073724	15	22821573	22839300	scaffold700.1	XLOC_395551-1290	18093	25906
scaffold2690.1	GENE LOST			ENSDARG00000069338	15	24820499	24830646	scaffold3562.1	XLOC_240664	755	12370
scaffold2690.1	XLOC_182461	23215	35426	ENSDARG00000041169	15	24834885	24858855	scaffold3562.1	XLOC_240670	15209	21217
scaffold2690.1	XLOC_182473	13167	22402	ENSDARG00000055548	15	24859507	24873654	scaffold3562.1	XLOC_240666	28184	31017
scaffold4451.1	XLOC_290450-993	94402	97575	ENSDARG00000061383	15	25877320	25888993	scaffold9603.1	XLOC_464145-1468	29459	31858
scaffold4451.1	XLOC_290450-992	81118	84623	ENSDARG00000079702	15	25889291	25904619	scaffold9603.1	XLOC_464145-1467	38686	44406
scaffold4451.1	XLOC_290457	68831	75931	ENSDARG00000039999	15	25910094	25929681	scaffold9603.1	GENE LOST
scaffold4451.1	XLOC_290446	47581	54968	ENSDARG00000079340	15	25949950	25972953	scaffold9603.1	XLOC_464146	54221	61158
scaffold1226.1	XLOC_041496-147	90277	96904	ENSDARG00000074660	15	27572989	27596084	scaffold4842.1	XLOC_310072	47263	52360
scaffold1226.1	XLOC_041494	74654	86652	ENSDARG00000026180	15	27598051	27611516	scaffold4842.1	XLOC_310071	34078	45553
scaffold1226.1	XLOC_041503	31802	47869	ENSDARG00000061579	15	27617019	27701781	scaffold4842.1	XLOC_310073	226	8290
scaffold1226.1	XLOC_041502	26861	30329	ENSDARG00000087736	15	27703907	27714273	scaffold3664.1	XLOC_246690	9530	13401
scaffold1226.1	XLOC_041501	2960	22832	ENSDARG00000036848	15	27717707	27757596	scaffold3664.1	XLOC_246692	17318	34701
scaffold331.1	XLOC_225044	30911	37532	ENSDARG00000061165	15	27957909	27967386	scaffold371.1	XLOC_249394	19285	43801
scaffold331.1	XLOC_225039	3106	16558	ENSDARG00000025977	15	27983464	28134396	scaffold371.1	XLOC_249396	51615	58657
scaffold7970.1	XLOC_424242	7277	13762	ENSDARG00000054456	15	28338746	28358071	scaffold8188.1	XLOC_430341	8361	17405
scaffold7970.1	XLOC_424245	16546	17415	ENSDARG00000040955	15	28360391	28361587	scaffold8188.1	XLOC_430337	2794	5626
scaffold38078.1	XLOC_254989	10278	21021	ENSDARG00000077479	15	38575684	38577979	scaffold6179.1	XLOC_366877-1197	50547	52072
scaffold38078.1	GENE LOST			ENSDARG00000087035	15	38580110	38581865	scaffold6179.1	XLOC_366877-1198	53574	55231
scaffold38078.1	XLOC_254988	6792	8728	ENSDARG00000043453	15	38602104	38608917	scaffold6179.1	XLOC_366878	61074	63166
scaffold21280.1	XLOC_138537	4816	8412	ENSDARG00000028776	15	42329410	42351716	scaffold27678.1	XLOC_188131	6709	10147
scaffold21280.1	XLOC_138538	12111	12610	ENSDARG00000018806	15	42362040	42383557	scaffold27678.1	XLOC_188130	369	4094
scaffold4955.1	XLOC_315515	25771	30434	ENSDARG00000077316	15	44729439	44740933	scaffold7468.1	XLOC_410476	17691	23733
scaffold4955.1	XLOC_315518	18081	24291	ENSDARG00000020891	15	44746784	44760687	scaffold7468.1	XLOC_410470	25044	32504
scaffold4955.1	XLOC_315517	9812	12749	ENSDARG00000038372	15	44766187	44792877	scaffold7468.1	XLOC_410471	35814	40415
scaffold46388.1	XLOC_300080	203	3151	ENSDARG00000058045	16	13536061	13539115	scaffold8544.1	XLOC_439334	151	6370
scaffold46388.1	XLOC_300081	4501	5223	ENSDARG00000041115	16	13540647	13549001	scaffold8544.1	XLOC_439335	4442	5158
scaffold2602.1	XLOC_175990	16295	25368	ENSDARG00000088881	16	15255582	15290845	scaffold519.1	XLOC_326679	41995	55848
scaffold2602.1	XLOC_175989	1936	4782	ENSDARG00000078220	16	15308342	15311002	scaffold519.1	XLOC_326680	63478	66357
scaffold5750.1	XLOC_350501	1175	5592	ENSDARG00000040890	16	15758339	15788119	scaffold8974.1	XLOC_449619	257	4668
scaffold5750.1	XLOC_350502	7932	18288	ENSDARG00000078125	16	15791468	15824231	scaffold8974.1	XLOC_449620	6867	17964
scaffold10724.1	XLOC_014631	10217	15538	ENSDARG00000043304	16	19296240	19313598	scaffold11085.1	XLOC_021276	10041	19081
scaffold10724.1	XLOC_014627	17124	17711	ENSDARG00000043301	16	19314258	19314935	scaffold11085.1	GENE LOST
scaffold10724.1	XLOC_014634	20608	21886	ENSDARG00000056914	16	19316189	19319811	scaffold11085.1	XLOC_021275	5580	7006
scaffold4709.1	XLOC_303602	2638	11055	ENSDARG00000007959	16	22955445	22973946	scaffold9732.1	XLOC_467030	4903	16602
scaffold4709.1	XLOC_303603	15397	18495	ENSDARG00000036254	16	22980334	22982266	scaffold9732.1	XLOC_467029	2034	3264
scaffold16162.1	XLOC_092616	22750	33781	ENSDARG00000061724	16	24081469	24108280	scaffold7760.1	XLOC_418502	25293	35974
scaffold16162.1	XLOC_092620	10297	19713	ENSDARG00000077615	16	24111674	24131058	scaffold7760.1	XLOC_418507	11713	19467
scaffold37641.1	XLOC_252525	12886	13855	ENSDARG00000018787	16	25521948	25537442	scaffold388.1	XLOC_259122	24196	34337
scaffold37641.1	XLOC_252524	1566	10430	ENSDARG00000015158	16	25543152	25554171	scaffold388.1	XLOC_259121	18347	22839
scaffold387.1	XLOC_258578	1046	5467	ENSDARG00000060937	16	27612995	27620184	scaffold690.1	XLOC_392089-1259	77274	81094
scaffold387.1	XLOC_258579	7819	10462	ENSDARG00000031876	16	27627784	27632980	scaffold690.1	GENE LOST
scaffold387.1	XLOC_258581	13790	16056	ENSDARG00000029259	16	27634044	27639538	scaffold690.1	GENE LOST
scaffold387.1	XLOC_258576	26300	48028	ENSDARG00000060925	16	27646864	27739537	scaffold690.1	XLOC_392098	25083	52473
scaffold387.1	XLOC_258583	50522	63082	ENSDARG00000055115	16	27743390	27774711	scaffold690.1	XLOC_392086	8766	22271
scaffold5950.1	XLOC_358287	16456	18646	ENSDARG00000076379	16	27903668	27911766	scaffold9149.1	XLOC_453713	15424	17123
scaffold5950.1	XLOC_358275	11287	15044	ENSDARG00000092112	16	27912388	27920029	scaffold9149.1	XLOC_453698	10233	13982
scaffold5950.1	XLOC_358274	2997	8121	ENSDARG00000018425	16	27912391	27937215	scaffold9149.1	XLOC_453697	1365	5063
scaffold401.1	XLOC_266562	2534	5410	ENSDARG00000021021	16	28690302	28697105	scaffold811.1	XLOC_428224	71183	75297
scaffold401.1	XLOC_266586	25257	35763	ENSDARG00000074346	16	28761051	28778926	scaffold811.1	XLOC_428210-1375	46522	49737
scaffold401.1	XLOC_266587	37079	41446	ENSDARG00000006598	16	28781210	28787898	scaffold811.1	XLOC_428210-1376	37352	39074
scaffold8274.1	XLOC_432566-1391	15079	16804	ENSDARG00000029112	16	29017207	29020111	scaffold9273.1	XLOC_456546-1451	15053	16726
scaffold8274.1	XLOC_432566-1392	4494	8037	ENSDARG00000005112	16	29024966	29053582	scaffold9273.1	XLOC_456546-1452	4330	8740
scaffold136.1	XLOC_061761	7635	10715	ENSDARG00000016837	16	29843228	29850422	scaffold16444.1	XLOC_095413	17191	23066
scaffold136.1	XLOC_061776	12373	19391	ENSDARG00000012347	16	29852634	29869234	scaffold16444.1	XLOC_095407	2366	15641
scaffold11149.1	XLOC_022468	7720	10050	ENSDARG00000018048	16	31020444	31022467	scaffold335.1	XLOC_227415	63540	65589
scaffold11149.1	XLOC_022478	11386	21501	ENSDARG00000076844	16	31025785	31064611	scaffold335.1	XLOC_227401	50804	61508
scaffold11149.1	XLOC_022480	25646	28471	ENSDARG00000056105	16	31070496	31084194	scaffold335.1	XLOC_227399	42593	46851
scaffold1369.1	XLOC_062962	52800	59815	ENSDARG00000070428	16	31088689	31106162	scaffold335.1	XLOC_227398	27596	36869
scaffold1369.1	XLOC_062965	4176	25097	ENSDARG00000018750	16	31136560	31219564	scaffold335.1	XLOC_227405	8261	11514
scaffold13275.1	XLOC_056984	2168	2549	ENSDARG00000015543	16	31645856	31647506	scaffold1716.1	XLOC_102533-374	29779	30156
scaffold13275.1	XLOC_056987-207	7705	11519	ENSDARG00000040249	16	31652175	31665300	scaffold1716.1	XLOC_102533-373	20820	25611
scaffold13275.1	XLOC_056987-206	22320	28909	ENSDARG00000070442	16	31667957	31712330	scaffold1716.1	XLOC_102533-372	6179	12993
scaffold16644.1	XLOC_097399	34604	36582	ENSDARG00000074656	16	31769424	31773725	scaffold2089.1	GENE LOST
scaffold16644.1	GENE LOST			ENSDARG00000013771	16	31774764	31780268	scaffold2089.1	XLOC_135198	9005	13692
scaffold16644.1	XLOC_097392	26697	33770	ENSDARG00000040253	16	31780258	31788489	scaffold2089.1	XLOC_135208	16896	21767
scaffold16644.1	XLOC_097389	7804	10958	ENSDARG00000040254	16	31811314	31817629	scaffold2089.1	XLOC_135209	30971	42237
scaffold15851.1	XLOC_089323	3338	12030	ENSDARG00000077326	16	33211929	33236091	scaffold1764.1	XLOC_107019	35650	42854
scaffold15851.1	XLOC_089324	13009	14012	ENSDARG00000077427	16	33236807	33237847	scaffold1764.1	XLOC_107018	22919	28469
scaffold3388.1	XLOC_229868	14171	25659	ENSDARG00000021184	16	34122055	34141496	scaffold6376.1	XLOC_374096	4681	14776
scaffold3388.1	XLOC_229863	28647	29785	ENSDARG00000011405	16	34143993	34146577	scaffold6376.1	XLOC_374086	18800	20141
scaffold13320.1	XLOC_057674-213	36175	37922	ENSDARG00000095904	16	34396829	34405142	scaffold2128.1	XLOC_138499	391	15070
scaffold13320.1	XLOC_057660	26135	32303	ENSDARG00000007135	16	34424666	34442815	scaffold2128.1	XLOC_138514	17710	28407
scaffold13320.1	XLOC_057669	6468	20935	ENSDARG00000069893	16	34450627	34460484	scaffold2128.1	XLOC_138505	35586	40578
scaffold11954.1	XLOC_036351	21102	28293	ENSDARG00000042030	16	34481900	34498930	scaffold16769.1	XLOC_098666	3126	8048
scaffold11954.1	XLOC_036354	6497	15473	ENSDARG00000059983	16	34498955	34511241	scaffold16769.1	XLOC_098660	10737	19807
scaffold16769.1	XLOC_098668	21777	24435	ENSDARG00000015930	16	34512024	34518940	scaffold37128.1	XLOC_249565	5176	7566
scaffold16769.1	XLOC_098669	27225	30276	ENSDARG00000074947	16	34531022	34535766	scaffold37128.1	XLOC_249567	11374	13738
scaffold10427.1	XLOC_008890	25840	41569	ENSDARG00000003576	16	34552490	34590500	scaffold5492.1	XLOC_339769	57576	66330
scaffold10427.1	XLOC_008883	8407	22879	ENSDARG00000074691	16	34595902	34619250	scaffold5492.1	XLOC_339760	35374	54505
scaffold11932.1	XLOC_035945	18262	19949	ENSDARG00000053291	16	35415512	35419338	scaffold2485.1	XLOC_166989	33375	38004
scaffold11932.1	XLOC_035948	13100	14722	ENSDARG00000039970	16	35425608	35428895	scaffold2485.1	GENE LOST
scaffold11932.1	XLOC_035947	222	10799	ENSDARG00000039969	16	35434921	35454241	scaffold2485.1	XLOC_166986	46988	47188
scaffold2673.1	XLOC_181213	21561	24846	ENSDARG00000069830	16	35471714	35473210	scaffold424.1	XLOC_279421	19262	20758
scaffold2673.1	XLOC_181212	10444	18443	ENSDARG00000069829	16	35477519	35492780	scaffold424.1	XLOC_279422	23595	29720
scaffold17031.1	XLOC_101272	7285	8349	ENSDARG00000034907	16	37064389	37074300	scaffold5857.1	XLOC_354662	3811	25097
scaffold17031.1	XLOC_101271	3239	5265	ENSDARG00000033655	16	37064927	37068618	scaffold5857.1	XLOC_354667	30930	33443
scaffold33234.1	XLOC_225900	3448	13230	ENSDARG00000060469	16	38126863	38154007	scaffold7152.1	XLOC_400672	3370	13274
scaffold33234.1	XLOC_225897	14119	20110	ENSDARG00000003869	16	38154171	38165789	scaffold7152.1	XLOC_400670	14198	20184
scaffold2780.1	XLOC_189017	10659	13319	ENSDARG00000028514	16	39508173	39510493	scaffold3539.1	XLOC_239277	29382	30122
scaffold2780.1	XLOC_189024	22244	40150	ENSDARG00000069932	16	39528909	39559403	scaffold3539.1	XLOC_239287	39757	51102
scaffold3159.1	XLOC_215563	1511	6274	ENSDARG00000053479	16	41792075	41798152	scaffold5694.1	XLOC_348180	57593	62297
scaffold3159.1	XLOC_215555	12390	21176	ENSDARG00000060112	16	41813327	41834018	scaffold5694.1	XLOC_348189	44427	52100
scaffold3159.1	XLOC_215570	25034	28832	ENSDARG00000040021	16	41849515	41861836	scaffold5694.1	XLOC_348177	39029	41436
scaffold3159.1	XLOC_215559	32144	38196	ENSDARG00000010981	16	41863245	41899969	scaffold5694.1	XLOC_348186	27599	35728
scaffold3159.1	XLOC_215561	45611	47074	ENSDARG00000029615	16	41908857	41912597	scaffold5694.1	GENE LOST
scaffold3159.1	XLOC_215576	49126	54750	ENSDARG00000040024	16	41915162	41933745	scaffold5694.1	XLOC_348173	13135	19999
scaffold16182.1	XLOC_092863	33719	35395	ENSDARG00000074286	16	42691401	42698297	scaffold2793.1	XLOC_190003	25889	27667
scaffold16182.1	XLOC_092868	37188	37703	ENSDARG00000087388	16	42707331	42709840	scaffold2793.1	XLOC_189999	23477	23995
scaffold16182.1	XLOC_092864	39421	51572	ENSDARG00000040033	16	42710191	42740663	scaffold2793.1	XLOC_190002	9977	22373
scaffold11812.1	XLOC_033995	25154	26120	ENSDARG00000018096	16	43725736	43769357	scaffold9067.1	XLOC_451752	10014	32693
scaffold11812.1	XLOC_033982	9494	20375	ENSDARG00000070124	16	43777922	43797153	scaffold9067.1	XLOC_451767	38149	49229
scaffold1771.1	XLOC_107632	20584	22127	ENSDARG00000076719	16	45637241	45638788	scaffold858.1	XLOC_440169	58464	60038
scaffold1771.1	XLOC_107634	4459	15347	ENSDARG00000013734	16	45667787	45681447	scaffold858.1	XLOC_440177	42446	51164
scaffold26164.1	XLOC_177022	13261	15845	ENSDARG00000070000	16	45707109	45710445	scaffold858.1	XLOC_440164	31725	39493
scaffold26164.1	XLOC_177019	647	6161	ENSDARG00000030494	16	45721851	45732680	scaffold858.1	XLOC_440162-1412	23978	28702
scaffold19199.1	XLOC_120585	20892	32328	ENSDARG00000060532	16	45996073	46132330	scaffold36907.1	XLOC_248295	23783	36370
scaffold19199.1	XLOC_120588	18408	20348	ENSDARG00000003927	16	46070673	46076458	scaffold36907.1	XLOC_248303	20157	22330
scaffold12550.1	XLOC_046070	46609	52330	ENSDARG00000079946	16	46192807	46205093	scaffold32394.1	XLOC_220622	17219	21785
scaffold12550.1	GENE LOST			ENSDARG00000024940	16	46213659	46237542	scaffold32394.1	XLOC_220621	8431	13812
scaffold12550.1	XLOC_046074	27546	29280	ENSDARG00000088319	16	46250150	46255669	scaffold32394.1	XLOC_220623	625	8013
scaffold28702.1	XLOC_195422	5560	6857	ENSDARG00000095863	16	48978543	48981385	scaffold601.1	XLOC_360611	81188	81926
scaffold28702.1	XLOC_195421	9484	13900	ENSDARG00000016516	16	48986238	48994140	scaffold601.1	XLOC_360620	69556	78808
scaffold13534.1	XLOC_060827	12369	24675	ENSDARG00000003813	17	10511332	10526998	scaffold967.1	XLOC_465599	8988	22967
scaffold13534.1	XLOC_060825	28178	30762	ENSDARG00000004265	17	10527432	10539313	scaffold967.1	XLOC_465602	5171	7749
scaffold13534.1	XLOC_060826	32301	34381	ENSDARG00000019699	17	10541362	10554999	scaffold967.1	XLOC_465601	495	4130
scaffold25838.1	XLOC_174565	6240	9867	ENSDARG00000008803	17	15376740	15379440	scaffold6370.1	XLOC_373838	10551	12116
scaffold25838.1	XLOC_174561	804	4605	ENSDARG00000054753	17	15383316	15388101	scaffold6370.1	XLOC_373843	14601	18917
scaffold25838.1	XLOC_174564	2870	4156	ENSDARG00000039311	17	15384334	15385620	scaffold6370.1	XLOC_373840	15055	16341
scaffold2136.1	XLOC_139238	11635	20633	ENSDARG00000014805	17	15446841	15452914	scaffold8628.1	XLOC_441464	17847	20476
scaffold2136.1	XLOC_139239	32750	33832	ENSDARG00000016460	17	15480578	15481706	scaffold8628.1	XLOC_441467	33336	34418
scaffold2136.1	XLOC_139240	38349	40761	ENSDARG00000001898	17	15500106	15508447	scaffold8628.1	XLOC_441469	40169	41955
scaffold3312.1	XLOC_225195	20445	24549	ENSDARG00000060113	17	15931399	15949623	scaffold4682.1	XLOC_302291	15845	19847
scaffold3312.1	XLOC_225202	27535	41564	ENSDARG00000025024	17	15951534	15974488	scaffold4682.1	XLOC_302283	350	13049
scaffold11810.1	XLOC_033954	680	15600	ENSDARG00000002021	17	20956648	20982326	scaffold2281.1	XLOC_151195	30512	41488
scaffold11810.1	XLOC_033965	20189	29254	ENSDARG00000071004	17	20988537	21030458	scaffold2281.1	XLOC_151207	45584	65816
scaffold8778.1	XLOC_445116	21364	27347	ENSDARG00000071347	17	24398145	24415843	scaffold9330.1	XLOC_457859	2172	7916
scaffold8778.1	XLOC_445111	29087	42350	ENSDARG00000063553	17	24418334	24430669	scaffold9330.1	XLOC_457855	12967	29880
scaffold8778.1	GENE LOST			ENSDARG00000094627	17	24430790	24432082	scaffold9330.1	XLOC_457860	30321	31158
scaffold8778.1	XLOC_445113	44254	49443	ENSDARG00000044090	17	24432530	24441218	scaffold9330.1	XLOC_457856	31793	36755
scaffold17115.1	XLOC_102140	7920	12651	ENSDARG00000033616	17	24515495	24523355	scaffold803.1	XLOC_425979	11884	16448
scaffold17115.1	XLOC_102137	579	5487	ENSDARG00000063511	17	24524931	24527972	scaffold803.1	XLOC_425965	110	9372
scaffold612.1	XLOC_364824	6954	11289	ENSDARG00000003940	17	24546429	24555412	scaffold747.1	XLOC_410538	271	2980
scaffold612.1	XLOC_364825	23048	42070	ENSDARG00000074004	17	24575601	24615721	scaffold747.1	XLOC_410541	15825	38638
scaffold20876.1	XLOC_135081	8863	15844	ENSDARG00000042866	17	24677133	24682075	scaffold24609.1	XLOC_165002	4724	5662
scaffold20876.1	XLOC_135069	2834	6290	ENSDARG00000021220	17	24683835	24694884	scaffold24609.1	XLOC_165010	7568	11234
scaffold33705.1	XLOC_228750	184	6910	ENSDARG00000059282	17	25134652	25224210	scaffold4392.1	XLOC_287301	4521	19723
scaffold33705.1	XLOC_228751	12373	13918	ENSDARG00000022454	17	25182760	25237123	scaffold4392.1	XLOC_287302	22865	24146
scaffold18308.1	XLOC_113036-420	38631	43733	ENSDARG00000086885	17	25238739	25254284	scaffold23449.1	XLOC_156146-567	4856	6982
scaffold18308.1	GENE LOST			ENSDARG00000001463	17	25255797	25267007	scaffold23449.1	XLOC_156146-565	12120	16433
scaffold18308.1	XLOC_113036-419	20783	25390	ENSDARG00000001244	17	25267801	25282040	scaffold23449.1	XLOC_156146-566	19324	23399
scaffold13048.1	XLOC_053685	4344	11427	ENSDARG00000076462	17	26418858	26428426	scaffold2662.1	XLOC_180393	49460	56451
scaffold13048.1	XLOC_053692	15050	24004	ENSDARG00000061215	17	26429708	26446636	scaffold2662.1	XLOC_180402	59545	68502
scaffold2546.1	XLOC_171774	10100	23322	ENSDARG00000054302	17	29255077	29272820	scaffold3450.1	XLOC_233790	12682	23277
scaffold2546.1	XLOC_171775	25546	31445	ENSDARG00000022000	17	29285576	29308368	scaffold3450.1	XLOC_233789	707	9587
scaffold1344.1	XLOC_059531	546	1409	ENSDARG00000028804	17	29335655	29336840	scaffold2893.1	XLOC_197019	44060	44923
scaffold1344.1	XLOC_059535	4279	21247	ENSDARG00000060835	17	29339085	29371616	scaffold2893.1	XLOC_197011	22540	41368
scaffold1344.1	XLOC_059533	23222	35039	ENSDARG00000021151	17	29378697	29402767	scaffold2893.1	XLOC_197015	5220	21443
scaffold19339.1	XLOC_121697	8877	12772	ENSDARG00000073962	17	31281273	31287586	scaffold670.1	XLOC_385511	40824	44485
scaffold19339.1	XLOC_121696	3759	4871	ENSDARG00000054700	17	31296976	31298096	scaffold670.1	XLOC_385510	35697	36812
scaffold13621.1	XLOC_062108	2358	8620	ENSDARG00000090753	17	31655998	31664237	scaffold13653.1	GENE LOST
scaffold13621.1	XLOC_062115	9105	10505	ENSDARG00000036781	17	31665745	31670802	scaffold13653.1	XLOC_062538	10200	11657
scaffold13621.1	XLOC_062110	11824	14718	ENSDARG00000019338	17	31670964	31678376	scaffold13653.1	XLOC_062534	12821	16052
scaffold4875.1	XLOC_311712	647	4127	ENSDARG00000054821	17	31778138	31785981	scaffold638.1	XLOC_374263	38933	41934
scaffold4875.1	XLOC_311713	11627	17330	ENSDARG00000061294	17	31802278	31854866	scaffold638.1	XLOC_374261	170	30236
scaffold38321.1	XLOC_256447	1867	3231	ENSDARG00000038099	17	43057958	43063846	scaffold39293.1	XLOC_261907	7884	12255
scaffold38321.1	XLOC_256456	6145	6858	ENSDARG00000090912	17	43066449	43076615	scaffold39293.1	XLOC_261904	5594	6302
scaffold38321.1	XLOC_256451	9646	12101	ENSDARG00000038154	17	43077329	43081072	scaffold39293.1	XLOC_261906	362	5233
scaffold21542.1	XLOC_140654	28899	42341	ENSDARG00000038064	17	43513519	43521067	scaffold3519.1	XLOC_237907	23638	27613
scaffold21542.1	XLOC_140652	14875	23566	ENSDARG00000014854	17	43531223	43556203	scaffold3519.1	XLOC_237906	12285	15943
scaffold1322.1	XLOC_056210	17654	23388	ENSDARG00000053558	17	43655681	43668157	scaffold65.1	XLOC_378672	56551	64105
scaffold1322.1	XLOC_056206-205	25916	29045	ENSDARG00000087985	17	43673807	43683230	scaffold65.1	XLOC_378684	45231	54647
scaffold1322.1	XLOC_056206-204	39345	40107	ENSDARG00000053571	17	43704727	43706532	scaffold65.1	XLOC_378683	41391	42152
scaffold1322.1	XLOC_056212	41603	43611	ENSDARG00000044098	17	43708291	43722258	scaffold65.1	XLOC_378669	37751	39836
scaffold16469.1	XLOC_095634	8364	13605	ENSDARG00000075397	17	44923316	44927505	scaffold7084.1	XLOC_398484-1299	42941	48081
scaffold16469.1	XLOC_095628	394	5803	ENSDARG00000075170	17	44931854	44937719	scaffold7084.1	XLOC_398476	38078	39000
scaffold3231.1	XLOC_220110	1014	10127	ENSDARG00000060380	17	45176230	45195289	scaffold6677.1	XLOC_384719	31421	40731
scaffold3231.1	XLOC_220115	12336	22168	ENSDARG00000053481	17	45196774	45206530	scaffold6677.1	XLOC_384737	44907	51953
scaffold12936.1	XLOC_051846	6240	7376	ENSDARG00000040192	17	45563362	45570477	scaffold3303.1	XLOC_224655	28162	29258
scaffold12936.1	XLOC_051848	17581	26760	ENSDARG00000020944	17	45580840	45619632	scaffold3303.1	XLOC_224657	39313	45041
scaffold20613.1	XLOC_132840	916	3746	ENSDARG00000042595	18	2711904	2712887	scaffold22047.1	XLOC_144951	7971	8948
scaffold20613.1	XLOC_132842	8546	12815	ENSDARG00000091766	18	2726425	2730886	scaffold22047.1	XLOC_144953	15634	25136
scaffold16552.1	XLOC_096432-355	8614	11304	ENSDARG00000058569	18	6906822	6911319	scaffold7045.1	XLOC_397133	829	3860
scaffold16552.1	XLOC_096431	4733	6331	ENSDARG00000058571	18	6916184	6919753	scaffold7045.1	XLOC_397134	6817	8409
scaffold11972.1	XLOC_036681	1254	2172	ENSDARG00000058857	18	12602011	12610809	scaffold345.1	XLOC_233773	18817	19331
scaffold11972.1	XLOC_036679	9905	15157	ENSDARG00000069630	18	12640431	12657213	scaffold345.1	XLOC_233779	4968	10277
scaffold6625.1	XLOC_383015	3654	9704	ENSDARG00000026664	18	14279752	14292069	scaffold6689.1	XLOC_385150	34564	46118
scaffold6625.1	XLOC_383029	22613	26395	ENSDARG00000087394	18	14317854	14320941	scaffold6689.1	XLOC_385140	18096	24473
scaffold4219.1	XLOC_278386-948	2703	7582	ENSDARG00000041951	18	14449477	14465205	scaffold494.1	XLOC_314811	23912	29390
scaffold4219.1	XLOC_278386-947	11506	16479	ENSDARG00000010445	18	14471615	14487550	scaffold494.1	XLOC_314812	32282	36238
scaffold4219.1	XLOC_278386-946	20782	26376	ENSDARG00000063019	18	14492713	14508942	scaffold494.1	XLOC_314813-1058	39777	45272
scaffold4219.1	XLOC_278388	30810	35669	ENSDARG00000063026	18	14513080	14527910	scaffold494.1	XLOC_314813-1057	51252	55048
scaffold27126.1	XLOC_184202	17953	19037	ENSDARG00000086405	18	14734001	14742032	scaffold6732.1	XLOC_386532	32579	33709
scaffold27126.1	XLOC_184203	2839	5964	ENSDARG00000093269	18	14769035	14774124	scaffold6732.1	XLOC_386536	13770	16638
scaffold1006.1	XLOC_001360	21984	26768	ENSDARG00000041747	18	15770353	15782390	scaffold5623.1	XLOC_345255	18642	22554
scaffold1006.1	XLOC_001355	28701	30783	ENSDARG00000041691	18	15785020	15789333	scaffold5623.1	XLOC_345262	14651	17014
scaffold1006.1	XLOC_001356	34714	40147	ENSDARG00000057698	18	15792763	15805249	scaffold5623.1	XLOC_345260	3132	10236
scaffold17211.1	XLOC_103095	19512	25322	ENSDARG00000074721	18	15969418	15985822	scaffold8527.1	XLOC_438964	14019	19537
scaffold17211.1	XLOC_103098	13948	18025	ENSDARG00000057887	18	15989139	15998685	scaffold8527.1	XLOC_438963	21138	24397
scaffold3043.1	XLOC_207582	37392	55485	ENSDARG00000057167	18	16375032	16385374	scaffold6293.1	XLOC_371059	19682	37790
scaffold3043.1	XLOC_207584	70044	72345	ENSDARG00000041802	18	16408259	16417021	scaffold6293.1	XLOC_371057	4175	6718
scaffold3043.1	XLOC_207594	74075	76329	ENSDARG00000032469	18	16421974	16454430	scaffold6293.1	XLOC_371051	65	2354
scaffold2483.1	XLOC_166816-612	20596	24526	ENSDARG00000057286	18	16536001	16576008	scaffold4368.1	XLOC_286147	602	7687
scaffold2483.1	XLOC_166816-610	13082	14798	ENSDARG00000093864	18	16577594	16583389	scaffold4368.1	XLOC_286148	9825	14943
scaffold2483.1	XLOC_166816-611	5667	7645	ENSDARG00000041581	18	16577603	16596283	scaffold4368.1	XLOC_286149	16467	23392
scaffold1312.1	XLOC_054754-201	16391	17784	ENSDARG00000057239	18	16648932	16660224	scaffold6822.1	XLOC_389501	6012	9412
scaffold1312.1	XLOC_054754-200	21731	25692	ENSDARG00000057218	18	16661332	16679401	scaffold6822.1	XLOC_389502	10136	19939
scaffold1312.1	XLOC_054752	29255	31334	ENSDARG00000069045	18	16680559	16684046	scaffold6822.1	XLOC_389498	21178	21756
scaffold1312.1	XLOC_054756	32637	35471	ENSDARG00000057210	18	16687042	16690038	scaffold6822.1	XLOC_389504	26239	33205
scaffold24278.1	XLOC_162457	10096	11721	ENSDARG00000033020	18	18756250	18760231	scaffold3623.1	XLOC_244327	25841	27971
scaffold24278.1	XLOC_162455	12504	17899	ENSDARG00000016038	18	18762788	18775994	scaffold3623.1	XLOC_244317	28896	33707
scaffold3727.1	XLOC_250345	15848	24372	ENSDARG00000007825	18	19199831	19231876	scaffold5763.1	XLOC_351077	19867	29347
scaffold3727.1	XLOC_250341	10135	15157	ENSDARG00000041182	18	19231781	19236980	scaffold5763.1	XLOC_351071	15574	19183
scaffold3727.1	GENE LOST			ENSDARG00000057100	18	19237359	19253357	scaffold5763.1	XLOC_351075	5694	14957
scaffold3727.1	XLOC_250340	917	7124	ENSDARG00000016337	18	19248922	19264154	scaffold5763.1	XLOC_351068	140	5012
scaffold27837.1	XLOC_189306	18219	26277	ENSDARG00000014943	18	20217003	20239123	scaffold34188.1	XLOC_231886	929	11999
scaffold27837.1	XLOC_189305	13390	15559	ENSDARG00000041145	18	20240599	20246772	scaffold34188.1	GENE LOST
scaffold27837.1	XLOC_189309	5032	9189	ENSDARG00000041140	18	20248868	20260045	scaffold34188.1	XLOC_231884	12986	16804
scaffold14932.1	XLOC_079258	15208	28052	ENSDARG00000022160	18	20606129	20634459	scaffold6741.1	XLOC_386892	1851	15756
scaffold14932.1	XLOC_079250	5428	12666	ENSDARG00000062350	18	20640372	20649886	scaffold6741.1	XLOC_386900	17071	23834
scaffold626.1	XLOC_369866	33614	34738	ENSDARG00000069328	18	20882546	20886679	scaffold8728.1	XLOC_443932	1931	3055
scaffold626.1	XLOC_369872	25181	30238	ENSDARG00000041081	18	20893927	20900929	scaffold8728.1	XLOC_443928	7884	12077
scaffold626.1	XLOC_369871	8923	21802	ENSDARG00000041078	18	20903529	20926085	scaffold8728.1	XLOC_443931	18040	31477
scaffold3584.1	XLOC_241984	1518	2564	ENSDARG00000056713	18	21508905	21529519	scaffold7116.1	XLOC_399533	1465	3930
scaffold3584.1	XLOC_241985	15883	22286	ENSDARG00000069368	18	21564830	21639509	scaffold7116.1	XLOC_399534	7745	25518
scaffold28585.1	XLOC_194535	16931	18251	ENSDARG00000068709	18	24787024	24794558	scaffold3475.1	XLOC_235332	29411	30756
scaffold28585.1	XLOC_194532	566	18634	ENSDARG00000018788	18	24811190	24835541	scaffold3475.1	XLOC_235319	12204	22263
scaffold36233.1	XLOC_244356	15715	20149	ENSDARG00000061742	18	34941392	34971130	scaffold8326.1	XLOC_433860	197	3200
scaffold36233.1	XLOC_244355	1940	12558	ENSDARG00000077897	18	34971759	34988134	scaffold8326.1	XLOC_433861	6881	13825
scaffold14663.1	XLOC_075965	10308	13134	ENSDARG00000068274	18	39836152	39850284	scaffold2160.1	XLOC_141101	20358	23543
scaffold14663.1	XLOC_075964	434	7808	ENSDARG00000055124	18	39852413	39866799	scaffold2160.1	XLOC_141100	7270	17211
scaffold15469.1	XLOC_085373	21172	23241	ENSDARG00000027595	18	39868188	39879567	scaffold2160.1	XLOC_141099	4547	6005
scaffold15469.1	XLOC_085372	17900	20524	ENSDARG00000061370	18	39882853	39887629	scaffold2160.1	XLOC_141098	446	2765
scaffold36449.1	XLOC_245606	7705	14614	ENSDARG00000055524	18	40157300	40166135	scaffold6976.1	XLOC_394591	38473	41122
scaffold36449.1	XLOC_245607	577	5227	ENSDARG00000067730	18	40172511	40208778	scaffold6976.1	XLOC_394594	8097	29531
scaffold1804.1	XLOC_110725	85	8159	ENSDARG00000017246	18	44618621	44650229	scaffold937.1	XLOC_458782-1454	24275	25337
scaffold1804.1	XLOC_110726	23723	29826	ENSDARG00000068199	18	44669161	44689031	scaffold937.1	XLOC_458784	42707	49000
scaffold12217.1	XLOC_040826	36606	38092	ENSDARG00000028435	18	47297135	47313692	scaffold15084.1	XLOC_081116	13236	14849
scaffold12217.1	XLOC_040819	22216	36296	ENSDARG00000063610	18	47303989	47336779	scaffold15084.1	XLOC_081121	15164	22204
scaffold20105.1	XLOC_128504	1438	5781	ENSDARG00000035696	19	3351694	3358869	scaffold31431.1	XLOC_214574-760	6020	9003
scaffold20105.1	GENE LOST			ENSDARG00000091075	19	3370387	3370932	scaffold31431.1	XLOC_214574-759	4396	4936
scaffold20105.1	XLOC_128503	6869	10878	ENSDARG00000043336	19	3372115	3381401	scaffold31431.1	XLOC_214575	4	3313
scaffold14817.1	XLOC_077821	5834	12702	ENSDARG00000019299	19	8442468	8454975	scaffold3761.1	XLOC_252353	14544	20504
scaffold14817.1	XLOC_077822	192	4678	ENSDARG00000007971	19	8457561	8460768	scaffold3761.1	XLOC_252365	11000	13538
scaffold18573.1	XLOC_115327	428	5986	ENSDARG00000062954	19	9772550	9791761	scaffold26745.1	XLOC_181271	597	7292
scaffold18573.1	XLOC_115328	9367	10937	ENSDARG00000070972	19	9796702	9802394	scaffold26745.1	XLOC_181272	10099	10721
scaffold226.1	XLOC_149465	17079	17393	ENSDARG00000093684	19	10953861	10955869	scaffold7113.1	XLOC_399426	21070	21392
scaffold226.1	XLOC_149466	20415	25610	ENSDARG00000009637	19	10962074	10975115	scaffold7113.1	XLOC_399425	12895	17090
scaffold226.1	XLOC_149472	27607	43046	ENSDARG00000070931	19	10978881	10996166	scaffold7113.1	XLOC_399420	196	10435
scaffold12029.1	XLOC_037733	3386	9923	ENSDARG00000036243	19	18977139	19010856	scaffold3607.1	XLOC_243384	2067	15087
scaffold12029.1	XLOC_037738	12959	17091	ENSDARG00000034062	19	19014873	19065117	scaffold3607.1	XLOC_243385	15298	26571
scaffold3158.1	XLOC_215519	9149	13284	ENSDARG00000036222	19	20594043	20596446	scaffold5788.1	XLOC_352035	7915	9260
scaffold3158.1	XLOC_215521	22168	23161	ENSDARG00000027599	19	20640954	20645530	scaffold5788.1	XLOC_352036	19228	20047
scaffold3158.1	GENE LOST			ENSDARG00000062695	19	20646123	20659299	scaffold5788.1	XLOC_352030-1173	22682	24130
scaffold3158.1	XLOC_215516	25808	35403	ENSDARG00000007863	19	20660184	20673107	scaffold5788.1	XLOC_352030-1174	26956	30843
scaffold3158.1	XLOC_215517	41283	66040	ENSDARG00000010266	19	20683551	20727793	scaffold5788.1	XLOC_352031	38356	60711
scaffold9499.1	XLOC_461795	8425	13100	ENSDARG00000062664	19	20756788	20776843	scaffold9606.1	XLOC_464234	15289	18644
scaffold9499.1	XLOC_461789	1045	6255	ENSDARG00000070831	19	20783670	20870361	scaffold9606.1	XLOC_464228	3790	13098
scaffold279.1	XLOC_189740	333	8184	ENSDARG00000062634	19	21206644	21237443	scaffold8702.1	XLOC_443322	19579	27752
scaffold279.1	XLOC_189752	9277	16446	ENSDARG00000003205	19	21243405	21259648	scaffold8702.1	XLOC_443315	11299	16398
scaffold279.1	XLOC_189744	17905	19409	ENSDARG00000014499	19	21260308	21266055	scaffold8702.1	XLOC_443320	8857	9967
scaffold279.1	XLOC_189746	25764	28839	ENSDARG00000028431	19	21268021	21274770	scaffold8702.1	XLOC_443318	836	4299
scaffold11048.1	XLOC_020631	29481	43627	ENSDARG00000062502	19	22802697	22807353	scaffold9594.1	XLOC_463923	7518	10651
scaffold11048.1	XLOC_020632	47769	50085	ENSDARG00000092367	19	22817619	22830879	scaffold9594.1	XLOC_463925	15715	18284
scaffold11693.1	XLOC_031950	1029	19817	ENSDARG00000062352	19	24839762	24877832	scaffold3416.1	XLOC_231725	13125	22798
scaffold11693.1	XLOC_031951	25761	33731	ENSDARG00000094074	19	24880225	24885503	scaffold3416.1	XLOC_231723	1158	8814
scaffold2202.1	XLOC_144717	813	10072	ENSDARG00000077084	19	25963868	25997007	scaffold4754.1	XLOC_305789	2250	14018
scaffold2202.1	XLOC_144729	16217	21391	ENSDARG00000062278	19	25998462	26009700	scaffold4754.1	XLOC_305795	19915	24250
scaffold10090.1	XLOC_001993	16599	32605	ENSDARG00000031795	19	31674298	31694364	scaffold17809.1	XLOC_108624	25155	32758
scaffold10090.1	XLOC_001999	11940	15663	ENSDARG00000056165	19	31695523	31715803	scaffold17809.1	XLOC_108615	38295	40711
scaffold1944.1	XLOC_122551-448	60188	62598	ENSDARG00000035954	19	32814390	32821719	scaffold45015.1	XLOC_293152	5842	8005
scaffold1944.1	GENE LOST			ENSDARG00000061728	19	32822247	32824781	scaffold45015.1	XLOC_293146	8849	11499
scaffold1944.1	XLOC_122551-447	55592	57614	ENSDARG00000093406	19	32824789	32829842	scaffold45015.1	XLOC_293150	11051	15524
scaffold10017.1	XLOC_000455	1293	12860	ENSDARG00000061752	19	32828257	32931650	scaffold1944.1	XLOC_122547	23896	50597
scaffold10017.1	XLOC_000464	16869	18656	ENSDARG00000035957	19	32830739	32836176	scaffold1944.1	XLOC_122555	50334	52951
scaffold21006.1	XLOC_136150	13903	17406	ENSDARG00000061687	19	33832438	33837060	scaffold5022.1	XLOC_318920	4782	11968
scaffold21006.1	XLOC_136136	533	7190	ENSDARG00000016160	19	33848460	33862933	scaffold5022.1	XLOC_318935-1072	22640	29585
scaffold12978.1	XLOC_052541	2059	14198	ENSDARG00000035868	19	34354795	34447621	scaffold2739.1	XLOC_186113	26563	46402
scaffold12978.1	GENE LOST			ENSDARG00000031383	19	34459530	34462710	scaffold2739.1	XLOC_186105	18571	21482
scaffold12978.1	XLOC_052543	24178	42228	ENSDARG00000003320	19	34468859	34513184	scaffold2739.1	XLOC_186110	341	15709
scaffold2814.1	XLOC_191481	20902	31984	ENSDARG00000055459	19	39007507	39041414	scaffold487.1	XLOC_311430	3075	21046
scaffold2814.1	XLOC_191477	11887	18096	ENSDARG00000014591	19	39050549	39057468	scaffold487.1	XLOC_311436	26379	29531
scaffold2814.1	XLOC_191479	47	11176	ENSDARG00000092945	19	39058535	39068507	scaffold487.1	XLOC_311432	30915	62971
scaffold29240.1	XLOC_199098	197	3065	ENSDARG00000042291	19	42391450	42438972	scaffold4757.1	XLOC_305944	39803	41205
scaffold29240.1	XLOC_199104	6912	8599	ENSDARG00000042296	19	42442147	42444159	scaffold4757.1	XLOC_305931	34157	36890
scaffold2747.1	XLOC_186588	886	6888	ENSDARG00000061231	19	43304948	43370810	scaffold3590.1	XLOC_242386	34409	73566
scaffold2747.1	XLOC_186596	11656	42850	ENSDARG00000019426	19	43376996	43581185	scaffold3590.1	XLOC_242373	465	29833
scaffold2265.1	XLOC_149862	49110	59326	ENSDARG00000070094	19	44176519	44191305	scaffold5300.1	XLOC_331403-1111	35072	38276
scaffold2265.1	XLOC_149861	41972	46641	ENSDARG00000005023	19	44193945	44210246	scaffold5300.1	XLOC_331402	22712	31027
scaffold2265.1	XLOC_149868	38419	41007	ENSDARG00000018010	19	44211927	44220518	scaffold5300.1	XLOC_331410	18583	21819
scaffold12752.1	XLOC_049196	1264	22855	ENSDARG00000025269	19	44450100	44477980	scaffold155.1	XLOC_085666	31518	58303
scaffold12752.1	XLOC_049198	27278	41226	ENSDARG00000061081	19	44489208	44520022	scaffold155.1	XLOC_085665	16990	24620
scaffold12752.1	XLOC_049208	42789	50108	ENSDARG00000061057	19	44522174	44531874	scaffold155.1	XLOC_085651	10187	14431
scaffold12752.1	XLOC_049209	53082	56798	ENSDARG00000078997	19	44541645	44548860	scaffold155.1	XLOC_085648	623	5068
scaffold12270.1	XLOC_041709	461	18854	ENSDARG00000096327	19	45011354	45020473	scaffold4502.1	XLOC_293180	63903	74288
scaffold12270.1	XLOC_041708	20761	21741	ENSDARG00000094860	19	45031400	45036187	scaffold4502.1	XLOC_293195	58900	59865
scaffold7188.1	XLOC_401818	22733	33251	ENSDARG00000011637	19	45359678	45381419	scaffold8790.1	XLOC_445372	3186	8596
scaffold7188.1	GENE LOST			ENSDARG00000032211	19	45382913	45386605	scaffold8790.1	XLOC_445373	9743	11930
scaffold7188.1	XLOC_401817	11126	21610	ENSDARG00000053656	19	45390325	45408752	scaffold8790.1	XLOC_445374	14099	17423
scaffold2025.1	XLOC_129777	15698	30012	ENSDARG00000023262	19	48348930	48389690	scaffold2694.1	XLOC_182773	26456	45167
scaffold2025.1	XLOC_129778	31501	31621	ENSDARG00000045949	19	48391237	48406114	scaffold2694.1	XLOC_182774	48639	50843
scaffold14991.1	XLOC_079949	26827	37652	ENSDARG00000043673	20	9533904	9599255	scaffold15313.1	XLOC_083717	13676	21932
scaffold14991.1	XLOC_079960	40155	42951	ENSDARG00000002467	20	9599440	9606013	scaffold15313.1	XLOC_083710	8799	11645
scaffold1336.1	XLOC_058287	21024	23160	ENSDARG00000070781	20	10139337	10144544	scaffold15330.1	XLOC_083870	27009	31495
scaffold1336.1	XLOC_058288	26788	30738	ENSDARG00000057911	20	10151617	10161149	scaffold15330.1	XLOC_083869	22524	24989
scaffold14529.1	XLOC_074272	7208	17472	ENSDARG00000005619	20	13797905	13808684	scaffold5587.1	XLOC_343762-1144	39367	44744
scaffold14529.1	XLOC_074273	22790	28027	ENSDARG00000005463	20	13808897	13828564	scaffold5587.1	XLOC_343763	45870	55701
scaffold14786.1	XLOC_077425	19802	35925	ENSDARG00000057583	20	15030959	15086473	scaffold8419.1	XLOC_436284	13025	31847
scaffold14786.1	XLOC_077424	4240	13564	ENSDARG00000043518	20	15090312	15096721	scaffold8419.1	XLOC_436283	1321	4894
scaffold483.1	XLOC_309486	6210	14373	ENSDARG00000003681	20	18774911	18786109	scaffold7141.1	XLOC_400338	17530	22057
scaffold483.1	XLOC_309497	17127	25125	ENSDARG00000070625	20	18791561	18808441	scaffold7141.1	XLOC_400330	11491	14795
scaffold483.1	XLOC_309489	29283	31914	ENSDARG00000023952	20	18812678	18829413	scaffold7141.1	XLOC_400333	700	3449
scaffold13577.1	XLOC_061400	812	5085	ENSDARG00000019961	20	19495983	19504926	scaffold3009.1	XLOC_205110	58662	63477
scaffold13577.1	XLOC_061409	8522	24958	ENSDARG00000091418	20	19508347	19583860	scaffold3009.1	XLOC_205119	66112	84586
scaffold2372.1	XLOC_158336	28037	38276	ENSDARG00000015474	20	20303798	20342351	scaffold2643.1	XLOC_178967	209	4607
scaffold2372.1	XLOC_158337	49459	59708	ENSDARG00000079369	20	20347161	20384949	scaffold2643.1	XLOC_178970	15163	26724
scaffold37553.1	XLOC_252017	12111	19177	ENSDARG00000040005	20	22786153	23008792	scaffold5848.1	XLOC_354273	796	8908
scaffold37553.1	XLOC_252012	8265	11692	ENSDARG00000015611	20	23010498	23013736	scaffold5848.1	XLOC_354276	11336	13382
scaffold769.1	XLOC_416721	9116	12264	ENSDARG00000052341	20	23161223	23169275	scaffold9418.1	XLOC_459847	4797	8282
scaffold769.1	XLOC_416723	14372	24606	ENSDARG00000090579	20	23182493	23189591	scaffold9418.1	XLOC_459848	11855	21619
scaffold5703.1	XLOC_348627	51071	127707	ENSDARG00000040001	20	23302755	23409858	scaffold585.1	XLOC_354349	1637	75928
scaffold5703.1	XLOC_348602	47085	48463	ENSDARG00000019706	20	23411327	23413852	scaffold585.1	XLOC_354362	76724	79782
scaffold5703.1	XLOC_348601	41682	46088	ENSDARG00000009131	20	23418984	23428457	scaffold585.1	XLOC_354363	81011	85650
scaffold5703.1	XLOC_348624	38495	40093	ENSDARG00000029388	20	23428247	23432239	scaffold585.1	XLOC_354352	87239	88854
scaffold5703.1	XLOC_348598	17089	35863	ENSDARG00000032114	20	23433754	23459832	scaffold585.1	GENE LOST
scaffold5703.1	XLOC_348596	4351	16039	ENSDARG00000032237	20	23462890	23482233	scaffold585.1	XLOC_354365	90846	125563
scaffold3895.1	XLOC_260045	26723	28842	ENSDARG00000009074	20	23473864	23644817	scaffold931.1	XLOC_457375	30562	33796
scaffold3895.1	XLOC_260040	9162	24625	ENSDARG00000040009	20	23489189	23636541	scaffold931.1	XLOC_457381	35777	79628
scaffold253.1	XLOC_170486	7010	14935	ENSDARG00000022718	20	23929103	23938966	scaffold4554.1	XLOC_295841	10665	17957
scaffold253.1	XLOC_170485	2039	4225	ENSDARG00000034930	20	23942865	23945926	scaffold4554.1	XLOC_295842	21169	23860
scaffold2597.1	XLOC_175613	104	1547	ENSDARG00000028086	20	26423931	26436840	scaffold447.1	XLOC_291460	32631	37040
scaffold2597.1	XLOC_175628	7123	16602	ENSDARG00000055678	20	26438444	26496914	scaffold447.1	XLOC_291453	2336	26045
scaffold19338.1	XLOC_121674	2	838	ENSDARG00000055395	20	26713540	26715002	scaffold24395.1	XLOC_163387	492	5134
scaffold19338.1	XLOC_121675	4310	9197	ENSDARG00000070389	20	26719868	26722039	scaffold24395.1	XLOC_163388	11756	13722
scaffold7381.1	XLOC_407750	15413	17597	ENSDARG00000028664	20	26996826	27003788	scaffold8323.1	XLOC_433810	30618	32854
scaffold7381.1	XLOC_407751	18751	28188	ENSDARG00000004581	20	27017023	27032105	scaffold8323.1	XLOC_433809	19478	29372
scaffold7381.1	XLOC_407752	29935	34564	ENSDARG00000091633	20	27033230	27044147	scaffold8323.1	XLOC_433808-1396	13609	16692
scaffold6230.1	XLOC_368768-1200	17096	19439	ENSDARG00000070432	20	28299210	28381985	scaffold658.1	XLOC_381467	9414	25895
scaffold6230.1	XLOC_368768-1199	24860	29423	ENSDARG00000070433	20	28383876	28391181	scaffold658.1	XLOC_381468	29824	35418
scaffold6230.1	XLOC_368763	30556	31657	ENSDARG00000070434	20	28394349	28397744	scaffold658.1	XLOC_381465	36606	37781
scaffold11049.1	XLOC_020644	6406	11629	ENSDARG00000030588	20	28887566	28893348	scaffold8996.1	XLOC_450106	32816	38161
scaffold11049.1	XLOC_020637	272	5317	ENSDARG00000027734	20	28895877	28910737	scaffold8996.1	XLOC_450101-1436	26979	30146
scaffold1479.1	XLOC_077474	19837	28000	ENSDARG00000012144	20	29243743	29251851	scaffold481.1	XLOC_308464-1044	10346	11711
scaffold1479.1	XLOC_077480	30057	31514	ENSDARG00000069598	20	29254245	29255751	scaffold481.1	XLOC_308469	13837	15234
scaffold1689.1	XLOC_099856	5642	6175	ENSDARG00000029546	20	29496144	29497448	scaffold299.1	XLOC_203720	39764	40291
scaffold1689.1	XLOC_099857	7093	8683	ENSDARG00000032126	20	29497714	29500844	scaffold299.1	GENE LOST
scaffold1689.1	XLOC_099858	9952	12090	ENSDARG00000042535	20	29503052	29509422	scaffold299.1	XLOC_203721	42196	48252
scaffold1689.1	XLOC_099860	16810	20018	ENSDARG00000020711	20	29518377	29524126	scaffold299.1	XLOC_203724	54502	58674
scaffold1689.1	XLOC_099861	22793	26280	ENSDARG00000030844	20	29527973	29531773	scaffold299.1	XLOC_203725	61649	85775
scaffold10353.1	XLOC_007443	28022	37010	ENSDARG00000093093	20	29615970	29639428	scaffold299.1	XLOC_203711	106993	115570
scaffold10353.1	XLOC_007456	39384	43734	ENSDARG00000027649	20	29645728	29659415	scaffold299.1	XLOC_203728	118130	123476
scaffold1749.1	XLOC_105569-386	58694	62279	ENSDARG00000017532	20	30928461	30946165	scaffold5930.1	XLOC_357601-1181	14716	17720
scaffold1749.1	XLOC_105569-385	48161	52142	ENSDARG00000007127	20	30948503	30957054	scaffold5930.1	XLOC_357600	7011	10410
scaffold1749.1	XLOC_105568	39850	47306	ENSDARG00000042642	20	30957322	30964154	scaffold5930.1	XLOC_357599	356	6054
scaffold1318.1	XLOC_055585	2812	18826	ENSDARG00000022660	20	32270271	32308776	scaffold352.1	XLOC_237960	14769	38054
scaffold1318.1	XLOC_055587	30938	70347	ENSDARG00000042904	20	32323909	32371617	scaffold352.1	XLOC_237961	41956	55192
scaffold1352.1	XLOC_060617	31785	33728	ENSDARG00000019062	20	34176294	34180204	scaffold2791.1	XLOC_189876	51453	55536
scaffold1352.1	XLOC_060610	266	29123	ENSDARG00000016936	20	34182641	34317215	scaffold2791.1	XLOC_189860	3327	48523
scaffold13976.1	XLOC_066700	7035	46345	ENSDARG00000054723	20	34567973	34668717	scaffold4591.1	XLOC_297792	7572	42408
scaffold13976.1	XLOC_066706	49171	50527	ENSDARG00000008568	20	34679027	34694844	scaffold4591.1	XLOC_297802	45092	52141
scaffold1947.1	XLOC_122875	24541	26707	ENSDARG00000024189	20	34742122	34758610	scaffold30968.1	XLOC_211492	19203	24184
scaffold1947.1	XLOC_122864	18531	22400	ENSDARG00000024195	20	34762346	34779225	scaffold30968.1	XLOC_211483	13648	16994
scaffold22515.1	XLOC_148768	38177	42408	ENSDARG00000073747	20	36406966	36409519	scaffold2370.1	XLOC_158194	9228	12621
scaffold22515.1	XLOC_148767	2608	33367	ENSDARG00000014013	20	36420271	36441530	scaffold2370.1	XLOC_158196	16118	23086
scaffold12854.1	XLOC_050652	476	3182	ENSDARG00000042851	20	36648415	36651177	scaffold1905.1	XLOC_119351	13991	15864
scaffold12854.1	XLOC_050654	5917	9311	ENSDARG00000042854	20	36652685	36662787	scaffold1905.1	XLOC_119352	17447	20270
scaffold15310.1	XLOC_083671	15762	19285	ENSDARG00000042873	20	36826412	36833667	scaffold6060.1	GENE LOST
scaffold15310.1	XLOC_083674-305	12785	13479	ENSDARG00000042876	20	36836976	36842161	scaffold6060.1	XLOC_362525	8420	9557
scaffold15310.1	XLOC_083674-306	5871	10917	ENSDARG00000042877	20	36845711	36863655	scaffold6060.1	XLOC_362524	2687	6804
scaffold4284.1	XLOC_281862	3748	5467	ENSDARG00000054150	20	37318929	37321921	scaffold839.1	XLOC_435610	14886	16634
scaffold4284.1	XLOC_281863	7463	24573	ENSDARG00000013732	20	37325307	37401268	scaffold839.1	XLOC_435611	18388	41478
scaffold2491.1	XLOC_167475	36819	52120	ENSDARG00000002877	20	39247944	39283219	scaffold7077.1	XLOC_398218	633	18658
scaffold2491.1	XLOC_167469	30692	33702	ENSDARG00000010434	20	39285184	39298696	scaffold7077.1	XLOC_398235	21833	26071
scaffold2491.1	XLOC_167472	8944	13525	ENSDARG00000008060	20	39308816	39325439	scaffold7077.1	XLOC_398224	35447	44057
scaffold41972.1	XLOC_277064	9627	11565	ENSDARG00000021753	20	39363409	39368832	scaffold7077.1	XLOC_398240	59539	60956
scaffold41972.1	XLOC_277068	2231	8850	ENSDARG00000014685	20	39369598	39383863	scaffold7077.1	XLOC_398226	62051	65594
scaffold11531.1	XLOC_029294	15991	17334	ENSDARG00000007221	20	39385053	39392715	scaffold7077.1	XLOC_398243	66911	69881
scaffold11531.1	XLOC_029293	9786	11931	ENSDARG00000053143	20	39539061	39542531	scaffold7077.1	XLOC_398244	75339	80227
scaffold15783.1	XLOC_088650	19778	20917	ENSDARG00000041799	20	40746894	40752261	scaffold21374.1	XLOC_139329	8833	9972
scaffold15783.1	XLOC_088651	23942	27496	ENSDARG00000076789	20	40755675	40761095	scaffold21374.1	XLOC_139328	4950	5786
scaffold13795.1	XLOC_064370	6030	14882	ENSDARG00000023111	20	42720219	42734615	scaffold19309.1	XLOC_121464	655	7625
scaffold13795.1	XLOC_064369	902	1918	ENSDARG00000093759	20	42749494	42750660	scaffold19309.1	XLOC_121465	10695	11657
scaffold2613.1	XLOC_176793-646	22739	27581	ENSDARG00000069245	20	43791822	43807307	scaffold4876.1	XLOC_311770	10597	24035
scaffold2613.1	XLOC_176793-645	13966	17939	ENSDARG00000006397	20	43807556	43818223	scaffold4876.1	XLOC_311769	819	10209
scaffold20445.1	XLOC_131456	17465	19351	ENSDARG00000068428	20	46811136	46815333	scaffold4569.1	XLOC_296669	16011	20358
scaffold20445.1	XLOC_131455	3101	10250	ENSDARG00000020133	20	46837675	46845464	scaffold4569.1	XLOC_296668	3065	10377
scaffold23862.1	XLOC_159333	3512	7117	ENSDARG00000090637	20	53927302	53933235	scaffold5944.1	XLOC_358080	4615	10362
scaffold23862.1	XLOC_159324	1293	2079	ENSDARG00000057352	20	53955239	53979246	scaffold5944.1	XLOC_358075	880	2075
scaffold10216.1	XLOC_004499	213	11231	ENSDARG00000015971	21	4386746	4481592	scaffold31071.1	XLOC_212149	8374	16791
scaffold10216.1	XLOC_004508	15122	17229	ENSDARG00000022218	21	4485283	4502537	scaffold31071.1	XLOC_212144	2331	4478
scaffold2991.1	XLOC_203809	800	2374	ENSDARG00000076991	21	4792179	4797922	scaffold43113.1	XLOC_283252	30610	32184
scaffold2991.1	XLOC_203805	4723	21330	ENSDARG00000030022	21	4798150	4864663	scaffold43113.1	XLOC_283254	4930	28227
scaffold3462.1	XLOC_234549	3405	5776	ENSDARG00000094253	21	5196976	5198046	scaffold8452.1	XLOC_437194	46578	49093
scaffold3462.1	XLOC_234561	9283	19234	ENSDARG00000077906	21	5213547	5246454	scaffold8452.1	XLOC_437178	22189	42872
scaffold3462.1	XLOC_234563	31658	44167	ENSDARG00000046071	21	5262340	5305753	scaffold8452.1	XLOC_437176	7672	19708
scaffold11235.1	XLOC_024060-80	13467	17309	ENSDARG00000004187	21	5408445	5413346	scaffold21965.1	XLOC_144243	14643	17472
scaffold11235.1	XLOC_024059	7635	9819	ENSDARG00000094542	21	5431307	5437597	scaffold21965.1	XLOC_144242	7249	10203
scaffold11235.1	XLOC_024047	3052	6803	ENSDARG00000034291	21	5433893	5444944	scaffold21965.1	XLOC_144236	1479	6417
scaffold10015.1	XLOC_000411	14630	36999	ENSDARG00000073862	21	8734620	8909627	scaffold5084.1	XLOC_321776	21276	23857
scaffold10015.1	XLOC_000410	7405	12829	ENSDARG00000068903	21	8912517	8929924	scaffold5084.1	XLOC_321775	10816	19961
scaffold17345.1	XLOC_104273	16047	16720	ENSDARG00000028106	21	10200337	10206102	scaffold19153.1	XLOC_120260	4758	5451
scaffold17345.1	XLOC_104267	1421	14738	ENSDARG00000090036	21	10205559	10244388	scaffold19153.1	XLOC_120266	7080	22361
scaffold11516.1	XLOC_029049	9871	14427	ENSDARG00000058740	21	10269250	10280152	scaffold12303.1	XLOC_042243	14251	20192
scaffold11516.1	XLOC_029039	16282	21683	ENSDARG00000058746	21	10289981	10305917	scaffold12303.1	XLOC_042236	22442	26634
scaffold11516.1	XLOC_029042	26842	36661	ENSDARG00000063155	21	10307345	10335975	scaffold12303.1	XLOC_042239	29686	41495
scaffold12341.1	XLOC_042851	3562	9717	ENSDARG00000012820	21	10382767	10394208	scaffold4324.1	XLOC_283843	8367	14809
scaffold12341.1	GENE LOST			ENSDARG00000092916	21	10393612	10405532	scaffold4324.1	XLOC_283850	6095	6660
scaffold12341.1	XLOC_042852	13270	19603	ENSDARG00000011371	21	10408814	10420778	scaffold4324.1	XLOC_283841	965	4932
scaffold16152.1	XLOC_092480	2068	13217	ENSDARG00000003920	21	11428691	11432572	scaffold19784.1	XLOC_125641	29731	38761
scaffold16152.1	XLOC_092479	14176	29020	ENSDARG00000042232	21	11435024	11489417	scaffold19784.1	XLOC_125638	50477	61545
scaffold16544.1	XLOC_096348	11500	13884	ENSDARG00000044776	21	11865753	11874292	scaffold24620.1	XLOC_165138	16445	18925
scaffold16544.1	XLOC_096346	1340	3621	ENSDARG00000044774	21	11887950	11892809	scaffold24620.1	XLOC_165141	27071	29990
scaffold20896.1	XLOC_135246	3682	19053	ENSDARG00000069518	21	15491726	15500351	scaffold3593.1	XLOC_242589	21465	25625
scaffold20896.1	XLOC_135247	20364	23754	ENSDARG00000069521	21	15517322	15523159	scaffold3593.1	XLOC_242588	11074	18177
scaffold20896.1	XLOC_135248	27494	30543	ENSDARG00000069525	21	15527922	15534239	scaffold3593.1	XLOC_242587	2488	7985
scaffold16406.1	XLOC_095041	10771	12537	ENSDARG00000057568	21	17823280	17825414	scaffold25560.1	XLOC_172505	18584	20369
scaffold16406.1	XLOC_095036	3910	7677	ENSDARG00000021351	21	17828653	17833577	scaffold25560.1	XLOC_172500	9639	14066
scaffold2060.1	XLOC_132721	18021	26136	ENSDARG00000079104	21	18696169	18734661	scaffold500.1	XLOC_317852	35681	57023
scaffold2060.1	GENE LOST			ENSDARG00000044692	21	18735634	18743896	scaffold500.1	XLOC_317851	30589	33965
scaffold2060.1	XLOC_132719	10547	11428	ENSDARG00000044691	21	18744331	18747809	scaffold500.1	XLOC_317850	28127	29008
scaffold1089.1	XLOC_017643	16226	25045	ENSDARG00000005098	21	19138091	19150691	scaffold710.1	XLOC_398991-1302	59667	62782
scaffold1089.1	XLOC_017644-55	26201	28779	ENSDARG00000029832	21	19152437	19156250	scaffold710.1	XLOC_398991-1303	52989	56255
scaffold1089.1	XLOC_017644-54	34311	35785	ENSDARG00000044684	21	19167018	19169971	scaffold710.1	GENE LOST
scaffold1650.1	XLOC_095885	1897	8993	ENSDARG00000011671	21	19184333	19204482	scaffold710.1	XLOC_398997	36642	45996
scaffold1650.1	XLOC_095890	11741	13177	ENSDARG00000078113	21	19205627	19209356	scaffold710.1	XLOC_398989	31334	32844
scaffold1650.1	XLOC_095887	14527	15144	ENSDARG00000002204	21	19211802	19212563	scaffold710.1	XLOC_398994	29462	30082
scaffold1650.1	XLOC_095888	16316	22410	ENSDARG00000057238	21	19214740	19224286	scaffold710.1	XLOC_398993	23185	28278
scaffold2280.1	XLOC_151137-551	27502	32407	ENSDARG00000062056	21	21054437	21067063	scaffold337.1	XLOC_228700	41732	49791
scaffold2280.1	XLOC_151137-550	20439	23330	ENSDARG00000069745	21	21067677	21074183	scaffold337.1	XLOC_228699	35412	38297
scaffold2280.1	XLOC_151139	11435	18562	ENSDARG00000004260	21	21076607	21094843	scaffold337.1	XLOC_228702	23961	30581
scaffold1618.1	XLOC_092814	22527	36579	ENSDARG00000079908	21	25023938	25025734	scaffold2047.1	XLOC_131599	12673	22362
scaffold1618.1	GENE LOST			ENSDARG00000094217	21	25040671	25043509	scaffold2047.1	XLOC_131600	25683	27246
scaffold1618.1	XLOC_092830	42838	45303	ENSDARG00000069495	21	25044451	25049878	scaffold2047.1	XLOC_131610	27913	30136
scaffold1618.1	XLOC_092816	46225	49312	ENSDARG00000069497	21	25049992	25056454	scaffold2047.1	GENE LOST
scaffold1618.1	GENE LOST			ENSDARG00000069498	21	25056155	25065826	scaffold2047.1	XLOC_131611	34517	38242
scaffold1618.1	XLOC_092817	51053	54899	ENSDARG00000091669	21	25068446	25075182	scaffold2047.1	XLOC_131602	39390	45305
scaffold12969.1	XLOC_052408	24746	26949	ENSDARG00000054929	21	25879336	25883673	scaffold212.1	XLOC_137866	39091	44786
scaffold12969.1	XLOC_052407	18881	20959	ENSDARG00000077938	21	25887181	25889187	scaffold212.1	XLOC_137865	34501	36540
scaffold12969.1	XLOC_052410	2578	5969	ENSDARG00000012399	21	25916058	25925022	scaffold212.1	XLOC_137870	8077	17424
scaffold1156.1	XLOC_029796	2433	6021	ENSDARG00000073749	21	25971151	25986939	scaffold309.1	XLOC_211049	44257	60249
scaffold1156.1	XLOC_029800	22530	29649	ENSDARG00000069266	21	26000228	26027586	scaffold309.1	XLOC_211045	12882	29693
scaffold1156.1	XLOC_029804	34364	38485	ENSDARG00000055064	21	26050891	26058312	scaffold309.1	GENE LOST
scaffold1156.1	XLOC_029834	39305	54616	ENSDARG00000055076	21	26058501	26071321	scaffold309.1	XLOC_211036	2315	11993
scaffold1156.1	XLOC_029808	62267	66931	ENSDARG00000009553	21	26091023	26100539	scaffold7467.1	XLOC_410429	2991	5952
scaffold1156.1	XLOC_029837	69095	69459	ENSDARG00000037009	21	26103288	26108757	scaffold7467.1	XLOC_410436	7664	8019
scaffold1156.1	XLOC_029810	74479	77378	ENSDARG00000037012	21	26114856	26119364	scaffold7467.1	XLOC_410431-1321	12710	15664
scaffold1156.1	GENE LOST			ENSDARG00000074057	21	26120532	26125572	scaffold7467.1	XLOC_410431-1322	18178	19072
scaffold1156.1	XLOC_029811	78999	96055	ENSDARG00000000972	21	26126820	26363007	scaffold7467.1	GENE LOST
scaffold143.1	XLOC_071197	790	7036	ENSDARG00000000972	21	26126820	26363007	scaffold1994.1	XLOC_127079	48182	69376
scaffold143.1	XLOC_071193	11004	18794	ENSDARG00000055132	21	26303021	26313297	scaffold1994.1	XLOC_127083	28712	41092
scaffold22322.1	XLOC_147220	699	964	ENSDARG00000078317	21	26677448	26681456	scaffold3946.1	XLOC_262744	65595	69412
scaffold22322.1	XLOC_147222	9382	10731	ENSDARG00000088601	21	26691539	26693739	scaffold3946.1	XLOC_262749	77596	79197
scaffold1379.1	XLOC_064298	15731	26149	ENSDARG00000075526	21	28769092	28775237	scaffold1817.1	XLOC_111765	11247	21164
scaffold1379.1	XLOC_064288	28950	30398	ENSDARG00000044566	21	28787115	28791414	scaffold1817.1	XLOC_111758	23961	25313
scaffold1379.1	XLOC_064300	31857	36986	ENSDARG00000077116	21	28798829	28825696	scaffold1817.1	XLOC_111767	28436	33396
scaffold18417.1	XLOC_113961	49572	50392	ENSDARG00000069422	21	29145845	29153265	scaffold22105.1	XLOC_145443	30551	31325
scaffold18417.1	XLOC_113959-423	42570	48150	ENSDARG00000069421	21	29154395	29159585	scaffold22105.1	XLOC_145442-532	26146	29353
scaffold18417.1	XLOC_113959-424	29772	30450	ENSDARG00000056453	21	29162095	29211966	scaffold22105.1	XLOC_145442-533	18931	23661
scaffold4526.1	XLOC_294353	37284	47015	ENSDARG00000030006	21	29557405	29593955	scaffold598.1	XLOC_359411	44176	54354
scaffold4526.1	XLOC_294347	11954	34575	ENSDARG00000061560	21	29604295	29697942	scaffold598.1	XLOC_359400	17538	41204
scaffold21472.1	XLOC_140047-507	5384	6578	ENSDARG00000054172	21	36762307	36766175	scaffold6778.1	XLOC_388134	15905	17131
scaffold21472.1	XLOC_140047-508	15184	19311	ENSDARG00000054191	21	36771669	36787616	scaffold6778.1	XLOC_388132	519	9771
scaffold10919.1	XLOC_018215	24979	40770	ENSDARG00000079102	21	36911540	36915075	scaffold4599.1	XLOC_298139	18253	30752
scaffold10919.1	GENE LOST			ENSDARG00000054103	21	36930713	36937075	scaffold4599.1	XLOC_298138	14166	15520
scaffold10919.1	XLOC_018221	21045	21845	ENSDARG00000044387	21	36966135	36972763	scaffold4599.1	XLOC_298141	3451	4266
scaffold4254.1	XLOC_280261	3081	11706	ENSDARG00000053853	21	37935152	37953365	scaffold6325.1	XLOC_372214	25400	35249
scaffold4254.1	XLOC_280267	14347	36079	ENSDARG00000044362	21	37956316	38012427	scaffold6325.1	XLOC_372223	38093	40668
scaffold14881.1	XLOC_078674	3264	11732	ENSDARG00000053673	21	40438887	40466760	scaffold87.1	XLOC_443231	50669	63310
scaffold14881.1	XLOC_078677	24521	26825	ENSDARG00000030665	21	40471478	40507363	scaffold87.1	XLOC_443240	67948	90269
scaffold3084.1	XLOC_210586-742	41275	43184	ENSDARG00000078945	22	4759572	4826454	scaffold5398.1	GENE LOST
scaffold3084.1	GENE LOST			ENSDARG00000071680	22	4764690	4771235	scaffold5398.1	XLOC_335710	28686	38160
scaffold3084.1	XLOC_210587	46699	53388	ENSDARG00000071682	22	4807604	4820299	scaffold5398.1	GENE LOST
scaffold3084.1	GENE LOST			ENSDARG00000094727	22	4822743	4826931	scaffold5398.1	XLOC_335711	39732	42268
scaffold3084.1	XLOC_210586-740	32951	36603	ENSDARG00000071675	22	4839656	4848960	scaffold5398.1	GENE LOST
scaffold3084.1	XLOC_210575	16451	24487	ENSDARG00000086457	22	4857840	4876208	scaffold5398.1	XLOC_335699	16894	19061
scaffold3084.1	XLOC_210582	2863	15810	ENSDARG00000063412	22	4880634	4936478	scaffold5398.1	XLOC_335705	2920	7065
scaffold1203.1	XLOC_037749	1143	4989	ENSDARG00000043180	22	6942863	6953800	scaffold8075.1	XLOC_427241	29633	33382
scaffold1203.1	XLOC_037750	7565	14000	ENSDARG00000019004	22	6955888	6972219	scaffold8075.1	XLOC_427240	21509	28661
scaffold1203.1	XLOC_037751	21648	47983	ENSDARG00000027512	22	6991902	7206812	scaffold8075.1	XLOC_427239	2545	14624
scaffold34799.1	XLOC_235588	17934	24795	ENSDARG00000031954	22	10255248	10275596	scaffold5742.1	XLOC_350165	17071	22808
scaffold34799.1	XLOC_235591	12668	14827	ENSDARG00000011152	22	10268652	10274683	scaffold5742.1	XLOC_350169	9987	12482
scaffold37006.1	XLOC_248850	13571	22081	ENSDARG00000021346	22	10311976	10322652	scaffold8056.1	XLOC_426688	6806	12584
scaffold37006.1	XLOC_248849	291	11895	ENSDARG00000043095	22	10325144	10330759	scaffold8056.1	XLOC_426689	18175	26026
scaffold21125.1	XLOC_137223	14827	15707	ENSDARG00000058328	22	10862661	10866197	scaffold453.1	XLOC_294578	2300	3186
scaffold21125.1	GENE LOST			ENSDARG00000029841	22	10867998	10880568	scaffold453.1	XLOC_294579	6637	16092
scaffold21125.1	XLOC_137215	2161	4332	ENSDARG00000058297	22	10881265	10884885	scaffold453.1	XLOC_294593	17005	18334
scaffold10237.1	XLOC_004954-17	2570	6714	ENSDARG00000042947	22	12930130	12934633	scaffold997.1	XLOC_472095	33059	36047
scaffold10237.1	XLOC_004954-18	16504	20630	ENSDARG00000006266	22	12937862	12966255	scaffold997.1	XLOC_472094	18039	30027
scaffold14419.1	XLOC_072871	10023	15320	ENSDARG00000010481	22	14261193	14270180	scaffold16635.1	XLOC_097290	11970	14410
scaffold14419.1	XLOC_072868	6294	7593	ENSDARG00000042857	22	14271535	14272831	scaffold16635.1	XLOC_097287	8464	9283
scaffold1069.1	XLOC_013884	69481	75296	ENSDARG00000020467	22	15841906	15850925	scaffold2148.1	XLOC_140096	5644	28959
scaffold1069.1	XLOC_013883	58874	66640	ENSDARG00000006052	22	15852222	15864057	scaffold2148.1	XLOC_140097	29564	35055
scaffold4592.1	XLOC_297852	39654	44959	ENSDARG00000042684	22	16168371	16174351	scaffold6010.1	GENE LOST
scaffold4592.1	XLOC_297833	31734	35169	ENSDARG00000042689	22	16178320	16180297	scaffold6010.1	XLOC_360631	6589	8859
scaffold4592.1	XLOC_297829	25473	26570	ENSDARG00000042690	22	16184655	16188403	scaffold6010.1	XLOC_360629	569	1660
scaffold16775.1	XLOC_098745	16689	21928	ENSDARG00000019930	22	16757547	16767302	scaffold9668.1	XLOC_465560	26359	31560
scaffold16775.1	XLOC_098752	32233	39340	ENSDARG00000024964	22	16791095	16980945	scaffold9668.1	XLOC_465546	486	17114
scaffold12384.1	XLOC_043583-153	21290	23446	ENSDARG00000002909	22	17881697	17912960	scaffold8252.1	XLOC_432036	25236	44372
scaffold12384.1	XLOC_043583-154	7594	11090	ENSDARG00000016188	22	17916317	17984407	scaffold8252.1	XLOC_432034-1389	17103	20017
scaffold12592.1	XLOC_046786	14584	26463	ENSDARG00000029057	22	18008635	18043644	scaffold8201.1	XLOC_430717	25430	33627
scaffold12592.1	XLOC_046785	5287	11505	ENSDARG00000018542	22	18049612	18055340	scaffold8201.1	XLOC_430714	12837	17583
scaffold3402.1	XLOC_230809	15092	16664	ENSDARG00000056162	22	18380087	18384368	scaffold5697.1	XLOC_348319	12232	15229
scaffold3402.1	XLOC_230813	12903	19635	ENSDARG00000016730	22	18384417	18388922	scaffold5697.1	XLOC_348312	10673	11870
scaffold3402.1	XLOC_230811	20748	22988	ENSDARG00000071339	22	18390686	18399465	scaffold5697.1	XLOC_348314	7108	8787
scaffold3402.1	XLOC_230815	23622	26337	ENSDARG00000086661	22	18398212	18403301	scaffold5697.1	XLOC_348307	3823	6334
scaffold4549.1	XLOC_295586	32502	42811	ENSDARG00000039899	22	20686541	20707328	scaffold736.1	XLOC_407126	5333	12085
scaffold4549.1	XLOC_295585	16691	22734	ENSDARG00000006609	22	20708967	20723616	scaffold736.1	XLOC_407131-1308	24843	29084
scaffold4549.1	XLOC_295584	5894	12875	ENSDARG00000007081	22	20726756	20740006	scaffold736.1	XLOC_407131-1309	34564	37864
scaffold3626.1	XLOC_244510	21763	22746	ENSDARG00000071398	22	20866935	20867924	scaffold9137.1	XLOC_453406	23769	24734
scaffold3626.1	XLOC_244509	11376	12146	ENSDARG00000092346	22	20880387	20881133	scaffold9137.1	XLOC_453404	13466	14254
scaffold3626.1	XLOC_244501	2190	4007	ENSDARG00000061970	22	20894208	20896025	scaffold9137.1	XLOC_453398	5513	7330
scaffold2367.1	XLOC_157956	38860	41081	ENSDARG00000076474	22	21010304	21015583	scaffold609.1	XLOC_363646	21644	23557
scaffold2367.1	XLOC_157959	50071	53294	ENSDARG00000071403	22	21034970	21040773	scaffold609.1	XLOC_363642	4279	13486
scaffold11233.1	XLOC_024004-78	11817	13083	ENSDARG00000079876	22	22492744	22494024	scaffold2090.1	XLOC_135312	13135	14499
scaffold11233.1	XLOC_024004-77	3597	6145	ENSDARG00000069708	22	22500135	22527724	scaffold2090.1	XLOC_135311	4805	6540
scaffold12564.1	XLOC_046348	40759	44246	ENSDARG00000053375	22	25497606	25505575	scaffold3893.1	XLOC_259946-896	6743	10298
scaffold12564.1	XLOC_046347	35802	39306	ENSDARG00000012572	22	25507210	25515573	scaffold3893.1	XLOC_259947	11421	13109
scaffold12564.1	XLOC_046346	22196	26916	ENSDARG00000041708	22	25538580	25551188	scaffold3893.1	XLOC_259948	18721	32016
scaffold17202.1	XLOC_102996	557	3560	ENSDARG00000003533	22	29926706	29930018	scaffold6338.1	XLOC_372722	16182	19134
scaffold17202.1	XLOC_102997	8008	18121	ENSDARG00000014995	22	29931472	29935307	scaffold6338.1	XLOC_372721	12954	13882
scaffold16894.1	XLOC_099910	19051	20199	ENSDARG00000040841	22	32274475	32276283	scaffold4424.1	XLOC_289035	16920	18077
scaffold16894.1	XLOC_099904	5955	10503	ENSDARG00000040853	22	32281672	32329856	scaffold4424.1	XLOC_289031	8235	11186
scaffold14556.1	XLOC_074614	4431	11737	ENSDARG00000017891	23	2435272	2457630	scaffold5388.1	XLOC_335308	6399	18744
scaffold14556.1	XLOC_074621	13194	14456	ENSDARG00000059081	23	2460733	2461989	scaffold5388.1	XLOC_335312	19629	20918
scaffold385.1	XLOC_257490	37424	53343	ENSDARG00000062806	23	12241067	12256895	scaffold4577.1	XLOC_297107	14757	37305
scaffold385.1	XLOC_257497	54426	57435	ENSDARG00000088505	23	12256800	12264913	scaffold4577.1	XLOC_297115	39868	43287
scaffold385.1	XLOC_257492	59200	79640	ENSDARG00000077513	23	12267128	12268982	scaffold4577.1	XLOC_297110	44764	56005
scaffold19584.1	XLOC_123778	3897	7154	ENSDARG00000020788	23	14920211	14942617	scaffold2031.1	XLOC_130315	4373	10442
scaffold19584.1	XLOC_123780	14403	29166	ENSDARG00000010052	23	14944535	15101965	scaffold2031.1	XLOC_130316	17056	38678
scaffold21086.1	XLOC_136845	5514	17429	ENSDARG00000029219	23	18697746	18714077	scaffold2827.1	XLOC_192455	49474	55226
scaffold21086.1	XLOC_136851-501	18930	21746	ENSDARG00000017659	23	18731584	18739240	scaffold2827.1	GENE LOST
scaffold21086.1	XLOC_136851-500	24258	25682	ENSDARG00000019444	23	18740009	18743403	scaffold2827.1	XLOC_192444-688	33876	34990
scaffold16.1	XLOC_090787	53339	72467	ENSDARG00000003865	23	19355246	19392405	scaffold6335.1	XLOC_372606	3898	20246
scaffold16.1	XLOC_090791	87410	88430	ENSDARG00000046098	23	19436447	19441928	scaffold6335.1	XLOC_372610	34041	38518
scaffold16.1	XLOC_090779	89578	91285	ENSDARG00000033533	23	19486794	19489878	scaffold6335.1	XLOC_372602	39315	40492
scaffold16.1	XLOC_090781	99596	102202	ENSDARG00000034604	23	19502022	19509577	scaffold6335.1	XLOC_372604	46821	49095
scaffold3734.1	XLOC_250803	9000	13445	ENSDARG00000023703	23	19958635	19962319	scaffold5352.1	XLOC_333732	10541	22256
scaffold3734.1	XLOC_250813	14544	18947	ENSDARG00000031489	23	19968107	19975213	scaffold5352.1	XLOC_333727	5944	9810
scaffold3734.1	XLOC_250806	20870	22967	ENSDARG00000005464	23	19990137	20000538	scaffold5352.1	XLOC_333730	285	2183
scaffold3758.1	XLOC_252148	7561	11025	ENSDARG00000092934	23	20426070	20431761	scaffold4340.1	XLOC_284743	52295	54446
scaffold3758.1	XLOC_252149	16902	45377	ENSDARG00000004132	23	20433695	20466077	scaffold4340.1	XLOC_284744	59326	73715
scaffold3366.1	XLOC_228479	3622	8746	ENSDARG00000075147	23	22069578	22091659	scaffold5658.1	XLOC_346757	30810	36516
scaffold3366.1	XLOC_228481	15381	23213	ENSDARG00000037373	23	22097552	22240745	scaffold5658.1	XLOC_346760	43126	52853
scaffold2232.1	XLOC_147200	15372	30600	ENSDARG00000012340	23	24205304	24282739	scaffold3205.1	XLOC_218519	23148	43118
scaffold2232.1	XLOC_147189	9604	10837	ENSDARG00000070697	23	24289254	24289914	scaffold3205.1	XLOC_218503	11771	18017
scaffold11723.1	XLOC_032439-106	12932	16124	ENSDARG00000077327	23	24457554	24482606	scaffold893.1	XLOC_448613-1429	12370	17362
scaffold11723.1	XLOC_032439-105	22068	26954	ENSDARG00000078850	23	24489442	24513416	scaffold893.1	XLOC_448613-1428	26950	27681
scaffold11723.1	XLOC_032440	34460	37878	ENSDARG00000037318	23	24514179	24521254	scaffold893.1	XLOC_448614	34781	38601
scaffold28111.1	XLOC_191277-686	4399	4751	ENSDARG00000061890	23	24798756	24830291	scaffold5272.1	XLOC_330230-1107	14427	21714
scaffold28111.1	XLOC_191277-685	9144	9493	ENSDARG00000095900	23	24834551	24834890	scaffold5272.1	XLOC_330230-1108	6736	7030
scaffold104.1	XLOC_008327	4941	12948	ENSDARG00000036102	23	24956374	24969583	scaffold9138.1	XLOC_453408	49994	58009
scaffold104.1	XLOC_008328	20008	22097	ENSDARG00000070682	23	24980872	24986739	scaffold9138.1	XLOC_453407	32022	41810
scaffold104.1	XLOC_008315	22249	41154	ENSDARG00000070681	23	24992763	25038274	scaffold9138.1	XLOC_453415	3021	27357
scaffold1359.1	XLOC_061637	26315	50475	ENSDARG00000056150	23	25996126	26056104	scaffold583.1	XLOC_353544	17403	39983
scaffold1359.1	XLOC_061650	59030	65106	ENSDARG00000078574	23	26057740	26067334	scaffold583.1	XLOC_353557	41097	49331
scaffold1359.1	XLOC_061652	75405	76384	ENSDARG00000034568	23	26083687	26085438	scaffold583.1	XLOC_353558	51519	58338
scaffold19986.1	XLOC_127525	19299	23164	ENSDARG00000077882	23	26281025	26291197	scaffold5519.1	XLOC_340901	28401	32347
scaffold19986.1	XLOC_127523	9147	10136	ENSDARG00000037155	23	26296605	26297715	scaffold5519.1	XLOC_340902	34771	35760
scaffold27.1	XLOC_183212	8008	12610	ENSDARG00000037062	23	27981229	27989699	scaffold549.1	XLOC_339671	111753	115868
scaffold27.1	XLOC_183213	18539	48219	ENSDARG00000037060	23	27997621	28036519	scaffold549.1	XLOC_339670	72351	106175
scaffold27.1	XLOC_183231	53972	62763	ENSDARG00000018968	23	28041156	28063557	scaffold549.1	XLOC_339648	59424	67434
scaffold27.1	XLOC_183233	76288	86194	ENSDARG00000018179	23	28076284	28097741	scaffold549.1	XLOC_339647	44692	51414
scaffold27.1	XLOC_183234	93587	104987	ENSDARG00000055638	23	28103370	28115777	scaffold549.1	XLOC_339642	32119	35454
scaffold2462.1	XLOC_165110	49423	55027	ENSDARG00000055739	23	28928158	28935473	scaffold380.1	XLOC_254520	12586	16063
scaffold2462.1	XLOC_165117	38086	48408	ENSDARG00000055754	23	28936170	28956874	scaffold380.1	GENE LOST
scaffold2462.1	XLOC_165116-597	33397	36673	ENSDARG00000055760	23	28961755	28969998	scaffold380.1	XLOC_254526	1946	5570
scaffold14530.1	XLOC_074319	20978	33587	ENSDARG00000062129	23	30127467	30144541	scaffold5820.1	XLOC_353173	35569	43821
scaffold14530.1	XLOC_074318	1134	18575	ENSDARG00000010515	23	30146726	30231037	scaffold5820.1	XLOC_353172	1976	34264
scaffold18347.1	XLOC_113313	7937	22570	ENSDARG00000036956	23	30968700	30991132	scaffold748.1	XLOC_410815	781	27469
scaffold18347.1	XLOC_113319	24428	27144	ENSDARG00000053820	23	30994383	31002898	scaffold748.1	XLOC_410819	29493	32208
scaffold5304.1	XLOC_331584	215	10838	ENSDARG00000053804	23	31172484	31199085	scaffold9450.1	XLOC_460642	3775	9862
scaffold5304.1	XLOC_331583	15289	35195	ENSDARG00000078244	23	31206265	31235335	scaffold9450.1	XLOC_460640	15445	28181
scaffold39359.1	XLOC_262244	459	4040	ENSDARG00000036878	23	31644076	31662308	scaffold7047.1	XLOC_397195	9546	11682
scaffold39359.1	XLOC_262249	6496	9763	ENSDARG00000036876	23	31665072	31675103	scaffold7047.1	GENE LOST
scaffold39359.1	XLOC_262247	9965	12764	ENSDARG00000036875	23	31670535	31674501	scaffold7047.1	XLOC_397192	2397	4976
scaffold11606.1	XLOC_030597	11242	24444	ENSDARG00000074675	23	32218181	32246397	scaffold37.1	XLOC_248764	78	10135
scaffold11606.1	XLOC_030596	5204	8334	ENSDARG00000036855	23	32250347	32258777	scaffold37.1	GENE LOST
scaffold11606.1	XLOC_030595	1091	2631	ENSDARG00000016463	23	32260382	32265777	scaffold37.1	XLOC_248765-845	12843	14181
scaffold29727.1	XLOC_202532	2160	5507	ENSDARG00000030641	23	32317625	32338685	scaffold37.1	XLOC_248773	38229	41941
scaffold29727.1	XLOC_202530	6973	8965	ENSDARG00000000887	23	32339781	32346187	scaffold37.1	XLOC_248768	42793	44366
scaffold2116.1	XLOC_137546-503	15070	17834	ENSDARG00000075972	23	33839542	33868560	scaffold2762.1	XLOC_187720	62360	65163
scaffold2116.1	XLOC_137546-502	30881	34799	ENSDARG00000060306	23	33870676	33893936	scaffold2762.1	XLOC_187724	71100	80302
scaffold12158.1	XLOC_039816	39414	40859	ENSDARG00000015997	23	35838486	35841804	scaffold26827.1	XLOC_181934	16666	18111
scaffold12158.1	XLOC_039815	15187	34190	ENSDARG00000031161	23	35847303	35873065	scaffold26827.1	XLOC_181935	22498	29392
scaffold25595.1	XLOC_172741	11474	12293	ENSDARG00000070343	23	36166802	36169108	scaffold47706.1	XLOC_306627	1	1010
scaffold25595.1	XLOC_172742	14361	15894	ENSDARG00000070340	23	36170218	36172772	scaffold47706.1	XLOC_306628	3056	4582
scaffold13013.1	XLOC_053140	1609	2771	ENSDARG00000061187	23	36348765	36357900	scaffold22550.1	XLOC_149050	21399	24455
scaffold13013.1	XLOC_053136	5652	7818	ENSDARG00000036675	23	36358083	36361962	scaffold22550.1	XLOC_149054	13764	17785
scaffold13013.1	XLOC_053142	9160	12275	ENSDARG00000020606	23	36360868	36367896	scaffold22550.1	XLOC_149048	9680	12359
scaffold17178.1	XLOC_102701	18072	19151	ENSDARG00000036616	23	36699416	36701702	scaffold26873.1	XLOC_182302	732	4712
scaffold17178.1	XLOC_102692	11825	15717	ENSDARG00000019265	23	36709397	36714008	scaffold26873.1	XLOC_182306	7378	10633
scaffold14847.1	XLOC_078197	7371	12821	ENSDARG00000038113	23	43774847	43821633	scaffold23745.1	XLOC_158507	1810	13230
scaffold14847.1	XLOC_078199	852	5694	ENSDARG00000004114	23	43792176	43816067	scaffold23745.1	XLOC_158506	15347	22143
scaffold25315.1	XLOC_170612	2429	6792	ENSDARG00000002240	23	44652957	44662183	scaffold60502.1	XLOC_362152	745	3225
scaffold25315.1	XLOC_170623	435	2004	ENSDARG00000039005	23	44662350	44666564	scaffold60502.1	XLOC_362153	170	271
scaffold26397.1	XLOC_178703	255	10716	ENSDARG00000008790	24	7404891	7435323	scaffold6365.1	XLOC_373673	4782	8631
scaffold26397.1	XLOC_178702	14975	17686	ENSDARG00000013933	24	7437937	7443561	scaffold6365.1	XLOC_373671	11365	14371
scaffold16049.1	XLOC_091365	6139	31523	ENSDARG00000059333	24	9213180	9397300	scaffold28112.1	XLOC_191281	277	6545
scaffold16049.1	XLOC_091366	33130	34059	ENSDARG00000045427	24	9405172	9406050	scaffold28112.1	XLOC_191282	9964	14329
scaffold13964.1	XLOC_066520	5063	12294	ENSDARG00000001930	24	17514310	17528833	scaffold24314.1	XLOC_162779-588	8026	10558
scaffold13964.1	XLOC_066515	15850	28043	ENSDARG00000008292	24	17532374	17552055	scaffold24314.1	XLOC_162778	16647	21659
scaffold17644.1	XLOC_107067	2	1033	ENSDARG00000074453	24	17554752	17570558	scaffold26039.1	XLOC_176144	4189	13484
scaffold17644.1	XLOC_107075	2599	3815	ENSDARG00000027088	24	17576415	17578479	scaffold26039.1	XLOC_176154	15133	16252
scaffold3442.1	XLOC_233316	2110	10710	ENSDARG00000001909	24	21027155	21049407	scaffold9785.1	XLOC_468130	3705	13809
scaffold3442.1	XLOC_233317	13179	29472	ENSDARG00000071673	24	21058479	21140265	scaffold9785.1	XLOC_468131	19006	39863
scaffold21537.1	XLOC_140563	9597	12389	ENSDARG00000077955	24	22109790	22119685	scaffold24422.1	XLOC_163565	13053	15868
scaffold21537.1	XLOC_140566	323	7045	ENSDARG00000016496	24	22122231	22147292	scaffold24422.1	XLOC_163570	1219	9450
scaffold18712.1	XLOC_116456	4229	12308	ENSDARG00000002779	24	22292137	22294654	scaffold406.1	XLOC_269391	27003	32415
scaffold18712.1	XLOC_116451	2376	2997	ENSDARG00000071579	24	22295224	22297094	scaffold406.1	XLOC_269406	33703	34324
scaffold5147.1	XLOC_324718	4937	20205	ENSDARG00000062837	24	22472666	22511308	scaffold591.1	XLOC_356803	25742	33325
scaffold5147.1	XLOC_324720-1093	25118	26613	ENSDARG00000058318	24	22514730	22521374	scaffold591.1	GENE LOST
scaffold5147.1	XLOC_324720-1092	28790	29842	ENSDARG00000058394	24	22525159	22531878	scaffold591.1	XLOC_356802-1179	7706	8678
scaffold5147.1	XLOC_324721	32268	35928	ENSDARG00000075627	24	22535142	22542131	scaffold591.1	XLOC_356802-1180	2758	5143
scaffold10545.1	XLOC_011047-41	5150	7948	ENSDARG00000073834	24	24355148	24365640	scaffold11792.1	XLOC_033628	8673	13633
scaffold10545.1	XLOC_011047-40	11531	16302	ENSDARG00000062460	24	24366458	24392649	scaffold11792.1	XLOC_033627	497	7525
scaffold11416.1	XLOC_027210	21873	32833	ENSDARG00000075222	24	25677557	25680975	scaffold18011.1	XLOC_110489	3737	5698
scaffold11416.1	XLOC_027198	6576	9783	ENSDARG00000074843	24	25701247	25774668	scaffold18011.1	XLOC_110500	16736	24033
scaffold14159.1	XLOC_069277	8399	15712	ENSDARG00000079167	24	27176043	27226283	scaffold22909.1	XLOC_151991	500	9931
scaffold14159.1	XLOC_069278	3244	4601	ENSDARG00000074696	24	27191807	27196225	scaffold22909.1	XLOC_151989	13343	14912
scaffold336.1	XLOC_228040	29176	32414	ENSDARG00000057241	24	27802726	27807780	scaffold3984.1	XLOC_265030	33785	36535
scaffold336.1	XLOC_228063-790	35092	39913	ENSDARG00000039430	24	27811451	27815644	scaffold3984.1	XLOC_265042	39924	42884
scaffold10225.1	XLOC_004707	1329	13244	ENSDARG00000062137	24	27818966	27865418	scaffold336.1	XLOC_228063-789	47576	53297
scaffold10225.1	XLOC_004706	21053	39369	ENSDARG00000062146	24	27868052	27889794	scaffold336.1	XLOC_228049	58623	79138
scaffold4748.1	XLOC_305497	206	9236	ENSDARG00000062154	24	27893528	28093295	scaffold579.1	XLOC_352117	32729	67878
scaffold4748.1	XLOC_305505	13286	22430	ENSDARG00000057249	24	28094997	28126599	scaffold579.1	XLOC_352126	71957	81094
scaffold4426.1	XLOC_289137	30402	36784	ENSDARG00000079656	24	38311675	38330107	scaffold6773.1	XLOC_387977	6632	14605
scaffold4426.1	XLOC_289143	10501	30523	ENSDARG00000061660	24	38364589	38382913	scaffold6773.1	XLOC_387973	16701	28809
scaffold17179.1	XLOC_102711	5747	14298	ENSDARG00000077270	25	3555053	3581279	scaffold19175.1	XLOC_120417	16729	26674
scaffold17179.1	XLOC_102710	490	3744	ENSDARG00000003705	25	3734055	3741695	scaffold19175.1	XLOC_120416	7892	9987
scaffold21863.1	XLOC_143355	3730	20518	ENSDARG00000045929	25	6548195	6555882	scaffold8735.1	XLOC_444127	13376	30970
scaffold21863.1	XLOC_143363	24642	35836	ENSDARG00000021466	25	6580987	6614889	scaffold8735.1	XLOC_444120	476	9552
scaffold10073.1	GENE LOST			ENSDARG00000039880	25	7917286	7926992	scaffold3948.1	XLOC_262919	1996	2856
scaffold10073.1	GENE LOST			ENSDARG00000032037	25	7931018	7934039	scaffold3948.1	XLOC_262920	4134	4887
scaffold10073.1	XLOC_001636	12587	14454	ENSDARG00000031438	25	7934067	7942022	scaffold3948.1	XLOC_262899	590	7982
scaffold10073.1	XLOC_001643	16832	18310	ENSDARG00000089255	25	7943071	7946677	scaffold3948.1	XLOC_262923	10933	12847
scaffold16611.1	XLOC_097067	25294	26971	ENSDARG00000020708	25	8135519	8144262	scaffold8368.1	XLOC_435019	205	841
scaffold16611.1	XLOC_097059	22426	24017	ENSDARG00000017722	25	8146388	8147659	scaffold8368.1	XLOC_435026	2048	3647
scaffold16611.1	XLOC_097057	4841	18402	ENSDARG00000039878	25	8152134	8180698	scaffold8368.1	XLOC_435029	8251	25862
scaffold1733.1	XLOC_104173	46613	56440	ENSDARG00000052124	25	9149694	9177908	scaffold1986.1	XLOC_126376	23917	33992
scaffold1733.1	XLOC_104171	21355	25547	ENSDARG00000052122	25	9231637	9238142	scaffold1986.1	XLOC_126378	54727	58904
scaffold1733.1	XLOC_104164	13740	19429	ENSDARG00000052121	25	9238694	9242232	scaffold1986.1	XLOC_126394	60635	62227
scaffold1733.1	XLOC_104170	3088	12213	ENSDARG00000089139	25	9256123	9272388	scaffold1986.1	XLOC_126381	69488	77128
scaffold1181.1	XLOC_033939	69352	71442	ENSDARG00000038847	25	13831993	13835680	scaffold2374.1	XLOC_158458	31477	44962
scaffold1181.1	XLOC_033943	57600	64144	ENSDARG00000020475	25	13838094	13903307	scaffold2374.1	XLOC_158453	36704	37073
scaffold1181.1	XLOC_033936	28087	35091	ENSDARG00000038845	25	13905963	13922769	scaffold2374.1	XLOC_158462	67656	72096
scaffold173.1	XLOC_103861	24690	28560	ENSDARG00000088593	25	14278286	14281788	scaffold25266.1	XLOC_170254	9843	11105
scaffold173.1	XLOC_103851	490	17236	ENSDARG00000086342	25	14293522	14348054	scaffold25266.1	XLOC_170250	232	4345
scaffold17659.1	XLOC_107184	106	7108	ENSDARG00000023583	25	14642082	14658958	scaffold20920.1	XLOC_135464	689	8183
scaffold17659.1	XLOC_107181	8014	10137	ENSDARG00000045733	25	14659318	14667408	scaffold20920.1	XLOC_135461	9096	11287
scaffold17659.1	XLOC_107187	10913	17345	ENSDARG00000051902	25	14669613	14685083	scaffold20920.1	XLOC_135467	12021	16864
scaffold18896.1	XLOC_117930	964	3634	ENSDARG00000010146	25	16947692	16957867	scaffold20449.1	XLOC_131471	6165	9288
scaffold18896.1	XLOC_117923	4525	6838	ENSDARG00000014085	25	16958895	16970968	scaffold20449.1	XLOC_131472	1129	3516
scaffold2123.1	XLOC_138132	8093	11445	ENSDARG00000051746	25	17046689	17057980	scaffold963.1	XLOC_464732	541	5073
scaffold2123.1	GENE LOST			ENSDARG00000012355	25	17091090	17099494	scaffold963.1	XLOC_464741-1472	9913	15946
scaffold2123.1	XLOC_138121	3447	6683	ENSDARG00000075177	25	17104842	17112396	scaffold963.1	XLOC_464740	5904	8041
scaffold2123.1	XLOC_138120	1	2728	ENSDARG00000093161	25	17113578	17125032	scaffold963.1	GENE LOST
scaffold22911.1	XLOC_152019	10472	16199	ENSDARG00000045808	25	19595876	19608199	scaffold2932.1	XLOC_199661	52851	58304
scaffold22911.1	XLOC_152024	18569	22368	ENSDARG00000045804	25	19610601	19629331	scaffold2932.1	XLOC_199651	46473	51003
scaffold3775.1	XLOC_253145	16867	36434	ENSDARG00000007788	25	20099785	20156179	scaffold537.1	XLOC_334524-1118	41324	48847
scaffold3775.1	XLOC_253147	6032	10523	ENSDARG00000051793	25	20160345	20167045	scaffold537.1	XLOC_334533	20789	30826
scaffold15517.1	XLOC_085842-314	7627	8373	ENSDARG00000070827	25	20605112	20610535	scaffold23509.1	XLOC_156620	19226	20828
scaffold15517.1	XLOC_085842-313	3607	5036	ENSDARG00000070826	25	20611023	20618644	scaffold23509.1	XLOC_156619	16386	17862
scaffold8159.1	XLOC_429490	25369	36323	ENSDARG00000086391	25	20651846	20707283	scaffold8724.1	XLOC_443823-1416	13650	17276
scaffold8159.1	XLOC_429489	21017	23314	ENSDARG00000002988	25	20707521	20718141	scaffold8724.1	XLOC_443823-1417	7587	9835
scaffold8159.1	XLOC_429479	9547	19930	ENSDARG00000015006	25	20721130	20750191	scaffold8724.1	XLOC_443820	104	6491
scaffold19635.1	XLOC_124292-455	17290	29426	ENSDARG00000006600	25	36976547	36998536	scaffold2930.1	XLOC_199515	17491	28993
scaffold19635.1	XLOC_124292-456	39088	42120	ENSDARG00000012987	25	37001059	37026441	scaffold2930.1	XLOC_199516	33909	44150
scaffold23637.1	XLOC_157686	9312	11703	ENSDARG00000070355	Zv9_NA732	107871	114031	scaffold32640.1	XLOC_222235	1074	3820
scaffold23637.1	XLOC_157680	6534	7737	ENSDARG00000086898	Zv9_NA732	124929	125998	scaffold32640.1	XLOC_222239	5344	5909
