# Supplementary material for: The fate of recent duplicated genes following a fourth-round whole genome duplication in a tetraploid fish, common carp (Cyprinus carpio)
Source: Sci Rep. 2015 Feb 3;5:8199. doi: 10.1038/srep08199 (PMC4314655; doi:10.1038/srep08199)
Supplement: Supplementary Information — Table S2 [file srep08199-s3.xls]

## Sheet: sheet
copy 1	copy 2	Ka/Ks	Ka	Ks
XLOC_013432	XLOC_141965	0.001	0.0001	0.1411
XLOC_058288	XLOC_083869	0.001	0.0002	0.1662
XLOC_076655	XLOC_454910	0.001	0.0002	0.2027
XLOC_095890	XLOC_398989	0.001	0.0001	0.147
XLOC_110785	XLOC_397052	0.001	0.0003	0.2533
XLOC_130780	XLOC_422565-1359	0.001	0.0001	0.1474
XLOC_137223	XLOC_294578	0.001	0.0002	0.2025
XLOC_150275-547	XLOC_264112	0.001	0.0001	0.1401
XLOC_170623	XLOC_362153	0.001	0.0012	1.1587
XLOC_188533	XLOC_390379	0.001	0.0001	0.0603
XLOC_229863	XLOC_374086	0.001	0.0002	0.1719
XLOC_235014	XLOC_368744	0.001	0.0002	0.1552
XLOC_254988	XLOC_366878	0.001	0.0001	0.1222
XLOC_305611	XLOC_320124	0.001	0	0.0164
XLOC_305613	XLOC_320129	0.001	0.0001	0.1396
XLOC_346176	XLOC_443256	0.001	0.0001	0.1479
XLOC_129778	XLOC_182774	0.001	0.0001	0.1153
XLOC_135081	XLOC_165002	0.0068	0.3744	54.9333
XLOC_123837	XLOC_158720	0.0075	0.5114	68.2695
XLOC_150286	XLOC_264124	0.0095	0.0018	0.1893
XLOC_006346	XLOC_210858	0.0155	0.0025	0.1615
XLOC_062965	XLOC_227405	0.0157	1.0659	67.863
XLOC_131455	XLOC_296668	0.0167	1.1153	66.5876
XLOC_082370	XLOC_301251	0.0169	0.0031	0.1829
XLOC_250341	XLOC_351071	0.0181	0.0025	0.1359
XLOC_157041	XLOC_251342	0.0224	1.4293	63.7755
XLOC_266597	XLOC_389388	0.0228	0.0051	0.2258
XLOC_090352	XLOC_121446	0.0267	0.0049	0.1836
XLOC_089096	XLOC_270235	0.0276	0.0047	0.1719
XLOC_041494	XLOC_310071	0.0288	0.0053	0.1837
XLOC_034551	XLOC_190470	0.0291	0.0019	0.065
XLOC_097644-363	XLOC_207686	0.0296	0.0033	0.1124
XLOC_037146	XLOC_119484	0.0297	0.0089	0.2998
XLOC_076428	XLOC_313855	0.0307	0.003	0.098
XLOC_027629	XLOC_463832	0.0313	0.0046	0.146
XLOC_184655	XLOC_393490	0.0315	0.0053	0.1682
XLOC_186826	XLOC_407235	0.032	0.0058	0.1822
XLOC_070103	XLOC_339266	0.0337	0.0042	0.1234
XLOC_172741	XLOC_306627	0.0367	0.0041	0.1123
XLOC_157680	XLOC_222239	0.0378	0.0072	0.1908
XLOC_128217	XLOC_231996	0.0383	0.008	0.2093
XLOC_192789	XLOC_407515	0.0387	0.0114	0.295
XLOC_123335	XLOC_178125	0.0405	0.0067	0.1655
XLOC_014336	XLOC_072322	0.0416	0.0069	0.1647
XLOC_210282	XLOC_463135	0.0417	0.0055	0.1325
XLOC_234259	XLOC_279715	0.0428	0.0108	0.2527
XLOC_107067	XLOC_176144	0.0439	0.0102	0.2331
XLOC_154399	XLOC_315767	0.0447	0.006	0.1332
XLOC_280267	XLOC_372223	0.0449	0.0053	0.1171
XLOC_219827	XLOC_324418	0.0474	0.0072	0.1513
XLOC_297829	XLOC_360629	0.0482	0.0094	0.196
XLOC_054152	XLOC_288862	0.0489	0.0068	0.1389
XLOC_050422	XLOC_090169	0.0496	0.0074	0.1481
XLOC_054754-201	XLOC_389501	0.0496	0.0088	0.1772
XLOC_037750	XLOC_427240	0.0498	0.0106	0.2132
XLOC_058287	XLOC_083870	0.0508	0.0102	0.2013
XLOC_066706	XLOC_297802	0.0511	0.0095	0.1866
XLOC_137215	XLOC_294593	0.0511	0.0137	0.2678
XLOC_297833	XLOC_360631	0.0512	0.0096	0.1867
XLOC_001636	XLOC_262899	0.0518	0.0129	0.2499
XLOC_354802	XLOC_356052	0.0526	1.4907	28.3148
XLOC_029837	XLOC_410436	0.0531	0.0095	0.1795
XLOC_189017	XLOC_239277	0.0535	0.0149	0.278
XLOC_054756	XLOC_389504	0.0559	0.0094	0.1685
XLOC_457521	XLOC_465512	0.0563	0.0099	0.1754
XLOC_239577	XLOC_439112	0.0564	0.0112	0.1982
XLOC_232313	XLOC_366150	0.0569	0.0115	0.2013
XLOC_099858	XLOC_203721	0.0571	0.0146	0.2558
XLOC_024004-78	XLOC_135312	0.0578	0.0143	0.2468
XLOC_025903	XLOC_237106	0.0588	0.0111	0.1892
XLOC_005708	XLOC_236188	0.0594	0.0168	0.2827
XLOC_123340	XLOC_178120	0.0594	0.0169	0.2837
XLOC_007456	XLOC_203728	0.0595	0.0075	0.1253
XLOC_280291	XLOC_455630	0.0597	0.0104	0.1741
XLOC_033607	XLOC_136082	0.0602	0.0167	0.277
XLOC_282353	XLOC_300392	0.061	0.0063	0.1026
XLOC_243585-830	XLOC_261995-904	0.0614	0.0081	0.1321
XLOC_147284-543	XLOC_388951-1247	0.0617	0.0099	0.1599
XLOC_238818	XLOC_247272	0.062	0.0133	0.2149
XLOC_091849	XLOC_433327	0.0632	0.0136	0.215
XLOC_220478	XLOC_445601	0.0637	0.0075	0.1171
XLOC_207594	XLOC_371051	0.0646	0.0113	0.1744
XLOC_088800-329	XLOC_408742-1317	0.0654	0.0112	0.1709
XLOC_006339	XLOC_371616	0.0655	0.0083	0.1266
XLOC_088650	XLOC_139329	0.0655	0.0178	0.2723
XLOC_027198	XLOC_110500	0.0658	0.0153	0.2318
XLOC_060617	XLOC_189876	0.066	0.0171	0.2599
XLOC_033995	XLOC_451752	0.0663	0.0087	0.1311
XLOC_290709	XLOC_469610	0.0665	0.0105	0.158
XLOC_154398	XLOC_315768	0.0672	0.0115	0.1712
XLOC_394723	XLOC_424513	0.0673	0.0117	0.1743
XLOC_189740	XLOC_443322	0.0674	0.0122	0.1806
XLOC_080133	XLOC_096933	0.0677	0.0174	0.2572
XLOC_135299-496	XLOC_347253-1159	0.0695	0.0104	0.1501
XLOC_037120	XLOC_119468	0.0706	0.009	0.1271
XLOC_235026	XLOC_368750	0.071	0.019	0.2678
XLOC_191904	XLOC_236789	0.0712	0.0096	0.1345
XLOC_122333	XLOC_148376	0.0718	0.0101	0.1404
XLOC_221571	XLOC_404189	0.072	0.0219	0.3043
XLOC_114856	XLOC_209201	0.0724	0.0141	0.1951
XLOC_136363	XLOC_214896	0.0733	0.0111	0.1518
XLOC_111058	XLOC_437318	0.075	0.0089	0.119
XLOC_144863	XLOC_469929	0.0756	0.0143	0.1897
XLOC_033423	XLOC_363594	0.0756	0.0184	0.2429
XLOC_126347	XLOC_385033	0.0757	0.0109	0.1443
XLOC_027425-95	XLOC_096728	0.0775	0.0104	0.1345
XLOC_060827	XLOC_465599	0.0781	0.0133	0.1698
XLOC_084756	XLOC_250511	0.0783	0.0148	0.1895
XLOC_114852	XLOC_209207	0.0786	0.0114	0.1455
XLOC_144086	XLOC_157495	0.0787	0.0116	0.1475
XLOC_088463	XLOC_359037	0.0789	0.0136	0.172
XLOC_049161	XLOC_132225	0.0791	0.0237	0.2995
XLOC_175142	XLOC_275616	0.0806	0.0195	0.2418
XLOC_029049	XLOC_042243	0.081	0.0295	0.3648
XLOC_161851	XLOC_221008	0.081	0.0244	0.3013
XLOC_086543	XLOC_456241	0.0811	0.0153	0.1882
XLOC_149545	XLOC_296155	0.0818	0.0199	0.2429
XLOC_134112	XLOC_307222	0.0821	0.0175	0.2134
XLOC_092830	XLOC_131610	0.0822	0.013	0.1583
XLOC_181741	XLOC_361303	0.0823	0.0128	0.1555
XLOC_090787	XLOC_372606	0.0825	0.018	0.218
XLOC_212935	XLOC_322992	0.0828	0.0124	0.1493
XLOC_014634	XLOC_021275	0.0829	0.0116	0.1395
XLOC_088586	XLOC_335649	0.0829	0.0197	0.2381
XLOC_118230	XLOC_238370	0.0838	0.012	0.1432
XLOC_000411	XLOC_321776	0.0839	0.0124	0.1474
XLOC_048510	XLOC_079724	0.0839	0.0275	0.3271
XLOC_013437	XLOC_141959	0.0843	0.0106	0.1256
XLOC_382842	XLOC_455815	0.0843	0.015	0.1777
XLOC_062962	XLOC_227398	0.0844	0.0145	0.1716
XLOC_072871	XLOC_097290	0.0846	0.0126	0.1488
XLOC_336839	XLOC_395519	0.0846	0.0126	0.1491
XLOC_027716	XLOC_427216	0.0848	0.0135	0.1587
XLOC_033954	XLOC_151195	0.0848	0.016	0.1892
XLOC_082382	XLOC_301263	0.085	0.0336	0.3958
XLOC_059966	XLOC_100220	0.0854	0.0094	0.1097
XLOC_182740	XLOC_271356	0.0859	0.0085	0.0994
XLOC_092785	XLOC_286196-974	0.0864	0.0134	0.1547
XLOC_020513	XLOC_171441	0.087	0.0221	0.2544
XLOC_015421	XLOC_247684	0.0878	0.0195	0.2217
XLOC_044211	XLOC_202608	0.088	0.0186	0.211
XLOC_162338	XLOC_248075-841	0.088	0.0134	0.1518
XLOC_228040	XLOC_265030	0.088	0.0189	0.2151
XLOC_219615	XLOC_327831	0.0891	0.0162	0.1813
XLOC_252883	XLOC_464050	0.092	0.0169	0.1843
XLOC_118236	XLOC_238364	0.0921	0.0157	0.1701
XLOC_027643	XLOC_463837	0.0923	0.0148	0.16
XLOC_106342	XLOC_408555	0.0928	0.0162	0.1744
XLOC_154365	XLOC_225500	0.0928	0.0131	0.1413
XLOC_033936	XLOC_158462	0.0931	0.0183	0.1965
XLOC_107632	XLOC_440169	0.0932	0.0156	0.1678
XLOC_127012	XLOC_270881	0.0936	0.014	0.1496
XLOC_314559	XLOC_335891	0.0938	0.0154	0.1648
XLOC_243004	XLOC_377296	0.0939	0.0112	0.1196
XLOC_191873	XLOC_236779	0.0941	0.0178	0.1888
XLOC_083578	XLOC_365636	0.095	0.0301	0.3166
XLOC_063736	XLOC_364336	0.0951	0.0135	0.1417
XLOC_151139	XLOC_228702	0.0951	0.0186	0.1957
XLOC_457522	XLOC_465509	0.0951	0.0146	0.1535
XLOC_189447	XLOC_201815	0.0952	0.0166	0.174
XLOC_175922	XLOC_403576	0.0953	0.0253	0.2656
XLOC_018292	XLOC_134214	0.0956	0.0123	0.129
XLOC_193906	XLOC_204429	0.0959	0.0534	0.5566
XLOC_031765	XLOC_365180	0.096	0.0129	0.1347
XLOC_049208	XLOC_085651	0.0967	0.0107	0.1103
XLOC_173182	XLOC_259399	0.0969	0.0237	0.2446
XLOC_154366	XLOC_225501	0.0976	0.026	0.2663
XLOC_213528	XLOC_465159	0.0976	0.0183	0.1877
XLOC_161863	XLOC_221012	0.0987	0.0154	0.1557
XLOC_129657	XLOC_214709	0.0992	0.0181	0.182
XLOC_073280	XLOC_121931	0.1002	0.0215	0.2149
XLOC_036377	XLOC_194434	0.102	0.0153	0.1502
XLOC_159501	XLOC_373751	0.1025	0.0233	0.2269
XLOC_039816	XLOC_181934	0.1032	0.0192	0.1861
XLOC_113319	XLOC_410819	0.1037	0.0176	0.1698
XLOC_250340	XLOC_351068	0.1037	0.0185	0.1786
XLOC_215519	XLOC_352035	0.1044	0.019	0.182
XLOC_090821	XLOC_134386-494	0.1048	0.0201	0.1918
XLOC_036351	XLOC_098666	0.1049	0.0205	0.1957
XLOC_093327	XLOC_242915	0.1059	0.0149	0.1404
XLOC_210575	XLOC_335699	0.1064	0.0316	0.2972
XLOC_171775	XLOC_233789	0.1068	0.0242	0.2268
XLOC_027632	XLOC_463834	0.1074	0.0158	0.1476
XLOC_228604	XLOC_455310	0.1075	0.0166	0.1543
XLOC_350501	XLOC_449619	0.1077	0.0173	0.1608
XLOC_039209	XLOC_147966	0.1079	0.0351	0.3258
XLOC_085842-313	XLOC_156619	0.1081	0.0265	0.2453
XLOC_090145	XLOC_168208	0.1085	0.014	0.1288
XLOC_100983	XLOC_157855	0.1085	0.0148	0.1363
XLOC_031766	XLOC_365179	0.1087	0.0185	0.1698
XLOC_096905	XLOC_243834	0.11	0.0183	0.1662
XLOC_084758	XLOC_250516	0.1104	0.0191	0.1731
XLOC_204382	XLOC_403096	0.1111	0.0218	0.1961
XLOC_186149	XLOC_351267	0.1113	0.0199	0.1792
XLOC_044207	XLOC_202603	0.1115	0.0181	0.162
XLOC_445113	XLOC_457856	0.1115	0.0141	0.1268
XLOC_299491	XLOC_436410	0.1117	0.0197	0.176
XLOC_136357	XLOC_214909	0.1124	0.013	0.1155
XLOC_277180	XLOC_342952	0.1125	0.0296	0.2632
XLOC_034557	XLOC_190481	0.1131	0.0181	0.1596
XLOC_057674-213	XLOC_138499	0.1131	0.0129	0.1139
XLOC_429479	XLOC_443820	0.1132	0.0203	0.1793
XLOC_052543	XLOC_186110	0.1133	0.0144	0.1268
XLOC_134861	XLOC_455385	0.1133	0.0228	0.2012
XLOC_044876	XLOC_255360	0.1136	0.0238	0.2096
XLOC_114942	XLOC_345955	0.114	0.0183	0.1604
XLOC_170261	XLOC_173386	0.1143	0.0242	0.2115
XLOC_147285	XLOC_388952	0.1145	0.0147	0.1288
XLOC_208349	XLOC_357457	0.1146	0.0179	0.1563
XLOC_186832	XLOC_407249	0.1149	0.0262	0.2282
XLOC_364824	XLOC_410538	0.1149	0.0192	0.1675
XLOC_111947	XLOC_180014	0.1154	0.0156	0.1348
XLOC_005709	XLOC_236185	0.1155	0.0165	0.1429
XLOC_046785	XLOC_430714	0.1155	0.028	0.2424
XLOC_331584	XLOC_460642	0.1159	0.019	0.164
XLOC_099196	XLOC_103065	0.116	0.0276	0.2382
XLOC_289143	XLOC_387973	0.116	0.0184	0.1589
XLOC_061637	XLOC_353544	0.1164	0.0141	0.1215
XLOC_084503	XLOC_171188	0.1164	0.0135	0.1156
XLOC_138538	XLOC_188130	0.1164	0.0166	0.1426
XLOC_348601	XLOC_354363	0.1164	0.0244	0.2098
XLOC_170485	XLOC_295842	0.1174	0.0236	0.2009
XLOC_013500	XLOC_215729	0.118	0.032	0.2709
XLOC_008328	XLOC_453407	0.1182	0.0152	0.1282
XLOC_093620	XLOC_284197	0.1183	0.0067	0.0568
XLOC_073864	XLOC_403534	0.119	0.0225	0.1893
XLOC_244501	XLOC_453398	0.1196	0.0199	0.166
XLOC_257841	XLOC_405105	0.1198	0.0174	0.1455
XLOC_058478	XLOC_315165	0.12	0.0182	0.1518
XLOC_134129	XLOC_307213	0.12	0.0294	0.2452
XLOC_000410	XLOC_321775	0.1203	0.0258	0.2143
XLOC_134246	XLOC_189703	0.1207	0.0235	0.1948
XLOC_270750	XLOC_412082	0.1209	0.0286	0.2368
XLOC_047639	XLOC_186706	0.1212	0.0186	0.1531
XLOC_063244	XLOC_072485	0.1213	0.0231	0.1907
XLOC_132840	XLOC_144951	0.1214	0.0342	0.2816
XLOC_210274	XLOC_463141	0.1214	0.014	0.1154
XLOC_050010	XLOC_070658	0.1216	0.0418	0.3436
XLOC_203809	XLOC_283252	0.1222	0.0316	0.2584
XLOC_037751	XLOC_427239	0.1225	0.0215	0.1759
XLOC_097067	XLOC_435019	0.1231	0.0096	0.078
XLOC_100888	XLOC_198166	0.1231	0.0329	0.2669
XLOC_215576	XLOC_348173	0.1233	0.0193	0.1565
XLOC_193336	XLOC_332186	0.1234	0.0182	0.1477
XLOC_031289	XLOC_157722	0.1238	0.0288	0.2325
XLOC_072061	XLOC_398563	0.1238	0.0219	0.1771
XLOC_228063-790	XLOC_265042	0.124	0.021	0.1691
XLOC_026058	XLOC_193276	0.1243	0.0221	0.1774
XLOC_102701	XLOC_182302	0.1244	0.0369	0.2964
XLOC_089085	XLOC_270232	0.1248	0.0224	0.1793
XLOC_138452	XLOC_242236	0.125	0.0173	0.1384
XLOC_004508	XLOC_212144	0.1251	0.0263	0.2101
XLOC_117982	XLOC_402178	0.1253	0.0389	0.3106
XLOC_184203	XLOC_386536	0.1254	0.0192	0.1531
XLOC_284205	XLOC_468829-1482	0.1255	0.0252	0.2008
XLOC_079949	XLOC_083717	0.1256	0.0197	0.157
XLOC_010308	XLOC_226599	0.1262	0.021	0.1661
XLOC_149466	XLOC_399425	0.1264	0.0287	0.2274
XLOC_150289	XLOC_264128	0.127	0.0213	0.1674
XLOC_307799	XLOC_347453	0.127	0.0204	0.1607
XLOC_015422	XLOC_247683	0.1273	0.0119	0.0933
XLOC_159324	XLOC_358075	0.1278	0.0394	0.3085
XLOC_315515	XLOC_410476	0.1281	0.0324	0.2528
XLOC_042851	XLOC_283843	0.1282	0.029	0.2264
XLOC_121675	XLOC_163388	0.1283	0.0181	0.1414
XLOC_113961	XLOC_145443	0.1285	0.0188	0.1461
XLOC_157311	XLOC_442019	0.1285	0.0207	0.1614
XLOC_190479-684	XLOC_237387-811	0.129	0.0266	0.2064
XLOC_086417	XLOC_258328	0.1294	0.0255	0.197
XLOC_036679	XLOC_233779	0.1298	0.0233	0.1795
XLOC_189024	XLOC_239287	0.1305	0.0243	0.1865
XLOC_063737	XLOC_364338	0.1312	0.0186	0.1418
XLOC_092392	XLOC_170906	0.1315	0.0249	0.1891
XLOC_126346	XLOC_385035	0.1315	0.0172	0.1305
XLOC_011292	XLOC_191149	0.1317	0.0252	0.1912
XLOC_099910	XLOC_289035	0.1322	0.0314	0.2373
XLOC_234563	XLOC_437176	0.1322	0.0321	0.2429
XLOC_008890	XLOC_339769	0.1327	0.0333	0.2513
XLOC_121696	XLOC_385510	0.1336	0.0267	0.2002
XLOC_075964	XLOC_141100	0.1338	0.021	0.1571
XLOC_173183	XLOC_259398	0.1342	0.0241	0.1796
XLOC_249942	XLOC_372934	0.1346	0.0154	0.1146
XLOC_050915	XLOC_089828	0.1353	0.0205	0.1513
XLOC_147220	XLOC_262744	0.1353	0.0106	0.078
XLOC_140563	XLOC_163565	0.1354	0.023	0.17
XLOC_170721	XLOC_300137	0.1354	0.0258	0.1907
XLOC_002194	XLOC_018626	0.1357	0.0155	0.1146
XLOC_061571	XLOC_106188	0.1368	0.0236	0.1722
XLOC_095885	XLOC_398997	0.137	0.0299	0.2183
XLOC_139239	XLOC_441467	0.1372	0.0186	0.1359
XLOC_062392	XLOC_235479	0.1373	0.0222	0.1615
XLOC_192004	XLOC_334463	0.1373	0.02	0.1455
XLOC_424242	XLOC_430341	0.1376	0.0178	0.1291
XLOC_165330	XLOC_248872	0.1378	0.0195	0.1416
XLOC_084755	XLOC_250509	0.1388	0.0246	0.177
XLOC_171774	XLOC_233790	0.1388	0.0234	0.1688
XLOC_095546	XLOC_471193	0.139	0.0374	0.2691
XLOC_245606	XLOC_394591	0.139	0.0348	0.2506
XLOC_317783	XLOC_395549	0.139	0.0244	0.1755
XLOC_252882	XLOC_464044	0.1395	0.0253	0.1813
XLOC_181213	XLOC_279421	0.1397	0.0315	0.2257
XLOC_311713	XLOC_374261	0.1399	0.0248	0.1774
XLOC_099860	XLOC_203724	0.1404	0.0234	0.167
XLOC_166468	XLOC_242234	0.1412	0.0209	0.1481
XLOC_009749	XLOC_345760	0.1425	0.0197	0.1383
XLOC_084705-308	XLOC_145703	0.1431	0.0279	0.1953
XLOC_103861	XLOC_170254	0.1435	0.0272	0.1897
XLOC_022480	XLOC_227399	0.1436	0.0265	0.1848
XLOC_017053	XLOC_422882	0.1437	0.0187	0.1304
XLOC_059999	XLOC_454887	0.1439	0.0242	0.168
XLOC_128545	XLOC_365974	0.144	0.0233	0.1621
XLOC_095888	XLOC_398993	0.1449	0.0283	0.1954
XLOC_023323	XLOC_363901	0.1452	0.041	0.282
XLOC_205806	XLOC_459620	0.1455	0.0264	0.1814
XLOC_197595	XLOC_229853	0.1457	0.0222	0.1521
XLOC_260068-899	XLOC_461385-1462	0.1461	0.0316	0.2162
XLOC_037688	XLOC_081296	0.1469	0.025	0.17
XLOC_315518	XLOC_410470	0.1469	0.031	0.211
XLOC_150271	XLOC_264108	0.1471	0.0237	0.1611
XLOC_048754	XLOC_411443	0.1473	0.0219	0.1485
XLOC_186151	XLOC_351275	0.1474	0.036	0.2442
XLOC_235591	XLOC_350169	0.1475	0.0291	0.1973
XLOC_288571	XLOC_467469	0.1475	0.0353	0.2394
XLOC_031287	XLOC_157723	0.1477	0.0298	0.2016
XLOC_011294	XLOC_191151	0.1479	0.0393	0.2656
XLOC_178846	XLOC_303843	0.148	0.0187	0.1262
XLOC_158336	XLOC_178967	0.1482	0.0277	0.187
XLOC_072649	XLOC_447941	0.1483	0.0263	0.1771
XLOC_114839	XLOC_209215	0.1485	0.0268	0.1808
XLOC_057642	XLOC_139949	0.1492	0.0223	0.1495
XLOC_026197	XLOC_461600	0.1494	0.0269	0.1799
XLOC_076656	XLOC_454912	0.1495	0.0619	0.4139
XLOC_331991	XLOC_392027	0.1497	0.0283	0.1891
XLOC_340177	XLOC_441116	0.1497	0.0278	0.1857
XLOC_073882	XLOC_444261	0.1499	0.03	0.2003
XLOC_083576	XLOC_365639	0.1499	0.0294	0.1964
XLOC_284207-965	XLOC_468830-1484	0.1503	0.0254	0.1688
XLOC_090142	XLOC_168205	0.1507	0.0234	0.1552
XLOC_143205	XLOC_168150	0.1509	0.0212	0.1402
XLOC_266107	XLOC_297002	0.151	0.0256	0.1697
XLOC_132322	XLOC_429147	0.1511	0.0298	0.1973
XLOC_162581	XLOC_465168	0.1511	0.0239	0.1582
XLOC_207020	XLOC_225475	0.1511	0.025	0.1657
XLOC_006340-29	XLOC_371617-1206	0.1516	0.0187	0.1236
XLOC_095628	XLOC_398476	0.1519	0.0214	0.141
XLOC_056212	XLOC_378669	0.1524	0.0542	0.356
XLOC_097307	XLOC_144414	0.1524	0.0305	0.2003
XLOC_098668	XLOC_249565	0.1524	0.0292	0.1918
XLOC_183015	XLOC_372416	0.1526	0.0276	0.1811
XLOC_178849	XLOC_303841	0.1532	0.0493	0.3219
XLOC_178851	XLOC_303839	0.1537	0.0278	0.1805
XLOC_001356	XLOC_345260	0.1541	0.0254	0.1647
XLOC_033939	XLOC_158458	0.1548	0.0443	0.2864
XLOC_156339	XLOC_284270	0.1552	0.0413	0.266
XLOC_149539	XLOC_296170	0.1562	0.0358	0.2291
XLOC_154466	XLOC_362122	0.1562	0.0621	0.3975
XLOC_104171	XLOC_126378	0.1563	0.0256	0.1639
XLOC_059968	XLOC_100221	0.1568	0.0117	0.0749
XLOC_092616	XLOC_418502	0.157	0.0227	0.1443
XLOC_037696	XLOC_081288	0.1573	0.0187	0.119
XLOC_141935	XLOC_309663	0.1578	0.0376	0.2382
XLOC_283764	XLOC_441521	0.158	0.0432	0.2731
XLOC_106333	XLOC_408546-1314	0.1582	0.0282	0.178
XLOC_166464	XLOC_242222	0.1584	0.0161	0.1018
XLOC_001049	XLOC_441241	0.1585	0.0138	0.0869
XLOC_287229	XLOC_425140	0.1594	0.0244	0.1532
XLOC_131530	XLOC_140614	0.1597	0.0198	0.1243
XLOC_093126	XLOC_282166	0.1601	0.0334	0.2087
XLOC_012947	XLOC_063747	0.1602	0.0285	0.178
XLOC_186596	XLOC_242373	0.1604	0.0356	0.2216
XLOC_020637	XLOC_450101-1436	0.1613	0.0284	0.1763
XLOC_416721	XLOC_459847	0.1613	0.0285	0.1768
XLOC_294041	XLOC_381759	0.1613	0.0163	0.1009
XLOC_124004	XLOC_192930	0.1622	0.0227	0.14
XLOC_107181	XLOC_135461	0.1626	0.0348	0.214
XLOC_158337	XLOC_178970	0.1627	0.04	0.2458
XLOC_356609	XLOC_395703	0.1628	0.0285	0.1749
XLOC_016725	XLOC_359685	0.1631	0.0316	0.1941
XLOC_288925-988	XLOC_421620-1357	0.1635	0.0388	0.2373
XLOC_303603	XLOC_467029	0.1635	0.0192	0.1172
XLOC_274599	XLOC_320127	0.164	0.044	0.2679
XLOC_340169	XLOC_441127	0.1652	0.0307	0.1859
XLOC_083674-306	XLOC_362524	0.1653	0.0239	0.1443
XLOC_172742	XLOC_306628	0.1654	0.0148	0.0897
XLOC_236832	XLOC_260888	0.1661	0.0267	0.1609
XLOC_316953	XLOC_323607	0.1669	0.0737	0.4415
XLOC_073846	XLOC_403541	0.167	0.0305	0.1827
XLOC_032440	XLOC_448614	0.168	0.0174	0.1037
XLOC_217989	XLOC_292367	0.1686	0.0358	0.2122
XLOC_220110	XLOC_384719	0.1691	0.0263	0.1554
XLOC_074291	XLOC_260380	0.1692	0.0265	0.1565
XLOC_041708	XLOC_293195	0.1693	0.0306	0.1808
XLOC_399999	XLOC_430160	0.1696	0.0229	0.1351
XLOC_252524	XLOC_259121	0.1697	0.0295	0.1738
XLOC_097392	XLOC_135208	0.1698	0.0354	0.2083
XLOC_249943	XLOC_372933	0.1699	0.0319	0.1877
XLOC_026772	XLOC_092006	0.17	0.0341	0.2005
XLOC_061761	XLOC_095413	0.1702	0.0286	0.1678
XLOC_228751	XLOC_287302	0.1705	0.0261	0.1533
XLOC_115596	XLOC_187379	0.1712	0.0405	0.2368
XLOC_197599	XLOC_229846	0.1712	0.0383	0.2236
XLOC_130568	XLOC_328476	0.1717	0.059	0.3437
XLOC_167469	XLOC_398235	0.1718	0.0288	0.1678
XLOC_165332	XLOC_248871	0.1719	0.0342	0.1991
XLOC_212932	XLOC_322995	0.1719	0.0493	0.2869
XLOC_081422	XLOC_348445	0.1719	0.0481	0.2795
XLOC_015419	XLOC_247687	0.1727	0.0242	0.1403
XLOC_207584	XLOC_371057	0.1727	0.0247	0.1431
XLOC_121652	XLOC_387610	0.1728	0.0192	0.111
XLOC_225900	XLOC_400672	0.1728	0.0402	0.2327
XLOC_089102	XLOC_270238	0.1729	0.0329	0.1901
XLOC_058522	XLOC_172848	0.173	0.0207	0.1197
XLOC_107187	XLOC_135467	0.1737	0.036	0.2075
XLOC_258583	XLOC_392086	0.1737	0.0229	0.1316
XLOC_248850	XLOC_426688	0.1738	0.062	0.3569
XLOC_063239	XLOC_072482	0.1739	0.0297	0.1709
XLOC_064932	XLOC_148542	0.1739	0.0255	0.1464
XLOC_184212	XLOC_429918	0.1739	0.033	0.1899
XLOC_083552	XLOC_357202	0.174	0.0321	0.1845
XLOC_042169	XLOC_143826	0.1741	0.0353	0.2025
XLOC_061400	XLOC_205110	0.1741	0.0328	0.1882
XLOC_052252	XLOC_422331	0.1745	0.0265	0.1518
XLOC_131529	XLOC_140613	0.1745	0.02	0.1144
XLOC_121663	XLOC_387599	0.1747	0.0202	0.1159
XLOC_132721	XLOC_317852	0.1747	0.0399	0.2283
XLOC_022876	XLOC_465681	0.1748	0.0355	0.203
XLOC_225039	XLOC_249396	0.1751	0.0199	0.1136
XLOC_280299	XLOC_455624	0.1752	0.0355	0.2025
XLOC_309290	XLOC_445961	0.1754	0.037	0.2108
XLOC_123952	XLOC_293598	0.1755	0.0354	0.2019
XLOC_205786	XLOC_273689	0.1758	0.0505	0.2871
XLOC_094584	XLOC_195645	0.1761	0.069	0.3918
XLOC_083806	XLOC_262205	0.1762	0.0169	0.0958
XLOC_284186	XLOC_468816	0.1764	0.0286	0.1623
XLOC_122775	XLOC_300117	0.1768	0.0342	0.1937
XLOC_057660	XLOC_138514	0.1772	0.0266	0.15
XLOC_094583	XLOC_195646	0.1772	0.0438	0.247
XLOC_235588	XLOC_350165	0.1773	0.0428	0.2412
XLOC_066515	XLOC_162778	0.1778	0.0286	0.1611
XLOC_200065	XLOC_411987	0.1779	0.0263	0.1479
XLOC_122767	XLOC_300135	0.1789	0.0354	0.1976
XLOC_052408	XLOC_137866	0.1791	0.0326	0.1819
XLOC_382846	XLOC_455812	0.1793	0.0332	0.1854
XLOC_002195	XLOC_018627	0.1794	0.0435	0.2426
XLOC_055684	XLOC_257667	0.1796	0.0272	0.1514
XLOC_094693	XLOC_180282	0.1796	0.0359	0.1998
XLOC_121232	XLOC_408134	0.1802	0.0287	0.1593
XLOC_205789	XLOC_273682	0.1803	0.056	0.3108
XLOC_126997	XLOC_270888	0.1804	0.0326	0.1807
XLOC_129644	XLOC_214722	0.1805	0.0438	0.2429
XLOC_346181	XLOC_443260	0.1805	0.0362	0.2006
XLOC_006360	XLOC_210859	0.1809	0.0277	0.1529
XLOC_182143	XLOC_313238	0.181	0.0317	0.1751
XLOC_023294	XLOC_461251	0.1814	0.0452	0.249
XLOC_290707	XLOC_469601	0.1815	0.027	0.1486
XLOC_401817	XLOC_445374	0.182	0.0197	0.108
XLOC_058928	XLOC_188283	0.1822	0.0294	0.1611
XLOC_244080	XLOC_351879	0.1823	0.0264	0.1447
XLOC_022468	XLOC_227415	0.1826	0.0256	0.1402
XLOC_315517	XLOC_410471	0.1826	0.0278	0.1521
XLOC_089323	XLOC_107019	0.1827	0.0306	0.1672
XLOC_181542	XLOC_195616	0.1832	0.0424	0.2312
XLOC_252017	XLOC_354273	0.1833	0.0198	0.1083
XLOC_188527	XLOC_390356	0.1838	0.03	0.1634
XLOC_024060-80	XLOC_144243	0.184	0.0297	0.1614
XLOC_084757	XLOC_250514	0.184	0.0147	0.0799
XLOC_150043	XLOC_360165	0.1843	0.0287	0.1556
XLOC_124886	XLOC_435200	0.1844	0.0244	0.1325
XLOC_096598	XLOC_378013	0.185	0.023	0.1241
XLOC_130218	XLOC_131890	0.1854	0.0499	0.269
XLOC_358275	XLOC_453698	0.1855	0.0275	0.1482
XLOC_096295	XLOC_162471	0.1858	0.0227	0.1221
XLOC_057591	XLOC_390821	0.186	0.0315	0.1691
XLOC_139238	XLOC_441464	0.1861	0.0198	0.1063
XLOC_161868	XLOC_255499	0.1862	0.0298	0.1601
XLOC_014289	XLOC_380214	0.1865	0.0443	0.2374
XLOC_118853	XLOC_299172	0.1868	0.037	0.1979
XLOC_189407	XLOC_361803	0.1868	0.0478	0.2559
XLOC_095535	XLOC_471184	0.1871	0.0318	0.1702
XLOC_059535	XLOC_197011	0.1872	0.0297	0.1587
XLOC_042177	XLOC_143836	0.1878	0.0344	0.1831
XLOC_165879	XLOC_309027	0.1879	0.0342	0.182
XLOC_004927	XLOC_167377	0.188	0.0483	0.257
XLOC_182995	XLOC_372430	0.188	0.0455	0.242
XLOC_191883	XLOC_236782	0.1885	0.0343	0.1822
XLOC_120588	XLOC_248303	0.1887	0.0328	0.1739
XLOC_184593	XLOC_431360	0.189	0.0322	0.1703
XLOC_029042	XLOC_042239	0.1894	0.0431	0.2275
XLOC_013883	XLOC_140097	0.1895	0.0327	0.1727
XLOC_269338	XLOC_414377	0.1898	0.0332	0.1747
XLOC_092786	XLOC_286197	0.1905	0.0228	0.1199
XLOC_123848	XLOC_158712	0.1908	0.0424	0.2224
XLOC_166218	XLOC_227728	0.1916	0.0317	0.1655
XLOC_096030	XLOC_188113	0.1917	0.0307	0.1599
XLOC_143363	XLOC_444120	0.1922	0.0428	0.2225
XLOC_184645	XLOC_393494	0.1922	0.0383	0.1992
XLOC_150040	XLOC_360162	0.1923	0.0294	0.1526
XLOC_013502	XLOC_215728	0.1925	0.0315	0.1638
XLOC_222095	XLOC_229948	0.1925	0.0268	0.1391
XLOC_000264	XLOC_448742	0.1927	0.0525	0.2725
XLOC_063238	XLOC_072481	0.1939	0.0309	0.1592
XLOC_062209	XLOC_223679-781	0.1941	0.0382	0.1971
XLOC_228479	XLOC_346757	0.1945	0.0243	0.1249
XLOC_065378	XLOC_373892	0.1946	0.0309	0.159
XLOC_039051	XLOC_232087	0.1952	0.056	0.2868
XLOC_309486	XLOC_400338	0.1952	0.0263	0.1346
XLOC_078659	XLOC_202299	0.1953	0.031	0.1589
XLOC_118234	XLOC_238367	0.1955	0.0278	0.1421
XLOC_148767	XLOC_158196	0.1955	0.0318	0.1629
XLOC_241984	XLOC_399533	0.196	0.0521	0.2656
XLOC_332002	XLOC_392035	0.1961	0.0217	0.1105
XLOC_037689	XLOC_081294	0.1962	0.027	0.1375
XLOC_053724	XLOC_208115	0.1962	0.0396	0.2018
XLOC_189744	XLOC_443320	0.1962	0.0232	0.1182
XLOC_072927	XLOC_132476	0.1966	0.0466	0.2372
XLOC_173701	XLOC_217629	0.1969	0.0426	0.2164
XLOC_143206	XLOC_168152	0.1972	0.03	0.1524
XLOC_039050	XLOC_232089	0.1973	0.0485	0.246
XLOC_079299	XLOC_375296	0.1977	0.0233	0.118
XLOC_234260	XLOC_279716	0.1981	0.0277	0.1396
XLOC_006814	XLOC_077510	0.1986	0.0326	0.1643
XLOC_231831	XLOC_364417	0.1988	0.0609	0.3064
XLOC_313420	XLOC_392988	0.1988	0.035	0.176
XLOC_289137	XLOC_387977	0.1994	0.0446	0.2236
XLOC_230811	XLOC_348314	0.2003	0.108	0.539
XLOC_102140	XLOC_425979	0.2004	0.0291	0.1452
XLOC_115327	XLOC_181271	0.2011	0.0623	0.3096
XLOC_066997	XLOC_139545	0.2013	0.0295	0.1466
XLOC_102692	XLOC_182306	0.2015	0.0455	0.2256
XLOC_122344	XLOC_148383	0.2015	0.0308	0.1529
XLOC_114938	XLOC_345958	0.2017	0.0419	0.2074
XLOC_023318	XLOC_363907	0.2024	0.0391	0.1931
XLOC_018289	XLOC_134211	0.2028	0.0411	0.2028
XLOC_149868	XLOC_331410	0.2035	0.029	0.1424
XLOC_215559	XLOC_348186	0.2035	0.0293	0.144
XLOC_092386	XLOC_170921	0.2036	0.036	0.1769
XLOC_101272	XLOC_354662	0.2039	0.0329	0.1613
XLOC_325428-1096	XLOC_331786-1117	0.204	0.0386	0.1894
XLOC_311712	XLOC_374263	0.2041	0.0562	0.2754
XLOC_277064	XLOC_398240	0.2043	0.0303	0.1481
XLOC_086475	XLOC_123864	0.2044	0.0275	0.1346
XLOC_027630	XLOC_463833	0.2045	0.0306	0.1495
XLOC_166791	XLOC_379777	0.2056	0.0322	0.1567
XLOC_066102	XLOC_420108	0.2061	0.0407	0.1975
XLOC_300081	XLOC_439335	0.2062	0.021	0.1017
XLOC_349272	XLOC_356061	0.2065	0.0449	0.2175
XLOC_252012	XLOC_354276	0.2067	0.0382	0.1848
XLOC_097057	XLOC_435029	0.2074	0.042	0.2024
XLOC_104768	XLOC_144518	0.2074	0.0395	0.1903
XLOC_099904	XLOC_289031	0.2079	0.0473	0.2277
XLOC_092863	XLOC_190003	0.2081	0.0392	0.1882
XLOC_060826	XLOC_465601	0.2082	0.0227	0.1091
XLOC_086468	XLOC_123858	0.2083	0.0367	0.1764
XLOC_265187	XLOC_420200	0.2085	0.043	0.2063
XLOC_193333	XLOC_332183	0.2088	0.0322	0.1542
XLOC_099940	XLOC_339202	0.2092	0.0322	0.1538
XLOC_097389	XLOC_135209	0.2095	0.0445	0.2123
XLOC_094683	XLOC_180286	0.2097	0.0393	0.1874
XLOC_040535	XLOC_216239	0.2099	0.048	0.2287
XLOC_050914	XLOC_089826	0.21	0.0419	0.1994
XLOC_036028	XLOC_334085	0.2105	0.0355	0.1687
XLOC_184584	XLOC_431366	0.2108	0.077	0.3656
XLOC_037681	XLOC_081302	0.2111	0.027	0.1277
XLOC_348627	XLOC_354349	0.2112	0.0466	0.2205
XLOC_036374	XLOC_194433	0.2114	0.0523	0.2476
XLOC_077821	XLOC_252353	0.2116	0.0487	0.2301
XLOC_045991	XLOC_299670	0.2119	0.051	0.2407
XLOC_298648	XLOC_385393	0.2126	0.0472	0.2221
XLOC_314198	XLOC_434909	0.2127	0.0651	0.3059
XLOC_062110	XLOC_062534	0.2129	0.0249	0.1168
XLOC_175613	XLOC_291460	0.2129	0.0427	0.2006
XLOC_078542	XLOC_359314	0.213	0.0562	0.2636
XLOC_090347	XLOC_121430	0.213	0.0323	0.1517
XLOC_111055	XLOC_437316	0.213	0.0399	0.1875
XLOC_096596	XLOC_378010	0.2133	0.023	0.1076
XLOC_167472	XLOC_398224	0.2134	0.0359	0.1681
XLOC_079300-287	XLOC_375298	0.2135	0.0449	0.2102
XLOC_252525	XLOC_259122	0.2136	0.0367	0.1719
XLOC_250345	XLOC_351077	0.214	0.0222	0.1039
XLOC_049209	XLOC_085648	0.2142	0.0397	0.1856
XLOC_046861	XLOC_302531	0.2144	0.0206	0.0961
XLOC_068334	XLOC_444783	0.2149	0.0468	0.2177
XLOC_199933	XLOC_309618	0.2149	0.0276	0.1283
XLOC_072868	XLOC_097287	0.215	0.0585	0.2721
XLOC_122864	XLOC_211483	0.2153	0.0315	0.1463
XLOC_127692	XLOC_240471	0.2153	0.0437	0.2028
XLOC_077474	XLOC_308464-1044	0.2154	0.0323	0.1501
XLOC_117457	XLOC_119578	0.2154	0.0297	0.1377
XLOC_159674	XLOC_179822-653	0.2159	0.0482	0.2234
XLOC_162339	XLOC_248074	0.2161	0.0826	0.3821
XLOC_088575	XLOC_335640	0.2163	0.0321	0.1483
XLOC_215563	XLOC_348180	0.2167	0.0251	0.1158
XLOC_078657	XLOC_202294	0.2168	0.0459	0.2119
XLOC_075965	XLOC_141101	0.2173	0.0306	0.1409
XLOC_182133	XLOC_313227	0.2176	0.0368	0.1691
XLOC_058475	XLOC_315170	0.2178	0.0323	0.1485
XLOC_173700	XLOC_217630	0.2182	0.0463	0.2123
XLOC_019005	XLOC_372120	0.2183	0.034	0.1555
XLOC_000888	XLOC_377903	0.2185	0.0438	0.2006
XLOC_044203	XLOC_267341	0.2185	0.0496	0.2269
XLOC_013884	XLOC_140096	0.2185	0.0638	0.2918
XLOC_128504	XLOC_214574-760	0.2186	0.0297	0.136
XLOC_124872	XLOC_435214	0.2191	0.0283	0.129
XLOC_208354	XLOC_357453	0.2192	0.0242	0.1106
XLOC_115585	XLOC_187382	0.2198	0.0491	0.2233
XLOC_244356	XLOC_433860	0.2198	0.0296	0.1345
XLOC_053685	XLOC_180393	0.2199	0.044	0.2001
XLOC_060610	XLOC_189860	0.2199	0.0343	0.1561
XLOC_039815	XLOC_181935	0.2202	0.0328	0.149
XLOC_219475	XLOC_428443	0.2202	0.0323	0.1468
XLOC_231830	XLOC_364418	0.2205	0.0465	0.2108
XLOC_276166	XLOC_340247	0.2206	0.0348	0.1579
XLOC_059993	XLOC_454901	0.221	0.0321	0.1451
XLOC_091027	XLOC_160272	0.221	0.0269	0.1216
XLOC_191477	XLOC_311436	0.2211	0.0548	0.2479
XLOC_356596	XLOC_395711	0.2212	0.0331	0.1498
XLOC_407751	XLOC_433809	0.2213	0.036	0.1625
XLOC_147189	XLOC_218503	0.2216	0.0497	0.2244
XLOC_162583	XLOC_465177	0.2217	0.039	0.1759
XLOC_053136	XLOC_149054	0.2219	0.0469	0.2114
XLOC_135069	XLOC_165010	0.2223	0.0296	0.1332
XLOC_045750	XLOC_288860	0.2224	0.0461	0.2072
XLOC_182473	XLOC_240666	0.2224	0.0335	0.1506
XLOC_078136	XLOC_406417	0.2225	0.0417	0.1875
XLOC_071193	XLOC_127083	0.2228	0.0431	0.1933
XLOC_053692	XLOC_180402	0.2231	0.0303	0.1357
XLOC_057584	XLOC_390815	0.2232	0.0224	0.1005
XLOC_369866	XLOC_443932	0.2234	0.0233	0.1045
XLOC_138537	XLOC_188131	0.2236	0.1453	0.6497
XLOC_039550	XLOC_161079	0.2241	0.0437	0.195
XLOC_299489	XLOC_436407	0.2241	0.0687	0.3065
XLOC_369872	XLOC_443928	0.2242	0.0265	0.1183
XLOC_057669	XLOC_138505	0.2248	0.0497	0.2212
XLOC_183234	XLOC_339642	0.225	0.0355	0.1577
XLOC_093618	XLOC_284210	0.2252	0.0108	0.0478
XLOC_219491	XLOC_428449	0.2252	0.0326	0.1447
XLOC_282352	XLOC_300391	0.2252	0.0238	0.1055
XLOC_074107	XLOC_173879	0.2254	0.0599	0.2656
XLOC_078197	XLOC_158507	0.2254	0.0726	0.3219
XLOC_269324	XLOC_414363	0.2258	0.1112	0.4927
XLOC_065391-238	XLOC_373906-1222	0.2259	0.0329	0.1457
XLOC_182741	XLOC_271354	0.226	0.039	0.1728
XLOC_051846	XLOC_224655	0.2263	0.0571	0.2523
XLOC_067003	XLOC_139542	0.2265	0.0625	0.276
XLOC_244509	XLOC_453404	0.2265	0.0461	0.2035
XLOC_069277	XLOC_151991	0.2266	0.0358	0.158
XLOC_287231	XLOC_425141	0.2266	0.0365	0.1611
XLOC_308325	XLOC_364028	0.2271	0.0322	0.1418
XLOC_157239	XLOC_215644	0.2273	0.0307	0.1352
XLOC_046070	XLOC_220622	0.2275	0.0306	0.1343
XLOC_129651	XLOC_214710	0.2281	0.0496	0.2174
XLOC_249737	XLOC_311812	0.2281	0.0305	0.1338
XLOC_077425	XLOC_436284	0.2287	0.034	0.1486
XLOC_098752	XLOC_465546	0.2288	0.5098	2.2281
XLOC_001048	XLOC_441240	0.2288	0.0404	0.1766
XLOC_061409	XLOC_205119	0.229	0.061	0.2665
XLOC_028183	XLOC_241373	0.2291	0.0418	0.1823
XLOC_092479	XLOC_125638	0.2292	0.041	0.1788
XLOC_280261	XLOC_372214	0.2294	0.0431	0.1879
XLOC_098329	XLOC_350580	0.2295	0.0512	0.2229
XLOC_150754	XLOC_200651	0.2298	0.0482	0.2098
XLOC_221231	XLOC_250652	0.2301	0.0386	0.1677
XLOC_309489	XLOC_400333	0.2301	0.0208	0.0905
XLOC_196613	XLOC_324998	0.2302	0.0161	0.07
XLOC_134806	XLOC_463555	0.2307	0.0405	0.1757
XLOC_175017	XLOC_390327	0.2324	0.0424	0.1823
XLOC_040545	XLOC_216229	0.2326	0.0299	0.1286
XLOC_104273	XLOC_120260	0.2328	0.0377	0.1619
XLOC_404954	XLOC_464548	0.2333	0.0405	0.1737
XLOC_225044	XLOC_249394	0.2334	0.0369	0.1583
XLOC_036681	XLOC_233773	0.2335	0.0678	0.2905
XLOC_111702	XLOC_143372	0.2336	0.0484	0.2072
XLOC_219821	XLOC_324411	0.2348	0.0852	0.3627
XLOC_243531	XLOC_394370	0.2363	0.0833	0.3525
XLOC_231535	XLOC_355402	0.2367	0.0474	0.2005
XLOC_074099	XLOC_173890	0.2369	0.0472	0.199
XLOC_111955	XLOC_180030	0.2369	0.0428	0.1806
XLOC_140654	XLOC_237907	0.2371	0.0561	0.2367
XLOC_295394	XLOC_358687	0.2371	0.0796	0.3358
XLOC_096348	XLOC_165138	0.2375	0.0274	0.1152
XLOC_140706-514	XLOC_164613-596	0.2377	0.0389	0.1638
XLOC_235022	XLOC_368748	0.2386	0.0518	0.2172
XLOC_266562	XLOC_428224	0.2386	0.0446	0.1871
XLOC_000464	XLOC_122555	0.2387	0.0561	0.2349
XLOC_018221	XLOC_298141	0.2388	0.042	0.1758
XLOC_058518	XLOC_172854	0.2392	0.0575	0.2405
XLOC_074318	XLOC_353172	0.2392	0.0842	0.3519
XLOC_157686	XLOC_222235	0.2392	0.0686	0.2868
XLOC_044202-157	XLOC_267342	0.2395	0.0366	0.1529
XLOC_072659	XLOC_447928	0.2395	0.0375	0.1567
XLOC_017050	XLOC_422875	0.2397	0.0399	0.1666
XLOC_057635	XLOC_139959	0.2397	0.0526	0.2194
XLOC_033292	XLOC_198152	0.2401	0.0794	0.3307
XLOC_206960	XLOC_248433	0.2402	0.0287	0.1197
XLOC_078647	XLOC_202283	0.2403	0.0605	0.2518
XLOC_022878	XLOC_465686	0.2408	0.0499	0.2071
XLOC_294353	XLOC_359411	0.2409	0.0439	0.1822
XLOC_014631	XLOC_021276	0.2411	0.043	0.1785
XLOC_067938	XLOC_284849	0.2411	0.0311	0.1289
XLOC_257838	XLOC_405110	0.2412	0.0584	0.2422
XLOC_001993	XLOC_108624	0.2415	0.0544	0.2253
XLOC_029294	XLOC_398243	0.2415	0.0504	0.2088
XLOC_086418	XLOC_258329	0.2421	0.0385	0.1589
XLOC_262247	XLOC_397192	0.2424	0.0396	0.1636
XLOC_059531	XLOC_197019	0.2427	0.0404	0.1666
XLOC_122551-448	XLOC_293152	0.2427	0.0251	0.1033
XLOC_128218	XLOC_231995	0.2427	0.0317	0.1308
XLOC_213524	XLOC_465183	0.2427	0.0572	0.2357
XLOC_040826	XLOC_081116	0.2433	0.0368	0.1511
XLOC_309283	XLOC_445954	0.2433	0.05	0.2055
XLOC_050425	XLOC_090173	0.2435	0.0578	0.2373
XLOC_104762	XLOC_144521	0.2435	0.0616	0.2529
XLOC_368763	XLOC_381465	0.2438	0.03	0.1231
XLOC_135248	XLOC_242587	0.2439	0.0532	0.218
XLOC_083805	XLOC_262204	0.2441	0.0389	0.1594
XLOC_078677	XLOC_443240	0.2443	0.0363	0.1487
XLOC_036090	XLOC_413159	0.2445	0.0466	0.1908
XLOC_337287	XLOC_409029	0.2445	0.0382	0.1563
XLOC_374797	XLOC_411452	0.2448	0.0319	0.1304
XLOC_260438	XLOC_348266	0.2454	0.0284	0.1157
XLOC_144085	XLOC_157496	0.2455	0.0448	0.1823
XLOC_180620	XLOC_212126	0.246	0.0707	0.2873
XLOC_266586	XLOC_428210-1375	0.2463	0.0476	0.1934
XLOC_026785	XLOC_091992	0.2464	0.0298	0.1209
XLOC_092814	XLOC_131599	0.2466	0.0554	0.2247
XLOC_111538	XLOC_432591	0.2466	0.0406	0.1646
XLOC_123778	XLOC_130315	0.2475	0.1114	0.4501
XLOC_005189	XLOC_244750	0.248	0.0343	0.1382
XLOC_207022	XLOC_225477	0.248	0.0309	0.1248
XLOC_099198	XLOC_103069	0.2485	0.0433	0.1741
XLOC_070110	XLOC_339279	0.2486	0.1429	0.5749
XLOC_033577	XLOC_192881	0.2489	0.0472	0.1896
XLOC_010305	XLOC_226597	0.2491	0.0488	0.1959
XLOC_055670	XLOC_257661	0.2492	0.0534	0.2141
XLOC_064006	XLOC_395422	0.2497	0.061	0.2444
XLOC_096431	XLOC_397134	0.2499	0.0389	0.1557
XLOC_039196-126	XLOC_147961	0.2501	0.0338	0.1351
XLOC_132719	XLOC_317850	0.2502	0.055	0.2199
XLOC_159356	XLOC_423964	0.2503	0.0595	0.2377
XLOC_252149	XLOC_284744	0.2504	0.0374	0.1494
XLOC_346173	XLOC_443250	0.2509	0.0447	0.1782
XLOC_042721	XLOC_471384	0.2515	0.0932	0.3705
XLOC_149861	XLOC_331402	0.2515	0.0633	0.2516
XLOC_009887	XLOC_472334	0.2516	0.0886	0.3521
XLOC_014326	XLOC_072327	0.2523	0.0622	0.2466
XLOC_048504	XLOC_079733	0.2525	0.0728	0.2881
XLOC_099856	XLOC_203720	0.2526	0.0429	0.1699
XLOC_201659	XLOC_341204	0.2533	0.0289	0.1141
XLOC_025013-84	XLOC_163155-591	0.2534	0.0227	0.0895
XLOC_142742	XLOC_317814	0.2534	0.0823	0.3247
XLOC_004499	XLOC_212149	0.2538	0.0616	0.2426
XLOC_131456	XLOC_296669	0.2538	0.0444	0.1748
XLOC_025909	XLOC_237101	0.254	0.0766	0.3018
XLOC_050654	XLOC_119352	0.2541	0.0479	0.1883
XLOC_073285	XLOC_121938	0.2543	0.0527	0.2072
XLOC_136845	XLOC_192455	0.2543	0.0555	0.2181
XLOC_201189	XLOC_295197	0.2545	0.0349	0.137
XLOC_035947	XLOC_166986	0.2553	0.0142	0.0556
XLOC_064300	XLOC_111767	0.2557	0.1191	0.4658
XLOC_019001	XLOC_372117	0.2565	0.052	0.2026
XLOC_078485	XLOC_345094	0.2571	0.0241	0.0938
XLOC_236839	XLOC_260895	0.2571	0.0594	0.2309
XLOC_222100	XLOC_229944	0.2578	0.0285	0.1107
XLOC_103095	XLOC_438964	0.2579	0.0474	0.1837
XLOC_003191	XLOC_345739	0.2582	0.0572	0.2216
XLOC_033965	XLOC_151207	0.2582	0.0418	0.1618
XLOC_195421	XLOC_360620	0.2586	0.0862	0.3333
XLOC_079960	XLOC_083710	0.2588	0.0416	0.1609
XLOC_034071	XLOC_352452	0.2588	0.0458	0.1771
XLOC_085373	XLOC_141099	0.259	0.1227	0.4738
XLOC_056206-204	XLOC_378683	0.2591	0.041	0.1581
XLOC_260440	XLOC_348264	0.2592	0.0722	0.2786
XLOC_020685	XLOC_100331-368	0.2594	0.0266	0.1025
XLOC_180617	XLOC_212129	0.2594	0.1161	0.4474
XLOC_135246	XLOC_242589	0.2599	0.0314	0.1208
XLOC_104173	XLOC_126376	0.2602	0.0374	0.1436
XLOC_117923	XLOC_131472	0.2606	0.0447	0.1717
XLOC_014773-45	XLOC_278061	0.2608	0.0392	0.1502
XLOC_206966	XLOC_248438	0.2608	0.0292	0.1121
XLOC_175006	XLOC_390318	0.2613	0.0555	0.2124
XLOC_201188	XLOC_295198	0.2621	0.039	0.1487
XLOC_228481	XLOC_346760	0.2628	0.0327	0.1243
XLOC_013507	XLOC_215724	0.263	0.0477	0.1814
XLOC_053142	XLOC_149048	0.2634	0.0515	0.1955
XLOC_257497	XLOC_297115	0.2636	0.0596	0.2261
XLOC_157510	XLOC_320429	0.2637	0.0577	0.2188
XLOC_354804	XLOC_356054	0.2638	0.0613	0.2322
XLOC_129777	XLOC_182773	0.2639	0.038	0.1442
XLOC_092864	XLOC_190002	0.264	0.0382	0.1445
XLOC_180313	XLOC_323882	0.264	0.1221	0.4626
XLOC_029657	XLOC_317805	0.2644	0.1122	0.4243
XLOC_324718	XLOC_356803	0.2644	0.043	0.1627
XLOC_371687	XLOC_382212	0.2648	0.027	0.102
XLOC_089081	XLOC_270230	0.2651	0.0497	0.1873
XLOC_091024	XLOC_160270	0.2653	0.072	0.2714
XLOC_026064	XLOC_193273	0.2655	0.0352	0.1326
XLOC_123948	XLOC_293603	0.2664	0.0492	0.1847
XLOC_074303	XLOC_260368	0.2668	0.0528	0.1979
XLOC_175144	XLOC_275613	0.2668	0.0476	0.1785
XLOC_007443	XLOC_203711	0.2672	0.0434	0.1625
XLOC_202530	XLOC_248768	0.2674	0.1103	0.4123
XLOC_023293	XLOC_461252	0.2676	0.1903	0.711
XLOC_107075	XLOC_176154	0.2678	0.0853	0.3186
XLOC_298662	XLOC_385384	0.269	0.0974	0.362
XLOC_156478	XLOC_468987	0.2692	0.0617	0.2293
XLOC_274598	XLOC_320131	0.2693	0.0426	0.1582
XLOC_266113	XLOC_296998	0.2699	0.041	0.1521
XLOC_150760	XLOC_200648	0.2706	0.0289	0.1066
XLOC_293694	XLOC_438772	0.2707	0.0859	0.3173
XLOC_277198	XLOC_342964	0.271	0.0343	0.1266
XLOC_036584	XLOC_441623	0.2711	0.0452	0.1669
XLOC_063935	XLOC_239143	0.2714	0.0821	0.3026
XLOC_049196	XLOC_085666	0.2714	0.0506	0.1863
XLOC_219621	XLOC_327824	0.2715	0.0746	0.2747
XLOC_031422	XLOC_390380	0.2716	0.0286	0.1053
XLOC_128540	XLOC_365976	0.2717	0.045	0.1655
XLOC_001355	XLOC_345262	0.2719	0.0637	0.2345
XLOC_116451	XLOC_269406	0.272	0.0453	0.1667
XLOC_237544	XLOC_273205	0.272	0.0402	0.148
XLOC_084493	XLOC_171183	0.2721	0.0476	0.175
XLOC_130783	XLOC_422578-1361	0.2723	0.059	0.2166
XLOC_277178	XLOC_342951	0.2723	0.0596	0.219
XLOC_033291	XLOC_198153	0.2729	0.0532	0.1949
XLOC_309497	XLOC_400330	0.273	0.0475	0.174
XLOC_052541	XLOC_186113	0.2735	0.0667	0.2438
XLOC_270755	XLOC_412084	0.2739	0.0372	0.1358
XLOC_254513	XLOC_360156	0.2741	0.0441	0.1607
XLOC_083551	XLOC_357203	0.2742	0.0652	0.2376
XLOC_218215	XLOC_455534	0.2745	0.0445	0.1622
XLOC_288567	XLOC_467473	0.2746	0.0289	0.1052
XLOC_123832	XLOC_158725	0.2755	0.0516	0.1873
XLOC_143375	XLOC_443550	0.2756	0.0852	0.3092
XLOC_090779	XLOC_372602	0.276	0.0375	0.1359
XLOC_047648	XLOC_390161	0.2767	0.0362	0.131
XLOC_093329	XLOC_242914	0.2771	0.0356	0.1286
XLOC_097308	XLOC_144415	0.2771	0.0462	0.1667
XLOC_257946	XLOC_287731	0.2771	0.0568	0.2049
XLOC_277068	XLOC_398226	0.2774	0.0651	0.2347
XLOC_118377	XLOC_208299	0.2776	0.0378	0.1361
XLOC_369871	XLOC_443931	0.2777	0.0505	0.1818
XLOC_161642	XLOC_410201	0.2778	0.0475	0.1712
XLOC_041503	XLOC_310073	0.2779	0.0792	0.285
XLOC_155319	XLOC_470271	0.2779	0.05	0.18
XLOC_166291	XLOC_299011	0.278	0.0404	0.1452
XLOC_358274	XLOC_453697	0.2781	0.0544	0.1957
XLOC_160632	XLOC_214169	0.2789	0.1013	0.3633
XLOC_356594	XLOC_395713	0.279	0.0519	0.1861
XLOC_374807	XLOC_411438	0.2796	0.0404	0.1446
XLOC_137546-503	XLOC_187720	0.2797	0.033	0.1181
XLOC_006357	XLOC_371626	0.2801	0.3377	1.2057
XLOC_138449	XLOC_242225	0.2805	0.0599	0.2134
XLOC_266109	XLOC_297000	0.281	0.0929	0.3308
XLOC_013428	XLOC_141967	0.2816	0.0371	0.1318
XLOC_072067	XLOC_398572	0.2819	0.078	0.2767
XLOC_166299	XLOC_299007	0.2819	0.0366	0.1298
XLOC_065197	XLOC_140261	0.2824	0.131	0.4637
XLOC_189746	XLOC_443318	0.2825	0.0379	0.134
XLOC_219826	XLOC_324417	0.2826	0.0642	0.2271
XLOC_249170	XLOC_250534	0.2826	0.0413	0.1463
XLOC_445111	XLOC_457855	0.2832	0.0549	0.194
XLOC_189752	XLOC_443315	0.2837	0.0631	0.2224
XLOC_132332	XLOC_429156	0.2839	0.0508	0.179
XLOC_281862	XLOC_435610	0.2841	0.0203	0.0714
XLOC_044219	XLOC_267329	0.2844	0.0307	0.1081
XLOC_092480	XLOC_125641	0.2845	0.0868	0.3052
XLOC_073866	XLOC_403533	0.2846	0.0619	0.2174
XLOC_039197	XLOC_147962	0.2862	0.0768	0.2683
XLOC_034066	XLOC_352453	0.2863	0.0474	0.1657
XLOC_254511	XLOC_360158	0.2864	0.0658	0.2297
XLOC_017451	XLOC_408588	0.2865	0.0834	0.2911
XLOC_132375	XLOC_339199	0.287	0.0403	0.1405
XLOC_147996	XLOC_203197	0.2873	0.0672	0.2338
XLOC_072921	XLOC_132481	0.2874	0.1051	0.3657
XLOC_443615	XLOC_466399	0.2878	0.148	0.5141
XLOC_123233	XLOC_317761	0.2879	0.0602	0.2091
XLOC_156277	XLOC_407151	0.2879	0.0445	0.1544
XLOC_029660	XLOC_317810	0.2884	0.0914	0.3169
XLOC_050901	XLOC_089809	0.2888	0.0632	0.219
XLOC_356604	XLOC_395708	0.2888	0.0536	0.1856
XLOC_199936	XLOC_309615	0.2889	0.154	0.5329
XLOC_020632	XLOC_463925	0.2892	0.0418	0.1446
XLOC_032842	XLOC_077312	0.2892	0.049	0.1696
XLOC_134248	XLOC_189694	0.2892	0.1633	0.5647
XLOC_096346	XLOC_165141	0.2893	0.0543	0.1876
XLOC_201933	XLOC_241179	0.2899	0.0658	0.2269
XLOC_161869	XLOC_255500	0.2923	0.0779	0.2665
XLOC_072651	XLOC_447937	0.293	0.0527	0.1799
XLOC_157956	XLOC_363646	0.2931	0.1051	0.3587
XLOC_358287	XLOC_453713	0.2932	0.0547	0.1865
XLOC_212945	XLOC_322989	0.2952	0.0575	0.1948
XLOC_174872	XLOC_286778	0.2954	0.067	0.2269
XLOC_260040	XLOC_457381	0.2972	0.0828	0.2786
XLOC_179574	XLOC_226242	0.2978	0.0548	0.1842
XLOC_035344	XLOC_382890	0.2988	0.1293	0.4329
XLOC_230809	XLOC_348319	0.2995	0.0326	0.1089
XLOC_161655-585	XLOC_410187	0.2996	0.0806	0.2691
XLOC_298661	XLOC_385385	0.2999	0.0452	0.1507
XLOC_051041	XLOC_161096	0.3	0.0399	0.1331
XLOC_029665	XLOC_317824	0.3001	0.0332	0.1105
XLOC_027210	XLOC_110489	0.3007	0.0577	0.192
XLOC_046854	XLOC_302527	0.3009	0.0517	0.1719
XLOC_062368	XLOC_235466	0.3011	0.0767	0.2549
XLOC_201652	XLOC_341215	0.3016	0.04	0.1325
XLOC_117930	XLOC_131471	0.302	0.0662	0.2193
XLOC_295586	XLOC_407126	0.3025	0.0552	0.1824
XLOC_052410	XLOC_137870	0.3026	0.0634	0.2096
XLOC_185530	XLOC_223743	0.3027	0.0684	0.2261
XLOC_006812	XLOC_077511	0.303	0.0799	0.2636
XLOC_006811	XLOC_077512	0.3031	0.0389	0.1284
XLOC_189454	XLOC_201820	0.3031	0.0708	0.2337
XLOC_100889	XLOC_198167	0.3032	0.0474	0.1565
XLOC_021760	XLOC_343498	0.3033	0.051	0.1683
XLOC_115586	XLOC_187381	0.3038	0.1612	0.5307
XLOC_064010	XLOC_395419	0.3043	0.0778	0.2557
XLOC_168149-614	XLOC_355406	0.3043	0.0802	0.2636
XLOC_156480	XLOC_468985	0.3047	0.063	0.2068
XLOC_232317	XLOC_366166	0.3052	0.0364	0.1193
XLOC_072656	XLOC_447931	0.3055	0.0911	0.2981
XLOC_289733	XLOC_390365	0.306	0.0421	0.1375
XLOC_066700	XLOC_297792	0.3064	0.0501	0.1636
XLOC_142223	XLOC_148804	0.3067	0.0565	0.1841
XLOC_098669	XLOC_249567	0.3077	0.0638	0.2072
XLOC_150292	XLOC_264132	0.308	0.0919	0.2982
XLOC_096304	XLOC_162468	0.3081	0.1428	0.4634
XLOC_033600	XLOC_136068	0.3082	0.0987	0.3202
XLOC_071197	XLOC_127079	0.3083	0.0639	0.2072
XLOC_303602	XLOC_467030	0.3083	0.0948	0.3075
XLOC_013401	XLOC_235900	0.3084	0.0895	0.2902
XLOC_167475	XLOC_398218	0.309	0.0373	0.1207
XLOC_225195	XLOC_302291	0.3094	0.0487	0.1573
XLOC_295374	XLOC_358663	0.3102	0.0452	0.1458
XLOC_315385	XLOC_432768	0.3104	0.0314	0.1011
XLOC_074614	XLOC_335308	0.3111	0.065	0.2091
XLOC_159353	XLOC_423969	0.3114	0.0695	0.2234
XLOC_180625	XLOC_212120	0.3116	0.1692	0.5429
XLOC_257945	XLOC_287728	0.3117	0.0548	0.176
XLOC_245607	XLOC_394594	0.3123	0.1449	0.4639
XLOC_030757	XLOC_194706	0.3123	0.0565	0.1811
XLOC_200071	XLOC_411994	0.3125	0.0658	0.2106
XLOC_215517	XLOC_352031	0.3126	0.0958	0.3065
XLOC_047649	XLOC_390160	0.3127	0.0817	0.2614
XLOC_244510	XLOC_453406	0.3133	0.0634	0.2023
XLOC_336239	XLOC_434768	0.3136	0.0425	0.1356
XLOC_122334	XLOC_148377	0.3142	0.0414	0.1317
XLOC_006351	XLOC_371622	0.3155	0.0705	0.2235
XLOC_084750	XLOC_250505	0.3156	0.0473	0.15
XLOC_048753	XLOC_411444	0.3166	0.1057	0.334
XLOC_215521	XLOC_352036	0.3167	0.0953	0.3008
XLOC_024059	XLOC_144242	0.317	0.0378	0.1193
XLOC_266596	XLOC_389387	0.317	0.0958	0.3021
XLOC_125063	XLOC_450853	0.3171	0.0806	0.2542
XLOC_067943	XLOC_284857	0.3172	0.0541	0.1705
XLOC_029800	XLOC_211045	0.3173	0.2037	0.6419
XLOC_026765	XLOC_092009	0.3175	0.0598	0.1885
XLOC_075762	XLOC_103507-378	0.3175	0.0415	0.1306
XLOC_011286	XLOC_191142	0.3179	0.062	0.1951
XLOC_028187	XLOC_241376	0.3182	0.0584	0.1836
XLOC_056210	XLOC_378672	0.3188	0.0952	0.2986
XLOC_042852	XLOC_283841	0.3189	0.0766	0.2402
XLOC_077424	XLOC_436283	0.319	0.051	0.1597
XLOC_237496	XLOC_272166	0.3192	0.1197	0.3752
XLOC_118375	XLOC_208300	0.3203	0.0719	0.2246
XLOC_095036	XLOC_172500	0.3207	0.1124	0.3506
XLOC_127000	XLOC_270886	0.321	0.2305	0.7182
XLOC_080132-293	XLOC_096932	0.3215	0.0622	0.1935
XLOC_231536	XLOC_355404	0.3221	0.0436	0.1354
XLOC_151137-551	XLOC_228700	0.3224	0.0258	0.08
XLOC_142739	XLOC_317828	0.3229	0.1446	0.4479
XLOC_183233	XLOC_339647	0.3229	0.0555	0.1718
XLOC_123240-450	XLOC_317782-1067	0.3237	0.1774	0.5481
XLOC_063932	XLOC_239144	0.3246	0.0576	0.1773
XLOC_162566	XLOC_465143	0.325	0.1288	0.3961
XLOC_212708	XLOC_240711	0.3252	0.0609	0.1874
XLOC_177022	XLOC_440164	0.3258	0.1575	0.4835
XLOC_049198	XLOC_085665	0.3259	0.0506	0.1554
XLOC_001643	XLOC_262923	0.3262	0.03	0.092
XLOC_170612	XLOC_362152	0.3263	0.1335	0.4092
XLOC_191481	XLOC_311430	0.3264	0.1162	0.3559
XLOC_120585	XLOC_248295	0.3274	0.1189	0.3632
XLOC_035348	XLOC_382896	0.3275	0.0632	0.193
XLOC_074621	XLOC_335312	0.3283	0.0582	0.1773
XLOC_011047-41	XLOC_033628	0.3287	0.0418	0.1272
XLOC_175921	XLOC_403570	0.3287	0.0502	0.1527
XLOC_059533	XLOC_197015	0.3297	0.0995	0.3018
XLOC_031419	XLOC_390361	0.3306	0.0491	0.1485
XLOC_073596	XLOC_342688	0.3308	0.0361	0.1092
XLOC_127525	XLOC_340901	0.332	0.0565	0.1703
XLOC_162455	XLOC_244317	0.3321	0.074	0.2229
XLOC_183213	XLOC_339670	0.3322	0.0523	0.1574
XLOC_174868	XLOC_286775	0.3326	0.0579	0.1741
XLOC_163856	XLOC_367633	0.3341	0.0687	0.2057
XLOC_093331	XLOC_242913	0.3345	0.0571	0.1706
XLOC_022834	XLOC_446293	0.3348	0.0495	0.1477
XLOC_171984	XLOC_223310	0.335	0.119	0.3553
XLOC_172914	XLOC_224463	0.3354	0.1549	0.4619
XLOC_175007	XLOC_390319	0.3357	0.0703	0.2093
XLOC_095887	XLOC_398994	0.336	0.0364	0.1084
XLOC_020511	XLOC_171447	0.3361	0.1436	0.4273
XLOC_257490	XLOC_297107	0.3363	0.1116	0.3319
XLOC_210582	XLOC_335705	0.3366	0.0948	0.2815
XLOC_179568	XLOC_226246	0.3373	0.0537	0.1593
XLOC_135247	XLOC_242588	0.3379	0.0761	0.2251
XLOC_383029	XLOC_385140	0.3387	0.0677	0.1998
XLOC_037119	XLOC_119467	0.3391	0.0685	0.2019
XLOC_080145	XLOC_096940	0.3394	0.0462	0.1361
XLOC_348602	XLOC_354362	0.3398	0.1187	0.3495
XLOC_032844	XLOC_077309	0.3401	0.0771	0.2266
XLOC_096027	XLOC_188116	0.3409	0.0626	0.1837
XLOC_000892	XLOC_377889	0.341	0.0384	0.1126
XLOC_195422	XLOC_360611	0.341	0.0673	0.1974
XLOC_256456	XLOC_261904	0.3412	0.1137	0.3331
XLOC_346178	XLOC_443257	0.3417	0.0677	0.198
XLOC_195125	XLOC_435843	0.3425	0.0491	0.1435
XLOC_078199	XLOC_158506	0.3435	0.0745	0.2169
XLOC_144729	XLOC_305795	0.3438	0.1667	0.4848
XLOC_152019	XLOC_199661	0.3441	0.182	0.529
XLOC_037733	XLOC_243384	0.3446	0.1494	0.4337
XLOC_144865	XLOC_469937	0.346	0.0516	0.1492
XLOC_042718	XLOC_471383	0.3461	0.0956	0.2763
XLOC_146200	XLOC_193395	0.3464	0.0584	0.1686
XLOC_364825	XLOC_410541	0.3465	0.0737	0.2126
XLOC_260045	XLOC_457375	0.3466	0.0362	0.1044
XLOC_461795	XLOC_464234	0.3466	0.04	0.1154
XLOC_017317	XLOC_411717	0.3468	0.0972	0.2802
XLOC_004929	XLOC_167379	0.3469	0.0762	0.2196
XLOC_004928	XLOC_167378	0.3476	0.0635	0.1826
XLOC_281863	XLOC_435611	0.3479	0.1102	0.3168
XLOC_218780	XLOC_337522	0.348	0.1102	0.3167
XLOC_201934	XLOC_241177	0.3483	0.0231	0.0664
XLOC_138132	XLOC_464732	0.3486	0.0512	0.1469
XLOC_029039	XLOC_042236	0.3489	0.102	0.2923
XLOC_035945	XLOC_166989	0.3489	0.0473	0.1356
XLOC_305497	XLOC_352117	0.3489	0.3343	0.9582
XLOC_029808	XLOC_410429	0.349	0.0257	0.0736
XLOC_098745	XLOC_465560	0.3497	0.099	0.283
XLOC_183231	XLOC_339648	0.3502	0.0602	0.1718
XLOC_064288	XLOC_111758	0.3503	0.0291	0.0831
XLOC_031950	XLOC_231725	0.3505	0.093	0.2653
XLOC_136061	XLOC_148301	0.3506	0.0526	0.15
XLOC_102996	XLOC_372722	0.3507	0.0365	0.1042
XLOC_162580	XLOC_465175	0.3511	0.0477	0.1358
XLOC_161399	XLOC_164615	0.3513	0.0678	0.1929
XLOC_228750	XLOC_287301	0.3514	0.1476	0.4202
XLOC_123971	XLOC_293584	0.3517	0.0499	0.1418
XLOC_256451	XLOC_261906	0.3519	0.1732	0.4923
XLOC_101443	XLOC_281088	0.3521	0.0622	0.1768
XLOC_081418	XLOC_348453	0.3525	0.1191	0.338
XLOC_215555	XLOC_348189	0.3531	0.0586	0.1659
XLOC_348596	XLOC_354365	0.3532	0.1231	0.3486
XLOC_092620	XLOC_418507	0.3538	0.0549	0.1551
XLOC_033569	XLOC_192877	0.3539	0.0871	0.2461
XLOC_064369	XLOC_121465	0.3539	0.0701	0.1979
XLOC_349257	XLOC_356030	0.354	0.0901	0.2546
XLOC_096293	XLOC_162472	0.3552	0.0618	0.1741
XLOC_029834	XLOC_211036	0.3553	0.1138	0.3204
XLOC_383015	XLOC_385150	0.3553	0.07	0.1971
XLOC_288934	XLOC_421626	0.3555	0.057	0.1603
XLOC_050013	XLOC_070659-258	0.3565	0.1028	0.2883
XLOC_125068	XLOC_450846	0.3572	0.0738	0.2067
XLOC_064370	XLOC_121464	0.3573	0.0574	0.1608
XLOC_118966	XLOC_197448	0.3575	0.0976	0.2729
XLOC_115328	XLOC_181272	0.3579	0.1023	0.2859
XLOC_146170	XLOC_193418	0.3579	0.0434	0.1211
XLOC_003465	XLOC_205855	0.358	0.0179	0.0501
XLOC_033943	XLOC_158453	0.358	0.1328	0.371
XLOC_401818	XLOC_445372	0.3591	0.0542	0.151
XLOC_189309	XLOC_231884	0.3605	0.0797	0.2211
XLOC_077480	XLOC_308469	0.3615	0.1024	0.2831
XLOC_234549	XLOC_437194	0.3616	0.0607	0.168
XLOC_159498	XLOC_373758	0.3618	0.1545	0.427
XLOC_018286	XLOC_134204	0.362	0.0368	0.1016
XLOC_074305	XLOC_260366	0.3621	0.0573	0.1582
XLOC_349258	XLOC_356031	0.3622	0.1147	0.3166
XLOC_443609	XLOC_466404	0.3622	0.1247	0.3444
XLOC_314190	XLOC_434904	0.3634	0.0681	0.1875
XLOC_377031	XLOC_406541	0.3634	0.0745	0.2051
XLOC_189306	XLOC_231886	0.3638	0.1133	0.3114
XLOC_165110	XLOC_254520	0.3639	0.0661	0.1815
XLOC_154464	XLOC_362139	0.3641	0.1386	0.3806
XLOC_088651	XLOC_139328	0.3651	0.0504	0.138
XLOC_118832	XLOC_299164	0.3653	0.0872	0.2388
XLOC_298089	XLOC_429246	0.3654	0.0519	0.1422
XLOC_030762	XLOC_194695	0.3657	0.071	0.1941
XLOC_124003	XLOC_192931	0.3659	0.05	0.1368
XLOC_343245	XLOC_446159	0.3663	0.0256	0.07
XLOC_252148	XLOC_284743	0.3675	0.0389	0.1058
XLOC_099861	XLOC_203725	0.3676	0.0636	0.173
XLOC_104267	XLOC_120266	0.3681	0.1392	0.3781
XLOC_140566	XLOC_163570	0.3682	0.0789	0.2143
XLOC_182461	XLOC_240670	0.3683	0.0754	0.2048
XLOC_277197	XLOC_342963	0.3688	0.0666	0.1807
XLOC_090781	XLOC_372604	0.3689	0.051	0.1382
XLOC_331986	XLOC_392026	0.3689	0.1229	0.3331
XLOC_096922	XLOC_243828	0.3701	0.0405	0.1093
XLOC_163853	XLOC_367634	0.3703	0.0477	0.1288
XLOC_253147	XLOC_334533	0.3705	0.0699	0.1887
XLOC_336241	XLOC_434779	0.3706	0.1905	0.5141
XLOC_195944	XLOC_374989	0.3708	0.08	0.2157
XLOC_166217	XLOC_227729	0.371	0.0731	0.197
XLOC_217317	XLOC_377585	0.3711	0.0701	0.189
XLOC_152024	XLOC_199651	0.3715	0.0727	0.1956
XLOC_068340	XLOC_444789	0.372	0.0671	0.1803
XLOC_147222	XLOC_262749	0.3721	0.0508	0.1365
XLOC_092868	XLOC_189999	0.3737	0.0627	0.1678
XLOC_214878	XLOC_224112	0.3738	0.0711	0.1903
XLOC_037144	XLOC_119481	0.3741	0.0892	0.2385
XLOC_183844	XLOC_339448	0.3741	0.054	0.1444
XLOC_123338	XLOC_178123	0.3742	0.1036	0.2768
XLOC_056984	XLOC_102533-374	0.3743	0.0424	0.1132
XLOC_315383	XLOC_432769	0.3745	0.0925	0.2469
XLOC_137412	XLOC_333136	0.3746	0.1207	0.3224
XLOC_316947	XLOC_323599	0.375	0.0769	0.2052
XLOC_101271	XLOC_354667	0.3752	0.1474	0.393
XLOC_010345	XLOC_433098	0.3756	0.121	0.3221
XLOC_020692	XLOC_100341	0.3757	0.0782	0.2082
XLOC_160331	XLOC_432614	0.3762	0.0757	0.2012
XLOC_052407	XLOC_137865	0.3767	0.0662	0.1759
XLOC_233317	XLOC_468131	0.377	0.138	0.3662
XLOC_248849	XLOC_426689	0.378	0.1451	0.3837
XLOC_133605	XLOC_296266	0.3796	0.0746	0.1965
XLOC_076431	XLOC_313857	0.3802	0.0887	0.2333
XLOC_195239	XLOC_286747	0.3806	0.1014	0.2663
XLOC_111537	XLOC_432592	0.3807	0.0617	0.1622
XLOC_295585	XLOC_407131-1308	0.3809	0.1997	0.5244
XLOC_220115	XLOC_384737	0.3813	0.0636	0.1667
XLOC_170720	XLOC_300136	0.3814	0.0761	0.1996
XLOC_192795	XLOC_407508	0.3817	0.0419	0.1097
XLOC_257492	XLOC_297110	0.3822	0.0576	0.1506
XLOC_168148	XLOC_355405	0.3825	0.1288	0.3369
XLOC_424245	XLOC_430337	0.3826	0.0832	0.2175
XLOC_102137	XLOC_425965	0.3835	0.1047	0.273
XLOC_105568	XLOC_357599	0.3835	0.1571	0.4095
XLOC_090140	XLOC_168204	0.3836	0.0564	0.1471
XLOC_086616-318	XLOC_216165-765	0.3847	0.0523	0.136
XLOC_234561	XLOC_437178	0.385	0.2205	0.5726
XLOC_157505	XLOC_320436	0.3854	0.1535	0.3983
XLOC_293699	XLOC_438764	0.3858	0.0519	0.1346
XLOC_284193	XLOC_468819	0.386	0.0886	0.2295
XLOC_059244	XLOC_410609	0.3868	0.1381	0.3571
XLOC_287230	XLOC_425138	0.3872	0.1392	0.3595
XLOC_106189-391	XLOC_271253	0.3881	0.0568	0.1462
XLOC_073875	XLOC_444258	0.3886	0.0904	0.2327
XLOC_060825	XLOC_465602	0.3892	0.0374	0.0962
XLOC_088466	XLOC_359035	0.3898	0.126	0.3232
XLOC_041502	XLOC_246690	0.3899	0.0563	0.1443
XLOC_095634	XLOC_398484-1299	0.39	0.0662	0.1697
XLOC_079250	XLOC_386900	0.3905	0.0714	0.1828
XLOC_077822	XLOC_252365	0.3913	0.147	0.3758
XLOC_143383	XLOC_443556	0.3915	0.0877	0.2241
XLOC_114949	XLOC_345948	0.3921	0.0566	0.1444
XLOC_260435	XLOC_348269	0.3922	0.0761	0.1941
XLOC_127673	XLOC_234400	0.3923	0.9177	2.3397
XLOC_121697	XLOC_385511	0.3927	0.0428	0.109
XLOC_283765	XLOC_441522	0.3927	0.1974	0.5027
XLOC_307795	XLOC_347447	0.3927	0.0412	0.1049
XLOC_097165	XLOC_203019	0.3932	0.1051	0.2674
XLOC_036035	XLOC_334093	0.3933	0.0986	0.2506
XLOC_045753	XLOC_288867	0.3941	0.1223	0.3102
XLOC_019002	XLOC_372118	0.3942	0.0782	0.1985
XLOC_033982	XLOC_451767	0.3949	0.0491	0.1244
XLOC_121231	XLOC_408135	0.3949	0.0843	0.2134
XLOC_130564	XLOC_328492	0.3952	0.3577	0.9053
XLOC_009561	XLOC_031155	0.3953	0.0652	0.165
XLOC_107184	XLOC_135464	0.3964	0.0961	0.2425
XLOC_149472	XLOC_399420	0.3972	0.0683	0.172
XLOC_249738	XLOC_311813	0.3982	0.0554	0.1392
XLOC_308317	XLOC_364019	0.3984	0.215	0.5396
XLOC_001360	XLOC_345255	0.3986	0.0426	0.1068
XLOC_134862	XLOC_455384	0.3989	0.0691	0.1732
XLOC_289744	XLOC_390388	0.3989	0.1496	0.375
XLOC_139240	XLOC_441469	0.399	0.1209	0.303
XLOC_012957	XLOC_063763	0.3993	0.1037	0.2597
XLOC_299441	XLOC_385718	0.3996	0.2099	0.5252
XLOC_076185	XLOC_099981	0.4013	0.0513	0.1278
XLOC_074273	XLOC_343763	0.402	0.1023	0.2544
XLOC_110726	XLOC_458784	0.4021	0.0343	0.0854
XLOC_014298	XLOC_380203	0.4025	0.1168	0.2903
XLOC_163852	XLOC_367636	0.4027	0.0958	0.2379
XLOC_197977	XLOC_323524	0.403	0.034	0.0845
XLOC_086349	XLOC_464378	0.4031	0.0576	0.1429
XLOC_138121	XLOC_464740	0.4033	0.1009	0.2502
XLOC_097059	XLOC_435026	0.4037	0.0716	0.1775
XLOC_242996	XLOC_377299	0.4037	0.0473	0.1172
XLOC_194535	XLOC_235332	0.4044	0.0671	0.1658
XLOC_160631	XLOC_214170-755	0.4055	0.0383	0.0945
XLOC_067002	XLOC_139543	0.4057	0.08	0.1972
XLOC_075769	XLOC_103509	0.4059	0.2572	0.6336
XLOC_184587	XLOC_431363	0.406	0.2211	0.5446
XLOC_021761	XLOC_343497	0.4061	0.1644	0.4048
XLOC_147200	XLOC_218519	0.4071	0.2051	0.5037
XLOC_228602	XLOC_455311	0.4071	0.6108	1.5004
XLOC_069278	XLOC_151989	0.4075	0.0508	0.1246
XLOC_300080	XLOC_439334	0.4081	0.0817	0.2001
XLOC_032018	XLOC_354879	0.4085	0.1208	0.2958
XLOC_294347	XLOC_359400	0.4085	0.0849	0.2078
XLOC_022837	XLOC_446287	0.4089	0.2294	0.561
XLOC_156276	XLOC_407150	0.4089	0.0861	0.2106
XLOC_161650	XLOC_410195	0.4089	0.1632	0.399
XLOC_331583	XLOC_460640	0.4092	0.0749	0.1831
XLOC_230813	XLOC_348312	0.4103	0.3108	0.7575
XLOC_219476-774	XLOC_428444-1378	0.4118	0.1623	0.394
XLOC_136062	XLOC_148300	0.4128	0.101	0.2446
XLOC_041709	XLOC_293180	0.4139	0.2382	0.5754
XLOC_382833	XLOC_455822	0.4141	0.0539	0.1302
XLOC_184220-672	XLOC_429906-1387	0.4162	0.0532	0.1279
XLOC_404953	XLOC_464549	0.4164	0.1075	0.2582
XLOC_183012	XLOC_372417	0.4175	0.151	0.3617
XLOC_095373	XLOC_413664	0.4178	0.1444	0.3455
XLOC_033432	XLOC_363587	0.4179	0.1263	0.3021
XLOC_244355	XLOC_433861	0.4183	0.1803	0.431
XLOC_069136	XLOC_242302	0.4188	0.1229	0.2935
XLOC_183842	XLOC_339436	0.4188	0.0859	0.2051
XLOC_018215	XLOC_298139	0.4202	0.212	0.5045
XLOC_171981	XLOC_223312	0.4203	0.065	0.1545
XLOC_057358	XLOC_163432	0.4215	0.1467	0.3481
XLOC_010344	XLOC_433096	0.4216	0.2784	0.6603
XLOC_461789	XLOC_464228	0.4221	0.083	0.1967
XLOC_239571	XLOC_439107	0.4222	0.2377	0.5631
XLOC_290446	XLOC_464146	0.4231	0.1134	0.2681
XLOC_058918	XLOC_188286	0.4237	0.0847	0.1998
XLOC_161865	XLOC_221014	0.4241	0.3987	0.9402
XLOC_029293	XLOC_398244	0.4257	0.0834	0.1959
XLOC_091365	XLOC_191281	0.4258	0.054	0.1269
XLOC_127674-462	XLOC_234401-797	0.4261	0.0483	0.1134
XLOC_178702	XLOC_373671	0.4268	0.1192	0.2793
XLOC_177246-647	XLOC_374278	0.4277	0.0805	0.1882
XLOC_350502	XLOC_449620	0.4278	0.0721	0.1685
XLOC_040819	XLOC_081121	0.4282	0.1177	0.2749
XLOC_356589	XLOC_395719	0.4284	0.0824	0.1923
XLOC_207582	XLOC_371059	0.4286	0.0982	0.2292
XLOC_183212	XLOC_339671	0.4332	0.0444	0.1026
XLOC_257835	XLOC_405115	0.4337	0.3571	0.8233
XLOC_184202	XLOC_386532	0.4339	0.098	0.2259
XLOC_250813	XLOC_333727	0.4345	0.1359	0.3129
XLOC_009527	XLOC_154059	0.4346	0.11	0.2531
XLOC_099575	XLOC_314716	0.4346	0.0932	0.2145
XLOC_041501	XLOC_246692	0.4351	0.149	0.3425
XLOC_001999	XLOC_108615	0.4354	0.0556	0.1278
XLOC_149465	XLOC_399426	0.4354	0.0703	0.1615
XLOC_231836	XLOC_364415	0.4365	0.1069	0.2449
XLOC_250803	XLOC_333732	0.4368	0.1979	0.453
XLOC_186588	XLOC_242386	0.4374	0.0702	0.1605
XLOC_237543	XLOC_273206	0.4391	0.15	0.3415
XLOC_061569	XLOC_106201	0.4396	0.0728	0.1655
XLOC_341153	XLOC_443270	0.4407	0.1324	0.3005
XLOC_069137	XLOC_242303	0.4411	0.3526	0.7993
XLOC_008327	XLOC_453408	0.4414	0.1508	0.3416
XLOC_055587	XLOC_237961	0.4418	0.2082	0.4713
XLOC_061650	XLOC_353557	0.4418	0.0742	0.168
XLOC_180311	XLOC_323883	0.4419	0.1044	0.2363
XLOC_004917	XLOC_167367	0.4427	0.1537	0.3473
XLOC_336243	XLOC_434781	0.4434	0.07	0.1579
XLOC_132842	XLOC_144953	0.4446	0.0599	0.1348
XLOC_237498	XLOC_272163	0.4446	0.2176	0.4893
XLOC_244074	XLOC_351870	0.445	0.1768	0.3974
XLOC_113313	XLOC_410815	0.4457	0.0694	0.1557
XLOC_000455	XLOC_122547	0.4461	0.1773	0.3974
XLOC_132165	XLOC_423918	0.4462	0.1233	0.2762
XLOC_091366	XLOC_191282	0.4464	0.1909	0.4276
XLOC_127523	XLOC_340902	0.4467	0.0679	0.152
XLOC_065201	XLOC_140251	0.4475	0.1869	0.4178
XLOC_026782	XLOC_091993	0.448	0.0831	0.1855
XLOC_029796	XLOC_211049	0.4483	0.0758	0.1692
XLOC_080106	XLOC_389100	0.4484	0.0983	0.2192
XLOC_142219	XLOC_148792	0.4488	0.2081	0.4638
XLOC_235012	XLOC_368742	0.4488	0.073	0.1626
XLOC_020631	XLOC_463923	0.452	0.119	0.2632
XLOC_058914	XLOC_188290	0.4532	0.1646	0.3631
XLOC_089324	XLOC_107018	0.4534	0.0951	0.2097
XLOC_117980	XLOC_402180	0.4538	0.0687	0.1515
XLOC_170486	XLOC_295841	0.454	0.0749	0.1651
XLOC_046074	XLOC_220623	0.4554	0.1677	0.3683
XLOC_194532	XLOC_235319	0.4564	0.219	0.4797
XLOC_036108	XLOC_413173	0.4582	0.0522	0.114
XLOC_231062	XLOC_265973	0.4586	0.0843	0.1839
XLOC_159676	XLOC_179823	0.4593	0.3351	0.7297
XLOC_299448	XLOC_385710	0.4595	0.1072	0.2333
XLOC_257935	XLOC_287722	0.4602	0.0591	0.1285
XLOC_196607	XLOC_324992	0.4612	0.1713	0.3714
XLOC_190468	XLOC_237395	0.4622	0.1511	0.3268
XLOC_102710	XLOC_120416	0.4635	0.0959	0.207
XLOC_016724	XLOC_359686	0.4643	0.2823	0.608
XLOC_057595	XLOC_390824	0.4659	0.1602	0.3439
XLOC_132379	XLOC_339207	0.4668	0.0747	0.16
XLOC_175989	XLOC_326680	0.4684	0.0626	0.1336
XLOC_003443	XLOC_205844	0.4689	0.0705	0.1504
XLOC_181212	XLOC_279422	0.4694	0.193	0.4111
XLOC_217326	XLOC_377569	0.4696	0.0569	0.1212
XLOC_157238	XLOC_215642	0.4698	0.2654	0.5649
XLOC_099573	XLOC_314702	0.4707	0.0919	0.1951
XLOC_024047	XLOC_144236	0.4709	0.2856	0.6065
XLOC_094277	XLOC_105664	0.4709	0.1565	0.3324
XLOC_192013	XLOC_334462	0.4709	0.2061	0.4377
XLOC_078141	XLOC_406412	0.4718	0.1355	0.2871
XLOC_082377	XLOC_301262	0.4731	0.1114	0.2354
XLOC_161652	XLOC_410189	0.4744	0.1	0.2108
XLOC_262244	XLOC_397195	0.476	0.0937	0.1968
XLOC_002201	XLOC_018634	0.4761	0.0899	0.1888
XLOC_229868	XLOC_374096	0.4782	0.1557	0.3256
XLOC_127008	XLOC_270884	0.4784	0.1581	0.3305
XLOC_249753	XLOC_311823	0.4786	0.1654	0.3456
XLOC_096901	XLOC_243838	0.4791	0.3515	0.7336
XLOC_064007	XLOC_395421	0.4814	0.1924	0.3996
XLOC_156110	XLOC_386207	0.4818	0.1036	0.2151
XLOC_225202	XLOC_302283	0.4821	0.1079	0.2238
XLOC_174299	XLOC_232560	0.4822	0.0999	0.2072
XLOC_191479	XLOC_311432	0.4838	0.103	0.2128
XLOC_136150	XLOC_318920	0.4853	0.0916	0.1888
XLOC_027724	XLOC_427207	0.4854	0.2748	0.5661
XLOC_156107	XLOC_386203	0.4865	0.1143	0.2351
XLOC_064948	XLOC_148559	0.487	0.2265	0.4652
XLOC_053140	XLOC_149050	0.4888	0.025	0.0512
XLOC_174298	XLOC_232558	0.4896	0.2514	0.5135
XLOC_250806	XLOC_333730	0.4898	0.0706	0.1442
XLOC_036806	XLOC_175040	0.4905	0.1364	0.278
XLOC_100984	XLOC_157856	0.4911	0.1314	0.2676
XLOC_102711	XLOC_120417	0.4913	0.2513	0.5116
XLOC_032010	XLOC_354887	0.4915	0.0706	0.1436
XLOC_008315	XLOC_453415	0.4923	0.4506	0.9153
XLOC_256447	XLOC_261907	0.4926	0.1896	0.3849
XLOC_148768	XLOC_158194	0.4959	0.0786	0.1585
XLOC_057357	XLOC_163433	0.4967	0.0696	0.1401
XLOC_174561	XLOC_373843	0.4987	0.0551	0.1105
XLOC_230815	XLOC_348307	0.4999	0.1752	0.3504
XLOC_062115	XLOC_062538	0.5012	0.0689	0.1374
XLOC_174517	XLOC_461575	0.5022	0.5232	1.0419
XLOC_336834	XLOC_395504	0.503	0.0926	0.1842
XLOC_051848	XLOC_224657	0.5031	0.0725	0.144
XLOC_314563	XLOC_335887	0.5035	0.1088	0.216
XLOC_195244	XLOC_286753	0.5036	0.1168	0.2319
XLOC_249175	XLOC_250538	0.5037	0.1387	0.2753
XLOC_177255	XLOC_374268	0.5056	0.3389	0.6703
XLOC_258576	XLOC_392098	0.5072	0.1271	0.2506
XLOC_013394	XLOC_235904	0.5078	0.2521	0.4965
XLOC_157508	XLOC_320434	0.5087	0.1196	0.235
XLOC_021757	XLOC_343502	0.509	0.1253	0.2462
XLOC_111707	XLOC_143381	0.5092	0.1717	0.3371
XLOC_186150	XLOC_351268	0.5094	0.1661	0.326
XLOC_221574	XLOC_404183	0.5094	0.1428	0.2803
XLOC_185527	XLOC_223736	0.5112	0.1912	0.374
XLOC_050652	XLOC_119351	0.5116	0.294	0.5746
XLOC_076182	XLOC_099984	0.5118	0.0939	0.1834
XLOC_137405	XLOC_333158	0.5145	0.1872	0.3639
XLOC_162457	XLOC_244327	0.5155	0.1398	0.2711
XLOC_000869	XLOC_375840	0.5157	0.2008	0.3894
XLOC_026206	XLOC_461593	0.5159	0.2755	0.5341
XLOC_150755	XLOC_200650	0.5176	0.1701	0.3286
XLOC_443612	XLOC_466402	0.5194	0.1367	0.2632
XLOC_116456	XLOC_269391	0.5196	0.3721	0.7161
XLOC_231061	XLOC_265974	0.5197	0.4326	0.8324
XLOC_123780	XLOC_130316	0.5203	0.095	0.1826
XLOC_225897	XLOC_400670	0.5204	0.11	0.2113
XLOC_241985	XLOC_399534	0.521	0.2928	0.562
XLOC_189405	XLOC_361807	0.5213	0.0564	0.1083
XLOC_104164	XLOC_126394	0.5236	0.2788	0.5325
XLOC_205807	XLOC_459619	0.5249	0.1283	0.2444
XLOC_157314	XLOC_442027	0.5256	0.3339	0.6353
XLOC_416723	XLOC_459848	0.5268	0.1352	0.2567
XLOC_133612	XLOC_296259	0.5335	0.2406	0.4509
XLOC_181535	XLOC_195610	0.5345	0.1013	0.1895
XLOC_160333	XLOC_432617	0.5354	0.1093	0.2041
XLOC_061776	XLOC_095407	0.5356	0.0693	0.1294
XLOC_164788	XLOC_203469	0.5395	0.0516	0.0957
XLOC_161396	XLOC_164620	0.5426	0.0643	0.1185
XLOC_270749	XLOC_412080	0.5468	0.4511	0.825
XLOC_218781	XLOC_337524	0.5473	0.1059	0.1935
XLOC_009883	XLOC_472326	0.5495	0.1629	0.2964
XLOC_039555	XLOC_161077	0.55	0.1453	0.2641
XLOC_107634	XLOC_440177	0.5518	0.5843	1.0589
XLOC_008883	XLOC_339760	0.5532	0.1614	0.2918
XLOC_166789	XLOC_379773	0.5532	0.1078	0.1949
XLOC_052250	XLOC_422337	0.5539	0.2093	0.3779
XLOC_085372	XLOC_141098	0.5573	0.1526	0.2738
XLOC_004706	XLOC_228049	0.5585	0.1283	0.2297
XLOC_103851	XLOC_170250	0.5587	0.4684	0.8385
XLOC_092817	XLOC_131602	0.5603	0.072	0.1286
XLOC_074319	XLOC_353173	0.5618	0.1807	0.3217
XLOC_175990	XLOC_326679	0.5636	0.1248	0.2215
XLOC_144717	XLOC_305789	0.5705	0.5079	0.8902
XLOC_221235	XLOC_250648	0.5733	0.0847	0.1478
XLOC_000272	XLOC_448733	0.5737	0.0677	0.118
XLOC_341160	XLOC_443272	0.5765	0.0991	0.1719
XLOC_164784	XLOC_203467	0.5766	0.2933	0.5086
XLOC_042717	XLOC_471382	0.5785	0.1504	0.2601
XLOC_165878	XLOC_309026	0.5811	0.2896	0.4984
XLOC_276167	XLOC_340248	0.5813	0.189	0.3251
XLOC_065382	XLOC_373895	0.5817	0.2013	0.346
XLOC_407750	XLOC_433810	0.583	0.3381	0.58
XLOC_147995	XLOC_203195	0.5831	0.0743	0.1274
XLOC_013503	XLOC_215727	0.5837	0.2321	0.3976
XLOC_394734	XLOC_424498	0.5843	0.2054	0.3516
XLOC_044881	XLOC_255366	0.5912	0.0965	0.1633
XLOC_217990	XLOC_292355	0.5933	0.381	0.6422
XLOC_175628	XLOC_291453	0.5939	0.1073	0.1808
XLOC_210280	XLOC_463136	0.5954	0.0626	0.1052
XLOC_047629	XLOC_186701	0.5964	0.0895	0.1501
XLOC_031951	XLOC_231723	0.5997	0.1791	0.2987
XLOC_193909	XLOC_204425	0.6017	0.0656	0.1089
XLOC_212710	XLOC_240715	0.6045	0.0957	0.1583
XLOC_002523	XLOC_090863	0.6071	0.0417	0.0687
XLOC_132162	XLOC_423920	0.6071	0.2743	0.4519
XLOC_025408	XLOC_195689	0.6074	0.2435	0.4008
XLOC_036354	XLOC_098660	0.6075	0.178	0.293
XLOC_195943	XLOC_374988	0.6081	0.2347	0.386
XLOC_118973	XLOC_197464	0.6085	0.4595	0.7551
XLOC_037738	XLOC_243385	0.6103	0.3423	0.5609
XLOC_265189	XLOC_420199	0.6122	0.2566	0.4191
XLOC_174565	XLOC_373838	0.6149	0.1364	0.2218
XLOC_022478	XLOC_227401	0.6173	0.0716	0.116
XLOC_078674	XLOC_443231	0.6186	0.4917	0.7948
XLOC_086541	XLOC_456239	0.6198	0.4871	0.786
XLOC_054163	XLOC_288874	0.624	0.1664	0.2667
XLOC_079258	XLOC_386892	0.6247	0.4569	0.7315
XLOC_020644	XLOC_450106	0.6284	0.0993	0.1581
XLOC_014758	XLOC_278058	0.6297	0.3843	0.6103
XLOC_102997	XLOC_372721	0.6323	0.4058	0.6418
XLOC_036813	XLOC_175048	0.6334	0.0621	0.098
XLOC_121674	XLOC_163387	0.6361	0.2556	0.4019
XLOC_133621	XLOC_296248	0.6399	0.2093	0.327
XLOC_059965	XLOC_100219	0.6403	0.118	0.1843
XLOC_095545	XLOC_471192	0.6408	0.0589	0.0919
XLOC_122875	XLOC_211492	0.6421	0.0704	0.1097
XLOC_025014	XLOC_163159	0.648	0.2331	0.3597
XLOC_022873	XLOC_465666	0.6499	0.2033	0.3127
XLOC_064298	XLOC_111765	0.6506	0.1375	0.2113
XLOC_170869	XLOC_215264	0.6513	0.1897	0.2913
XLOC_063739	XLOC_364337	0.6525	0.0587	0.0899
XLOC_199104	XLOC_305931	0.6621	0.1992	0.3009
XLOC_337278	XLOC_409013	0.6629	0.3159	0.4765
XLOC_157959	XLOC_363642	0.6693	0.3092	0.4619
XLOC_078533	XLOC_359312	0.6947	0.3662	0.5271
XLOC_143355	XLOC_444127	0.6954	0.2564	0.3688
XLOC_445116	XLOC_457859	0.699	0.0879	0.1258
XLOC_174524	XLOC_461572	0.6995	0.1207	0.1726
XLOC_140652	XLOC_237906	0.721	0.4943	0.6856
XLOC_090791	XLOC_372610	0.7453	0.2474	0.3319
XLOC_055585	XLOC_237960	0.7537	0.1088	0.1444
XLOC_061652	XLOC_353558	0.7609	0.1734	0.2278
XLOC_114945	XLOC_345951	0.7727	0.1983	0.2566
XLOC_104170	XLOC_126381	0.7733	0.2472	0.3197
XLOC_199098	XLOC_305944	0.7764	0.3756	0.4838
XLOC_003469	XLOC_205859	0.7768	0.1859	0.2393
XLOC_036574	XLOC_441616	0.7938	0.1625	0.2047
XLOC_110784	XLOC_397054	0.8164	0.0931	0.114
XLOC_059238	XLOC_410608	0.8303	0.3329	0.4009
XLOC_174564	XLOC_373840	1.3217	0.0438	0.0332
