# Supplementary material for: The fate of recent duplicated genes following a fourth-round whole genome duplication in a tetraploid fish, common carp (Cyprinus carpio)
Source: Sci Rep. 2015 Feb 3;5:8199. doi: 10.1038/srep08199 (PMC4314655; doi:10.1038/srep08199)
Supplement: Supplementary Information — Table S3 [file srep08199-s4.xls]

## Sheet: Gene-Ontology
Duplicated Gene	Gene Ontology Information
XLOC_192795	GO:0005216	GO:0006811	GO:0016020	GO:0055085
XLOC_423918	GO:0006457	GO:0008021	GO:0016020	GO:0031072	GO:0043524	GO:0051082
XLOC_284207-964	GO:0000139	GO:0005789	GO:0015031	GO:0016021	GO:0016192
XLOC_429490	GO:0003779	GO:0005516	GO:0006936	GO:0008092	GO:0017022	GO:0071944
XLOC_020513	GO:0005515
XLOC_266587	GO:0004672	GO:0004674	GO:0005524	GO:0005634	GO:0006468	GO:0006883	GO:0006974	GO:0007019	GO:0007616	GO:0008542	GO:0009069	GO:0010765	GO:0016020	GO:0016772	GO:0018105	GO:0030307	GO:0031115	GO:0032869	GO:0032880	GO:0043005	GO:0043066	GO:0043402	GO:0043423	GO:0048037	GO:0048156	GO:0048471	GO:0050775	GO:0051726
XLOC_123971	GO:0000166	GO:0003676	GO:0005730	GO:0005829	GO:0006200	GO:0016887	GO:0019899	GO:0030218	GO:0030263	GO:0045657
XLOC_139329	GO:0004871	GO:0005624	GO:0005741	GO:0005764	GO:0005769	GO:0005771	GO:0005789	GO:0005887	GO:0005916	GO:0005922	GO:0006915	GO:0006936	GO:0007154	GO:0007267	GO:0007507	GO:0008285	GO:0009268	GO:0010232	GO:0015075	GO:0015867	GO:0016044	GO:0016264	GO:0017124	GO:0022832	GO:0022857	GO:0030165	GO:0030660	GO:0031101	GO:0034220	GO:0035050	GO:0035143	GO:0035162	GO:0043123	GO:0043434	GO:0045121	GO:0045732	GO:0048812	GO:0051259	GO:0051924	GO:0055077	GO:0060272	GO:0070121
XLOC_162455	GO:0005789	GO:0006633	GO:0007249	GO:0007254	GO:0007266	GO:0016021	GO:0016829
XLOC_351275	GO:0000178	GO:0003723	GO:0004527	GO:0004872	GO:0005730	GO:0005737	GO:0006364	GO:0007165
XLOC_078197	GO:0000993	GO:0008284	GO:0010564	GO:0016591	GO:0045944	GO:0070940
XLOC_263685-912	GO:0004396	GO:0005524	GO:0005730	GO:0005739	GO:0005975	GO:0005982	GO:0005985	GO:0006000	GO:0006012	GO:0006013	GO:0006040	GO:0006094	GO:0006096	GO:0016773	GO:0019872	GO:0046835
XLOC_179822-653	GO:0004930	GO:0007186	GO:0016021
XLOC_104164	GO:0000785	GO:0003677	GO:0003682	GO:0005546	GO:0005547	GO:0005634	GO:0006310	GO:0008270	GO:0030183	GO:0033077	GO:0033151	GO:0035064	GO:0043325	GO:0080025
XLOC_469610	GO:0016021
XLOC_081422	GO:0001539	GO:0005856	GO:0006355	GO:0007368	GO:0007517	GO:0030017	GO:0032006	GO:0035058	GO:0042073	GO:0042462	GO:0042995	GO:0045494
XLOC_117461	GO:0005515	GO:0008201	GO:0016021
XLOC_158336	GO:0000159	GO:0005488	GO:0005515	GO:0005737	GO:0007165	GO:0008601	GO:0043231
XLOC_385150	GO:0000122	GO:0001106	GO:0005488	GO:0005665	GO:0005737	GO:0006457	GO:0009615	GO:0010923	GO:0016272	GO:0042981	GO:0051082	GO:0071363
XLOC_054754-200	GO:0005097	GO:0005622	GO:0032313
XLOC_323599	GO:0004930	GO:0005488	GO:0007186	GO:0016020	GO:0016021	GO:0035586
XLOC_086468	GO:0005576
XLOC_356030	GO:0005769	GO:0005792	GO:0005886	GO:0005905	GO:0006895	GO:0006897	GO:0007187	GO:0007218	GO:0007268	GO:0008333	GO:0008624	GO:0009986	GO:0010465	GO:0010468	GO:0014902	GO:0016021	GO:0016050	GO:0016492	GO:0019899	GO:0030140	GO:0030379	GO:0030425	GO:0031090	GO:0032509	GO:0032868	GO:0043025	GO:0043066	GO:0046323	GO:0048011	GO:0048227	GO:0048406	GO:0048471	GO:0051005
XLOC_184655	GO:0000083	GO:0000084	GO:0000122	GO:0000307	GO:0000701	GO:0000722	GO:0003677	GO:0005652	GO:0005663	GO:0005667	GO:0005730	GO:0005737	GO:0006271	GO:0006275	GO:0006283	GO:0006287	GO:0006297	GO:0006298	GO:0006886	GO:0007507	GO:0008134	GO:0008283	GO:0009617	GO:0015630	GO:0019985	GO:0030337	GO:0030971	GO:0032077	GO:0032139	GO:0032201	GO:0032405	GO:0033993	GO:0042575	GO:0042802	GO:0043596	GO:0043626	GO:0046686	GO:0048015	GO:0070557
XLOC_342964	GO:0000276	GO:0015078	GO:0015986	GO:0046933
XLOC_334524-1118	GO:0000166	GO:0005388	GO:0005524	GO:0006754	GO:0006812	GO:0007605	GO:0016020	GO:0016021	GO:0016529	GO:0019829	GO:0046872	GO:0048840	GO:0048919	GO:0060119	GO:0070588
XLOC_186149	GO:0006811	GO:0016020
XLOC_079949	GO:0005923	GO:0016301	GO:0016310
XLOC_171775	GO:0004842	GO:0004872	GO:0005515	GO:0007165	GO:0008270	GO:0016567	GO:0042981	GO:0046872
XLOC_096932	GO:0000084	GO:0000209	GO:0000216	GO:0000502	GO:0002474	GO:0003676	GO:0005488	GO:0005829	GO:0006521	GO:0006977	GO:0007275	GO:0007283	GO:0008270	GO:0016032	GO:0016071	GO:0016607	GO:0030154	GO:0031145	GO:0042981	GO:0051437
XLOC_236789	GO:0003924	GO:0004871	GO:0005246	GO:0005515	GO:0005834	GO:0006112	GO:0006184	GO:0006810	GO:0007186	GO:0007204	GO:0007268	GO:0031702	GO:0048471	GO:0051020	GO:0071377
XLOC_281862	GO:0000902	GO:0002088	GO:0005243	GO:0005922	GO:0007154	GO:0007267	GO:0007605	GO:0016021	GO:0035265	GO:0042552	GO:0042803	GO:0043209	GO:0055085
XLOC_286747	GO:0008270
XLOC_075769	GO:0005515
XLOC_267342	GO:0005515	GO:0031325	GO:0044260	GO:0044281	GO:0044421	GO:0055114	GO:0060255	GO:0080090
XLOC_181213	GO:0005922	GO:0007154	GO:0007276	GO:0007416	GO:0016021	GO:0050908	GO:0055077	GO:0055085
XLOC_058478	GO:0005515	GO:0005634	GO:0005737	GO:0007165	GO:0030855	GO:0048513	GO:0048523
XLOC_097167	GO:0003676	GO:0005125	GO:0005127	GO:0005138	GO:0005615	GO:0005634	GO:0005829	GO:0005896	GO:0006955	GO:0008083	GO:0008284	GO:0014068	GO:0030307	GO:0030424	GO:0032838	GO:0042517	GO:0043025	GO:0043410	GO:0043524	GO:0043526	GO:0046533	GO:0046668	GO:0046872	GO:0046887	GO:0048143	GO:0048644	GO:0048680	GO:0051291	GO:0060075	GO:0060081	GO:0070120
XLOC_411994	GO:0000166	GO:0008152	GO:0016491	GO:0055114
XLOC_012809	GO:0000122	GO:0000989	GO:0001085	GO:0003677	GO:0003682	GO:0003700	GO:0004407	GO:0005515	GO:0005667	GO:0005730	GO:0006333	GO:0006355	GO:0008270	GO:0016581	GO:0043565	GO:0044212	GO:0045449	GO:0045944	GO:0060215
XLOC_092386	GO:0016021
XLOC_472326	GO:0005886
XLOC_371622	GO:0005509	GO:0005544	GO:0005737	GO:0050819
XLOC_298661	GO:0003676	GO:0005622	GO:0008270	GO:0046872
XLOC_414363	GO:0000045	GO:0000407	GO:0032403	GO:0042802
XLOC_260895	GO:0004177	GO:0005622	GO:0005737	GO:0006508	GO:0008235	GO:0019538	GO:0030145
XLOC_128217	GO:0005242	GO:0006813	GO:0007268	GO:0008076	GO:0016020	GO:0016021	GO:0034765	GO:0042802
XLOC_428210-1375	GO:0003700	GO:0005515	GO:0005634	GO:0006355	GO:0008270
XLOC_132481	GO:0004144	GO:0005739	GO:0005792	GO:0005811	GO:0016747	GO:0019432	GO:0019915	GO:0030176	GO:0034383	GO:0035336	GO:0035356	GO:0042632	GO:0042803	GO:0042967	GO:0046339	GO:0048471	GO:0055089	GO:0060613	GO:0071400
XLOC_099575	GO:0008152	GO:0008967	GO:0016787	GO:0046487
XLOC_113036-420	GO:0016311	GO:0016791
XLOC_214170-756	GO:0000136	GO:0000506	GO:0004582	GO:0006506	GO:0009059	GO:0030176	GO:0031647	GO:0033185
XLOC_122864	GO:0003676	GO:0005622	GO:0008270	GO:0046872
XLOC_096940	GO:0001948	GO:0005529	GO:0005788	GO:0030433
XLOC_090238-331	GO:0005815	GO:0005819	GO:0005874	GO:0006810
XLOC_328028	GO:0003824	GO:0004075	GO:0004658	GO:0005524	GO:0005759	GO:0006550	GO:0006552	GO:0006574	GO:0006633	GO:0006635	GO:0008152	GO:0009343	GO:0009374	GO:0016874	GO:0019899	GO:0046872
XLOC_142219	GO:0000413	GO:0003755	GO:0005528	GO:0006457	GO:0033017
XLOC_199098	GO:0000976	GO:0003677	GO:0003700	GO:0005634	GO:0005667	GO:0006355	GO:0030326	GO:0030855	GO:0042472	GO:0043565	GO:0045449	GO:0048646	GO:0050679	GO:0060021	GO:0060322
XLOC_444261	GO:0000166	GO:0000186	GO:0004672	GO:0004674	GO:0005515	GO:0005524	GO:0005737	GO:0006468	GO:0009069	GO:0016772	GO:0043507
XLOC_333730	GO:0004536	GO:0006308	GO:0016888
XLOC_064300	GO:0005634
XLOC_162338	GO:0005488	GO:0005743	GO:0006783	GO:0006828	GO:0016021	GO:0016530	GO:0055085
XLOC_431366	GO:0002091	GO:0004725	GO:0005634	GO:0005774	GO:0005829	GO:0006570	GO:0008021	GO:0008138	GO:0014069	GO:0016311	GO:0016791	GO:0030424	GO:0035335	GO:0042803	GO:0051262	GO:0060079
XLOC_271356	GO:0000084	GO:0000209	GO:0000216	GO:0000502	GO:0002474	GO:0005488	GO:0005829	GO:0006521	GO:0006977	GO:0007275	GO:0007283	GO:0016032	GO:0016071	GO:0016607	GO:0030154	GO:0031145	GO:0042981	GO:0051437
XLOC_163433	GO:0003676	GO:0005515	GO:0008270	GO:0046872	GO:0071339
XLOC_212120	GO:0000118	GO:0003700	GO:0003714	GO:0005515	GO:0005667	GO:0016481	GO:0045449	GO:0045892
XLOC_283254	GO:0005488
XLOC_328476	GO:0005737	GO:0007283
XLOC_232558	GO:0000166	GO:0000381	GO:0003676	GO:0005515	GO:0005634	GO:0036002	GO:0048025	GO:0051148
XLOC_149054	GO:0000166	GO:0000380	GO:0003676	GO:0003697	GO:0003727	GO:0005654	GO:0005730	GO:0005737	GO:0006405	GO:0030530	GO:0044419	GO:0051028	GO:0051170	GO:0071013
XLOC_132332	GO:0001968	GO:0005604	GO:0005614	GO:0008201	GO:0010811	GO:0030198
XLOC_163387	GO:0003690	GO:0003700	GO:0003705	GO:0005667	GO:0006309	GO:0006355	GO:0007165	GO:0007389	GO:0008134	GO:0008301	GO:0009410	GO:0009790	GO:0009888	GO:0030331	GO:0031624	GO:0043028	GO:0043280	GO:0043565	GO:0045944	GO:0048513	GO:0051090
XLOC_382890	GO:0000785	GO:0000795	GO:0005737	GO:0008156	GO:0008278	GO:0009636	GO:0035562	GO:0045875	GO:0071922
XLOC_001355	GO:0000122	GO:0000978	GO:0001078	GO:0001102	GO:0001191	GO:0003677	GO:0003705	GO:0003714	GO:0005667	GO:0006355	GO:0010832	GO:0010944	GO:0016481	GO:0017053	GO:0032922	GO:0046982	GO:0046983	GO:0051577	GO:0070888	GO:0071820
XLOC_199936	GO:0003924	GO:0005509	GO:0005515	GO:0005524	GO:0005525	GO:0005811	GO:0005886	GO:0006184	GO:0006886	GO:0006897	GO:0010886	GO:0030139	GO:0031095	GO:0031901	GO:0032456	GO:0034383	GO:0042632	GO:0051260	GO:0055038
XLOC_085666	GO:0005515	GO:0005829	GO:0015031	GO:0046983
XLOC_330230-1107	GO:0000166	GO:0005524	GO:0006812	GO:0008152	GO:0015662	GO:0016021	GO:0016887	GO:0019829	GO:0046872
XLOC_229944	GO:0003723	GO:0005737	GO:0006355	GO:0006974	GO:0007049	GO:0008284	GO:0040008
XLOC_170486	GO:0003677
XLOC_459615-1458	GO:0005525
XLOC_179823	GO:0005762	GO:0007005	GO:0019843	GO:0048513
XLOC_141948-521	GO:0000166	GO:0002428	GO:0002474	GO:0002483	GO:0002684	GO:0005524	GO:0006810	GO:0009987	GO:0015197	GO:0015833	GO:0016021	GO:0016887	GO:0017111	GO:0042626	GO:0042825	GO:0046686	GO:0046977	GO:0055085
XLOC_301251	GO:0005671	GO:0006355	GO:0035064	GO:0043966	GO:0070461
XLOC_337522	GO:0004408	GO:0005739	GO:0015994	GO:0016020
XLOC_248303	GO:0005923	GO:0016021	GO:0016338	GO:0042802	GO:0070830
XLOC_207584	GO:0003677	GO:0005515	GO:0006355	GO:0008270
XLOC_250505	GO:0005739	GO:0006917	GO:0042981
XLOC_093128	GO:0048518	GO:0050794
XLOC_439107	GO:0005515
XLOC_190479-684	GO:0005515	GO:0007601	GO:0007634
XLOC_226242	GO:0000166	GO:0003676	GO:0003723	GO:0005516	GO:0005634	GO:0005737	GO:0005886	GO:0006355	GO:0007067	GO:0008270	GO:0021954
XLOC_090822	GO:0004842	GO:0005515	GO:0005634	GO:0005737	GO:0005886	GO:0006464	GO:0016881	GO:0045121
XLOC_387610	GO:0005741	GO:0006626
XLOC_076655	GO:0000398	GO:0005654	GO:0005689
XLOC_191142	GO:0005509	GO:0005515	GO:0005783	GO:0006457	GO:0051082
XLOC_122551-448	GO:0004518	GO:0005515	GO:0006302	GO:0007368	GO:0016605	GO:0030512	GO:0046872	GO:0060027	GO:0070260
XLOC_178703	GO:0003779	GO:0005524	GO:0005856	GO:0030833
XLOC_067003	GO:0003676	GO:0004888	GO:0005515	GO:0005622	GO:0006954	GO:0007165	GO:0016021	GO:0045087	GO:0046872
XLOC_173822-638	GO:0016021
XLOC_392098	GO:0003677	GO:0005622	GO:0005634	GO:0031323	GO:0035098	GO:0044260	GO:0048523	GO:0048731	GO:0060255	GO:0080090
XLOC_167469	GO:0008219
XLOC_357600	GO:0003824	GO:0003985	GO:0006090	GO:0006550	GO:0006552	GO:0006554	GO:0006568	GO:0006574	GO:0006633	GO:0008152	GO:0016747	GO:0018874	GO:0042967	GO:0046950
XLOC_191479	GO:0005515	GO:0005622	GO:0042981
XLOC_324411	GO:0004798	GO:0005524	GO:0005829	GO:0006206	GO:0006233	GO:0007049	GO:0008283	GO:0015949	GO:0046940	GO:0050145	GO:0071363
XLOC_242386	GO:0002040	GO:0004197	GO:0005044	GO:0006508	GO:0006955	GO:0007165	GO:0008234	GO:0030247	GO:0030414
XLOC_143372	GO:0005488	GO:0005743	GO:0006839	GO:0016021	GO:0031966
XLOC_443615	GO:0005125	GO:0005515	GO:0005576	GO:0006954	GO:0007165
XLOC_085665	GO:0003676
XLOC_029293	GO:0006810	GO:0016020
XLOC_390388	GO:0000123	GO:0003700	GO:0003824	GO:0004402	GO:0005515	GO:0005634	GO:0005667	GO:0005730	GO:0006260	GO:0006355	GO:0008270	GO:0016020	GO:0016747	GO:0042967	GO:0043966	GO:0043981	GO:0043982	GO:0043983	GO:0043984	GO:0045449
XLOC_225477	GO:0004872	GO:0005886	GO:0007165	GO:0009615	GO:0016021
XLOC_096512	GO:0005488	GO:0005515	GO:0030246
XLOC_390356	GO:0005097	GO:0005737	GO:0032313	GO:0032851
XLOC_168208	GO:0005488	GO:0005515	GO:0005634	GO:0005737	GO:0006886	GO:0006915	GO:0007589	GO:0008262	GO:0008283	GO:0008536	GO:0042980
XLOC_229846	GO:0000139	GO:0005338	GO:0005351	GO:0008643	GO:0015780	GO:0015992	GO:0016021	GO:0034219	GO:0034220
XLOC_410189	GO:0003723	GO:0003729	GO:0004872	GO:0007165
XLOC_016725	GO:0000086	GO:0000139	GO:0000166	GO:0006200	GO:0006855	GO:0008152	GO:0009986	GO:0016021	GO:0016311	GO:0016324	GO:0016791	GO:0042626	GO:0046581	GO:0060548	GO:0072089
XLOC_428443	GO:0005215	GO:0005452	GO:0005515	GO:0006810	GO:0006820	GO:0006821	GO:0008509	GO:0015106	GO:0015701	GO:0016020	GO:0016021	GO:0030218	GO:0034220	GO:0035162
XLOC_320131	GO:0005515	GO:0005634	GO:0005737	GO:0008270
XLOC_221014	GO:0005128	GO:0005179	GO:0005576	GO:0006950	GO:0007165	GO:0043249	GO:0048471
XLOC_271256-938	GO:0003824	GO:0006687	GO:0008195	GO:0009395	GO:0016020	GO:0046486	GO:0046839
XLOC_156619	GO:0003824	GO:0004619	GO:0006096	GO:0008152	GO:0016868
XLOC_189405	GO:0003676	GO:0005488	GO:0008270
XLOC_286778	GO:0003824	GO:0004252	GO:0005509	GO:0005515	GO:0005576	GO:0006508	GO:0007596
XLOC_296170	GO:0000502	GO:0004221	GO:0004866	GO:0005515	GO:0005625	GO:0005886	GO:0006511	GO:0007268	GO:0008234	GO:0009986	GO:0010951	GO:0016023	GO:0016579	GO:0019717	GO:0036459	GO:0050920	GO:0061136	GO:0070628
XLOC_092863	GO:0003824	GO:0008152	GO:0044424
XLOC_464050	GO:0004367	GO:0004368	GO:0005509	GO:0005743	GO:0006072	GO:0006094	GO:0006734	GO:0009331	GO:0016491	GO:0046486	GO:0052591	GO:0055114
XLOC_365180	GO:0005737	GO:0007034	GO:0015031	GO:0030904
XLOC_113313	GO:0003677	GO:0006351	GO:0006355
XLOC_091993	GO:0005515
XLOC_047639	GO:0003924	GO:0005200	GO:0005525	GO:0005737	GO:0005874	GO:0006184	GO:0007017	GO:0007018	GO:0007411	GO:0030424	GO:0043234	GO:0051225	GO:0051258
XLOC_041502	GO:0005515	GO:0005622	GO:0042981
XLOC_453398	GO:0005515
XLOC_032844	GO:0003824	GO:0004415	GO:0005975
XLOC_355404	GO:0016021
XLOC_299011	GO:0006886	GO:0006888	GO:0008270	GO:0030127
XLOC_373906-1222	GO:0005515	GO:0005789	GO:0005792	GO:0016021	GO:0042645
XLOC_385710	GO:0008289
XLOC_373671	GO:0006281
XLOC_005208	GO:0003677	GO:0003700	GO:0003707	GO:0004879	GO:0005515	GO:0005634	GO:0006355	GO:0008270	GO:0030522	GO:0043401	GO:0043565	GO:0046872
XLOC_382212	GO:0006090	GO:0006544	GO:0006563	GO:0006566	GO:0008152	GO:0008465	GO:0016616	GO:0016618	GO:0030267	GO:0046487	GO:0048037	GO:0051287	GO:0055114
XLOC_131872-483	GO:0003824	GO:0003873	GO:0004331	GO:0005524	GO:0006000	GO:0006003	GO:0006013	GO:0008152	GO:0016310
XLOC_320124	GO:0000786	GO:0003677	GO:0005634	GO:0006334	GO:0031640	GO:0042742	GO:0046982	GO:0050832
XLOC_122875	GO:0007218	GO:0007268
XLOC_455630	GO:0006511	GO:0042221
XLOC_092006	GO:0005515	GO:0005813	GO:0007049	GO:0008022	GO:0008284	GO:0019899	GO:0031145	GO:0031915	GO:0043234	GO:0048471	GO:0050773	GO:0051301	GO:0051488	GO:0090129
XLOC_435026	GO:0004930	GO:0005624	GO:0005886	GO:0005887	GO:0007186	GO:0007197	GO:0007268	GO:0016021	GO:0016907	GO:0040012	GO:0043005	GO:0044424	GO:0044456	GO:0044463
XLOC_114314-428	GO:0005576
XLOC_195646	GO:0003677	GO:0005634	GO:0006355	GO:0045892	GO:0046983
XLOC_279421	GO:0005922	GO:0007154	GO:0009416	GO:0016021	GO:0050953	GO:0055077
XLOC_364336	GO:0003735	GO:0005622	GO:0005840	GO:0006412	GO:0015934	GO:0042254
XLOC_373751	GO:0005524	GO:0005788	GO:0006457	GO:0006950	GO:0035889	GO:0051082
XLOC_014634	GO:0005634	GO:0008168	GO:0019843	GO:0031167	GO:0070037
XLOC_432566-1391	GO:0000287	GO:0003924	GO:0005525	GO:0005622	GO:0006184	GO:0007165	GO:0007264	GO:0009898	GO:0015031	GO:0016020	GO:0019003
XLOC_049164-183	GO:0000166	GO:0003824	GO:0004477	GO:0004487	GO:0004488	GO:0005739	GO:0006730	GO:0009396	GO:0046487	GO:0055114
XLOC_026782	GO:0005515
XLOC_277178	GO:0003876	GO:0006144	GO:0006188	GO:0009168	GO:0019239
XLOC_260440	GO:0016020
XLOC_001999	GO:0005739
XLOC_102996	GO:0005515	GO:0005591	GO:0007155	GO:0014028
XLOC_408589-1315	GO:0005515	GO:0005622	GO:0035556
XLOC_287301	GO:0004672	GO:0004713	GO:0005515	GO:0005524	GO:0006468	GO:0016772
XLOC_165878	GO:0006979	GO:0008152	GO:0016671	GO:0030091	GO:0033743	GO:0043231	GO:0044444	GO:0046872	GO:0055114
XLOC_161079	GO:0005737	GO:0008168	GO:0009019	GO:0016740	GO:0030488	GO:0032259	GO:0043231
XLOC_390824	GO:0005506	GO:0016491	GO:0016705	GO:0016706	GO:0031418	GO:0055114
XLOC_407249	GO:0003677	GO:0003700	GO:0005634	GO:0005667	GO:0006355	GO:0007399	GO:0043565	GO:0045449	GO:0045893	GO:0046982
XLOC_186701	GO:0000275	GO:0006119	GO:0015986	GO:0046933	GO:0046961
XLOC_036574	GO:0001525	GO:0005201	GO:0005581	GO:0005587	GO:0005605	GO:0007155	GO:0007412	GO:0007528	GO:0030198	GO:0030855	GO:0031290	GO:0031594	GO:0048407	GO:0071230
XLOC_134214	GO:0005179	GO:0005198	GO:0005515	GO:0005615	GO:0005625	GO:0005792	GO:0006886	GO:0007165	GO:0016192	GO:0030126	GO:0030157	GO:0030903
XLOC_175040	GO:0000910	GO:0003924	GO:0005525	GO:0005622	GO:0005829	GO:0005886	GO:0006184	GO:0006886	GO:0006913	GO:0006935	GO:0007049	GO:0007165	GO:0007264	GO:0007265	GO:0009986	GO:0015031	GO:0016020	GO:0017157	GO:0030139	GO:0030496	GO:0031532	GO:0031755	GO:0032154	GO:0044419	GO:0048011	GO:0051491	GO:0051665
XLOC_197599	GO:0000139	GO:0005338	GO:0005351	GO:0008643	GO:0015780	GO:0015992	GO:0016021	GO:0034219	GO:0034220
XLOC_216165-763	GO:0003824	GO:0010181	GO:0016491	GO:0055114
XLOC_372223	GO:0005813	GO:0007601	GO:0008289	GO:0042953	GO:0070121
XLOC_163155-591	GO:0005509
XLOC_013394	GO:0005509	GO:0016459
XLOC_061569	GO:0005739	GO:0016020
XLOC_144236	GO:0003735	GO:0005622	GO:0005840	GO:0006412	GO:0019843	GO:0042254	GO:0046872
XLOC_031950	GO:0000902	GO:0001525	GO:0002292	GO:0004872	GO:0005515	GO:0007275	GO:0007399	GO:0016020	GO:0022603	GO:0050794
XLOC_113959-423	GO:0000774	GO:0005743	GO:0006457	GO:0042803	GO:0051082	GO:0051087
XLOC_219476-774	GO:0000124	GO:0005515	GO:0005667	GO:0016578	GO:0030374	GO:0045893	GO:0045941	GO:0046872
XLOC_198152	GO:0000132	GO:0001649	GO:0001702	GO:0001755	GO:0001839	GO:0001934	GO:0001947	GO:0003129	GO:0003151	GO:0005099	GO:0005102	GO:0005109	GO:0005576	GO:0005578	GO:0005615	GO:0005737	GO:0005886	GO:0007264	GO:0007275	GO:0007417	GO:0007492	GO:0008078	GO:0009950	GO:0009952	GO:0010470	GO:0014036	GO:0016055	GO:0016337	GO:0017147	GO:0019838	GO:0030100	GO:0030182	GO:0030282	GO:0030295	GO:0030308	GO:0030325	GO:0030335	GO:0030336	GO:0031016	GO:0032320	GO:0032915	GO:0033337	GO:0034394	GO:0042803	GO:0043066	GO:0043234	GO:0044212	GO:0045859	GO:0045892
XLOC_126347	GO:0003746	GO:0005840	GO:0005853	GO:0006414	GO:0006448
XLOC_444120	GO:0000084	GO:0000209	GO:0000216	GO:0002474	GO:0004175	GO:0004298	GO:0005515	GO:0005654	GO:0005829	GO:0005839	GO:0006511	GO:0006521	GO:0006977	GO:0008152	GO:0016032	GO:0016071	GO:0019773	GO:0031145	GO:0042981	GO:0044419	GO:0051436	GO:0051437	GO:0051603
XLOC_057008-208	GO:0000184
XLOC_142739	GO:0003887	GO:0005515	GO:0005622	GO:0005671	GO:0006260	GO:0042575	GO:0043565	GO:0043966	GO:0046982
XLOC_062962	GO:0000785	GO:0000987	GO:0001658	GO:0001666	GO:0001701	GO:0001702	GO:0003682	GO:0003700	GO:0005515	GO:0005518	GO:0005581	GO:0005622	GO:0005667	GO:0005813	GO:0006355	GO:0007179	GO:0007183	GO:0007492	GO:0007498	GO:0008285	GO:0010718	GO:0010862	GO:0014033	GO:0030308	GO:0030509	GO:0030511	GO:0030616	GO:0032444	GO:0032525	GO:0032909	GO:0042177	GO:0042803	GO:0045449	GO:0045892	GO:0045944	GO:0048589	GO:0048663	GO:0048733	GO:0048859	GO:0051098	GO:0051797	GO:0060021	GO:0060391	GO:0060395	GO:0060548	GO:0070411	GO:0070412	GO:0071141	GO:0071559
XLOC_294593	GO:0005743	GO:0042719	GO:0045039	GO:0046872
XLOC_039196-126	GO:0016020
XLOC_450101-1436	GO:0000166	GO:0003676	GO:0003723	GO:0005515	GO:0005730	GO:0005737	GO:0006369	GO:0006376	GO:0006406	GO:0016607	GO:0031124
XLOC_393494	GO:0005515	GO:0005622	GO:0008270
XLOC_302531	GO:0005509	GO:0005743	GO:0016021	GO:0055085
XLOC_173890	GO:0005515	GO:0035556
XLOC_042852	GO:0000166	GO:0008152	GO:0016491	GO:0055114
XLOC_008315	GO:0005102	GO:0005515	GO:0005576	GO:0007275	GO:0016055
XLOC_048753	GO:0003824	GO:0008270	GO:0016787
XLOC_202294	GO:0005507	GO:0005743	GO:0006825	GO:0006878	GO:0008535	GO:0032501
XLOC_092868	GO:0000060	GO:0003713	GO:0003779	GO:0005667	GO:0005886	GO:0015629	GO:0030017	GO:0035025	GO:0045941	GO:0045944	GO:0051091
XLOC_411443	GO:0005515	GO:0005737
XLOC_368742	GO:0005634	GO:0007517	GO:0030154	GO:0046983
XLOC_236188	GO:0005242	GO:0006813	GO:0007507	GO:0008076	GO:0015272	GO:0016020	GO:0016021	GO:0030016	GO:0032496	GO:0034765	GO:0043330	GO:0051607
XLOC_012808	GO:0003676	GO:0008270	GO:0046872
XLOC_194706	GO:0003676	GO:0005488	GO:0046872
XLOC_411452	GO:0005525	GO:0005622	GO:0006886	GO:0007264	GO:0015031
XLOC_100220	GO:0003677	GO:0003700	GO:0005515	GO:0005634	GO:0005667	GO:0005730	GO:0005739	GO:0006351	GO:0006355	GO:0009952	GO:0030879	GO:0043565	GO:0045449	GO:0045944	GO:0048706	GO:0060070	GO:0060326
XLOC_127079	GO:0003677	GO:0003824	GO:0004075	GO:0004736	GO:0005524	GO:0005743	GO:0005759	GO:0006094	GO:0006099	GO:0006522	GO:0006531	GO:0006633	GO:0009343	GO:0046686	GO:0046872
XLOC_182461	GO:0003677	GO:0003700	GO:0004871	GO:0005634	GO:0005667	GO:0005737	GO:0006355	GO:0007165	GO:0045449	GO:0046983	GO:0051402
XLOC_214574-760	GO:0005488
XLOC_239571	GO:0005515
XLOC_149539	GO:0000502	GO:0004221	GO:0004866	GO:0005515	GO:0005625	GO:0005886	GO:0006511	GO:0007268	GO:0008234	GO:0009986	GO:0010951	GO:0016023	GO:0016579	GO:0019717	GO:0036459	GO:0050920	GO:0061136	GO:0070628
XLOC_001993	GO:0000166	GO:0005515	GO:0005524	GO:0005635	GO:0005654	GO:0006200	GO:0006445	GO:0006954	GO:0008135	GO:0008494	GO:0016887	GO:0017111	GO:0042254	GO:0042788	GO:0043022	GO:0045948
XLOC_283841	GO:0000166	GO:0008152	GO:0016491	GO:0055114
XLOC_147220	GO:0000188	GO:0002819	GO:0004725	GO:0005730	GO:0005794	GO:0006470	GO:0006570	GO:0008138	GO:0016311	GO:0016791	GO:0017017	GO:0032496	GO:0032873	GO:0035335	GO:0043508	GO:0046329	GO:0060266
XLOC_110500	GO:0005737	GO:0005886	GO:0045111
XLOC_006360	GO:0005625	GO:0007601	GO:0042803	GO:0043010
XLOC_022468	GO:0003924	GO:0005525	GO:0005622	GO:0006184	GO:0007165	GO:0007264	GO:0015031	GO:0016020
XLOC_472095	GO:0007165	GO:0008083	GO:0008283	GO:0040007
XLOC_333732	GO:0005249	GO:0005515	GO:0006813	GO:0008076	GO:0051260
XLOC_250509	GO:0003777	GO:0005515	GO:0005524	GO:0005871	GO:0007018	GO:0008017
XLOC_072067	GO:0000785	GO:0003682	GO:0003690	GO:0003705	GO:0005667	GO:0005737	GO:0006357	GO:0007165	GO:0007389	GO:0007507	GO:0008134	GO:0008301	GO:0009888	GO:0042803	GO:0046982	GO:0048617	GO:0051090
XLOC_141948-520	GO:0016021	GO:0055085
XLOC_261907	GO:0005737
XLOC_029660	GO:0004092	GO:0005743	GO:0005777	GO:0005783	GO:0006522	GO:0006531	GO:0006631	GO:0006810	GO:0016746	GO:0042967
XLOC_412080	GO:0004129	GO:0005743	GO:0006123	GO:0015992	GO:0016021	GO:0045277
XLOC_289908-990	GO:0003779	GO:0005515	GO:0005856	GO:0030833
XLOC_140706-513	GO:0001666	GO:0003924	GO:0004871	GO:0005525	GO:0005622	GO:0005624	GO:0005625	GO:0005634	GO:0005739	GO:0005829	GO:0005938	GO:0006184	GO:0006357	GO:0006916	GO:0007160	GO:0007165	GO:0007229	GO:0007264	GO:0007266	GO:0007411	GO:0007519	GO:0009612	GO:0009749	GO:0015031	GO:0016020	GO:0016055	GO:0016459	GO:0017022	GO:0019904	GO:0030168	GO:0030307	GO:0030335	GO:0030424	GO:0030496	GO:0030521	GO:0030838	GO:0031098	GO:0032154	GO:0032587	GO:0033144	GO:0033688	GO:0035121	GO:0042074	GO:0042346	GO:0042493	GO:0043123	GO:0043124	GO:0043200	GO:0043280
XLOC_334463	GO:0000122	GO:0001755	GO:0003677	GO:0003700	GO:0005667	GO:0006355	GO:0007398	GO:0007498	GO:0009653	GO:0022008	GO:0030336	GO:0030900	GO:0043565	GO:0045449	GO:0048483	GO:0048522	GO:0050896	GO:0050931
XLOC_389501	GO:0004497	GO:0004510	GO:0005506	GO:0006568	GO:0008152	GO:0009072	GO:0016597	GO:0016714	GO:0042427	GO:0055114
XLOC_171441	GO:0005515	GO:0005576
XLOC_009750-35	GO:0005730	GO:0006915
XLOC_378684	GO:0005622	GO:0008270
XLOC_262899	GO:0005242	GO:0006813	GO:0007507	GO:0008076	GO:0015272	GO:0016021	GO:0030016	GO:0032496	GO:0034765	GO:0043330	GO:0051607	GO:0071805
XLOC_255360	GO:0000139	GO:0000309	GO:0003824	GO:0004515	GO:0005524	GO:0005634	GO:0006767	GO:0006769	GO:0009058	GO:0009435	GO:0016779	GO:0019357
XLOC_168204	GO:0001540	GO:0001701	GO:0005515	GO:0005546	GO:0005622	GO:0005886	GO:0006886	GO:0007626	GO:0010468	GO:0014047	GO:0014051	GO:0016079	GO:0030165	GO:0032403	GO:0035264	GO:0043234
XLOC_040826	GO:0005737
XLOC_184584	GO:0004725	GO:0005634	GO:0005774	GO:0006570	GO:0016311	GO:0016791	GO:0035335	GO:0042803	GO:0051262
XLOC_407515	GO:0000118	GO:0003714	GO:0005515	GO:0005667	GO:0005730	GO:0005737	GO:0005886	GO:0006357	GO:0016481	GO:0016568
XLOC_037688	GO:0005515	GO:0005604	GO:0005614	GO:0005615	GO:0010811	GO:0030514	GO:0045666
XLOC_178967	GO:0000159	GO:0005488	GO:0005515	GO:0005737	GO:0007165	GO:0008601	GO:0043231
XLOC_251342	GO:0000166	GO:0003777	GO:0005524	GO:0005856	GO:0005871	GO:0007018	GO:0008017
XLOC_442019	GO:0005737	GO:0005886	GO:0045111
XLOC_297110	GO:0005515	GO:0007126
XLOC_353558	GO:0005789	GO:0007010	GO:0016021	GO:0019915	GO:0022604
XLOC_351077	GO:0000187	GO:0004672	GO:0004674	GO:0004708	GO:0004713	GO:0004728	GO:0005524	GO:0005634	GO:0005816	GO:0005886	GO:0006468	GO:0006470	GO:0006570	GO:0007050	GO:0008285	GO:0009069	GO:0016772	GO:0030182	GO:0030216	GO:0045597	GO:0048870	GO:0060674	GO:0060711	GO:0090398
XLOC_250538	GO:0005515	GO:0044424
XLOC_178846	GO:0005739
XLOC_260068-899	GO:0005634	GO:0006915
XLOC_042239	GO:0005515	GO:0005813	GO:0016567	GO:0080008
XLOC_033607	GO:0005922	GO:0007154	GO:0016020	GO:0030054
XLOC_165010	GO:0003824	GO:0004419	GO:0005743	GO:0005759	GO:0006550	GO:0006552	GO:0006574	GO:0007005	GO:0009790	GO:0046872	GO:0046950
XLOC_299172	GO:0004872	GO:0005515	GO:0005576	GO:0005783	GO:0007165	GO:0007267	GO:0007275	GO:0007411	GO:0016020
XLOC_014631	GO:0003723	GO:0006364	GO:0008168	GO:0008757	GO:0032259
XLOC_353173	GO:0005515
XLOC_303841	GO:0003735	GO:0006412	GO:0015934	GO:0042254
XLOC_311712	GO:0005524	GO:0005739	GO:0032981	GO:0046872	GO:0051539	GO:0070584
XLOC_461385-1462	GO:0005634	GO:0006915
XLOC_054752	GO:0003677	GO:0005634	GO:0006260	GO:0007049
XLOC_298090-1018	GO:0004871	GO:0005515	GO:0005730	GO:0005737	GO:0005886	GO:0043123
XLOC_243531	GO:0000578	GO:0001649	GO:0001755	GO:0001934	GO:0003129	GO:0003151	GO:0005099	GO:0005102	GO:0005109	GO:0005576	GO:0005578	GO:0005615	GO:0005737	GO:0005886	GO:0006897	GO:0007264	GO:0007275	GO:0007492	GO:0009950	GO:0009952	GO:0010470	GO:0014036	GO:0016055	GO:0017147	GO:0019838	GO:0030282	GO:0030295	GO:0030308	GO:0030325	GO:0030335	GO:0030336	GO:0032320	GO:0032915	GO:0033337	GO:0034394	GO:0042074	GO:0042803	GO:0043065	GO:0043066	GO:0043234	GO:0044212	GO:0045859	GO:0045892	GO:0045893	GO:0046330	GO:0048706	GO:0048793	GO:0048844	GO:0051496
XLOC_162580	GO:0004672	GO:0004674	GO:0005057	GO:0005524	GO:0005622	GO:0006468	GO:0007165	GO:0009069	GO:0016772	GO:0035556	GO:0046872
XLOC_203711	GO:0004222	GO:0006508	GO:0008237	GO:0008270	GO:0046872
XLOC_053735	GO:0005515	GO:0005622	GO:0008270
XLOC_388952	GO:0005488	GO:0005515	GO:0005743	GO:0007417	GO:0016021	GO:0034551
XLOC_042169	GO:0000070	GO:0000079	GO:0005634	GO:0010389	GO:0019901	GO:0030261	GO:0051301	GO:0051726
XLOC_062368	GO:0004672	GO:0004683	GO:0004723	GO:0005516	GO:0005524	GO:0005654	GO:0005829	GO:0005886	GO:0005954	GO:0006468	GO:0006470	GO:0007268	GO:0007399	GO:0008287	GO:0009069	GO:0014733	GO:0016772	GO:0030073	GO:0030154	GO:0030666	GO:0033017	GO:0051924	GO:0060333
XLOC_426688	GO:0003824	GO:0004739	GO:0005739	GO:0006086	GO:0006094	GO:0006096	GO:0008152	GO:0009097	GO:0009098	GO:0009099	GO:0045254	GO:0055114
XLOC_096933	GO:0004930	GO:0005887	GO:0007186	GO:0016021
XLOC_284744	GO:0004221	GO:0006511	GO:0008234	GO:0008270	GO:0016579	GO:0036459
XLOC_420200	GO:0004930	GO:0007186	GO:0016021
XLOC_317810	GO:0004092	GO:0005743	GO:0005777	GO:0005783	GO:0006522	GO:0006531	GO:0006631	GO:0006810	GO:0016746	GO:0042967
XLOC_104267	GO:0005515
XLOC_127674-461	GO:0003774	GO:0005515	GO:0005524	GO:0007162	GO:0016459	GO:0030335	GO:0030864	GO:0031941	GO:0032956	GO:0043312	GO:0045088	GO:0050830
XLOC_136363	GO:0002040	GO:0005524	GO:0006950
XLOC_252012	GO:0003924	GO:0005525	GO:0005622	GO:0006184	GO:0007165	GO:0007264	GO:0015031	GO:0016020	GO:0048382
XLOC_463141	GO:0000151	GO:0000287	GO:0004672	GO:0004674	GO:0004712	GO:0004713	GO:0005524	GO:0005730	GO:0005737	GO:0006468	GO:0007224	GO:0009069	GO:0016772	GO:0018108	GO:0030145	GO:0042771	GO:0043130	GO:0045725
XLOC_372606	GO:0005515	GO:0005634	GO:0005829	GO:0005923	GO:0005938	GO:0006461	GO:0007049	GO:0007163	GO:0007409	GO:0016324	GO:0030334	GO:0043234	GO:0051301	GO:0070830
XLOC_213524	GO:0016021
XLOC_047649	GO:0007155	GO:0007601	GO:0016021
XLOC_355406	GO:0003677	GO:0003700	GO:0003714	GO:0005515	GO:0005634	GO:0005667	GO:0005730	GO:0008270	GO:0016481	GO:0016706	GO:0034647	GO:0034648	GO:0034721	GO:0045449	GO:0045892	GO:0055114
XLOC_459848	GO:0005515	GO:0016020
XLOC_023318	GO:0016740	GO:0016758
XLOC_121674	GO:0003700	GO:0005515	GO:0005667	GO:0006355	GO:0006915	GO:0007275	GO:0009410	GO:0043565	GO:0045449	GO:0048856	GO:0065009
XLOC_088463	GO:0000166	GO:0000398	GO:0003676	GO:0003723	GO:0005515	GO:0005654	GO:0005681	GO:0043484	GO:0060218
XLOC_227218-788	GO:0000070	GO:0000796	GO:0007076	GO:0030261	GO:0051301
XLOC_057669	GO:0003951	GO:0004143	GO:0004930	GO:0005886	GO:0006874	GO:0007186	GO:0007205	GO:0007608	GO:0008152	GO:0016021	GO:0016595
XLOC_151139	GO:0000082	GO:0004872	GO:0005262	GO:0005624	GO:0005634	GO:0005829	GO:0006511	GO:0006970	GO:0007050	GO:0007165	GO:0008285	GO:0008629	GO:0016032	GO:0031461	GO:0031625	GO:0044419	GO:0051480	GO:0070588
XLOC_141100	GO:0000079	GO:0003677	GO:0005524	GO:0005634	GO:0006270	GO:0006355	GO:0006396	GO:0017111	GO:0019901
XLOC_287732-978	GO:0005509	GO:0005515
XLOC_018292	GO:0005179	GO:0005198	GO:0005515	GO:0005615	GO:0005625	GO:0005792	GO:0006886	GO:0007165	GO:0016192	GO:0030117	GO:0030126	GO:0030157	GO:0030903
XLOC_154401-562	GO:0005488	GO:0005743	GO:0016021	GO:0020027	GO:0030218	GO:0055085
XLOC_441241	GO:0005739	GO:0016021	GO:0043234
XLOC_409029	GO:0004930	GO:0007186	GO:0016021	GO:0070915
XLOC_164613-594	GO:0001302	GO:0004252	GO:0005634	GO:0005794	GO:0016021
XLOC_076431	GO:0003677	GO:0003700	GO:0005634	GO:0005667	GO:0006355	GO:0007389	GO:0043565	GO:0045449
XLOC_231725	GO:0004872	GO:0005515	GO:0007275	GO:0016020
XLOC_455532-1448	GO:0006120	GO:0006744	GO:0006814	GO:0008137	GO:0015992	GO:0016651	GO:0055114
XLOC_309486	GO:0003743	GO:0003924	GO:0005488	GO:0005515	GO:0005525	GO:0005829	GO:0005840	GO:0006184	GO:0006413	GO:0006446	GO:0016070
XLOC_115596	GO:0000166	GO:0003723	GO:0005634	GO:0006396	GO:0030529
XLOC_187057-675	GO:0004605	GO:0005743	GO:0005783	GO:0007602	GO:0008654	GO:0016020	GO:0016021	GO:0016772	GO:0046486	GO:0070085
XLOC_122547	GO:0005488	GO:0044464
XLOC_340248	GO:0008168	GO:0032259
XLOC_237961	GO:0001542	GO:0001544	GO:0001547	GO:0001556	GO:0003690	GO:0003700	GO:0003705	GO:0005624	GO:0005667	GO:0005829	GO:0006355	GO:0006917	GO:0007389	GO:0008134	GO:0008286	GO:0008301	GO:0009790	GO:0009888	GO:0019901	GO:0030330	GO:0042127	GO:0042593	GO:0043565	GO:0045648	GO:0045944	GO:0051090	GO:0090090
XLOC_102140	GO:0016021	GO:0048741
XLOC_238425-813	GO:0004605	GO:0008654	GO:0016020	GO:0016021	GO:0016772	GO:0046486
XLOC_448614	GO:0004579	GO:0005789	GO:0005792	GO:0005886	GO:0008250	GO:0016021	GO:0018279	GO:0034097	GO:0042110	GO:0043687	GO:0045087
XLOC_363587	GO:0001772	GO:0005094	GO:0005096	GO:0005515	GO:0005737	GO:0007266	GO:0032880	GO:0043547
XLOC_320436	GO:0003824	GO:0004082	GO:0004083	GO:0004619	GO:0005829	GO:0006094	GO:0006096	GO:0006110	GO:0008152	GO:0016868	GO:0019901	GO:0043456	GO:0045730
XLOC_436284	GO:0008022
XLOC_059531	GO:0005515
XLOC_364415	GO:0005515	GO:0048009
XLOC_208115	GO:0000166	GO:0003678	GO:0003684	GO:0005515	GO:0005524	GO:0005622	GO:0005657	GO:0006200	GO:0006281	GO:0006310	GO:0008270	GO:0016887	GO:0017111	GO:0030529	GO:0031011	GO:0034644	GO:0035267	GO:0042802	GO:0043141	GO:0043967	GO:0043968	GO:0045892	GO:0048565	GO:0060420	GO:0071339
XLOC_232089	GO:0005198	GO:0005923	GO:0016021	GO:0035148	GO:0048546
XLOC_164784	GO:0005179	GO:0005576	GO:0007218	GO:0031843
XLOC_148768	GO:0005515
XLOC_309026	GO:0000318	GO:0005739	GO:0005783	GO:0006464	GO:0006979	GO:0008113	GO:0008270	GO:0016671	GO:0030091	GO:0033743	GO:0055114
XLOC_076428	GO:0003677	GO:0003700	GO:0005634	GO:0005667	GO:0006355	GO:0007275	GO:0043565	GO:0045449
XLOC_244509	GO:0003700	GO:0005667	GO:0006355	GO:0007623	GO:0043565	GO:0045449	GO:0046983
XLOC_056212	GO:0003676	GO:0005622	GO:0008270	GO:0021654	GO:0046872	GO:0048932
XLOC_190481	GO:0004221	GO:0005488	GO:0006511	GO:0008234	GO:0016579	GO:0036459
XLOC_348264	GO:0016020	GO:0043231	GO:0044444
XLOC_097644-363	GO:0003723	GO:0003735	GO:0005622	GO:0005840	GO:0005844	GO:0006412	GO:0006414	GO:0006415	GO:0007420	GO:0008284	GO:0009790	GO:0016071	GO:0019083	GO:0019843	GO:0022627	GO:0031018	GO:0042254	GO:0045727
XLOC_356802-1179	GO:0005515	GO:0007517
XLOC_198153	GO:0009966	GO:0031323	GO:0048523
XLOC_127000	GO:0005515	GO:0005581	GO:0005615	GO:0051260
XLOC_270881	GO:0000086	GO:0001934	GO:0001948	GO:0004672	GO:0004674	GO:0005524	GO:0005625	GO:0005634	GO:0005794	GO:0005813	GO:0005829	GO:0005876	GO:0005886	GO:0006281	GO:0006468	GO:0009069	GO:0016772	GO:0032436	GO:0032922	GO:0042277	GO:0042752	GO:0048471	GO:0050321	GO:0051219	GO:0051225	GO:0090263
XLOC_102533-372	GO:0004872	GO:0005515	GO:0007275	GO:0016020
XLOC_250511	GO:0004672	GO:0004674	GO:0005515	GO:0005524	GO:0005794	GO:0006468	GO:0006979	GO:0007163	GO:0007165	GO:0007507	GO:0009069	GO:0016772	GO:0046872	GO:0050772	GO:0051645
XLOC_297802	GO:0005509	GO:0005743	GO:0016021	GO:0055085
XLOC_364019	GO:0003723	GO:0003743	GO:0003964	GO:0005737	GO:0005840	GO:0005852	GO:0006278	GO:0006446
XLOC_163853	GO:0005085	GO:0005089	GO:0035023	GO:0035556
XLOC_205844	GO:0000139	GO:0005515	GO:0005634	GO:0005829	GO:0046209	GO:0051001
XLOC_156107	GO:0003824	GO:0009058
XLOC_209201	GO:0005509	GO:0005737	GO:0005921
XLOC_052410	GO:0000287	GO:0004019	GO:0005515	GO:0005525	GO:0005625	GO:0005737	GO:0005886	GO:0006144	GO:0006164	GO:0006167	GO:0006184	GO:0006522	GO:0006531	GO:0014074	GO:0046040	GO:0060359	GO:0071257
XLOC_323607	GO:0008146	GO:0016021
XLOC_335312	GO:0003824	GO:0004252	GO:0005739	GO:0006508
XLOC_118375	GO:0016021
XLOC_270460-933	GO:0005525
XLOC_052250	GO:0000786	GO:0003677	GO:0005634	GO:0005856	GO:0005885	GO:0006334	GO:0030041	GO:0034314
XLOC_051848	GO:0001931	GO:0005198	GO:0005730	GO:0005737	GO:0005829	GO:0005856	GO:0005884	GO:0005925	GO:0005932	GO:0005938	GO:0007159	GO:0008092	GO:0008360	GO:0016324	GO:0019898	GO:0022614	GO:0030175	GO:0030855	GO:0031528	GO:0032587	GO:0035088	GO:0042074	GO:0050839	GO:0051015	GO:0051017
XLOC_284270	GO:0000154	GO:0000179	GO:0006364	GO:0008649	GO:0016433	GO:0031167
XLOC_182133	GO:0003725	GO:0005515	GO:0005622
XLOC_093126	GO:0005515
XLOC_340177	GO:0005488
XLOC_324992	GO:0003333	GO:0005515	GO:0005737	GO:0005887	GO:0006520	GO:0006955	GO:0007596	GO:0009636	GO:0015101	GO:0015171	GO:0015175	GO:0015179	GO:0015695	GO:0015804	GO:0015807	GO:0016020	GO:0016323	GO:0019534	GO:0019814	GO:0042605	GO:0050900	GO:0055065
XLOC_436359-1407	GO:0005249	GO:0005764	GO:0006811	GO:0006813	GO:0008076	GO:0015459	GO:0016020	GO:0034765	GO:0071805
XLOC_223677	GO:0003676	GO:0015074
XLOC_162566	GO:0016020	GO:0016021
XLOC_076656	GO:0002438	GO:0004930	GO:0004979	GO:0004985	GO:0005624	GO:0005887	GO:0005925	GO:0007186	GO:0007191	GO:0007626	GO:0016021	GO:0031635	GO:0031681	GO:0032100	GO:0032496	GO:0032590	GO:0032839	GO:0038047	GO:0042060	GO:0042220	GO:0042383	GO:0043204	GO:0043278	GO:0045121	GO:0045471	GO:0051930	GO:0060079	GO:0070848
XLOC_407750	GO:0001671	GO:0005737	GO:0006950	GO:0032781	GO:0051087
XLOC_006812	GO:0016758	GO:0032580	GO:0050650
XLOC_076185		GO:0005497
XLOC_357601-1181	GO:0003777	GO:0005524	GO:0005871	GO:0005874	GO:0007018	GO:0008017
XLOC_331986	GO:0003824	GO:0008152
XLOC_117982	GO:0005515	GO:0005578	GO:0007601	GO:0030199	GO:0048596
XLOC_009561	GO:0005057	GO:0007165	GO:0030695	GO:0031323	GO:0038032	GO:0043229	GO:0080090
XLOC_221231	GO:0000166	GO:0003677	GO:0003682	GO:0005524	GO:0005664	GO:0005730	GO:0005737	GO:0005886	GO:0006260	GO:0017111
XLOC_011047-40	GO:0004672	GO:0004674	GO:0005524	GO:0006468	GO:0007154	GO:0009069	GO:0016772	GO:0035091
XLOC_228700	GO:0005096	GO:0005856	GO:0006909	GO:0043547
XLOC_420107-1350	GO:0004871	GO:0004872	GO:0004930	GO:0004957	GO:0004960	GO:0007165	GO:0007186	GO:0016021
XLOC_025013-83	GO:0005509
XLOC_322995	GO:0008152	GO:0016779
XLOC_246692	GO:0015179	GO:0015807	GO:0055085
XLOC_215724	GO:0003676	GO:0005515	GO:0005730	GO:0005737	GO:0005886	GO:0008270	GO:0035556	GO:0046872
XLOC_242588	GO:0004647	GO:0006544	GO:0006563	GO:0006566	GO:0010008	GO:0015031	GO:0030904	GO:0042147	GO:0046872
XLOC_371617-1206	GO:0000079	GO:0001939	GO:0001940	GO:0005634	GO:0005737	GO:0007067	GO:0007265	GO:0010389	GO:0019901	GO:0045893	GO:0051301	GO:0060041
XLOC_102701	GO:0004930	GO:0007186	GO:0016021
XLOC_060827	GO:0000166	GO:0003924	GO:0005525	GO:0005730	GO:0005786	GO:0005829	GO:0006184	GO:0006614	GO:0006616	GO:0006617	GO:0006886	GO:0006888	GO:0008144	GO:0008270	GO:0008312	GO:0016607	GO:0017111	GO:0019003	GO:0030127	GO:0030942	GO:0042493	GO:0043021	GO:0048500
XLOC_179822-654	GO:0004930	GO:0007186	GO:0016021
XLOC_180625	GO:0000118	GO:0003700	GO:0003714	GO:0005515	GO:0005667	GO:0005815	GO:0006397	GO:0008380	GO:0016481	GO:0016607	GO:0045449	GO:0045892
XLOC_005709	GO:0000166	GO:0005524	GO:0006200	GO:0006810	GO:0007165	GO:0008281	GO:0008282	GO:0010107	GO:0015459	GO:0016021	GO:0016887	GO:0017111	GO:0042626	GO:0051607	GO:0055085
XLOC_244080	GO:0003723	GO:0004527	GO:0006396
XLOC_395301	GO:0004396	GO:0005524	GO:0005730	GO:0005739	GO:0005975	GO:0005982	GO:0005985	GO:0006000	GO:0006012	GO:0006013	GO:0006040	GO:0006094	GO:0006096	GO:0016773	GO:0019872	GO:0046835
XLOC_151137-551	GO:0005096	GO:0005856	GO:0006909	GO:0043547
XLOC_465512	GO:0005328	GO:0005369	GO:0005887	GO:0006836	GO:0015734	GO:0015849	GO:0016021	GO:0071436
XLOC_107067	GO:0001541	GO:0003676	GO:0005488	GO:0005622	GO:0007283	GO:0007610	GO:0009566	GO:0009790	GO:0009791	GO:0016265	GO:0035264	GO:0046872	GO:0048599	GO:0048872
XLOC_248849	GO:0005249	GO:0005515	GO:0006813	GO:0008076	GO:0051260
XLOC_202603	GO:0004872	GO:0005515	GO:0005667	GO:0005737	GO:0006474	GO:0007165	GO:0008080	GO:0042967	GO:0045893
XLOC_093620	GO:0005634	GO:0005792	GO:0007368	GO:0016020	GO:0017134	GO:0060026	GO:0060271	GO:0070121
XLOC_210282	GO:0000151	GO:0005488	GO:0005634	GO:0016567	GO:0017025	GO:0030154	GO:0043086	GO:0045899
XLOC_097067	GO:0001841	GO:0005576	GO:0007165	GO:0007420	GO:0007528	GO:0008083	GO:0008201	GO:0008283	GO:0009617	GO:0014029	GO:0040007	GO:0043395	GO:0045666
XLOC_099984	GO:0003676	GO:0003700	GO:0005667	GO:0006355	GO:0008270	GO:0009952	GO:0009953	GO:0043565	GO:0045449	GO:0046872	GO:0060030	GO:0060031
XLOC_170720	GO:0005921	GO:0016020	GO:0022832	GO:0051049	GO:0055077	GO:0055085
XLOC_463473	GO:0004872	GO:0005230	GO:0005886	GO:0006810	GO:0006811	GO:0007165	GO:0016020	GO:0016021	GO:0030054	GO:0045211
XLOC_001360	GO:0016021
XLOC_369871	GO:0004103	GO:0004305	GO:0004871	GO:0006544	GO:0006563	GO:0006566	GO:0006646	GO:0006657	GO:0006869	GO:0007165	GO:0008144	GO:0016310	GO:0016772
XLOC_395711	GO:0005634
XLOC_135312	GO:0005515
XLOC_089323	GO:0006810	GO:0016020
XLOC_146167-537	GO:0003746	GO:0005515	GO:0005840	GO:0006448
XLOC_392027	GO:0030141
XLOC_121675	GO:0000122	GO:0003690	GO:0003700	GO:0003705	GO:0005667	GO:0006355	GO:0007389	GO:0008134	GO:0008301	GO:0030198	GO:0042249	GO:0043565	GO:0045944	GO:0048566	GO:0048806	GO:0051090	GO:0060021
XLOC_004917	GO:0003714	GO:0004672	GO:0005524	GO:0005667	GO:0005730	GO:0005737	GO:0006468	GO:0006469	GO:0008134	GO:0016481	GO:0016772	GO:0031625	GO:0032436	GO:0043405	GO:0045081	GO:0045599	GO:0055106
XLOC_073866	GO:0001104	GO:0003677	GO:0005634	GO:0006351	GO:0006357	GO:0016592
XLOC_061400	GO:0003676	GO:0005634	GO:0008270	GO:0044212	GO:0046872	GO:0060041
XLOC_359314	GO:0000226	GO:0000777	GO:0001764	GO:0001833	GO:0005813	GO:0005819	GO:0005874	GO:0005875	GO:0007059	GO:0008017	GO:0008090	GO:0010975	GO:0021799	GO:0021955	GO:0030424	GO:0031252	GO:0032864	GO:0043014	GO:0045298	GO:0047496	GO:0048487	GO:0051642	GO:0060052	GO:0060053
XLOC_096727	GO:0004872	GO:0004889	GO:0005216	GO:0005230	GO:0005886	GO:0006810	GO:0006811	GO:0006812	GO:0007165	GO:0007271	GO:0007274	GO:0008045	GO:0016020	GO:0016021	GO:0030054	GO:0030516	GO:0034220	GO:0043113	GO:0045211	GO:0048741
XLOC_017317	GO:0005576	GO:0005615	GO:0007165	GO:0008083	GO:0008283	GO:0030326	GO:0032332	GO:0035129	GO:0035136	GO:0040007	GO:0040014	GO:0043524	GO:0045666
XLOC_062110	GO:0004649	GO:0005730	GO:0005737	GO:0005975	GO:0046872
XLOC_385718	GO:0005515	GO:0005576	GO:0005829	GO:0008022	GO:0016323
XLOC_299441	GO:0005515	GO:0005576	GO:0005829	GO:0008022	GO:0016323
XLOC_154063-559	GO:0005515
XLOC_317824	GO:0003755	GO:0005524	GO:0005634	GO:0005737	GO:0019211
XLOC_089081	GO:0005375	GO:0005886	GO:0016021	GO:0035434	GO:0042539	GO:0046688
XLOC_133621	GO:0003676	GO:0005634	GO:0005737	GO:0008270	GO:0016874	GO:0046872
XLOC_241179	GO:0004047	GO:0005737	GO:0005739	GO:0006546	GO:0006563	GO:0006566	GO:0006783
XLOC_394373	GO:0003676	GO:0016301	GO:0016310
XLOC_090791	GO:0000247	GO:0005783	GO:0005789	GO:0005792	GO:0006695	GO:0016021	GO:0016125	GO:0030097	GO:0047750
XLOC_081288	GO:0000177	GO:0003924	GO:0005525	GO:0005829	GO:0006184	GO:0006955	GO:0007165	GO:0061014
XLOC_461572	GO:0000976	GO:0001568	GO:0001890	GO:0003677	GO:0003700	GO:0005634	GO:0005667	GO:0006355	GO:0035270	GO:0043010	GO:0043049	GO:0043565	GO:0045449	GO:0051216
XLOC_257948	GO:0004888	GO:0005178	GO:0005509	GO:0005515	GO:0005578	GO:0005615	GO:0005625	GO:0005737	GO:0007160	GO:0007165	GO:0007596	GO:0008022	GO:0008305	GO:0016020	GO:0034394	GO:0048251	GO:0071953	GO:2000121
XLOC_284849	GO:0003723
XLOC_135248	GO:0000166	GO:0005524	GO:0005525	GO:0043234
XLOC_220473	GO:0005515	GO:0005730	GO:0006891	GO:0016020	GO:0017119
XLOC_143205	GO:0004872	GO:0009755	GO:0016021	GO:0019395	GO:0019901	GO:0030308	GO:0033210	GO:0033211	GO:0042562	GO:0042802	GO:0044459	GO:0046427	GO:0046628	GO:0046982
XLOC_120416	GO:0005509	GO:0005544	GO:0005886	GO:0007156	GO:0009986	GO:0016020	GO:0016338	GO:0048854	GO:0051260	GO:0055113	GO:2000047
XLOC_373892	GO:0008080	GO:0042967
XLOC_009883	GO:0005886
XLOC_174561	GO:0001501	GO:0005515	GO:0005581	GO:0005938	GO:0046872
XLOC_029837	GO:0003677	GO:0005654	GO:0005694	GO:0005829	GO:0009615	GO:0019047	GO:0019059	GO:0044419
XLOC_449620	GO:0005070	GO:0005515	GO:0005737	GO:0007165
XLOC_262244	GO:0005634	GO:0017124
XLOC_214559-757	GO:0001755	GO:0004672	GO:0004713	GO:0004714	GO:0004716	GO:0005154	GO:0005524	GO:0005730	GO:0005739	GO:0005901	GO:0006468	GO:0007169	GO:0007595	GO:0008285	GO:0009880	GO:0014069	GO:0016021	GO:0016323	GO:0016772	GO:0021551	GO:0021889	GO:0030335	GO:0032230	GO:0032570	GO:0042493	GO:0042523	GO:0042542	GO:0042803	GO:0043129	GO:0043552	GO:0044212	GO:0045165	GO:0045768	GO:0045893	GO:0046326	GO:0046777	GO:0050679	GO:0060045	GO:0060074	GO:0060644	GO:0060749	GO:0061026	GO:0070374	GO:2000366
XLOC_139239	GO:0006486	GO:0008417	GO:0016020	GO:0016021	GO:0032580	GO:0046920
XLOC_126563-460	GO:0005515	GO:0008270
XLOC_439334	GO:0004888	GO:0005515	GO:0005622	GO:0007165	GO:0016021	GO:0045087
XLOC_096495	GO:0000166	GO:0003676	GO:0003723	GO:0005515	GO:0005694	GO:0006355	GO:0006554	GO:0016607	GO:0018024	GO:0048188	GO:0051568
XLOC_257667	GO:0005829	GO:0007165	GO:0030140	GO:0042609
XLOC_309663	GO:0005515	GO:0005576
XLOC_175922	GO:0005506	GO:0005741	GO:0016021	GO:0043231	GO:0043457	GO:0051537
XLOC_284186	GO:0003824	GO:0004252	GO:0005634	GO:0006508	GO:0008236
XLOC_188854-682	GO:0005515
XLOC_189860	GO:0005509	GO:0005515	GO:0033334	GO:0071711
XLOC_166217	GO:0005634
XLOC_147966	GO:0050794	GO:0060119
XLOC_036584	GO:0005102	GO:0005158	GO:0008286	GO:0044424
XLOC_381468	GO:0003779	GO:0005765	GO:0005769	GO:0005884	GO:0006886	GO:0007032	GO:0007040	GO:0007275	GO:0007634	GO:0008270	GO:0008333	GO:0015721	GO:0016192	GO:0030897	GO:0031902	GO:0043485	GO:0045176	GO:0048069
XLOC_118853	GO:0004872	GO:0005515	GO:0005576	GO:0005783	GO:0007165	GO:0007267	GO:0007275	GO:0007411	GO:0016020
XLOC_183012	GO:0004605	GO:0005789	GO:0006661	GO:0016020	GO:0016021	GO:0016024	GO:0016772
XLOC_124871-457	GO:0005509	GO:0005743	GO:0016021	GO:0055085
XLOC_288874	GO:0000287	GO:0004674	GO:0005524	GO:0005634	GO:0005737	GO:0006468	GO:0007243	GO:0009069	GO:0046626
XLOC_250536-863	GO:0003676	GO:0008270	GO:0046872
XLOC_427121-1374	GO:0005515	GO:0008270
XLOC_099858	GO:0005524	GO:0005625	GO:0005829	GO:0006200	GO:0006915	GO:0016459	GO:0016887	GO:0017022	GO:0030049	GO:0030240	GO:0031674	GO:0035050	GO:0042493	GO:0042643	GO:0045471	GO:0055003	GO:0055008	GO:0060048
XLOC_091024	GO:0003677	GO:0003723	GO:0005654	GO:0005681	GO:0005737	GO:0006397	GO:0008380
XLOC_140566	GO:0000074	GO:0004672	GO:0004674	GO:0004693	GO:0005515	GO:0005524	GO:0006355	GO:0006468	GO:0007049	GO:0008353	GO:0009069	GO:0016592	GO:0016772	GO:0051301
XLOC_252882	GO:0001666	GO:0001764	GO:0001975	GO:0003677	GO:0003700	GO:0003707	GO:0004879	GO:0005634	GO:0006355	GO:0008270	GO:0008344	GO:0009791	GO:0021884	GO:0021952	GO:0021986	GO:0030522	GO:0031668	GO:0033554	GO:0042053	GO:0042416	GO:0042551	GO:0043085	GO:0043401	GO:0043524	GO:0043565	GO:0043576	GO:0045944	GO:0046982	GO:0071542
XLOC_249943	GO:0008080	GO:0042967
XLOC_147284-542	GO:0005515	GO:0007368
XLOC_295586	GO:0003676	GO:0005488	GO:0005515	GO:0046872
XLOC_144086	GO:0016021
XLOC_252883	GO:0004367	GO:0004368	GO:0005509	GO:0005743	GO:0006072	GO:0006094	GO:0006734	GO:0009331	GO:0016491	GO:0046486	GO:0052591	GO:0055114
XLOC_095691-352	GO:0003857	GO:0006550	GO:0006552	GO:0006554	GO:0006568	GO:0006574	GO:0006631	GO:0006633	GO:0016491	GO:0016616	GO:0018874	GO:0050662	GO:0055114	GO:0070403
XLOC_281088	GO:0005515	GO:0005794	GO:0005886
XLOC_234259	GO:0005634	GO:0005802	GO:0005932	GO:0008013	GO:0008104	GO:0016342	GO:0042384	GO:0042802	GO:0045444	GO:0045892	GO:0055007	GO:0090090
XLOC_305497	GO:0003824	GO:0005667	GO:0008134	GO:0008152
XLOC_287229	GO:0003677	GO:0003700	GO:0003714	GO:0005515	GO:0005622	GO:0005634	GO:0005667	GO:0005730	GO:0008270	GO:0016481	GO:0016702	GO:0016706	GO:0034647	GO:0034648	GO:0034721	GO:0045449	GO:0045892	GO:0055114
XLOC_390319	GO:0005515	GO:0005622	GO:0008270
XLOC_170261	GO:0005515	GO:0005622	GO:0008270
XLOC_082371-300	GO:0005634	GO:0005743	GO:0006869	GO:0016021	GO:0032501	GO:0035064	GO:0055085
XLOC_208349	GO:0004672	GO:0004674	GO:0004692	GO:0005524	GO:0005829	GO:0006468	GO:0007165	GO:0009069	GO:0016772	GO:0030168	GO:0030553
XLOC_313420	GO:0005093	GO:0005097	GO:0005515	GO:0005794	GO:0005829	GO:0009986	GO:0015031	GO:0016020	GO:0051056
XLOC_191149	GO:0001525	GO:0004872	GO:0005515	GO:0005667	GO:0005737	GO:0006474	GO:0007165	GO:0008080	GO:0030154	GO:0042967	GO:0043022	GO:0045893
XLOC_215563	GO:0005576	GO:0008083	GO:0030510	GO:0031076	GO:0031290	GO:0040007	GO:0048264	GO:0048514	GO:0048706	GO:0060059
XLOC_121663	GO:0005506	GO:0005759	GO:0006118	GO:0006810	GO:0009055	GO:0020037	GO:0022900	GO:0070469
XLOC_113959-424	GO:0044464
XLOC_150289	GO:0001530	GO:0001666	GO:0002020	GO:0002039	GO:0002236	GO:0002368	GO:0002755	GO:0002842	GO:0005524	GO:0005615	GO:0005737	GO:0005759	GO:0005769	GO:0005791	GO:0005794	GO:0005829	GO:0005905	GO:0006457	GO:0006919	GO:0006986	GO:0009408	GO:0009986	GO:0019907	GO:0030061	GO:0030135	GO:0031101	GO:0032403	GO:0032496	GO:0032727	GO:0032729	GO:0032733	GO:0032735	GO:0032755	GO:0033198	GO:0042026	GO:0042100	GO:0042220	GO:0042493	GO:0042542	GO:0042588	GO:0043032	GO:0043065	GO:0043498	GO:0043559	GO:0043627	GO:0044267	GO:0044459	GO:0045121	GO:0045768
XLOC_086616-319	GO:0000910	GO:0004842	GO:0005515	GO:0016567	GO:0031463
XLOC_122333	GO:0000165	GO:0003824	GO:0004722	GO:0005515	GO:0005789	GO:0006470	GO:0006665	GO:0007178	GO:0008287	GO:0016021	GO:0046872
XLOC_461593	GO:0005515	GO:0008270
XLOC_160778-580	GO:0003676
XLOC_014326	GO:0000122	GO:0001701	GO:0003700	GO:0005634	GO:0005667	GO:0006355	GO:0043565	GO:0044212	GO:0045449	GO:0045944	GO:0046982
XLOC_104762	GO:0005515
XLOC_046074	GO:0003009	GO:0007512	GO:0008307	GO:0030018	GO:0030240	GO:0030241	GO:0031432	GO:0045214	GO:0048739	GO:0048769	GO:0055003	GO:0055008	GO:0060048	GO:0070080
XLOC_159333	GO:0003774	GO:0003779	GO:0005515	GO:0005524	GO:0016459	GO:0032982	GO:0055004	GO:0060047
XLOC_141099	GO:0001514	GO:0008430	GO:0045454
XLOC_027630	GO:0005764	GO:0005768	GO:0005783	GO:0006886	GO:0019886	GO:0032009	GO:0034138	GO:0034154	GO:0034162	GO:0035325
XLOC_383029	GO:0000785	GO:0003677	GO:0003682	GO:0003700	GO:0005515	GO:0005634	GO:0006355	GO:0010468	GO:0032501	GO:0043565	GO:0045892	GO:0046872
XLOC_350881-1170	GO:0005730
XLOC_039197	GO:0004672	GO:0005524	GO:0006468	GO:0016021	GO:0016772
XLOC_368744	GO:0005515	GO:0005643	GO:0005737	GO:0006281	GO:0009790	GO:0016605	GO:0016607	GO:0016925	GO:0030425	GO:0031334	GO:0031625	GO:0031965	GO:0032436	GO:0032880	GO:0043392	GO:0043433	GO:0045202	GO:0045892	GO:0060021	GO:0060334
XLOC_119989-443	GO:0001757	GO:0003677	GO:0003700	GO:0005667	GO:0006355	GO:0007015	GO:0030335	GO:0035050	GO:0042074	GO:0043565	GO:0045449	GO:0045893	GO:0055113	GO:0060027
XLOC_192013	GO:0001701	GO:0005515	GO:0005634	GO:0006355	GO:0006366	GO:0016021
XLOC_059968	GO:0000976	GO:0003677	GO:0003700	GO:0005634	GO:0005667	GO:0006355	GO:0007275	GO:0043565	GO:0045449
XLOC_214675	GO:0005201	GO:0005515	GO:0005578	GO:0007569
XLOC_298089	GO:0001555	GO:0003723	GO:0004871	GO:0005634	GO:0005834	GO:0007186	GO:0008270	GO:0035770	GO:0050794
XLOC_235332	GO:0016021
XLOC_081121	GO:0005488
XLOC_235900	GO:0001578	GO:0002166	GO:0005516	GO:0005519	GO:0005737	GO:0005874	GO:0005875	GO:0007026	GO:0007409	GO:0008017	GO:0015631	GO:0018107	GO:0019718	GO:0019719	GO:0021954	GO:0034399	GO:0043025	GO:0043198	GO:0048813	GO:0071310
XLOC_073285	GO:0005634	GO:0005737	GO:0010569	GO:0030289	GO:0030362	GO:0030674
XLOC_414377	GO:0003676	GO:0005515	GO:0005622	GO:0046872
XLOC_092785	GO:0005789	GO:0007029	GO:0016021
XLOC_090169	GO:0005509
XLOC_096027	GO:0005158
XLOC_331786-1116	GO:0000413	GO:0003755	GO:0005528	GO:0005737	GO:0006457	GO:0031072	GO:0042277	GO:0045111
XLOC_247687	GO:0006810	GO:0017119
XLOC_303602	GO:0004616	GO:0005739	GO:0006098	GO:0006550	GO:0006552	GO:0006573	GO:0006574	GO:0008442	GO:0016491	GO:0016616	GO:0019521	GO:0050662	GO:0051287	GO:0055114
XLOC_440177	GO:0003899	GO:0005654	GO:0006385	GO:0006386
XLOC_010345	GO:0003677	GO:0003682	GO:0003700	GO:0005634	GO:0006355	GO:0007049
XLOC_388134	GO:0004872	GO:0005496	GO:0005730	GO:0005789	GO:0005792	GO:0007165	GO:0009986	GO:0016021	GO:0020037
XLOC_235904	GO:0005509	GO:0016459
XLOC_066104	GO:0004871	GO:0004872	GO:0004930	GO:0004957	GO:0004960	GO:0007165	GO:0007186	GO:0016021	GO:0046872
XLOC_125474	GO:0001077	GO:0004672	GO:0004674	GO:0005524	GO:0005798	GO:0006468	GO:0009069	GO:0016772	GO:0045944	GO:0046777	GO:0071560
XLOC_217629	GO:0005515	GO:0005730	GO:0005813	GO:0005886
XLOC_235479	GO:0005794	GO:0008146	GO:0015012	GO:0015016	GO:0016787	GO:0019213
XLOC_288925-989	GO:0000302	GO:0004867	GO:0005615	GO:0005625	GO:0006935	GO:0006955	GO:0007162	GO:0007165	GO:0008009	GO:0009617	GO:0010951	GO:0030194	GO:0030336	GO:0031012	GO:0034097	GO:0042127	GO:0042246	GO:0042593	GO:0043627	GO:0045765	GO:0045861	GO:0048260	GO:0050729	GO:0051384	GO:0055093	GO:0070887	GO:0071258
XLOC_108615	GO:0005739
XLOC_347253-1160	GO:0003779	GO:0005515	GO:0005737	GO:0005856	GO:0015629	GO:0030833
XLOC_027198	GO:0005737	GO:0005886	GO:0045111
XLOC_227218-787	GO:0005739	GO:0005765	GO:0005769	GO:0006461	GO:0006906	GO:0016021	GO:0016192	GO:0019905	GO:0031201	GO:0031902	GO:0055037
XLOC_324720-1092	GO:0005515	GO:0007417	GO:0007517
XLOC_197464	GO:0008152	GO:0016491
XLOC_216165-765	GO:0000166	GO:0003854	GO:0006694	GO:0008207	GO:0008209	GO:0008210	GO:0016616	GO:0016853	GO:0055114
XLOC_423969	GO:0005215	GO:0005515	GO:0005802	GO:0006810	GO:0006887	GO:0008021	GO:0016020
XLOC_260888	GO:0003677	GO:0005515	GO:0008270	GO:0044424	GO:0045893	GO:0051960
XLOC_201815	GO:0005488	GO:0005743	GO:0006843	GO:0015137	GO:0016021	GO:0055085
XLOC_150754	GO:0000122	GO:0004872	GO:0005102	GO:0005515	GO:0005681	GO:0005739	GO:0005886	GO:0006397	GO:0008380	GO:0016301	GO:0016310	GO:0030054	GO:0030512
XLOC_197450-701	GO:0000287	GO:0003824	GO:0004721	GO:0004722	GO:0004871	GO:0005634	GO:0006470	GO:0008287	GO:0010991	GO:0030145	GO:0030177	GO:0030512	GO:0043123	GO:0045893	GO:0070412
XLOC_106189-392	GO:0003824	GO:0008152	GO:0008195	GO:0016020	GO:0016787	GO:0046839
XLOC_296248	GO:0003676	GO:0005515	GO:0005634	GO:0005737	GO:0008270	GO:0016874	GO:0046872
XLOC_260366	GO:0001525	GO:0004672	GO:0004713	GO:0004714	GO:0005021	GO:0005515	GO:0005524	GO:0005887	GO:0006468	GO:0007169	GO:0016020	GO:0016772	GO:0018108	GO:0030154	GO:0030878	GO:0035050	GO:0048010	GO:0048844
XLOC_348186	GO:0008270
XLOC_411717	GO:0005576	GO:0007165	GO:0008083	GO:0008283	GO:0035108	GO:0040007	GO:0051239
XLOC_124871-458	GO:0008152	GO:0016779
XLOC_147961	GO:0016020
XLOC_392026	GO:0003824	GO:0008152
XLOC_351267	GO:0006811	GO:0016020
XLOC_460640	GO:0005615	GO:0010506
XLOC_195688-695	GO:0000139	GO:0003924	GO:0005057	GO:0005515	GO:0005525	GO:0005622	GO:0005829	GO:0005886	GO:0006184	GO:0006878	GO:0006886	GO:0006890	GO:0006892	GO:0007264	GO:0015031	GO:0016032	GO:0030017	GO:0048205	GO:0048471	GO:0050690
XLOC_052251	GO:0003774	GO:0003779	GO:0005515	GO:0005516	GO:0005524	GO:0016459	GO:0030016	GO:0032982
XLOC_083806	GO:0016021
XLOC_074272	GO:0000070	GO:0000086	GO:0000777	GO:0000794	GO:0000922	GO:0004672	GO:0004674	GO:0005524	GO:0005730	GO:0005813	GO:0005829	GO:0005874	GO:0006468	GO:0007126	GO:0009069	GO:0016772	GO:0019903	GO:0030496	GO:0043392	GO:0046602	GO:0046777	GO:0046872	GO:0051225	GO:0051301	GO:0051988
XLOC_472094	GO:0003700	GO:0004871	GO:0005509	GO:0005515	GO:0005634	GO:0005667	GO:0006355	GO:0007165	GO:0045449
XLOC_427239	GO:0005272	GO:0005887	GO:0006814	GO:0015280	GO:0016020	GO:0035725
XLOC_438772	GO:0005247	GO:0005515	GO:0005622	GO:0006118	GO:0006821	GO:0009055	GO:0015035	GO:0016020	GO:0045454
XLOC_072927	GO:0005515	GO:0046872
XLOC_071193	GO:0005515	GO:0016020
XLOC_243834	GO:0000822	GO:0005218	GO:0005220	GO:0005262	GO:0005515	GO:0005640	GO:0005654	GO:0005730	GO:0005783	GO:0005789	GO:0005792	GO:0005829	GO:0005887	GO:0005903	GO:0006112	GO:0006816	GO:0007186	GO:0007202	GO:0015085	GO:0016020	GO:0030168	GO:0031095	GO:0035091	GO:0043025	GO:0043209	GO:0043533	GO:0045177	GO:0048011	GO:0048016	GO:0050796	GO:0050913	GO:0050916	GO:0050917	GO:0051260	GO:0051291	GO:0051592	GO:0060402	GO:0070588	GO:0070679
XLOC_063932	GO:0003723	GO:0004652	GO:0005524	GO:0005634	GO:0006351	GO:0006397	GO:0016779	GO:0031123	GO:0043631	GO:0046872
XLOC_173385	GO:0005737	GO:0008180	GO:0010388
XLOC_350580	GO:0005515	GO:0005654	GO:0008060	GO:0008270	GO:0008277	GO:0032312
XLOC_317852	GO:0005515	GO:0005525	GO:0007264
XLOC_192877	GO:0004519	GO:0005634	GO:0005737	GO:0007049	GO:0008283	GO:0046872	GO:0051276	GO:0051301	GO:0070481	GO:0070966	GO:0071025
XLOC_149048	GO:0000785	GO:0003677	GO:0003700	GO:0005634	GO:0005667	GO:0005813	GO:0005829	GO:0005886	GO:0006355	GO:0019904	GO:0030194	GO:0030968	GO:0043565	GO:0045449	GO:0045944	GO:0045995	GO:0046982	GO:2000121	GO:2000379
XLOC_029665	GO:0003755	GO:0005524	GO:0005634	GO:0005737	GO:0019211
XLOC_042721	GO:0004672	GO:0004674	GO:0004712	GO:0004713	GO:0005524	GO:0005730	GO:0005737	GO:0006468	GO:0007283	GO:0009069	GO:0016772	GO:0030036	GO:0046872	GO:0048041
XLOC_282161	GO:0001817	GO:0001932	GO:0010604	GO:0019904	GO:0031325	GO:0044424	GO:0050896
XLOC_024004-78	GO:0005515
XLOC_277068	GO:0000785	GO:0005634	GO:0006275	GO:0007049	GO:0007507	GO:0016746	GO:0043280	GO:0046872
XLOC_107184	GO:0003677	GO:0003899	GO:0005730	GO:0006144	GO:0006206	GO:0006351	GO:0006744	GO:0046983
XLOC_294353	GO:0005328	GO:0006812	GO:0006836	GO:0016021
XLOC_157856	GO:0004362	GO:0005737	GO:0006094	GO:0006118	GO:0006749	GO:0016491	GO:0045454	GO:0050660	GO:0050661	GO:0055114
XLOC_352453	GO:0005515
XLOC_208110	GO:0005515	GO:0005622	GO:0008270
XLOC_170868	GO:0003676	GO:0003677	GO:0005515	GO:0005634	GO:0006355	GO:0008152	GO:0008270	GO:0016791	GO:0030500	GO:0046872
XLOC_127523	GO:0004930	GO:0007186	GO:0016020	GO:0016021
XLOC_457859	GO:0005634	GO:0005794	GO:0044446
XLOC_229863	GO:0003723	GO:0003735	GO:0005515	GO:0005622	GO:0005730	GO:0006412	GO:0006414	GO:0006415	GO:0006417	GO:0006445	GO:0008284	GO:0015935	GO:0016071	GO:0016787	GO:0019083	GO:0019843	GO:0022627	GO:0031018	GO:0042254	GO:0045182
XLOC_349270	GO:0005488	GO:0005515	GO:0005737	GO:0043231
XLOC_006814	GO:0000084	GO:0000785	GO:0003682	GO:0006261	GO:0007062	GO:0007067	GO:0042555	GO:0051301
XLOC_435019	GO:0001841	GO:0005576	GO:0007165	GO:0007420	GO:0007528	GO:0008083	GO:0008201	GO:0008283	GO:0009617	GO:0014029	GO:0040007	GO:0043395	GO:0045666
XLOC_149868	GO:0005515	GO:0005578	GO:0007283
XLOC_007456	GO:0000398	GO:0003723	GO:0004521	GO:0005515	GO:0005847	GO:0006369	GO:0006378	GO:0006379	GO:0006398	GO:0006406	GO:0008409	GO:0016787	GO:0030529	GO:0046872	GO:0051252
XLOC_428224	GO:0005515	GO:0005622	GO:0008270
XLOC_131471	GO:0004180	GO:0004181	GO:0005515	GO:0005576	GO:0006508	GO:0008270
XLOC_262749	GO:0006486	GO:0007411	GO:0007608	GO:0008378	GO:0016020
XLOC_113088	GO:0005802	GO:0005887	GO:0007519	GO:0016021	GO:0016192
XLOC_221008	GO:0003676	GO:0004526	GO:0005515	GO:0005634	GO:0005655	GO:0008033	GO:0051252
XLOC_465168	GO:0003676	GO:0004812	GO:0005524	GO:0006418	GO:0030529
XLOC_315518	GO:0004252	GO:0005634	GO:0005743	GO:0006508	GO:0016021
XLOC_429489	GO:0005200	GO:0005861	GO:0006936	GO:0006937	GO:0008016	GO:0045214	GO:0055009	GO:0055010
XLOC_224657	GO:0001931	GO:0005198	GO:0005730	GO:0005737	GO:0005829	GO:0005856	GO:0005884	GO:0005925	GO:0005932	GO:0007016	GO:0007159	GO:0007411	GO:0008092	GO:0008360	GO:0016324	GO:0019898	GO:0022614	GO:0030175	GO:0030855	GO:0030863	GO:0031528	GO:0032587	GO:0035088	GO:0042074	GO:0050839	GO:0051015	GO:0051017
XLOC_205786	GO:0005739	GO:0016021	GO:0016757
XLOC_317761	GO:0005515	GO:0008270
XLOC_373838	GO:0005516	GO:0016301	GO:0016310
XLOC_261904	GO:0005576
XLOC_309618	GO:0005515	GO:0005634
XLOC_298139	GO:0005509	GO:0005576
XLOC_303839	GO:0019543	GO:0032496	GO:0047547
XLOC_466399	GO:0005125	GO:0005576	GO:0006954	GO:0007165
XLOC_307748-1041	GO:0001786	GO:0005546	GO:0005886	GO:0005905	GO:0009790	GO:0010324	GO:0030136	GO:0048268	GO:0072583	GO:0072659
XLOC_359035	GO:0001932	GO:0004672	GO:0005488	GO:0005524	GO:0006468	GO:0016772	GO:0044424
XLOC_163432	GO:0005737
XLOC_354667	GO:0005622	GO:0031110	GO:0035556
XLOC_042718	GO:0008146
XLOC_229868	GO:0000166	GO:0003676	GO:0003677	GO:0003723	GO:0005515	GO:0005634	GO:0005737	GO:0006397	GO:0043025	GO:0043484	GO:0048739	GO:0048741
XLOC_347453	GO:0003824	GO:0004111	GO:0005524	GO:0005737	GO:0006525	GO:0006560	GO:0016301	GO:0016310	GO:0016772
XLOC_395422	GO:0003824	GO:0008152
XLOC_107632	GO:0005515	GO:0005737
XLOC_261995-905	GO:0000166	GO:0004022	GO:0005737	GO:0006069	GO:0008270	GO:0016491	GO:0051903	GO:0055114
XLOC_453415	GO:0005102	GO:0005515	GO:0005576	GO:0007275	GO:0016055
XLOC_346178	GO:0004496	GO:0005524	GO:0005737	GO:0005829	GO:0006695	GO:0008152	GO:0008299	GO:0016301	GO:0016310	GO:0016773	GO:0042802
XLOC_398997	GO:0003824	GO:0004114	GO:0005515	GO:0007165	GO:0007601	GO:0008081	GO:0009583	GO:0016020	GO:0046037	GO:0046872	GO:0047555	GO:0051480	GO:0060041
XLOC_026064	GO:0016071	GO:0032553	GO:0042802	GO:0046872
XLOC_168150	GO:0004872	GO:0009755	GO:0016021	GO:0019395	GO:0019901	GO:0030308	GO:0033210	GO:0033211	GO:0042562	GO:0042802	GO:0044459	GO:0046427	GO:0046628	GO:0046982
XLOC_161096	GO:0004930	GO:0004945	GO:0007186	GO:0007187	GO:0016021	GO:0019222	GO:0019229
XLOC_348627	GO:0005488
XLOC_394372	GO:0003676
XLOC_149545	GO:0005515	GO:0007165
XLOC_364417	GO:0003676	GO:0005488	GO:0016787	GO:0046872
XLOC_140614	GO:0005198	GO:0005923	GO:0016021
XLOC_100889	GO:0003924	GO:0005525	GO:0005622	GO:0006184	GO:0006886	GO:0006913	GO:0007165	GO:0007264	GO:0015031	GO:0016020	GO:0016601	GO:0030036	GO:0032863	GO:0045893	GO:0060326	GO:0090004
XLOC_174868	GO:0005515
XLOC_345955	GO:0000287	GO:0004610	GO:0004614	GO:0005829	GO:0005975	GO:0005982	GO:0005985	GO:0006012	GO:0006048	GO:0006094	GO:0006096	GO:0006098	GO:0007283	GO:0009792	GO:0016868	GO:0019255	GO:0019872	GO:0030097
XLOC_290450-993	GO:0004867	GO:0005615	GO:0010951	GO:0030162
XLOC_200648	GO:0004305	GO:0006646	GO:0016310	GO:0016772
XLOC_235026	GO:0001707	GO:0001944	GO:0004888	GO:0004930	GO:0005515	GO:0005737	GO:0007166	GO:0007199	GO:0007223	GO:0007409	GO:0007420	GO:0008104	GO:0008406	GO:0009950	GO:0016020	GO:0016021	GO:0016055	GO:0017147	GO:0030165	GO:0030855	GO:0032589	GO:0042074	GO:0042813	GO:0045177	GO:0045545	GO:0045944	GO:0060027	GO:0060070
XLOC_373895	GO:0000166	GO:0003676	GO:0003723	GO:0005515	GO:0005681	GO:0006397	GO:0008380	GO:0016607
XLOC_407216-1310	GO:0001707	GO:0001932	GO:0005829	GO:0005952	GO:0006112	GO:0006357	GO:0006833	GO:0007202	GO:0007596	GO:0008603	GO:0016301	GO:0030552	GO:0031594	GO:0031625	GO:0034199	GO:0035556	GO:0048011	GO:0050796	GO:0055085	GO:0071377
XLOC_372721	GO:0005789	GO:0007029	GO:0016021
XLOC_098669	GO:0016021
XLOC_111946	GO:0006629	GO:0009987	GO:0016787
XLOC_232087	GO:0000266	GO:0005488	GO:0005515
XLOC_269338	GO:0003676	GO:0005488	GO:0005515	GO:0046872
XLOC_015419	GO:0006810	GO:0017119
XLOC_037681	GO:0005097	GO:0005515	GO:0005622	GO:0032313	GO:0032851
XLOC_084503	GO:0005509	GO:0005794	GO:0005886	GO:0016021	GO:0048471
XLOC_078542	GO:0000776	GO:0005815	GO:0005819	GO:0005874	GO:0006810	GO:0007275
XLOC_073596	GO:0005622	GO:0007165
XLOC_382842	GO:0004930	GO:0007186	GO:0016020	GO:0016021
XLOC_002201	GO:0005515
XLOC_309290	GO:0005922	GO:0007154	GO:0016021
XLOC_296669	GO:0003677	GO:0003700	GO:0005634	GO:0006355	GO:0043565
XLOC_295585	GO:0000186	GO:0002755	GO:0002756	GO:0004672	GO:0004674	GO:0004708	GO:0004713	GO:0005524	GO:0005576	GO:0005625	GO:0005634	GO:0005739	GO:0005769	GO:0005770	GO:0005794	GO:0005829	GO:0005925	GO:0005938	GO:0006468	GO:0007173	GO:0007265	GO:0007411	GO:0008063	GO:0008286	GO:0009069	GO:0016772	GO:0032872	GO:0032947	GO:0034130	GO:0034134	GO:0034138	GO:0034142	GO:0034146	GO:0034154	GO:0035419	GO:0035681	GO:0035682	GO:0048011	GO:0070371	GO:0090170	GO:2000147	GO:2000641
XLOC_170921	GO:0016021
XLOC_465546	GO:0005515	GO:0005923	GO:0016324	GO:0035556	GO:0043234	GO:0048471	GO:0070830
XLOC_028183	GO:0016021
XLOC_257841	GO:0006812	GO:0008324	GO:0016020	GO:0055085
XLOC_448613-1428	GO:0005543
XLOC_154063-558	GO:0005515
XLOC_157047	GO:0005506	GO:0016021	GO:0016705	GO:0020037	GO:0055114
XLOC_055587	GO:0001542	GO:0001544	GO:0001547	GO:0001556	GO:0003690	GO:0003700	GO:0003705	GO:0005524	GO:0005667	GO:0005829	GO:0006355	GO:0006917	GO:0006974	GO:0007389	GO:0008134	GO:0008286	GO:0008301	GO:0009790	GO:0009888	GO:0019901	GO:0042127	GO:0042593	GO:0043565	GO:0045648	GO:0045944	GO:0051090	GO:0090090
XLOC_307748-1042	GO:0000060	GO:0005488	GO:0005515	GO:0005634	GO:0005829	GO:0008139	GO:0008565	GO:0016071	GO:0044419
XLOC_348177	GO:0001558	GO:0004872	GO:0005625	GO:0005794	GO:0005925	GO:0007165	GO:0016021	GO:0016505	GO:0030141
XLOC_029834	GO:0000166	GO:0003723	GO:0005515	GO:0005622	GO:0005634	GO:0005654	GO:0005737	GO:0005829	GO:0006406	GO:0006810	GO:0010467	GO:0051028
XLOC_231536	GO:0016021
XLOC_200650	GO:0000785	GO:0000793	GO:0003677	GO:0003682	GO:0005635	GO:0007084	GO:0016021	GO:0033009	GO:0042175
XLOC_300137	GO:0005509	GO:0005576	GO:0007160
XLOC_184203	GO:0005794	GO:0005975	GO:0008146	GO:0016020
XLOC_099904	GO:0000164	GO:0005515	GO:0005634	GO:0008543	GO:0019888	GO:0019903	GO:0046579
XLOC_421626	GO:0005184
XLOC_129777	GO:0004672	GO:0004707	GO:0005524	GO:0006468	GO:0007178	GO:0009069	GO:0016772
XLOC_210859	GO:0005212	GO:0007423
XLOC_448742	GO:0000785	GO:0003677	GO:0003917	GO:0003918	GO:0005694	GO:0006265	GO:0031490
XLOC_289035	GO:0004930	GO:0004935	GO:0004938	GO:0005887	GO:0006940	GO:0007186	GO:0007187	GO:0007194	GO:0016021	GO:0019229	GO:0030168	GO:0071875
XLOC_201659	GO:0000162	GO:0003677	GO:0004017	GO:0004765	GO:0005524	GO:0005730	GO:0006144	GO:0006352	GO:0006571	GO:0009094	GO:0015030	GO:0016310	GO:0045944	GO:0046034
XLOC_381173-1229	GO:0016567	GO:0017111
XLOC_471382	GO:0001654	GO:0006118	GO:0006662	GO:0009055	GO:0015035	GO:0016021	GO:0016853	GO:0045454
XLOC_339279	GO:0005615	GO:0007417	GO:0008054	GO:0030133	GO:0042127	GO:0070314	GO:0090398
XLOC_308464-1044	GO:0004180	GO:0005737	GO:0016021	GO:0017076	GO:0030246
XLOC_243532-829	GO:0003676	GO:0016301	GO:0016310
XLOC_444127	GO:0004857	GO:0005634	GO:0005829	GO:0006521	GO:0006595	GO:0008073	GO:0019467	GO:0043086
XLOC_086417	GO:0000139	GO:0000186	GO:0003924	GO:0005525	GO:0005622	GO:0005625	GO:0005634	GO:0005792	GO:0005829	GO:0005886	GO:0006184	GO:0006886	GO:0006897	GO:0006913	GO:0007165	GO:0007173	GO:0007264	GO:0007411	GO:0007596	GO:0008022	GO:0008285	GO:0008286	GO:0008321	GO:0008542	GO:0008629	GO:0009887	GO:0015031	GO:0016020	GO:0030036	GO:0031575	GO:0032228	GO:0035022	GO:0035176	GO:0043087	GO:0043524	GO:0045740	GO:0048011	GO:0048169	GO:0048471	GO:0050679	GO:0050900	GO:0051146	GO:0070374	GO:0090398
XLOC_127692	GO:0004569	GO:0004571	GO:0005509	GO:0005788	GO:0005975	GO:0006516	GO:0016020	GO:0043161
XLOC_410470	GO:0004252	GO:0005634	GO:0005743	GO:0006508	GO:0016021
XLOC_400330	GO:0003824	GO:0008152
XLOC_257490	GO:0004835	GO:0005524	GO:0005576	GO:0005737	GO:0006464	GO:0006570	GO:0015630	GO:0019229	GO:0042995	GO:0044430
XLOC_236832	GO:0005515	GO:0008270
XLOC_052541	GO:0003779	GO:0005856	GO:0006810	GO:0016528
XLOC_210582	GO:0006687	GO:0016021	GO:0042967	GO:0050291
XLOC_271253	GO:0005515	GO:0009987	GO:0015630	GO:0045111
XLOC_250536-862	GO:0000122	GO:0000989	GO:0001085	GO:0003677	GO:0003682	GO:0003700	GO:0004407	GO:0005667	GO:0005730	GO:0006333	GO:0006355	GO:0008270	GO:0016581	GO:0043565	GO:0044212	GO:0045449	GO:0045944	GO:0046872	GO:0060215
XLOC_165141	GO:0001706	GO:0003677	GO:0003700	GO:0005634	GO:0005667	GO:0006355	GO:0007398	GO:0007498	GO:0009880	GO:0009953	GO:0016331	GO:0030902	GO:0031101	GO:0035284	GO:0043565	GO:0045449	GO:0045893	GO:0055113
XLOC_164788	GO:0006950
XLOC_037733	GO:0000122	GO:0003676	GO:0003714	GO:0005667	GO:0007368	GO:0008270	GO:0016481	GO:0017053	GO:0042384
XLOC_121464	GO:0003824	GO:0004252	GO:0006508
XLOC_291044	GO:0005524	GO:0005773	GO:0005794	GO:0005829	GO:0005886	GO:0005902	GO:0006119	GO:0006879	GO:0007035	GO:0008286	GO:0012505	GO:0015986	GO:0015991	GO:0015992	GO:0016021	GO:0033180	GO:0033572	GO:0042470	GO:0045259	GO:0046034	GO:0046933	GO:0046961
XLOC_283764	GO:0005764	GO:0005789	GO:0016021	GO:0030127	GO:0033116	GO:0070072
XLOC_346181	GO:0004842	GO:0005515	GO:0005622	GO:0006464	GO:0016881
XLOC_140251	GO:0001841	GO:0005576	GO:0007165	GO:0007420	GO:0007528	GO:0008083	GO:0008201	GO:0008283	GO:0009617	GO:0014029	GO:0040007	GO:0043395	GO:0045666
XLOC_364337	GO:0015078	GO:0015991	GO:0016021	GO:0016049	GO:0016787	GO:0033179
XLOC_258648	GO:0004872	GO:0005046	GO:0005789	GO:0005801	GO:0006621	GO:0006886	GO:0007165	GO:0016021	GO:0016192	GO:0046923
XLOC_407217	GO:0003779	GO:0005515	GO:0005737	GO:0005856	GO:0005885	GO:0030833
XLOC_062209	GO:0005215	GO:0005452	GO:0006810	GO:0006820	GO:0008509	GO:0016020	GO:0016021
XLOC_260068-898	GO:0004198	GO:0005509	GO:0005737	GO:0005886	GO:0006508	GO:0046982
XLOC_250516	GO:0003824	GO:0004760	GO:0005739	GO:0005777	GO:0006522	GO:0006531	GO:0006544	GO:0006563	GO:0006566	GO:0006625	GO:0008152	GO:0008453	GO:0030170	GO:0042221	GO:0042866	GO:0046487
XLOC_249738	GO:0004672	GO:0004674	GO:0005488	GO:0005515	GO:0005524	GO:0006468	GO:0007224	GO:0007368	GO:0009069	GO:0009953	GO:0016772	GO:0035083
XLOC_079250	GO:0005198	GO:0005515	GO:0005737	GO:0005882	GO:0030054
XLOC_131530	GO:0005198	GO:0005923	GO:0016021
XLOC_053136	GO:0000166	GO:0000380	GO:0003676	GO:0003697	GO:0003727	GO:0005654	GO:0005730	GO:0005737	GO:0006405	GO:0030530	GO:0044419	GO:0051028	GO:0051170	GO:0071013
XLOC_073280	GO:0004842	GO:0005515	GO:0007528	GO:0008270	GO:0016567	GO:0031594
XLOC_058918	GO:0000139	GO:0002121	GO:0003829	GO:0005515	GO:0008375	GO:0016020	GO:0016021	GO:0016266	GO:0042403	GO:0048729	GO:0048872	GO:0060993
XLOC_136357	GO:0005524	GO:0005739	GO:0005832	GO:0006457	GO:0042026	GO:0042802	GO:0044267	GO:0051082
XLOC_266586	GO:0003700	GO:0005515	GO:0005634	GO:0006355	GO:0008270
XLOC_064369	GO:0004871	GO:0004872	GO:0004930	GO:0007165	GO:0007186	GO:0016021
XLOC_463923	GO:0016020
XLOC_372933	GO:0008080	GO:0042967
XLOC_101271	GO:0005622	GO:0031110	GO:0035556
XLOC_048754	GO:0005515	GO:0005737
XLOC_245606	GO:0004842	GO:0005515	GO:0008270	GO:0016567
XLOC_160066	GO:0003677	GO:0005515	GO:0005730	GO:0008270	GO:0016567	GO:0016874	GO:0017015	GO:0030218	GO:0030514	GO:0033333	GO:0034243	GO:0035166	GO:0045892	GO:0060215	GO:0070410	GO:0070412
XLOC_155319	GO:0000082	GO:0001569	GO:0001701	GO:0001702	GO:0001707	GO:0001755	GO:0001889	GO:0001947	GO:0002526	GO:0003140	GO:0003146	GO:0003230	GO:0004672	GO:0004674	GO:0004675	GO:0004702	GO:0005024	GO:0005025	GO:0005524	GO:0005938	GO:0006468	GO:0007178	GO:0007179	GO:0007281	GO:0009069	GO:0009952	GO:0010694	GO:0010718	GO:0016020	GO:0016361	GO:0016772	GO:0021556	GO:0030501	GO:0030510	GO:0032330	GO:0032926	GO:0035124	GO:0035162	GO:0035462	GO:0042118	GO:0042325	GO:0042475	GO:0042803	GO:0043066	GO:0045177	GO:0045669	GO:0045893	GO:0046332	GO:0046588
XLOC_099860	GO:0000083	GO:0004748	GO:0005654	GO:0005829	GO:0005971	GO:0006144	GO:0006206	GO:0006260	GO:0009186	GO:0009263	GO:0015949	GO:0016491	GO:0046914	GO:0051290	GO:0055114
XLOC_088458	GO:0003676	GO:0005515	GO:0008270	GO:0046872
XLOC_135081	GO:0005922	GO:0007154	GO:0016021
XLOC_287722	GO:0005529	GO:0030246
XLOC_339207	GO:0003677	GO:0004721	GO:0004725	GO:0006470	GO:0008138	GO:0016311	GO:0016791
XLOC_464548	GO:0005085	GO:0005622	GO:0007165	GO:0007264	GO:0043087	GO:0051056
XLOC_345951	GO:0005739	GO:0006511	GO:0036459
XLOC_292367	GO:0003779	GO:0005515	GO:0008270	GO:0008307	GO:0030832
XLOC_150286	GO:0000398	GO:0000785	GO:0003682	GO:0005488	GO:0005515	GO:0005689	GO:0009952	GO:0016607	GO:0071013
XLOC_227399	GO:0005215	GO:0005515	GO:0006810	GO:0008021	GO:0016020
XLOC_293150	GO:0005622
XLOC_160333	GO:0005730	GO:0006364	GO:0019843	GO:0030529
XLOC_211036	GO:0000166	GO:0003723	GO:0005515	GO:0005622	GO:0005634	GO:0005737	GO:0006406	GO:0006810	GO:0051028
XLOC_440169	GO:0005515	GO:0005737
XLOC_135311	GO:0000082	GO:0004842	GO:0005515	GO:0005524	GO:0005730	GO:0005737	GO:0006270	GO:0016881	GO:0043161	GO:0043525	GO:0043951	GO:0051301	GO:0070848	GO:0070936	GO:0090261
XLOC_397195	GO:0005634	GO:0017124
XLOC_335308	GO:0005524	GO:0005737	GO:0006457	GO:0044267	GO:0051082	GO:0070121
XLOC_146200	GO:0005515	GO:0005579	GO:0006955
XLOC_059966	GO:0003677	GO:0003700	GO:0005515	GO:0005634	GO:0005667	GO:0005730	GO:0005739	GO:0006351	GO:0006355	GO:0009952	GO:0030879	GO:0043565	GO:0045449	GO:0045944	GO:0048706	GO:0060070	GO:0060326
XLOC_219476-773	GO:0000183	GO:0003677	GO:0005515	GO:0005730	GO:0045943
XLOC_256447	GO:0005737
XLOC_242373	GO:0004672	GO:0004674	GO:0005085	GO:0005089	GO:0005515	GO:0005524	GO:0005737	GO:0006468	GO:0009069	GO:0016772	GO:0035023	GO:0043087
XLOC_410541	GO:0005515	GO:0005622	GO:0035556	GO:0051716
XLOC_137865	GO:0005509	GO:0005515	GO:0030246
XLOC_343245	GO:0005515	GO:0006412	GO:0008190	GO:0045947
XLOC_237101	GO:0005509	GO:0005615	GO:0005667	GO:0005771	GO:0006816	GO:0006874	GO:0006916	GO:0008134	GO:0009615	GO:0019827	GO:0045298	GO:2000384
XLOC_231830	GO:0003676	GO:0016787	GO:0046872
XLOC_000410	GO:0000055	GO:0005488	GO:0005730	GO:0015031	GO:0030036	GO:0042254	GO:0042273
XLOC_168205	GO:0005515	GO:0006810	GO:0016020	GO:0016021
XLOC_447937	GO:0005515
XLOC_096596	GO:0004177	GO:0005622	GO:0005737	GO:0006508	GO:0008235	GO:0019538	GO:0030145
XLOC_350909	GO:0005886	GO:0006836	GO:0006887	GO:0019905	GO:0030054	GO:0043195	GO:0046928
XLOC_184212	GO:0003677	GO:0005085	GO:0005089	GO:0005622	GO:0007264	GO:0035023	GO:0043087	GO:0046982	GO:0051056
XLOC_137223	GO:0000398	GO:0005634	GO:0005737	GO:0006402	GO:0017070	GO:0030529	GO:0046982
XLOC_123864	GO:0004364	GO:0005515	GO:0005737	GO:0006749	GO:0006803	GO:0008152
XLOC_193273	GO:0016071	GO:0032553	GO:0042802	GO:0046872
XLOC_237106	GO:0003743	GO:0005524	GO:0005674	GO:0005840	GO:0006367	GO:0006446	GO:0008026
XLOC_161396	GO:0003824	GO:0004415	GO:0005975
XLOC_161642	GO:0016021	GO:0016787
XLOC_178849	GO:0003735	GO:0006412	GO:0015934	GO:0042254
XLOC_351870	GO:0000124	GO:0003712
XLOC_137870	GO:0000287	GO:0004019	GO:0005515	GO:0005525	GO:0005625	GO:0005737	GO:0005886	GO:0006144	GO:0006164	GO:0006167	GO:0006184	GO:0006522	GO:0006531	GO:0008083	GO:0014074	GO:0016020	GO:0046040	GO:0060359	GO:0071257
XLOC_035344	GO:0000785	GO:0000795	GO:0005737	GO:0008156	GO:0008278	GO:0009636	GO:0035562	GO:0045875	GO:0071922
XLOC_390327	GO:0003700	GO:0005515	GO:0005634	GO:0005667	GO:0006355	GO:0006366	GO:0042692	GO:0045449	GO:0048522	GO:0051716	GO:0072358
XLOC_428444-1377	GO:0000183	GO:0003677	GO:0005488	GO:0005515	GO:0005730	GO:0045943
XLOC_259121	GO:0000139	GO:0005886	GO:0006310	GO:0016021	GO:0034219	GO:0051119
XLOC_227405	GO:0004383	GO:0005525	GO:0005622	GO:0005886	GO:0006144	GO:0007166	GO:0008217	GO:0016772	GO:0016941	GO:0017046	GO:0019901	GO:0030828	GO:0035556	GO:0042417	GO:0046039	GO:0048662
XLOC_173182	GO:0019543	GO:0047547
XLOC_389387	GO:0005622	GO:0035556
XLOC_345082	GO:0005515
XLOC_115327	GO:0004672	GO:0004674	GO:0005524	GO:0006468	GO:0009069	GO:0016772
XLOC_446159	GO:0003743	GO:0005840	GO:0006445	GO:0008190	GO:0016281	GO:0030371	GO:0045947
XLOC_356058	GO:0005488	GO:0005515	GO:0005737	GO:0043231
XLOC_150271	GO:0005743
XLOC_203805	GO:0005488
XLOC_144863	GO:0001764	GO:0007158	GO:0007411	GO:0007413	GO:0010842	GO:0016301	GO:0016533	GO:0016534	GO:0018105	GO:0018107	GO:0019901	GO:0021799	GO:0032956	GO:0045892	GO:0048013	GO:0048471	GO:0060059	GO:0061001	GO:0070507	GO:0071902
XLOC_429156	GO:0001968	GO:0005604	GO:0005614	GO:0008201	GO:0010811	GO:0030198
XLOC_400007	GO:0001671	GO:0003016	GO:0003924	GO:0005525	GO:0005622	GO:0005625	GO:0005886	GO:0006184	GO:0006886	GO:0006913	GO:0007005	GO:0007165	GO:0007264	GO:0007274	GO:0007409	GO:0008021	GO:0008022	GO:0009791	GO:0014047	GO:0015031	GO:0016020	GO:0016188	GO:0019717	GO:0030324	GO:0031630	GO:0032482	GO:0032781	GO:0043234	GO:0048790	GO:0050975	GO:0051020	GO:0051117	GO:0051602	GO:0060201	GO:0060203	GO:0061202	GO:0070083
XLOC_175628	GO:0000902	GO:0003700	GO:0005496	GO:0005515	GO:0005667	GO:0006355	GO:0006605	GO:0007165	GO:0008270	GO:0009887	GO:0010739	GO:0030284	GO:0032060	GO:0035024	GO:0043401	GO:0043565	GO:0045449	GO:0048471	GO:0048522	GO:0051018	GO:0060028	GO:0071944	GO:0090036
XLOC_242914	GO:0004843	GO:0005730	GO:0006508	GO:0008234	GO:0016579	GO:0071339
XLOC_167367	GO:0003714	GO:0004672	GO:0005524	GO:0005667	GO:0005730	GO:0005737	GO:0006468	GO:0006469	GO:0008134	GO:0016481	GO:0016772	GO:0031625	GO:0032436	GO:0043405	GO:0045081	GO:0045599	GO:0055106
XLOC_056206-205	GO:0005622
XLOC_093123	GO:0005509	GO:0005515
XLOC_248764	GO:0000080	GO:0000184	GO:0000289	GO:0000291	GO:0000788	GO:0001779	GO:0002326	GO:0003676	GO:0003682	GO:0003700	GO:0003713	GO:0004221	GO:0004527	GO:0004535	GO:0005524	GO:0005667	GO:0005739	GO:0005783	GO:0005829	GO:0006511	GO:0008233	GO:0008270	GO:0016491	GO:0016579	GO:0030165	GO:0030890	GO:0031435	GO:0032496	GO:0033077	GO:0033152	GO:0042493	GO:0042803	GO:0043425	GO:0043565	GO:0043966	GO:0043967	GO:0045449	GO:0045666	GO:0045787	GO:0045941	GO:0045944	GO:0046872	GO:0046982	GO:0048541	GO:0050821	GO:0051091	GO:0055114	GO:0070491	GO:0070644
XLOC_193276	GO:0004672	GO:0004674	GO:0005515	GO:0005524	GO:0005829	GO:0006468	GO:0009069	GO:0016772	GO:0031295
XLOC_244510	GO:0000979	GO:0003700	GO:0005667	GO:0006355	GO:0010628	GO:0043565	GO:0045449	GO:0046983
XLOC_410471	GO:0005198	GO:0005923	GO:0016021
XLOC_371616	GO:0001947	GO:0005515	GO:0005813	GO:0032402	GO:0033339	GO:0034464	GO:0035058	GO:0042384	GO:0045444	GO:0046907	GO:0051877	GO:0070121
XLOC_003200	GO:0005096	GO:0007165	GO:0008083	GO:0008283	GO:0040007
XLOC_369872	GO:0000780	GO:0005515	GO:0006355	GO:0016571	GO:0034773	GO:0042799
XLOC_050010	GO:0001642	GO:0001661	GO:0001662	GO:0004930	GO:0005245	GO:0005246	GO:0005509	GO:0005516	GO:0005624	GO:0005791	GO:0005794	GO:0005891	GO:0005938	GO:0007186	GO:0007196	GO:0007268	GO:0007605	GO:0007608	GO:0007614	GO:0009986	GO:0010855	GO:0014050	GO:0016021	GO:0016595	GO:0030165	GO:0030534	GO:0032279	GO:0043025	GO:0043195	GO:0043198	GO:0043526	GO:0045211	GO:0048787	GO:0051925	GO:0070588	GO:0070905
XLOC_072485	GO:0004475	GO:0005525	GO:0006000	GO:0006013	GO:0009058	GO:0016740	GO:0016779
XLOC_113089	GO:0000070	GO:0000796	GO:0007076	GO:0030261	GO:0051301
XLOC_275616	GO:0005634	GO:0005737	GO:0009116	GO:0016757
XLOC_195689	GO:0000413	GO:0003755	GO:0005528	GO:0006457	GO:0016021	GO:0042221
XLOC_309678	GO:0000166	GO:0002428	GO:0002474	GO:0002483	GO:0002684	GO:0005524	GO:0006810	GO:0009987	GO:0015197	GO:0015833	GO:0016021	GO:0016887	GO:0017111	GO:0042626	GO:0042825	GO:0046686	GO:0046977	GO:0055085
XLOC_464145-1467	GO:0005515
XLOC_182995	GO:0016021
XLOC_287231	GO:0004872	GO:0009755	GO:0016021	GO:0019395	GO:0019901	GO:0030308	GO:0033210	GO:0033211	GO:0042562	GO:0042802	GO:0044459	GO:0046427	GO:0046628	GO:0046982
XLOC_044211	GO:0003924	GO:0005525	GO:0005622	GO:0005794	GO:0006184	GO:0006886	GO:0006913	GO:0007165	GO:0007264	GO:0015031	GO:0016020
XLOC_265042	GO:0005515	GO:0008270	GO:0043984	GO:0072487
XLOC_148377	GO:0005515	GO:0005525	GO:0005622	GO:0006886	GO:0007264	GO:0015031
XLOC_037119	GO:0003676	GO:0005515	GO:0008270	GO:0016874	GO:0046872
XLOC_081418	GO:0001837	GO:0005385	GO:0005887	GO:0006882	GO:0016020	GO:0030001	GO:0031258	GO:0042074	GO:0046873	GO:0055085	GO:0071578
XLOC_050422	GO:0004872	GO:0005509	GO:0007165
XLOC_141935	GO:0005515	GO:0005576
XLOC_197977	GO:0016021
XLOC_189306	GO:0000910	GO:0003777	GO:0005524	GO:0005634	GO:0005737	GO:0005871	GO:0005874	GO:0007018	GO:0008017	GO:0032154	GO:0040016
XLOC_120417	GO:0000910	GO:0005721	GO:0005819	GO:0007059	GO:0019901	GO:0032133	GO:0051225
XLOC_389099-1252	GO:0005524	GO:0051085
XLOC_226246	GO:0004252	GO:0016021
XLOC_273689	GO:0005739	GO:0016021	GO:0016757
XLOC_079258	GO:0005488	GO:0005515
XLOC_072651	GO:0005515
XLOC_420108	GO:0001818	GO:0003993	GO:0005829	GO:0006771	GO:0006952	GO:0008198	GO:0008199	GO:0009617	GO:0010033	GO:0016021	GO:0016787	GO:0019497	GO:0031324
XLOC_343762-1144	GO:0000070	GO:0000086	GO:0000777	GO:0000794	GO:0000922	GO:0004672	GO:0004674	GO:0005524	GO:0005730	GO:0005813	GO:0005829	GO:0005874	GO:0006468	GO:0007126	GO:0009069	GO:0016772	GO:0019903	GO:0030496	GO:0043392	GO:0046602	GO:0046777	GO:0046872	GO:0051225	GO:0051301	GO:0051988
XLOC_181935	GO:0003677	GO:0003700	GO:0003707	GO:0004887	GO:0005634	GO:0006355	GO:0008270	GO:0043401	GO:0043565
XLOC_127004	GO:0000036	GO:0000166	GO:0003824	GO:0004313	GO:0004314	GO:0004315	GO:0004316	GO:0004317	GO:0004319	GO:0004320	GO:0005835	GO:0006633	GO:0006810	GO:0008152	GO:0008270	GO:0016295	GO:0016296	GO:0016491	GO:0016740	GO:0016747	GO:0031177	GO:0042967	GO:0048037	GO:0055114
XLOC_008327	GO:0005515	GO:0005625	GO:0005654	GO:0006470	GO:0008287	GO:0008420	GO:0016791	GO:0046872
XLOC_402178	GO:0005515	GO:0005578	GO:0007601	GO:0030199	GO:0048596
XLOC_181212	GO:0000287	GO:0003924	GO:0005525	GO:0005634	GO:0005737	GO:0005764	GO:0006184	GO:0006351	GO:0006915	GO:0007264	GO:0008380	GO:0016049	GO:0019003	GO:0032008	GO:0034613	GO:0046982	GO:0071230
XLOC_288862	GO:0005488	GO:0005515	GO:0007165	GO:0008083	GO:0008283	GO:0016020	GO:0040007	GO:0050196	GO:0051781
XLOC_081296	GO:0005515	GO:0005604	GO:0005614	GO:0005615	GO:0010811	GO:0030514	GO:0045666
XLOC_367633	GO:0000086	GO:0005814	GO:0005829	GO:0007020	GO:0015631	GO:0019901	GO:0019904	GO:0045298	GO:0046599	GO:0046785
XLOC_459615-1459	GO:0005525
XLOC_407235	GO:0016021
XLOC_030595	GO:0005488	GO:0005783	GO:0005794	GO:0016192
XLOC_297107	GO:0004835	GO:0005524	GO:0005576	GO:0005737	GO:0006464	GO:0006570	GO:0015630	GO:0019229	GO:0042995	GO:0044430
XLOC_194695	GO:0000166	GO:0005524	GO:0005743	GO:0016021	GO:0017111	GO:0034551
XLOC_327831	GO:0016021	GO:0045454
XLOC_441469	GO:0004559	GO:0005794	GO:0005975	GO:0016020
XLOC_093327	GO:0005524	GO:0005739	GO:0005829	GO:0005902	GO:0006119	GO:0006874	GO:0006883	GO:0009651	GO:0010447	GO:0015986	GO:0015991	GO:0015992	GO:0016324	GO:0016820	GO:0033178	GO:0033180	GO:0045259	GO:0046034	GO:0046933	GO:0046961
XLOC_354804	GO:0005509	GO:0007156	GO:0016020
XLOC_041708	GO:0004871	GO:0004872	GO:0004930	GO:0007165	GO:0007186	GO:0016021
XLOC_114938	GO:0001570	GO:0001889	GO:0003690	GO:0003700	GO:0003705	GO:0005667	GO:0006355	GO:0006357	GO:0007389	GO:0008134	GO:0008284	GO:0008301	GO:0009790	GO:0009888	GO:0010033	GO:0019904	GO:0032873	GO:0043565	GO:0046578	GO:0051090	GO:0071156
XLOC_103065	GO:0005794	GO:0005886	GO:0006810	GO:0017137	GO:0031410	GO:0072385	GO:0072393
XLOC_231535	GO:0003779	GO:0005523	GO:0005744	GO:0005856	GO:0006886	GO:0009941	GO:0015450	GO:0016021
XLOC_004928	GO:0003676	GO:0008270	GO:0046872
XLOC_351071	GO:0003735	GO:0005730	GO:0005840	GO:0006412	GO:0042254
XLOC_075761	GO:0003824	GO:0005515	GO:0007626	GO:0048854
XLOC_293699	GO:0005179	GO:0005576	GO:0008217	GO:0042312
XLOC_212710	GO:0003676	GO:0003714	GO:0005667	GO:0005737	GO:0008270	GO:0010629	GO:0010976	GO:0016481	GO:0016604	GO:0016925	GO:0030183	GO:0030217	GO:0030517	GO:0032463	GO:0042803	GO:0045944	GO:0046982	GO:0048671	GO:0048672	GO:2000171
XLOC_156146-566	GO:0000398	GO:0003677	GO:0003723	GO:0005829	GO:0006369	GO:0006397	GO:0006406	GO:0016363	GO:0016607	GO:0031124	GO:0071013
XLOC_468829-1481	GO:0003924	GO:0005525	GO:0005783	GO:0006184	GO:0006888	GO:0007029	GO:0016021	GO:0042802	GO:0051260
XLOC_173700	GO:0001947	GO:0005932	GO:0032402	GO:0046907	GO:0051877	GO:0060170	GO:0070121
XLOC_404953	GO:0000155	GO:0000160	GO:0003677	GO:0008270	GO:0016020	GO:0023014
XLOC_447941	GO:0000166	GO:0005524	GO:0006200	GO:0016887	GO:0017111
XLOC_061571	GO:0005515	GO:0005634	GO:0006554	GO:0008270	GO:0016049	GO:0018024	GO:0030154	GO:0034968	GO:0046872
XLOC_214722	GO:0005515	GO:0008270
XLOC_029049	GO:0004842	GO:0005524	GO:0006513	GO:0016881	GO:0070936
XLOC_143206	GO:0005739	GO:0016491	GO:0055114
XLOC_141965	GO:0005515	GO:0005730	GO:0005737	GO:0016567	GO:0051216	GO:0080008
XLOC_013437	GO:0005509	GO:0005783	GO:0005792	GO:0006983	GO:0009790	GO:0009791	GO:0016021	GO:0055074
XLOC_441616	GO:0001525	GO:0005201	GO:0005581	GO:0005587	GO:0005605	GO:0007155	GO:0007412	GO:0007528	GO:0030198	GO:0030855	GO:0031290	GO:0031594	GO:0048407	GO:0071230
XLOC_141959	GO:0005509	GO:0005783	GO:0005792	GO:0006983	GO:0009790	GO:0009791	GO:0016021	GO:0055074
XLOC_077480	GO:0001696	GO:0004930	GO:0005887	GO:0007186	GO:0007187	GO:0007268	GO:0016021	GO:0016907
XLOC_162468	GO:0016740
XLOC_356052	GO:0004930	GO:0004952	GO:0005887	GO:0007186	GO:0007187	GO:0007195	GO:0007268	GO:0016021
XLOC_434768	GO:0016020
XLOC_403541	GO:0001525	GO:0005102	GO:0005615	GO:0007165	GO:0009617	GO:0043066
XLOC_390379	GO:0005509
XLOC_423671-1365	GO:0003677	GO:0003823	GO:0004842	GO:0005515	GO:0005737	GO:0006955	GO:0008270	GO:0008630	GO:0016567	GO:0016605	GO:0016607	GO:0016925	GO:0017033	GO:0019789	GO:0019814	GO:0042127	GO:0043161	GO:0045893	GO:0046872	GO:0051457
XLOC_167475	GO:0005509	GO:0005515	GO:0005886	GO:0005905	GO:0006898	GO:0017124
XLOC_422337	GO:0003779	GO:0005737	GO:0005856	GO:0005885	GO:0030041	GO:0034314	GO:0042995
XLOC_141967	GO:0004672	GO:0004674	GO:0005515	GO:0005524	GO:0006468	GO:0009069	GO:0016772
XLOC_342952	GO:0004364	GO:0005515	GO:0006749	GO:0006803	GO:0008152
XLOC_121696	GO:0004930	GO:0004950	GO:0004983	GO:0006935	GO:0007186	GO:0016021
XLOC_167472	GO:0005044	GO:0006979	GO:0007165	GO:0009650	GO:0016020	GO:0043231	GO:0044444
XLOC_356061	GO:0000042	GO:0005515	GO:0005794	GO:0005886
XLOC_385510	GO:0004930	GO:0004950	GO:0004983	GO:0006935	GO:0007186	GO:0016021
XLOC_354273	GO:0006904	GO:0016192
XLOC_242915	GO:0005524	GO:0006119	GO:0006874	GO:0006883	GO:0009651	GO:0010447	GO:0015986	GO:0015991	GO:0015992	GO:0016820	GO:0033178	GO:0033180	GO:0045259	GO:0046034	GO:0046933	GO:0046961
XLOC_186704	GO:0005515	GO:0005829	GO:0015031	GO:0016044	GO:0016197	GO:0031902
XLOC_049196	GO:0005515	GO:0005829	GO:0046983
XLOC_012957	GO:0003723	GO:0003743	GO:0005488	GO:0005515	GO:0005840	GO:0006446	GO:0007050	GO:0007498	GO:0008219	GO:0016070	GO:0016281
XLOC_123335	GO:0001527
XLOC_317783	GO:0000151	GO:0004842	GO:0006511	GO:0016567	GO:0034450
XLOC_398235	GO:0008219
XLOC_244074	GO:0000124	GO:0003712
XLOC_192789	GO:0000118	GO:0003714	GO:0005515	GO:0005667	GO:0005730	GO:0005737	GO:0005886	GO:0006357	GO:0016481	GO:0016568
XLOC_313421	GO:0005515
XLOC_266596	GO:0005622	GO:0035556
XLOC_026772	GO:0005515	GO:0005813	GO:0007049	GO:0008022	GO:0008284	GO:0019899	GO:0031145	GO:0031915	GO:0043234	GO:0048471	GO:0050773	GO:0051301	GO:0051488	GO:0090129
XLOC_348624	GO:0005515
XLOC_386536	GO:0005794	GO:0005975	GO:0008146	GO:0016020
XLOC_424498	GO:0006897	GO:0008289	GO:0030100	GO:0030128
XLOC_083869	GO:0001725	GO:0005200	GO:0005524	GO:0005625	GO:0005829	GO:0005865	GO:0006200	GO:0006915	GO:0009612	GO:0009991	GO:0010226	GO:0016049	GO:0016459	GO:0016887	GO:0017022	GO:0030049	GO:0030240	GO:0031674	GO:0042493	GO:0042643	GO:0043503	GO:0043531	GO:0045471	GO:0048545	GO:0048741	GO:0055003	GO:0055008	GO:0060048
XLOC_196613	GO:0005515
XLOC_441522	GO:0004930	GO:0005886	GO:0007186	GO:0007187	GO:0008502	GO:0016021
XLOC_311770	GO:0005509	GO:0005515
XLOC_293603	GO:0001666	GO:0004222	GO:0005509	GO:0005515	GO:0005737	GO:0005887	GO:0006508	GO:0008237	GO:0008270	GO:0009725	GO:0009948	GO:0030010	GO:0030307	GO:0030335	GO:0031012	GO:0035295	GO:0042074	GO:0048701	GO:0051216	GO:0060027
XLOC_092817	GO:0005813	GO:0017137	GO:0031175	GO:0034452	GO:0055107
XLOC_046346	GO:0005671	GO:0005737	GO:0008080	GO:0009790	GO:0022402	GO:0030274	GO:0042967	GO:0043966
XLOC_163570	GO:0000074	GO:0004672	GO:0004674	GO:0004693	GO:0005515	GO:0005524	GO:0006355	GO:0006468	GO:0007049	GO:0008353	GO:0009069	GO:0016592	GO:0016772	GO:0051301
XLOC_273206	GO:0003677	GO:0003700	GO:0005634	GO:0005667	GO:0006355	GO:0043010	GO:0043565	GO:0045449	GO:0045892
XLOC_077822	GO:0000074	GO:0000079	GO:0000082	GO:0000084	GO:0005515	GO:0005654	GO:0007049	GO:0008283	GO:0016301	GO:0016538	GO:0051301
XLOC_407131-1308	GO:0002755	GO:0004672	GO:0004674	GO:0004713	GO:0005524	GO:0006468	GO:0009069	GO:0016772	GO:0032947	GO:0034134	GO:0034138	GO:0034142	GO:0034146	GO:0034154	GO:0035419	GO:0035681	GO:0035682	GO:0070371	GO:2000147
XLOC_395713	GO:0000166	GO:0008152	GO:0016491	GO:0055114
XLOC_170906	GO:0003779	GO:0005730	GO:0005737	GO:0006355	GO:0016020
XLOC_435214	GO:0008270	GO:0016740
XLOC_217990	GO:0005524	GO:0005634	GO:0005737	GO:0005886	GO:0016307	GO:0016309	GO:0046488	GO:0046854
XLOC_348189	GO:0005515	GO:0017075	GO:0019894	GO:0048263	GO:0060828	GO:2000053
XLOC_027724	GO:0010646	GO:0023051	GO:0023061	GO:0032501	GO:0032940	GO:0044464	GO:0051046	GO:0060341
XLOC_154059	GO:0005737	GO:0032501
XLOC_451767	GO:0004725	GO:0005515	GO:0006470	GO:0006570	GO:0016311	GO:0016791	GO:0030334	GO:0035335	GO:0043162	GO:0060271
XLOC_364028	GO:0004035	GO:0004551	GO:0005515	GO:0005615	GO:0019497	GO:0043569	GO:0044420	GO:0046486	GO:0046656
XLOC_191282	GO:0004871	GO:0004872	GO:0004930	GO:0007165	GO:0007186	GO:0016021
XLOC_381465	GO:0000082	GO:0000139	GO:0002102	GO:0003924	GO:0005515	GO:0005525	GO:0005622	GO:0005829	GO:0005925	GO:0006184	GO:0006886	GO:0006913	GO:0007165	GO:0007264	GO:0008360	GO:0015031	GO:0016020	GO:0016601	GO:0030036	GO:0042995	GO:0046872	GO:0051056	GO:0055113	GO:0071896
XLOC_465681	GO:0003779	GO:0005730	GO:0005737	GO:0030031	GO:0031965
XLOC_086349	GO:0002083	GO:0004659	GO:0006744	GO:0008299	GO:0009058	GO:0016021	GO:0031966	GO:0047293
XLOC_019002	GO:0004871	GO:0016021	GO:0043123
XLOC_352030-1174	GO:0000166	GO:0000398	GO:0003676	GO:0003723	GO:0005515	GO:0005634
XLOC_143836	GO:0001570	GO:0001701	GO:0001822	GO:0003774	GO:0005515	GO:0005524	GO:0006807	GO:0016459	GO:0032403	GO:0035166	GO:0048008
XLOC_095885	GO:0003824	GO:0004114	GO:0004872	GO:0005515	GO:0005829	GO:0007165	GO:0007601	GO:0008081	GO:0009583	GO:0016020	GO:0046037	GO:0046872	GO:0047555	GO:0051480	GO:0060041
XLOC_225500	GO:0001782	GO:0001933	GO:0002513	GO:0002553	GO:0002576	GO:0002762	GO:0002774	GO:0002902	GO:0004672	GO:0004713	GO:0004715	GO:0005128	GO:0005161	GO:0005178	GO:0005515	GO:0005524	GO:0005624	GO:0005634	GO:0005758	GO:0005794	GO:0006468	GO:0006974	GO:0007169	GO:0009725	GO:0010976	GO:0014069	GO:0016772	GO:0017124	GO:0030061	GO:0030335	GO:0030889	GO:0031625	GO:0031663	GO:0033628	GO:0034136	GO:0034144	GO:0034666	GO:0042531	GO:0042541	GO:0043208	GO:0043304	GO:0043407	GO:0043552	GO:0044325	GO:0045121	GO:0045646	GO:0046777	GO:0050707	GO:0050727
XLOC_307213	GO:0001607	GO:0004930	GO:0006811	GO:0007186	GO:0007187	GO:0007268	GO:0016021
XLOC_272163	GO:0002684	GO:0005164	GO:0005515	GO:0006955	GO:0007165	GO:0016020
XLOC_357453	GO:0005576	GO:0007165	GO:0007275	GO:0008083	GO:0008283	GO:0040007
XLOC_110830	GO:0001757	GO:0003677	GO:0003700	GO:0005667	GO:0006355	GO:0007015	GO:0030335	GO:0035050	GO:0042074	GO:0043565	GO:0045449	GO:0045893	GO:0055113	GO:0060027
XLOC_037749	GO:0004367	GO:0005737	GO:0005975	GO:0006072	GO:0009331	GO:0016491	GO:0016616	GO:0042803	GO:0046168	GO:0046486	GO:0050662	GO:0051287	GO:0055114
XLOC_287728	GO:0000724	GO:0000910	GO:0005515	GO:0005813	GO:0030496	GO:0032266	GO:0046872
XLOC_366150	GO:0005515	GO:0016301	GO:0016310	GO:0032006	GO:0032008	GO:0034613	GO:0071230	GO:0071986
XLOC_096728	GO:0003779	GO:0005524	GO:0005525	GO:0005737	GO:0006200	GO:0016787
XLOC_097287	GO:0003677	GO:0005634	GO:0006355	GO:0007275	GO:0046983
XLOC_364418	GO:0003676	GO:0016787	GO:0046872
XLOC_161104	GO:0000166	GO:0003676	GO:0003677	GO:0004386	GO:0005515	GO:0005524	GO:0005730	GO:0006355	GO:0008270	GO:0016818	GO:0017111	GO:0046872
XLOC_346760	GO:0001525	GO:0001655	GO:0004672	GO:0004713	GO:0005005	GO:0005515	GO:0005524	GO:0005887	GO:0006468	GO:0007413	GO:0016772	GO:0018108	GO:0022038	GO:0030424	GO:0030425	GO:0042472	GO:0048013	GO:0050878	GO:0051965	GO:0060021	GO:0060997	GO:0071679
XLOC_407751	GO:0005488	GO:0005515
XLOC_103095	GO:0005515	GO:0005768	GO:0005829	GO:0007165	GO:0009987	GO:0012510
XLOC_136851-500	GO:0004872	GO:0005783	GO:0007165	GO:0016021	GO:0042221
XLOC_429246	GO:0001555	GO:0003723	GO:0005634	GO:0008270	GO:0035770	GO:0050794
XLOC_299164	GO:0004872	GO:0005515	GO:0007275	GO:0016020
XLOC_033954	GO:0004645	GO:0005529	GO:0005625	GO:0005737	GO:0005975	GO:0005980	GO:0006006	GO:0008144	GO:0008184	GO:0030170	GO:0030424	GO:0042803
XLOC_175921	GO:0008152	GO:0008967	GO:0016787	GO:0046487
XLOC_090142	GO:0006810	GO:0016020	GO:0016021
XLOC_046348	GO:0004872	GO:0007165
XLOC_378672	GO:0005543
XLOC_215727	GO:0003723	GO:0003735	GO:0005622	GO:0005840	GO:0006412	GO:0006414	GO:0006415	GO:0007283	GO:0016071	GO:0019083	GO:0022625	GO:0031018	GO:0042254
XLOC_446169	GO:0001525	GO:0001891	GO:0001934	GO:0004872	GO:0005080	GO:0005515	GO:0005634	GO:0005856	GO:0007205	GO:0008200	GO:0015935	GO:0016301	GO:0017148	GO:0019903	GO:0030178	GO:0030292	GO:0030308	GO:0030335	GO:0030425	GO:0030496	GO:0030971	GO:0032436	GO:0032464	GO:0035556	GO:0042169	GO:0042326	GO:0043065	GO:0043204	GO:0043547	GO:0044419	GO:0048471	GO:0048511	GO:0050765	GO:0051302	GO:0051726	GO:0061099	GO:0090003	GO:2000114	GO:2000543
XLOC_343502	GO:0005488	GO:0008270
XLOC_410187		GO:0007605	GO:0009986	GO:0032420
XLOC_132375	GO:0001525	GO:0005737	GO:0016337	GO:0042325	GO:0048870	GO:0090050
XLOC_292355	GO:0000166	GO:0016020	GO:0016307	GO:0035855	GO:0044424	GO:0046488	GO:0046854
XLOC_223312	GO:0005622	GO:0006915
XLOC_039051	GO:0000266	GO:0005488	GO:0005515
XLOC_301262	GO:0005515	GO:0007268	GO:0007399	GO:0017158	GO:0043229	GO:0044444
XLOC_008890	GO:0005515
XLOC_408135	GO:0006457	GO:0031072	GO:0051082
XLOC_047629	GO:0000275	GO:0006119	GO:0015986	GO:0046933	GO:0046961
XLOC_134248	GO:0000166	GO:0000245	GO:0003676	GO:0005515	GO:0005622	GO:0006396	GO:0030098	GO:0031017	GO:0048538
XLOC_130564	GO:0000159	GO:0005488	GO:0005515	GO:0005634	GO:0005737	GO:0007165	GO:0007399	GO:0008601
XLOC_033292	GO:0000132	GO:0000578	GO:0001649	GO:0001702	GO:0001755	GO:0001839	GO:0001934	GO:0001947	GO:0003129	GO:0003151	GO:0005099	GO:0005102	GO:0005109	GO:0005576	GO:0005578	GO:0005615	GO:0005737	GO:0005886	GO:0007264	GO:0007275	GO:0007417	GO:0007492	GO:0008078	GO:0009950	GO:0009952	GO:0010470	GO:0014036	GO:0016055	GO:0016337	GO:0017147	GO:0019838	GO:0030100	GO:0030182	GO:0030282	GO:0030295	GO:0030308	GO:0030325	GO:0030335	GO:0030336	GO:0031016	GO:0032320	GO:0032915	GO:0033337	GO:0034394	GO:0042803	GO:0043065	GO:0043066	GO:0043234	GO:0044212
XLOC_103098	GO:0005184	GO:0005576
XLOC_123240-449	GO:0000785	GO:0003680	GO:0003682	GO:0003700	GO:0005515	GO:0005667	GO:0006306	GO:0006461	GO:0006915	GO:0008270	GO:0008285	GO:0009952	GO:0032411	GO:0035162	GO:0042800	GO:0042803	GO:0043984	GO:0044212	GO:0045322	GO:0045449	GO:0045944	GO:0051569	GO:0070577	GO:0071339	GO:0080182	GO:2001040
XLOC_058522	GO:0003924	GO:0005525	GO:0005622	GO:0006184	GO:0006916	GO:0007165	GO:0007264	GO:0007266	GO:0015031	GO:0016020	GO:0016055	GO:0035121	GO:0042074	GO:0048840
XLOC_161077	GO:0006814	GO:0006865	GO:0016021
XLOC_095691-351	GO:0005887	GO:0006686	GO:0006687	GO:0016301	GO:0016310	GO:0030173	GO:0033188	GO:0047493
XLOC_095628	GO:0008270
XLOC_077512	GO:0004672	GO:0004713	GO:0004872	GO:0005509	GO:0005524	GO:0006468	GO:0007156	GO:0007165	GO:0016020	GO:0016021	GO:0016772
XLOC_209198	GO:0003676	GO:0008168	GO:0016021	GO:0032259
XLOC_198166	GO:0000080	GO:0000117	GO:0000123	GO:0002039	GO:0003677	GO:0003713	GO:0004402	GO:0004674	GO:0005515	GO:0005524	GO:0005669	GO:0005730	GO:0006352	GO:0006355	GO:0006368	GO:0006974	GO:0009069	GO:0016032	GO:0016573	GO:0017025	GO:0018105	GO:0018107	GO:0032436	GO:0042967	GO:0043565	GO:0044212	GO:0044419	GO:0045941	GO:0045944	GO:0046777	GO:0051123	GO:0060261	GO:0070577	GO:0071339
XLOC_149050	GO:0000775	GO:0005634	GO:0005635	GO:0005720	GO:0005730	GO:0005737	GO:0007596	GO:0016605	GO:0019899	GO:0035064	GO:0043234	GO:0045892
XLOC_142742	GO:0003735	GO:0005840	GO:0006412	GO:0016787	GO:0042254
XLOC_142223	GO:0005515	GO:0005886	GO:0007420	GO:0017075	GO:0019717	GO:0030182	GO:0031966	GO:0042734	GO:0043005	GO:0043025
XLOC_452618-1437	GO:0003700	GO:0005667	GO:0005783	GO:0005801	GO:0006355	GO:0045449
XLOC_157311	GO:0005737	GO:0005886	GO:0045111
XLOC_288867	GO:0003950
XLOC_078485	GO:0004553	GO:0004565	GO:0005975	GO:0043169
XLOC_348601	GO:0006814	GO:0008508	GO:0015721	GO:0016020
XLOC_284855-969	GO:0005488	GO:0005515	GO:0005813	GO:0005932	GO:0035085	GO:0042384
XLOC_018289	GO:0005215	GO:0005615	GO:0005783	GO:0006810	GO:0008289	GO:0022626	GO:0030425	GO:0043025
XLOC_449619	GO:0008299	GO:0016740
XLOC_356031	GO:0005576	GO:0007275	GO:0016023
XLOC_217317	GO:0005515	GO:0005576	GO:0006869	GO:0008289	GO:0042157
XLOC_175990	GO:0003676
XLOC_201658	GO:0016020	GO:0016021
XLOC_339671	GO:0001666	GO:0001822	GO:0001841	GO:0002052	GO:0005102	GO:0005615	GO:0005783	GO:0005794	GO:0005886	GO:0006357	GO:0006508	GO:0007154	GO:0007224	GO:0007267	GO:0007275	GO:0007368	GO:0007435	GO:0007502	GO:0008104	GO:0008233	GO:0008544	GO:0010243	GO:0010464	GO:0010605	GO:0010628	GO:0010646	GO:0014706	GO:0016043	GO:0016539	GO:0021521	GO:0021978	GO:0030111	GO:0030133	GO:0030326	GO:0030424	GO:0030425	GO:0030856	GO:0031324	GO:0032355	GO:0032526	GO:0032879	GO:0033077	GO:0040011	GO:0043025	GO:0043066	GO:0045058	GO:0045121	GO:0045471	GO:0045580
XLOC_361301	GO:0035091
XLOC_337524	GO:0016021
XLOC_060610	GO:0004888	GO:0005509	GO:0005515	GO:0007165	GO:0007596	GO:0016020	GO:0033334	GO:0071711
XLOC_092009	GO:0046872
XLOC_082382	GO:0002526	GO:0005634	GO:0009636	GO:0016049	GO:0042771	GO:0048147
XLOC_036377	GO:0046872
XLOC_083805	GO:0019902
XLOC_188130	GO:0004197	GO:0005515	GO:0005764	GO:0006508	GO:0006955	GO:0008234
XLOC_161851	GO:0003676	GO:0004526	GO:0005515	GO:0005634	GO:0005655	GO:0008033	GO:0051252
XLOC_236779	GO:0001952	GO:0004672	GO:0004674	GO:0005083	GO:0005515	GO:0005524	GO:0005794	GO:0006468	GO:0007268	GO:0009069	GO:0016020	GO:0016772	GO:0022407	GO:0030334	GO:0030425	GO:0031532	GO:0044456	GO:0046330	GO:0046777	GO:0048813	GO:2000311
XLOC_443556	GO:0005543
XLOC_189024	GO:0005515	GO:0005634	GO:0006355
XLOC_345090	GO:0004222	GO:0006508	GO:0008237	GO:0008270
XLOC_289143	GO:0016746
XLOC_078647	GO:0005634	GO:0030261
XLOC_079300-287	GO:0005515	GO:0005622	GO:0008270
XLOC_143381	GO:0003735	GO:0005840	GO:0006412	GO:0006457	GO:0031072	GO:0042254	GO:0051082
XLOC_432769	GO:0000166	GO:0005777	GO:0008152	GO:0016491	GO:0032934	GO:0055114
XLOC_226599	GO:0001725	GO:0003774	GO:0003779	GO:0005515	GO:0005516	GO:0005524	GO:0005859	GO:0006939	GO:0008152	GO:0008307	GO:0016459	GO:0030016	GO:0030241	GO:0030485	GO:0030860	GO:0032982	GO:0048251	GO:0048546	GO:0048739
XLOC_266562	GO:0005515	GO:0005622	GO:0008270
XLOC_134861	GO:0003676	GO:0005515	GO:0008270	GO:0046872
XLOC_393490	GO:0000083	GO:0000084	GO:0000122	GO:0000307	GO:0000701	GO:0000722	GO:0003677	GO:0003723	GO:0003964	GO:0005652	GO:0005663	GO:0005667	GO:0005730	GO:0005737	GO:0006271	GO:0006275	GO:0006278	GO:0006283	GO:0006287	GO:0006297	GO:0006298	GO:0006886	GO:0007507	GO:0008134	GO:0008283	GO:0009617	GO:0015630	GO:0019985	GO:0030337	GO:0030971	GO:0032077	GO:0032139	GO:0032201	GO:0032405	GO:0033993	GO:0042575	GO:0042802	GO:0043596	GO:0043626	GO:0046686	GO:0048015	GO:0070557
XLOC_358080	GO:0000146	GO:0001725	GO:0002027	GO:0003774	GO:0003779	GO:0005515	GO:0005516	GO:0005524	GO:0005634	GO:0005859	GO:0005884	GO:0005925	GO:0006200	GO:0007512	GO:0008307	GO:0016459	GO:0030018	GO:0030049	GO:0030898	GO:0032982	GO:0042803	GO:0046982	GO:0051015	GO:0055004	GO:0055010
XLOC_097392	GO:0003677	GO:0003700	GO:0005667	GO:0006355	GO:0043565	GO:0045449	GO:0048513	GO:0048869
XLOC_195422	GO:0005576	GO:0006869	GO:0008289	GO:0042157
XLOC_348445	GO:0006355	GO:0007517	GO:0030017	GO:0030154
XLOC_208299	GO:0001666	GO:0005215	GO:0005354	GO:0005355	GO:0005536	GO:0005887	GO:0006006	GO:0006810	GO:0007141	GO:0008021	GO:0008286	GO:0015284	GO:0015755	GO:0015757	GO:0015758	GO:0016020	GO:0016021	GO:0022857	GO:0022891	GO:0055085
XLOC_165332	GO:0003700	GO:0005634	GO:0006355	GO:0006917	GO:0007368	GO:0007548	GO:0043565
XLOC_144729	GO:0001525	GO:0001822	GO:0016020	GO:0016021	GO:0016263	GO:0016266	GO:0016267	GO:0016757	GO:0019013
XLOC_343239	GO:0004550	GO:0005524	GO:0006144	GO:0006165	GO:0006183	GO:0006206	GO:0006228	GO:0006241	GO:0048515
XLOC_398243	GO:0004672	GO:0004674	GO:0005524	GO:0006468	GO:0009069	GO:0016772
XLOC_014289	GO:0000166	GO:0004022	GO:0008152	GO:0016491	GO:0055114
XLOC_374797	GO:0005525	GO:0005622	GO:0006886	GO:0007264	GO:0015031
XLOC_159501	GO:0005524	GO:0006457	GO:0006950	GO:0035889	GO:0051082
XLOC_286149	GO:0003676	GO:0003677	GO:0005654	GO:0006357	GO:0006359	GO:0008270	GO:0046872
XLOC_333136	GO:0000166	GO:0003676	GO:0005730	GO:0009987
XLOC_069136	GO:0005245	GO:0005891	GO:0006936	GO:0016021	GO:0051925
XLOC_152019	GO:0005215	GO:0005502	GO:0005622	GO:0006810	GO:0007634
XLOC_207686	GO:0003723	GO:0003735	GO:0005622	GO:0005840	GO:0005844	GO:0006412	GO:0006414	GO:0006415	GO:0007420	GO:0008284	GO:0009790	GO:0016071	GO:0019083	GO:0019843	GO:0022627	GO:0031018	GO:0042254	GO:0045727
XLOC_443931	GO:0004103	GO:0004305	GO:0004871	GO:0005524	GO:0005737	GO:0006544	GO:0006563	GO:0006566	GO:0006646	GO:0006657	GO:0006869	GO:0007165	GO:0008144	GO:0016310	GO:0016772	GO:0019695	GO:0033265
XLOC_382833	GO:0003677	GO:0004521	GO:0009303	GO:0016021	GO:0051252
XLOC_258646	GO:0016787
XLOC_358663	GO:0005634	GO:1901031
XLOC_295197	GO:0005198	GO:0005923	GO:0016021	GO:0048884
XLOC_201189	GO:0005198	GO:0005923	GO:0016021	GO:0048884	GO:0055113
XLOC_036351	GO:0005488	GO:0005515	GO:0005634	GO:0005737	GO:0006606	GO:0008565
XLOC_114839	GO:0003824	GO:0004348	GO:0006665	GO:0006680	GO:0008206	GO:0008422	GO:0016020	GO:0016021	GO:0016142
XLOC_193418	GO:0005488	GO:0005515
XLOC_083717	GO:0016301	GO:0016310
XLOC_037696	GO:0000177	GO:0003924	GO:0005525	GO:0005829	GO:0006184	GO:0006955	GO:0007165	GO:0061014
XLOC_012807	GO:0003677	GO:0003713	GO:0004402	GO:0005634	GO:0005667	GO:0006352	GO:0030914	GO:0042967	GO:0043966	GO:0045941	GO:0046982	GO:0051090
XLOC_072659	GO:0003735	GO:0005762	GO:0006412	GO:0006915	GO:0007049	GO:0042254
XLOC_065391-237	GO:0005515	GO:0008270
XLOC_264112	GO:0005624	GO:0006900	GO:0016301	GO:0016310	GO:0019900	GO:0032580	GO:0046872	GO:0048471
XLOC_300392	GO:0003924	GO:0005525	GO:0005622	GO:0005634	GO:0005829	GO:0006184	GO:0007165	GO:0007264	GO:0008285	GO:0009725	GO:0015031	GO:0016020	GO:0030308
XLOC_186397-673	GO:0004872	GO:0005046	GO:0005789	GO:0005801	GO:0006621	GO:0006886	GO:0007165	GO:0016021	GO:0016192	GO:0046923
XLOC_174524	GO:0000976	GO:0001568	GO:0001890	GO:0003677	GO:0003700	GO:0005634	GO:0005667	GO:0006355	GO:0035270	GO:0043010	GO:0043049	GO:0043565	GO:0045449	GO:0051216
XLOC_433809	GO:0005515	GO:0005789	GO:0007219	GO:0016021
XLOC_303603	GO:0003677	GO:0003700	GO:0005634	GO:0005667	GO:0006355	GO:0007275	GO:0043565	GO:0045449	GO:0045892
XLOC_001048	GO:0001533	GO:0005200	GO:0005624	GO:0005739	GO:0005856	GO:0005916	GO:0006921	GO:0016323	GO:0016337	GO:0018149	GO:0030057	GO:0030216	GO:0030674	GO:0034332	GO:0042060	GO:0043588
XLOC_180030	GO:0008152	GO:0016758
XLOC_443932	GO:0005515
XLOC_413651	GO:0004725	GO:0006470	GO:0006570	GO:0008138	GO:0016311	GO:0016791
XLOC_203720	GO:0000904	GO:0001658	GO:0001822	GO:0005576	GO:0006355	GO:0007154	GO:0009887	GO:0022603	GO:0023052	GO:0048522	GO:0048523	GO:0048598	GO:0048646	GO:2000026
XLOC_000869	GO:0005198	GO:0005923	GO:0016021
XLOC_129644	GO:0005515	GO:0008270
XLOC_243585-831	GO:0000166	GO:0003008	GO:0005737	GO:0006069	GO:0008270	GO:0016491	GO:0042221	GO:0044237	GO:0044238	GO:0051903	GO:0055114
XLOC_219821	GO:0004798	GO:0005524	GO:0005829	GO:0006206	GO:0006233	GO:0007049	GO:0008283	GO:0015949	GO:0046940	GO:0050145
XLOC_200071	GO:0000166	GO:0008152	GO:0016491	GO:0055114
XLOC_085842-314	GO:0005861
XLOC_371687	GO:0006090	GO:0006544	GO:0006563	GO:0006566	GO:0008152	GO:0008465	GO:0016616	GO:0016618	GO:0030267	GO:0046487	GO:0048037	GO:0051287	GO:0055114
XLOC_368750	GO:0001707	GO:0001944	GO:0004672	GO:0004888	GO:0004930	GO:0005515	GO:0005524	GO:0005737	GO:0006468	GO:0007166	GO:0007199	GO:0007223	GO:0007409	GO:0007420	GO:0008104	GO:0008406	GO:0009950	GO:0016020	GO:0016021	GO:0016055	GO:0016772	GO:0017147	GO:0030165	GO:0030855	GO:0032589	GO:0042074	GO:0042813	GO:0045177	GO:0045545	GO:0045944	GO:0060027	GO:0060070
XLOC_034551	GO:0003735	GO:0005622	GO:0005840	GO:0006412	GO:0006414	GO:0006415	GO:0016071	GO:0019083	GO:0019843	GO:0022625	GO:0031018	GO:0042254
XLOC_236782	GO:0003676	GO:0005886	GO:0006810	GO:0016020	GO:0016021	GO:0046872	GO:0055085
XLOC_445116	GO:0005634	GO:0005794	GO:0044446
XLOC_049161	GO:0003743	GO:0005085	GO:0005840	GO:0005851	GO:0006446	GO:0043087	GO:0044237
XLOC_172854	GO:0016787
XLOC_059999	GO:0000139	GO:0005515	GO:0005795	GO:0006486	GO:0006886	GO:0006891	GO:0007030	GO:0008565	GO:0009312	GO:0015031	GO:0016020	GO:0017119
XLOC_277197	GO:0005515
XLOC_392863-1262	GO:0000166	GO:0005525	GO:0007049
XLOC_463474	GO:0007049	GO:0044260	GO:0044424	GO:0090304
XLOC_095041	GO:0000226	GO:0005198	GO:0005200	GO:0005882	GO:0005883	GO:0008022	GO:0008089	GO:0008090	GO:0009636	GO:0010243	GO:0014012	GO:0019896	GO:0019904	GO:0030426	GO:0031133	GO:0033596	GO:0033693	GO:0040011	GO:0042802	GO:0043274	GO:0043434	GO:0043524	GO:0050772	GO:0050885	GO:0051258	GO:0051412
XLOC_433860	GO:0005634	GO:0006397	GO:0008380
XLOC_120588	GO:0005923	GO:0016021	GO:0016338	GO:0042802	GO:0070830
XLOC_062115	GO:0000278	GO:0005730	GO:0005794	GO:0005813	GO:0031023	GO:0051225	GO:0051297	GO:0070652
XLOC_403096	GO:0005576
XLOC_365976	GO:0001614	GO:0004931	GO:0005216	GO:0005524	GO:0006811	GO:0006812	GO:0007165	GO:0016020	GO:0016021	GO:0022008	GO:0034220	GO:0051291
XLOC_166816-611	GO:0003676	GO:0003677	GO:0005634	GO:0006355	GO:0008270	GO:0046872
XLOC_242236	GO:0005488	GO:0005515	GO:0005929	GO:0030030
XLOC_039209	GO:0050794	GO:0060119
XLOC_380214	GO:0000166	GO:0004022	GO:0008152	GO:0016491	GO:0055114
XLOC_395708	GO:0005515
XLOC_305505	GO:0005515	GO:0008270	GO:0030514
XLOC_066102	GO:0003993	GO:0006771	GO:0016787	GO:0019497
XLOC_316947	GO:0004930	GO:0007186	GO:0016021	GO:0044464
XLOC_395703	GO:0005515	GO:0046872
XLOC_436407	GO:0005216	GO:0005249	GO:0005515	GO:0006811	GO:0006813	GO:0008076	GO:0016020	GO:0030955	GO:0034765	GO:0051260	GO:0055085	GO:0071805
XLOC_074319	GO:0005515
XLOC_185530	GO:0005783	GO:0016020	GO:0016021
XLOC_317828	GO:0005515	GO:0005622	GO:0005671	GO:0006260	GO:0016779	GO:0043565	GO:0043966	GO:0046982
XLOC_244741-833	GO:0003677	GO:0003700	GO:0003707	GO:0004879	GO:0005634	GO:0006355	GO:0008270	GO:0030522	GO:0043401	GO:0043565
XLOC_121938	GO:0005634	GO:0005737	GO:0010569	GO:0030289	GO:0030362	GO:0030674
XLOC_248773	GO:0016020
XLOC_471383	GO:0008146
XLOC_114949	GO:0003333	GO:0015171	GO:0016020
XLOC_366877-1197	GO:0000795	GO:0003677	GO:0005524	GO:0006298	GO:0007129	GO:0007136	GO:0007292	GO:0030983
XLOC_443609	GO:0003676	GO:0005488	GO:0005634	GO:0005737	GO:0008168	GO:0015031	GO:0032259
XLOC_030757	GO:0003676	GO:0005488	GO:0046872
XLOC_132721	GO:0005515	GO:0005525	GO:0007264
XLOC_123952	GO:0000122	GO:0000785	GO:0000932	GO:0003682	GO:0003714	GO:0005667	GO:0005829	GO:0005911	GO:0005925	GO:0008270	GO:0016339	GO:0016342	GO:0016481	GO:0030027	GO:0030032	GO:0030334	GO:0031328	GO:0031334	GO:0033673	GO:0034613	GO:0035195	GO:0035313	GO:0043087	GO:0043123	GO:0043406	GO:0045294	GO:0046474	GO:0046872	GO:0048041	GO:0051015
XLOC_105569-386	GO:0003777	GO:0005524	GO:0005871	GO:0007018	GO:0008017
XLOC_381467	GO:0003677	GO:0004386	GO:0005524	GO:0016817
XLOC_072322	GO:0004867	GO:0005515	GO:0007399	GO:0008201	GO:0010466	GO:0016021	GO:0046914	GO:0060026
XLOC_248765-845	GO:0005488	GO:0005783	GO:0005794	GO:0016192
XLOC_385033	GO:0003746	GO:0005515	GO:0005829	GO:0005840	GO:0005853	GO:0006414	GO:0006448
XLOC_157956	GO:0005938
XLOC_166791	GO:0000166	GO:0003824	GO:0004467	GO:0005777	GO:0005783	GO:0006641	GO:0008152	GO:0015908	GO:0016853	GO:0019217	GO:0031966	GO:0043025	GO:0060136	GO:0060996
XLOC_214170-755	GO:0016307	GO:0016740	GO:0044464	GO:0046488
XLOC_226597	GO:0005096	GO:0005515	GO:0005622	GO:0007165	GO:0043547	GO:0051056
XLOC_211045	GO:0003677	GO:0003700	GO:0003707	GO:0003708	GO:0005496	GO:0005516	GO:0005634	GO:0005654	GO:0006355	GO:0006357	GO:0008270	GO:0016491	GO:0042074	GO:0043401	GO:0043565	GO:0045893	GO:0048384	GO:0050682
XLOC_205811-728	GO:0005525
XLOC_358275	GO:0004872	GO:0005741	GO:0006626	GO:0007165	GO:0008308	GO:0015288	GO:0044070	GO:0046930	GO:0055085
XLOC_022480	GO:0005215	GO:0005515	GO:0006810	GO:0008021	GO:0016020
XLOC_375296	GO:0003677	GO:0004803	GO:0005249	GO:0005515	GO:0006313	GO:0008076	GO:0015074	GO:0034765	GO:0051260	GO:0071805
XLOC_220622	GO:0003857	GO:0004506	GO:0006550	GO:0006552	GO:0006554	GO:0006568	GO:0006574	GO:0006631	GO:0006633	GO:0006694	GO:0008152	GO:0016021	GO:0016114	GO:0016491	GO:0018874	GO:0050660	GO:0055114
XLOC_406417	GO:0003677	GO:0004803	GO:0005198	GO:0005882	GO:0006313	GO:0015074	GO:0045214	GO:0060047
XLOC_386900	GO:0005198	GO:0005515	GO:0005737	GO:0005882	GO:0030054
XLOC_331584	GO:0005634	GO:0005737	GO:0006869
XLOC_362153	GO:0005801	GO:0006888
XLOC_352117	GO:0003824	GO:0005667	GO:0008134	GO:0008152
XLOC_006339	GO:0001947	GO:0005515	GO:0005813	GO:0032402	GO:0033339	GO:0034464	GO:0035058	GO:0042384	GO:0045444	GO:0046907	GO:0051877	GO:0070121
XLOC_042177	GO:0001570	GO:0001701	GO:0001822	GO:0003774	GO:0003779	GO:0005515	GO:0005516	GO:0005524	GO:0006807	GO:0016459	GO:0032403	GO:0035166	GO:0048008
XLOC_097290	GO:0005488	GO:0005515	GO:0005737	GO:0006355
XLOC_006340-28	GO:0000079	GO:0005634	GO:0010389	GO:0019901	GO:0051301	GO:0051726	GO:0060041
XLOC_408555	GO:0000051	GO:0003824	GO:0004349	GO:0004350	GO:0005739	GO:0006537	GO:0006561	GO:0008152	GO:0016310	GO:0016491	GO:0016620	GO:0055114
XLOC_017449-52	GO:0004725	GO:0005635	GO:0006570	GO:0016311	GO:0016791	GO:0035335	GO:0035556
XLOC_468130	GO:0003779	GO:0007010
XLOC_084756	GO:0004672	GO:0004674	GO:0005515	GO:0005524	GO:0005794	GO:0006468	GO:0006979	GO:0007163	GO:0007165	GO:0007507	GO:0009069	GO:0016772	GO:0046872	GO:0050772	GO:0051645
XLOC_258583	GO:0005515	GO:0005634	GO:0005737	GO:0005789	GO:0006892	GO:0007596	GO:0010008	GO:0014069	GO:0016044	GO:0016528	GO:0019717	GO:0030054	GO:0030426	GO:0030672	GO:0031083	GO:0031532	GO:0033162	GO:0033267	GO:0042383	GO:0045211	GO:0048812	GO:0060155	GO:0060159
XLOC_366166	GO:0004930	GO:0005887	GO:0007186	GO:0007601	GO:0007602	GO:0009881	GO:0016021	GO:0018298
XLOC_179568	GO:0004252	GO:0005515	GO:0016021
XLOC_228063-789	GO:0000236	GO:0000775	GO:0000785	GO:0005488	GO:0005654	GO:0005886	GO:0007059	GO:0007091	GO:0016021	GO:0030054	GO:0030521	GO:0050699	GO:0051301
XLOC_018634	GO:0005515
XLOC_133605	GO:0001558	GO:0005515	GO:0005520	GO:0005730	GO:0005792	GO:0007165	GO:0008022	GO:0042567
XLOC_180014	GO:0003677	GO:0005515	GO:0005730	GO:0005737	GO:0006917	GO:0007283	GO:0042981	GO:0045892
XLOC_107018	GO:0004871	GO:0004872	GO:0004930	GO:0007186	GO:0016021
XLOC_340247	GO:0005215	GO:0005372	GO:0006810	GO:0006833	GO:0015204	GO:0016020	GO:0016021	GO:0071918
XLOC_331991	GO:0030141
XLOC_096295	GO:0005515	GO:0008284	GO:0030176	GO:0030307	GO:0030433	GO:0030968	GO:0030970
XLOC_214676	GO:0005102	GO:0005576	GO:0007165
XLOC_029808	GO:0000187	GO:0003924	GO:0004871	GO:0005829	GO:0005834	GO:0006112	GO:0006184	GO:0007186	GO:0007204	GO:0007268	GO:0008283	GO:0030168	GO:0031702	GO:0071377
XLOC_463837	GO:0005212	GO:0005625	GO:0007601	GO:0042803	GO:0043010
XLOC_100331-368	GO:0003677	GO:0003700	GO:0003707	GO:0005634	GO:0005667	GO:0006355	GO:0008270	GO:0043401	GO:0043565	GO:0045449
XLOC_178125	GO:0001527
XLOC_170199		GO:0001786	GO:0005515	GO:0005546	GO:0005886	GO:0005905	GO:0009790	GO:0010324	GO:0030136	GO:0048268	GO:0072583	GO:0072659
XLOC_132225	GO:0003743	GO:0005085	GO:0005624	GO:0005840	GO:0005851	GO:0005886	GO:0006446	GO:0014003	GO:0043087	GO:0044237	GO:0051716
XLOC_102692	GO:0003676	GO:0005515	GO:0046872
XLOC_135461	GO:0005730	GO:0005737	GO:0006915	GO:0006916	GO:0016226	GO:0051536
XLOC_159676	GO:0005762	GO:0006996	GO:0019843
XLOC_465159	GO:0005515	GO:0008270	GO:0016874
XLOC_371059	GO:0003723	GO:0003743	GO:0005488	GO:0005515	GO:0005840	GO:0006446	GO:0007050	GO:0007498	GO:0008219	GO:0016070	GO:0016281
XLOC_147284-543	GO:0000166	GO:0005524	GO:0005739	GO:0006200	GO:0016887	GO:0017111
XLOC_356596	GO:0005634
XLOC_387973	GO:0016746
XLOC_135209	GO:0001824	GO:0005634	GO:0005694	GO:0007130	GO:0007283	GO:0030154	GO:0042138	GO:0045111	GO:0048477	GO:0051177	GO:0051598	GO:0060629
XLOC_385393	GO:0003676	GO:0003677	GO:0004386	GO:0005515	GO:0005524	GO:0006355	GO:0016055	GO:0016568	GO:0016817	GO:0071339
XLOC_359043	GO:0003676	GO:0005515	GO:0008270	GO:0046872
XLOC_184645	GO:0005515	GO:0005622	GO:0008270
XLOC_248872	GO:0003700	GO:0005515	GO:0005634	GO:0006355	GO:0007548	GO:0043565	GO:0046872
XLOC_063244	GO:0004475	GO:0005525	GO:0006000	GO:0006013	GO:0009058	GO:0016740	GO:0016779
XLOC_037689	GO:0003735	GO:0005515	GO:0005730	GO:0005840	GO:0006412	GO:0006414	GO:0006415	GO:0006610	GO:0016071	GO:0019083	GO:0022625	GO:0031018	GO:0042254
XLOC_257835	GO:0005178	GO:0005515	GO:0005604	GO:0008047	GO:0008191	GO:0008285	GO:0008305	GO:0009986	GO:0030814	GO:0043408	GO:0045664	GO:0046872
XLOC_222235	GO:0005488	GO:0006511	GO:0044464
XLOC_390380	GO:0005543
XLOC_158194	GO:0005515	GO:0044464
XLOC_255499	GO:0003676	GO:0005488	GO:0016787	GO:0046872
XLOC_219826	GO:0000045	GO:0005515	GO:0005737	GO:0006508	GO:0008234	GO:0015031
XLOC_286775	GO:0005515	GO:0009987
XLOC_172848	GO:0004871	GO:0005525	GO:0005622	GO:0005634	GO:0005886	GO:0006184	GO:0007165	GO:0007264	GO:0015031	GO:0016020	GO:0016787	GO:0032154	GO:0033205	GO:0043123	GO:0043297
XLOC_114945	GO:0004221	GO:0006511	GO:0008233	GO:0016579	GO:0036459
XLOC_033628	GO:0003677	GO:0005524	GO:0006260
XLOC_107019	GO:0016021	GO:0055085
XLOC_131890	GO:0004930	GO:0005886	GO:0007186	GO:0016021
XLOC_182773	GO:0004672	GO:0004707	GO:0005524	GO:0006468	GO:0007178	GO:0009069	GO:0016772
XLOC_004954-17	GO:0007165	GO:0008083	GO:0008283	GO:0040007
XLOC_064010	GO:0000139	GO:0002063	GO:0003976	GO:0005509	GO:0005634	GO:0005667	GO:0008134	GO:0016020	GO:0016021	GO:0030154	GO:0048701
XLOC_018627	GO:0004930	GO:0004945	GO:0007186	GO:0007187	GO:0016021	GO:0019229
XLOC_463833	GO:0005764	GO:0005768	GO:0005783	GO:0006886	GO:0019886	GO:0032009	GO:0034138	GO:0034154	GO:0034162	GO:0035325
XLOC_216239	GO:0005922	GO:0007154	GO:0016021	GO:0055077	GO:0072358
XLOC_465177	GO:0005525	GO:0005622	GO:0005634	GO:0005813	GO:0007264	GO:0015031
XLOC_095887	GO:0006950
XLOC_009887	GO:0000166	GO:0003924	GO:0004016	GO:0005856	GO:0005886	GO:0006112	GO:0006144	GO:0006184	GO:0006833	GO:0007189	GO:0007193	GO:0007202	GO:0007268	GO:0007611	GO:0009190	GO:0016199	GO:0016849	GO:0031290	GO:0034199	GO:0035556	GO:0048011	GO:0055085	GO:0071377
XLOC_237543	GO:0003677	GO:0003700	GO:0005634	GO:0005667	GO:0006355	GO:0043010	GO:0043565	GO:0045449	GO:0045892
XLOC_083710	GO:0000166	GO:0005739	GO:0005783	GO:0008152	GO:0016491	GO:0055114
XLOC_073882	GO:0004672	GO:0004674	GO:0005524	GO:0006468	GO:0016772
XLOC_468131	GO:0004721	GO:0005515	GO:0005634	GO:0006470	GO:0016791	GO:0046872
XLOC_440162-1412	GO:0005615	GO:0009986	GO:0016323	GO:0030903	GO:0046658	GO:0061053
XLOC_225044	GO:0005328	GO:0005335	GO:0005829	GO:0005887	GO:0006812	GO:0006836	GO:0008144	GO:0009636	GO:0010008	GO:0010628	GO:0012505	GO:0015222	GO:0016021	GO:0017137	GO:0021794	GO:0045121	GO:0045787	GO:0050998	GO:0051015	GO:0051259	GO:0051610	GO:0055085
XLOC_083787	GO:0000226	GO:0001578	GO:0005874	GO:0006915	GO:0008017	GO:0016787
XLOC_129778	GO:0005768	GO:0005829	GO:0005886	GO:0015031	GO:0031397
XLOC_276167	GO:0008168	GO:0032259
XLOC_390815	GO:0005515
XLOC_018286	GO:0005215	GO:0006810	GO:0008289
XLOC_294041	GO:0004871	GO:0005515	GO:0005737	GO:0006869	GO:0006911	GO:0006915	GO:0007165
XLOC_371693	GO:0000166	GO:0003700	GO:0005385	GO:0005667	GO:0005856	GO:0006289	GO:0006355	GO:0006812	GO:0008324	GO:0016021	GO:0045449	GO:0055085	GO:0071577
XLOC_219475	GO:0005215	GO:0005452	GO:0005515	GO:0006810	GO:0006820	GO:0006821	GO:0008509	GO:0015106	GO:0015701	GO:0016020	GO:0016021	GO:0030218	GO:0034220	GO:0035162
XLOC_017053	GO:0000226	GO:0005085	GO:0005525	GO:0007264	GO:0007409	GO:0008180	GO:0030424	GO:0030426	GO:0032863	GO:0033138	GO:0045178	GO:0045200	GO:0048365
XLOC_353172	GO:0001933	GO:0004871	GO:0005109	GO:0005515	GO:0005622	GO:0005874	GO:0005938	GO:0007269	GO:0007275	GO:0007411	GO:0010976	GO:0019717	GO:0019901	GO:0022007	GO:0030136	GO:0030424	GO:0030425	GO:0030426	GO:0031122	GO:0035176	GO:0035372	GO:0035556	GO:0043025	GO:0045202	GO:0045893	GO:0048365	GO:0048668	GO:0048675	GO:0048813	GO:0060134	GO:0071340	GO:0090103	GO:0090179	GO:0090263
XLOC_395520-1288	GO:0003676
XLOC_162472	GO:0004222	GO:0005509	GO:0006508	GO:0007275	GO:0008237	GO:0008270	GO:0031012	GO:0043170	GO:0046872
XLOC_118228	GO:0005634	GO:0005737
XLOC_412082	GO:0005488	GO:0046872
XLOC_464549	GO:0003677	GO:0008270	GO:0044464
XLOC_061776		GO:0015031
XLOC_348312	GO:0003677	GO:0005515
XLOC_335649	GO:0005515	GO:0005634	GO:0005764	GO:0016579	GO:0044419
XLOC_003443		GO:0005634	GO:0005737	GO:0051001
XLOC_291045	GO:0005515
XLOC_180617	GO:0003676	GO:0003677	GO:0005634	GO:0006355	GO:0008270	GO:0035118	GO:0045743	GO:0046872
XLOC_118966	GO:0005515	GO:0016021
XLOC_080104	GO:0000166	GO:0005524	GO:0051085
XLOC_202299	GO:0005737
XLOC_136062	GO:0005829	GO:0006508	GO:0008234	GO:0032480	GO:0045087
XLOC_141101	GO:0005515
XLOC_018221	GO:0005198	GO:0005923	GO:0016021
XLOC_408742-1317	GO:0016874
XLOC_436410	GO:0003676
XLOC_079300-286	GO:0003677	GO:0005515	GO:0005769	GO:0006897	GO:0008270	GO:0015031	GO:0055037
XLOC_031765	GO:0005737	GO:0007034	GO:0015031	GO:0030904
XLOC_166218	GO:0005634
XLOC_469601	GO:0005488	GO:0005515	GO:0005634
XLOC_190479-683	GO:0003676	GO:0004386	GO:0005524	GO:0008026
XLOC_270888	GO:0015355	GO:0015711	GO:0015718	GO:0016021	GO:0055085
XLOC_441127	GO:0006814	GO:0008508	GO:0015721	GO:0016020
XLOC_365974	GO:0000075	GO:0000076	GO:0000077	GO:0000118	GO:0005730	GO:0006260	GO:0006281	GO:0008408	GO:0017124	GO:0019901	GO:0030896	GO:0042826	GO:0071479
XLOC_321775	GO:0000055	GO:0004930	GO:0005488	GO:0005730	GO:0007186	GO:0015031	GO:0016021	GO:0030036	GO:0042254	GO:0042273
XLOC_050425	GO:0003677	GO:0003700	GO:0006355	GO:0009987	GO:0043231	GO:0043565
XLOC_030597	GO:0000184	GO:0003676	GO:0004221	GO:0004527	GO:0004535	GO:0005515	GO:0005634	GO:0005737	GO:0006511	GO:0016579	GO:0051252
XLOC_357203	GO:0001568	GO:0005085	GO:0005089	GO:0005515	GO:0005622	GO:0035023	GO:0035556	GO:0043065	GO:0043087	GO:0055113	GO:0071896
XLOC_472334	GO:0003774	GO:0003924	GO:0004016	GO:0005524	GO:0005624	GO:0005886	GO:0006112	GO:0006184	GO:0006833	GO:0007189	GO:0007193	GO:0007202	GO:0007268	GO:0007616	GO:0008294	GO:0009190	GO:0016021	GO:0016199	GO:0016459	GO:0016849	GO:0031290	GO:0034199	GO:0035556	GO:0046872	GO:0048011	GO:0055085	GO:0071377
XLOC_026058	GO:0000166	GO:0004672	GO:0004674	GO:0005515	GO:0005524	GO:0005829	GO:0006468	GO:0009069	GO:0016772	GO:0031295
XLOC_398993	GO:0003676	GO:0005488	GO:0046872
XLOC_138505	GO:0003951	GO:0004143	GO:0005515	GO:0005624	GO:0005829	GO:0007205	GO:0008152	GO:0008283	GO:0016301	GO:0016773	GO:0046519	GO:0050794
XLOC_130780	GO:0000462	GO:0003735	GO:0005622	GO:0005840	GO:0006412	GO:0006414	GO:0006415	GO:0009790	GO:0016071	GO:0019083	GO:0022627	GO:0031018	GO:0051726
XLOC_390318	GO:0016020	GO:0016021
XLOC_069137	GO:0005245	GO:0005891	GO:0016021	GO:0019226	GO:0032281	GO:0051925	GO:0070588	GO:2000311
XLOC_238818	GO:0003676	GO:0003677	GO:0005622	GO:0008270	GO:0046872
XLOC_224655	GO:0005576	GO:0020037
XLOC_081302	GO:0005097	GO:0005515	GO:0005622	GO:0032313	GO:0032851
XLOC_192930	GO:0005328	GO:0005332	GO:0005887	GO:0006814	GO:0006836	GO:0015812	GO:0015846	GO:0016021
XLOC_095407		GO:0015031
XLOC_321776	GO:0004725	GO:0005515	GO:0005634	GO:0005737	GO:0005856	GO:0005886	GO:0006470	GO:0006570	GO:0016311	GO:0016791	GO:0030027	GO:0035335	GO:0043005	GO:0044297
XLOC_017050	GO:0004857	GO:0005102	GO:0005576	GO:0006066	GO:0006644	GO:0007165	GO:0009725	GO:0010519	GO:0016042	GO:0042632	GO:0045834	GO:0048844	GO:0051179	GO:0055090	GO:0055091	GO:0070328
XLOC_035947	GO:0005634
XLOC_141098	GO:0000213	GO:0003676	GO:0004518	GO:0006388
XLOC_265030	GO:0005125	GO:0005164	GO:0005515	GO:0005615	GO:0006955	GO:0007165	GO:0016020
XLOC_241373	GO:0016021
XLOC_458782-1454	GO:0005515	GO:0005634	GO:0005737	GO:0005886
XLOC_264128	GO:0001530	GO:0001666	GO:0002020	GO:0002039	GO:0002236	GO:0002368	GO:0002755	GO:0002842	GO:0005524	GO:0005615	GO:0005737	GO:0005759	GO:0005769	GO:0005791	GO:0005794	GO:0005829	GO:0005905	GO:0006457	GO:0006919	GO:0006986	GO:0009408	GO:0009986	GO:0019907	GO:0030061	GO:0030135	GO:0031101	GO:0032403	GO:0032496	GO:0032727	GO:0032729	GO:0032733	GO:0032735	GO:0032755	GO:0033198	GO:0042026	GO:0042100	GO:0042220	GO:0042493	GO:0042542	GO:0042588	GO:0043032	GO:0043065	GO:0043498	GO:0043559	GO:0043627	GO:0044267	GO:0044459	GO:0045121	GO:0045768
XLOC_139543	GO:0005634
XLOC_317786-1068	GO:0005515
XLOC_203469	GO:0006950
XLOC_175613	GO:0003676	GO:0005634	GO:0008270	GO:0046872
XLOC_096304	GO:0004364	GO:0005515	GO:0006749	GO:0006803
XLOC_278064	GO:0005509	GO:0005886	GO:0007155	GO:0007156	GO:0016020
XLOC_090238-330	GO:0001938	GO:0002576	GO:0003756	GO:0004872	GO:0005161	GO:0005178	GO:0007044	GO:0007155	GO:0007160	GO:0007229	GO:0007411	GO:0008277	GO:0008305	GO:0009897	GO:0010595	GO:0010745	GO:0010888	GO:0014909	GO:0030334	GO:0030949	GO:0031092	GO:0032147	GO:0032369	GO:0033690	GO:0034679	GO:0035295	GO:0042470	GO:0042802	GO:0043184	GO:0043410	GO:0045672	GO:0045715	GO:0045780	GO:0050731	GO:0050748	GO:0050839	GO:0050900	GO:0060055	GO:0070527	GO:0071062	GO:0071133
XLOC_024060-80	GO:0006457	GO:0031072	GO:0051082
XLOC_158507	GO:0000993	GO:0008284	GO:0010564	GO:0016591	GO:0045944	GO:0070940
XLOC_143207	GO:0004177	GO:0005488	GO:0005507	GO:0005615	GO:0005625	GO:0005794	GO:0006508	GO:0007568	GO:0008237	GO:0008270	GO:0009897	GO:0016485	GO:0019370	GO:0019717	GO:0030141	GO:0042277	GO:0045776	GO:0050897	GO:0060041	GO:0070006
XLOC_270460-932	GO:0000226	GO:0001578	GO:0003779	GO:0005198	GO:0005519	GO:0005543	GO:0005625	GO:0005829	GO:0005874	GO:0005875	GO:0005886	GO:0006915	GO:0007026	GO:0007416	GO:0007417	GO:0008017	GO:0009612	GO:0009743	GO:0009790	GO:0010035	GO:0014012	GO:0014069	GO:0016358	GO:0016787	GO:0017085	GO:0021700	GO:0030424	GO:0030426	GO:0031116	GO:0032355	GO:0032387	GO:0032403	GO:0033189	GO:0042493	GO:0043204	GO:0045298	GO:0045666	GO:0045773	GO:0047497	GO:0048471	GO:0048676	GO:0051915	GO:0061162	GO:0071363	GO:0071375
XLOC_302527	GO:0000086	GO:0003777	GO:0005515	GO:0005813	GO:0005829	GO:0005868	GO:0005874	GO:0007018	GO:0031982	GO:0032403
XLOC_189703	GO:0005506	GO:0005739	GO:0005829	GO:0016226	GO:0032947	GO:0051536
XLOC_228750	GO:0004713	GO:0005515	GO:0005524	GO:0006468
XLOC_003445-9	GO:0000790	GO:0000979	GO:0000981	GO:0001568	GO:0001709	GO:0001764	GO:0002052	GO:0002088	GO:0003322	GO:0003677	GO:0003680	GO:0003690	GO:0003700	GO:0004842	GO:0005634	GO:0005667	GO:0005730	GO:0005737	GO:0006355	GO:0007224	GO:0007411	GO:0007435	GO:0007601	GO:0008134	GO:0009611	GO:0009950	GO:0016567	GO:0019901	GO:0021778	GO:0021796	GO:0021797	GO:0021798	GO:0021902	GO:0021905	GO:0021912	GO:0021913	GO:0021918	GO:0021983	GO:0023019	GO:0030216	GO:0030334	GO:0030858	GO:0030902	GO:0031625	GO:0032808	GO:0033365	GO:0035035	GO:0042462	GO:0042593
XLOC_392089-1259	GO:0003700	GO:0005667	GO:0006355	GO:0008270	GO:0043565	GO:0045449	GO:0046872
XLOC_029039	GO:0005515	GO:0005737
XLOC_443823-1416	GO:0003779	GO:0005516	GO:0005523	GO:0005829	GO:0005886	GO:0006928	GO:0006936	GO:0015629	GO:0017022
XLOC_051041	GO:0004930	GO:0004945	GO:0007186	GO:0007187	GO:0016021	GO:0019222	GO:0019229
XLOC_384719	GO:0004497	GO:0005739	GO:0006744	GO:0008152	GO:0016491	GO:0016709	GO:0050660	GO:0055114
XLOC_296998	GO:0005634	GO:0005737	GO:0030308
XLOC_348453	GO:0001837	GO:0005385	GO:0005783	GO:0005887	GO:0006882	GO:0016020	GO:0030001	GO:0031258	GO:0042074	GO:0046873	GO:0055085	GO:0071578
XLOC_465509	GO:0005515	GO:0005730	GO:0005737	GO:0005886
XLOC_435200	GO:0000166	GO:0004672	GO:0004674	GO:0005515	GO:0005524	GO:0005622	GO:0006468	GO:0007165	GO:0009987	GO:0016772
XLOC_378013	GO:0001525	GO:0004197	GO:0006508	GO:0008234
XLOC_433098	GO:0003677	GO:0003682	GO:0003700	GO:0005634	GO:0006355	GO:0007049
XLOC_195610	GO:0001786	GO:0003700	GO:0005515	GO:0005546	GO:0005624	GO:0005634	GO:0005794	GO:0006355	GO:0006887	GO:0006904	GO:0010923	GO:0019897	GO:0019902	GO:0042043	GO:0042470	GO:0043565	GO:0070382
XLOC_225897	GO:0005730	GO:0005739	GO:0006635	GO:0008152	GO:0008670	GO:0016491	GO:0051289	GO:0070402
XLOC_052252	GO:0005515
XLOC_218503	GO:0005515	GO:0008270
XLOC_136061	GO:0004672	GO:0004674	GO:0005515	GO:0005524	GO:0005737	GO:0006468	GO:0007346	GO:0009069	GO:0016572	GO:0016772	GO:0043066	GO:0046777	GO:0061179
XLOC_063736	GO:0003735	GO:0005622	GO:0005840	GO:0006412	GO:0015934	GO:0042254
XLOC_039815	GO:0003677	GO:0003700	GO:0003707	GO:0004887	GO:0005634	GO:0006355	GO:0008270	GO:0043401	GO:0043565
XLOC_156276	GO:0005730	GO:0005737	GO:0009408	GO:0046685
XLOC_332186	GO:0008152	GO:0016021	GO:0016491	GO:0018193
XLOC_201933	GO:0004047	GO:0005737	GO:0005739	GO:0006546	GO:0006563	GO:0006566	GO:0006783
XLOC_082377	GO:0005515	GO:0007268	GO:0007399	GO:0008021	GO:0016020	GO:0017158
XLOC_399999	GO:0003723	GO:0005515	GO:0005688	GO:0005829	GO:0006397	GO:0008380	GO:0043928
XLOC_113961	GO:0003723	GO:0005730	GO:0005732	GO:0015030	GO:0030515	GO:0031118
XLOC_350165	GO:0004842	GO:0005515	GO:0008270	GO:0032088	GO:0043123	GO:0043130	GO:0043161	GO:0046872	GO:0048701	GO:0050852	GO:0051092	GO:0071797	GO:0097039
XLOC_024047	GO:0003735	GO:0005622	GO:0005840	GO:0006412	GO:0019843	GO:0042254	GO:0046872
XLOC_147962	GO:0004672	GO:0005524	GO:0006468	GO:0016021	GO:0016772
XLOC_250340	GO:0004553	GO:0005975	GO:0043169
XLOC_078659	GO:0005737
XLOC_350169	GO:0004540	GO:0008033	GO:0008152	GO:0016491	GO:0051252
XLOC_200065	GO:0003676	GO:0005515	GO:0005622	GO:0046872
XLOC_215265-762	GO:0003676	GO:0003677	GO:0005634	GO:0006355	GO:0008270	GO:0046872
XLOC_430717	GO:0016021
XLOC_425965	GO:0005730	GO:0006979
XLOC_014773-45	GO:0016021	GO:0042552
XLOC_283252	GO:0004168	GO:0005624	GO:0030176	GO:0043048
XLOC_029810	GO:0003824	GO:0005975	GO:0043169
XLOC_202532	GO:0016020
XLOC_003469	GO:0016021
XLOC_058914	GO:0000902	GO:0001701	GO:0003007	GO:0004672	GO:0005515	GO:0005581	GO:0005730	GO:0005739	GO:0005789	GO:0005794	GO:0005829	GO:0006468	GO:0006672	GO:0006936	GO:0006955	GO:0007029	GO:0007165	GO:0008283	GO:0008289	GO:0034976	GO:0035621	GO:0048471	GO:0055088	GO:0070273	GO:0070584	GO:0097001
XLOC_411438	GO:0005488	GO:0005515	GO:0005634	GO:0005737	GO:0006606	GO:0008022	GO:0008565
XLOC_461600	GO:0000122	GO:0003677	GO:0003723	GO:0005506	GO:0005515	GO:0007283	GO:0008270	GO:0016577	GO:0021555	GO:0021592	GO:0021670	GO:0021678	GO:0021993	GO:0030901	GO:0031519	GO:0032452	GO:0035518	GO:0043524	GO:0046872	GO:0048596	GO:0051213	GO:2000178
XLOC_189407	GO:0001525	GO:0004674	GO:0005515	GO:0005524	GO:0005942	GO:0006006	GO:0006916	GO:0007173	GO:0008286	GO:0008543	GO:0009069	GO:0016303	GO:0030027	GO:0030168	GO:0030295	GO:0031295	GO:0033138	GO:0040014	GO:0043491	GO:0043560	GO:0044029	GO:0045859	GO:0046854	GO:0046934	GO:0048011	GO:0048015	GO:0050852	GO:0050900	GO:2000653
XLOC_172742	GO:0003677	GO:0003700	GO:0005634	GO:0005667	GO:0006355	GO:0009952	GO:0043565	GO:0045449	GO:0048706
XLOC_372602	GO:0005764	GO:0005768
XLOC_235588	GO:0003690	GO:0003700	GO:0004842	GO:0005515	GO:0005667	GO:0008270	GO:0032088	GO:0042346	GO:0043065	GO:0043123	GO:0043130	GO:0043161	GO:0045449	GO:0045944	GO:0046872	GO:0048701	GO:0050852	GO:0051092	GO:0071797	GO:0072568	GO:0097024	GO:0097039
XLOC_351068	GO:0004553	GO:0005975	GO:0043169
XLOC_078674	GO:0000159	GO:0000266	GO:0005515	GO:0005624	GO:0005741	GO:0005829	GO:0005856	GO:0006626	GO:0007165	GO:0007286	GO:0007420	GO:0008601	GO:0010637	GO:0030182	GO:0032403	GO:0033554	GO:0034047	GO:0043525
XLOC_284206	GO:0003924	GO:0005525	GO:0005789	GO:0006184	GO:0006888	GO:0007029	GO:0016021	GO:0042802	GO:0051260
XLOC_360156	GO:0004222	GO:0005578	GO:0006508	GO:0008233	GO:0008237	GO:0008270	GO:0031012
XLOC_441464	GO:0008270
XLOC_207684	GO:0001892	GO:0002009	GO:0005515	GO:0005634	GO:0005737	GO:0006355	GO:0009725	GO:0010628	GO:0030154	GO:0034097	GO:0043473	GO:0048523
XLOC_397134	GO:0003824	GO:0004722	GO:0006470	GO:0008287	GO:0046872
XLOC_393714-1269	GO:0000166	GO:0003676	GO:0003713	GO:0005667	GO:0005737	GO:0006355	GO:0008143	GO:0010862	GO:0045941	GO:0060391
XLOC_293694	GO:0005247	GO:0005515	GO:0005622	GO:0006118	GO:0006821	GO:0009055	GO:0015035	GO:0016020	GO:0016021	GO:0045454
XLOC_036354	GO:0003676	GO:0005622	GO:0008270	GO:0046872
XLOC_159674	GO:0004930	GO:0007186	GO:0016021
XLOC_411987	GO:0003676	GO:0005515	GO:0005622	GO:0046872
XLOC_041503	GO:0003774	GO:0003779	GO:0005515	GO:0005524	GO:0005737	GO:0005903	GO:0006810	GO:0008022	GO:0009925	GO:0016328	GO:0016459	GO:0031941	GO:0045160	GO:0060171
XLOC_013503	GO:0003723	GO:0003735	GO:0005622	GO:0005840	GO:0006412	GO:0006414	GO:0006415	GO:0007283	GO:0016071	GO:0019083	GO:0022625	GO:0031018	GO:0042254
XLOC_004929	GO:0004553	GO:0004568	GO:0005975	GO:0006032	GO:0016798
XLOC_463558	GO:0004672	GO:0005097	GO:0005524	GO:0005622	GO:0006468	GO:0016772	GO:0032851
XLOC_045985-167	GO:0000076	GO:0000790	GO:0005515	GO:0005634	GO:0005730	GO:0005794	GO:0006974	GO:0007049	GO:0007067	GO:0008284	GO:0031573	GO:0033262	GO:0048478	GO:0051301
XLOC_453404	GO:0003700	GO:0003714	GO:0005667	GO:0006355	GO:0006366	GO:0006955	GO:0016481	GO:0043565	GO:0045449	GO:0046983
XLOC_418502	GO:0003677	GO:0005515	GO:0005634	GO:0005694	GO:0006355	GO:0006554	GO:0008270	GO:0018024	GO:0034968
XLOC_315766-1063	GO:0005488	GO:0005743	GO:0016021	GO:0020027	GO:0030218	GO:0055085
XLOC_465601	GO:0000123	GO:0000228	GO:0003677	GO:0004402	GO:0005515	GO:0006261	GO:0006338	GO:0006355	GO:0008270	GO:0008623	GO:0016590	GO:0042967
XLOC_373673	GO:0003779	GO:0005524	GO:0005856	GO:0030833
XLOC_343497	GO:0016021
XLOC_130568	GO:0005515	GO:0005737	GO:0007283	GO:0008584
XLOC_345094	GO:0004553	GO:0004565	GO:0005975	GO:0043169
XLOC_044219	GO:0003700	GO:0005667	GO:0006355	GO:0043565	GO:0045449
XLOC_090140	GO:0001540	GO:0001701	GO:0005515	GO:0005546	GO:0005622	GO:0005886	GO:0006886	GO:0007626	GO:0010468	GO:0014047	GO:0014051	GO:0016079	GO:0030165	GO:0032403	GO:0035264	GO:0043234
XLOC_162779-588	GO:0005515	GO:0016567
XLOC_371617-1205	GO:0000079	GO:0005634	GO:0010389	GO:0019901	GO:0051301	GO:0051726	GO:0060041
XLOC_359411	GO:0005328	GO:0006812	GO:0006836	GO:0016021
XLOC_228040	GO:0005125	GO:0005164	GO:0005515	GO:0005615	GO:0006955	GO:0007165	GO:0016020
XLOC_044876	GO:0000139	GO:0000309	GO:0003824	GO:0004515	GO:0005524	GO:0005634	GO:0006767	GO:0006769	GO:0009058	GO:0009435	GO:0016779	GO:0019357
XLOC_055684	GO:0005829	GO:0007165	GO:0030140	GO:0042609
XLOC_258328	GO:0000139	GO:0003924	GO:0005525	GO:0005622	GO:0005624	GO:0005886	GO:0006184	GO:0006897	GO:0007165	GO:0007264	GO:0008022	GO:0008285	GO:0008542	GO:0008629	GO:0015031	GO:0016020	GO:0030036	GO:0031575	GO:0032228	GO:0035022	GO:0043410	GO:0043524	GO:0045740	GO:0048169	GO:0050679	GO:0051146	GO:0090398
XLOC_372214	GO:0005215	GO:0006814	GO:0016020	GO:0055085
XLOC_003465	GO:0002576	GO:0005509	GO:0005515	GO:0005788	GO:0005794	GO:0016529	GO:0030168
XLOC_361803	GO:0001525	GO:0004674	GO:0005488	GO:0005515	GO:0005524	GO:0005942	GO:0006006	GO:0006916	GO:0007173	GO:0008286	GO:0008543	GO:0009069	GO:0016303	GO:0016772	GO:0016773	GO:0030027	GO:0030168	GO:0030295	GO:0031295	GO:0033138	GO:0040014	GO:0043491	GO:0043560	GO:0044029	GO:0045859	GO:0046854	GO:0046934	GO:0048011	GO:0048015	GO:0050852	GO:0050900	GO:2000653
XLOC_463832	GO:0005215	GO:0005744	GO:0007605	GO:0008270	GO:0042719	GO:0042803	GO:0045039	GO:0051087	GO:0072321
XLOC_086616-317	GO:0003824	GO:0010181	GO:0016491	GO:0055114
XLOC_059965	GO:0001501	GO:0003677	GO:0003700	GO:0005515	GO:0005667	GO:0006355	GO:0007283	GO:0009952	GO:0009954	GO:0030326	GO:0043565	GO:0045449
XLOC_157508	GO:0005515
XLOC_187379	GO:0000166	GO:0003723	GO:0005634	GO:0006396	GO:0030529
XLOC_410201	GO:0016021	GO:0016787
XLOC_053724	GO:0005515	GO:0005622	GO:0008270
XLOC_152024	GO:0004091	GO:0016021
XLOC_002195	GO:0004930	GO:0004945	GO:0007186	GO:0007187	GO:0016021	GO:0019229
XLOC_291460	GO:0003676	GO:0005634	GO:0008270	GO:0046872
XLOC_465602	GO:0008168	GO:0032259
XLOC_090352	GO:0005813	GO:0005869	GO:0008152	GO:0016740
XLOC_369866	GO:0005515
XLOC_432617	GO:0005622	GO:0005730	GO:0006364	GO:0019843	GO:0030529
XLOC_406541	GO:0003723	GO:0005681	GO:0005730	GO:0006917	GO:0008270	GO:0022402	GO:0030238	GO:0033327	GO:0048662	GO:0050810	GO:0060041
XLOC_157855	GO:0005743	GO:0006118	GO:0006119	GO:0008121	GO:0015992	GO:0022900	GO:0034220	GO:0045285	GO:0070469
XLOC_067941-248	GO:0005488	GO:0005515	GO:0005813	GO:0005932	GO:0035085	GO:0042384
XLOC_301252	GO:0005515
XLOC_299448	GO:0005525	GO:0005622	GO:0006184	GO:0007165	GO:0007264	GO:0008289	GO:0015031	GO:0016020
XLOC_317814	GO:0003735	GO:0005840	GO:0006412	GO:0016787	GO:0042254
XLOC_231836	GO:0005515	GO:0048009
XLOC_127674-462	GO:0005789	GO:0006672	GO:0006687	GO:0006807	GO:0016021	GO:0016811	GO:0017040	GO:0019216	GO:0046514
XLOC_031155	GO:0000279	GO:0005057	GO:0005515	GO:0005819	GO:0006996	GO:0007165	GO:0019219	GO:0030695	GO:0038032	GO:0042995	GO:0050790	GO:0050877	GO:0051301
XLOC_124292-456	GO:0004347	GO:0005737	GO:0005982	GO:0005985	GO:0006094	GO:0006096	GO:0006098
XLOC_092480	GO:0004864	GO:0005634	GO:0005654	GO:0005783	GO:0005829	GO:0006260	GO:0006334	GO:0006337	GO:0006913	GO:0008601	GO:0016071	GO:0035067	GO:0042393	GO:0043234	GO:0043524	GO:0045892	GO:0048471
XLOC_164613-596	GO:0002027	GO:0004872	GO:0005515	GO:0005576	GO:0006915	GO:0007165	GO:0007275	GO:0007413	GO:0010633	GO:0016020	GO:0030424	GO:0030425	GO:0045499	GO:0048843	GO:0050919	GO:0060666
XLOC_429147	GO:0000139	GO:0005351	GO:0008643	GO:0016021
XLOC_231884	GO:0003677	GO:0005515	GO:0005634	GO:0006281	GO:0016567
XLOC_244317	GO:0005789	GO:0006633	GO:0007249	GO:0007254	GO:0007266	GO:0016021	GO:0016829
XLOC_029042	GO:0005515	GO:0005813	GO:0016567	GO:0080008
XLOC_354276	GO:0003924	GO:0005525	GO:0005622	GO:0006184	GO:0007165	GO:0007264	GO:0015031	GO:0016020	GO:0048382
XLOC_250813	GO:0005515	GO:0044421
XLOC_382846	GO:0004052	GO:0005506	GO:0005515	GO:0006691	GO:0006693	GO:0016165	GO:0016702	GO:0044428	GO:0046872	GO:0055114
XLOC_199661	GO:0005215	GO:0005502	GO:0005622	GO:0006810	GO:0007634
XLOC_118377	GO:0001666	GO:0005215	GO:0005354	GO:0005355	GO:0005536	GO:0005887	GO:0006006	GO:0006810	GO:0007141	GO:0008021	GO:0008286	GO:0015284	GO:0015755	GO:0015757	GO:0015758	GO:0016020	GO:0016021	GO:0022857	GO:0022891	GO:0055085
XLOC_453698	GO:0004872	GO:0005741	GO:0006626	GO:0007165	GO:0008308	GO:0015288	GO:0044070	GO:0046930	GO:0055085
XLOC_307795	GO:0016429	GO:0030488	GO:0031515
XLOC_150755	GO:0000785	GO:0000793	GO:0003677	GO:0003682	GO:0005635	GO:0007084	GO:0016021	GO:0042175
XLOC_365636	GO:0000186	GO:0001664	GO:0001973	GO:0003924	GO:0004435	GO:0004871	GO:0005085	GO:0005525	GO:0005624	GO:0005634	GO:0005813	GO:0005829	GO:0005834	GO:0006184	GO:0007049	GO:0007186	GO:0007188	GO:0007193	GO:0007213	GO:0007214	GO:0007242	GO:0007584	GO:0008284	GO:0009395	GO:0019001	GO:0030168	GO:0030496	GO:0031683	GO:0043087	GO:0045121	GO:0046339	GO:0046872	GO:0050805	GO:0051301	GO:0051927
XLOC_149465	GO:0016020
XLOC_021757	GO:0005149	GO:0005925	GO:0006955	GO:0008270	GO:0008283	GO:0008588	GO:0019900	GO:0030335	GO:0040007	GO:0045323	GO:0060030
XLOC_193906	GO:0005861	GO:0006937	GO:0006942
XLOC_363907	GO:0003824	GO:0016758
XLOC_252353	GO:0003676	GO:0005730	GO:0008270	GO:0046872
XLOC_189746	GO:0005515	GO:0005622	GO:0008270	GO:0009987	GO:0046872
XLOC_454901	GO:0003081	GO:0004867	GO:0005615	GO:0010951	GO:0030162
XLOC_183231	GO:0000082	GO:0001701	GO:0001707	GO:0001942	GO:0004672	GO:0004674	GO:0004675	GO:0004702	GO:0005024	GO:0005524	GO:0006468	GO:0006917	GO:0007178	GO:0007493	GO:0009069	GO:0009953	GO:0009986	GO:0010862	GO:0016020	GO:0016361	GO:0016772	GO:0018107	GO:0030308	GO:0031101	GO:0031625	GO:0032927	GO:0045648	GO:0045944	GO:0046332	GO:0046777	GO:0046872	GO:0048179	GO:0048180	GO:0048185
XLOC_098668	GO:0005515
XLOC_443823-1417	GO:0005861	GO:0006937
XLOC_216165-764	GO:0000910	GO:0004842	GO:0005515	GO:0016567	GO:0031463
XLOC_147189	GO:0005515	GO:0008270
XLOC_065949-239	GO:0000150	GO:0000785	GO:0000978	GO:0000979	GO:0000982	GO:0001077	GO:0001757	GO:0001837	GO:0002040	GO:0002193	GO:0002437	GO:0003140	GO:0003677	GO:0003682	GO:0003700	GO:0005634	GO:0005667	GO:0005730	GO:0005737	GO:0006310	GO:0006355	GO:0006959	GO:0007221	GO:0007367	GO:0007507	GO:0008134	GO:0008284	GO:0008285	GO:0009912	GO:0009957	GO:0021983	GO:0030183	GO:0030216	GO:0042742	GO:0045596	GO:0045892	GO:0047485	GO:0048505	GO:0048733	GO:0048820	GO:0072602
XLOC_350579	GO:0005737	GO:0016020	GO:0017089	GO:0046836	GO:0051861
XLOC_118968	GO:0000287	GO:0003824	GO:0004721	GO:0004722	GO:0004871	GO:0005634	GO:0006470	GO:0008287	GO:0010991	GO:0030145	GO:0030177	GO:0030512	GO:0043123	GO:0045893	GO:0070412
XLOC_065391-238	GO:0005515	GO:0005789	GO:0005792	GO:0016021	GO:0042645
XLOC_099978	GO:0000398	GO:0003677	GO:0003899	GO:0003968	GO:0004672	GO:0005665	GO:0005730	GO:0006144	GO:0006206	GO:0006283	GO:0006351	GO:0006355	GO:0006366	GO:0006367	GO:0006368	GO:0006370	GO:0006468	GO:0031379	GO:0031625	GO:0046872	GO:0050434
XLOC_029800	GO:0003677	GO:0003700	GO:0003707	GO:0003708	GO:0005496	GO:0005634	GO:0005654	GO:0006355	GO:0008270	GO:0042074	GO:0043401	GO:0043565	GO:0045893	GO:0050682
XLOC_008883	GO:0006281	GO:0043234	GO:0044451	GO:0044454
XLOC_199651	GO:0004091	GO:0008152	GO:0009611	GO:0016021	GO:0030336
XLOC_175143-641	GO:0000287	GO:0002189	GO:0004749	GO:0005524	GO:0005529	GO:0005625	GO:0005829	GO:0006015	GO:0006098	GO:0006167	GO:0006221	GO:0007399	GO:0009116	GO:0009156	GO:0009165	GO:0016208	GO:0016301	GO:0016310	GO:0019003	GO:0031100	GO:0034418	GO:0042803	GO:0043531	GO:0044249	GO:0046101
XLOC_066706	GO:0005509	GO:0005743	GO:0016021	GO:0055085
XLOC_409013	GO:0002087	GO:0003677	GO:0003700	GO:0005634	GO:0005667	GO:0006355	GO:0007387	GO:0007388	GO:0008344	GO:0021516	GO:0043565	GO:0045449	GO:0048666
XLOC_240666	GO:0005515
XLOC_166468	GO:0000030	GO:0000136	GO:0005789	GO:0006488	GO:0009103	GO:0016757	GO:0018279	GO:0043687
XLOC_095535	GO:0004842	GO:0005524	GO:0005680	GO:0007067	GO:0010458	GO:0010994	GO:0016881	GO:0031145	GO:0051301	GO:0070979
XLOC_280261	GO:0005215	GO:0006814	GO:0016020	GO:0055085
XLOC_186150	GO:0001656	GO:0004190	GO:0005515	GO:0005789	GO:0005887	GO:0006509	GO:0007219	GO:0007220	GO:0008624	GO:0016021	GO:0016485	GO:0030133	GO:0031293	GO:0032580	GO:0042987	GO:0043085	GO:0048011
XLOC_078481-285	GO:0004222	GO:0006508	GO:0008237	GO:0008270
XLOC_168149-614	GO:0003677	GO:0003700	GO:0003714	GO:0005515	GO:0005622	GO:0005634	GO:0005667	GO:0005730	GO:0008270	GO:0016481	GO:0016706	GO:0034647	GO:0034648	GO:0034721	GO:0045449	GO:0045892	GO:0055114
XLOC_197448	GO:0016021
XLOC_164620	GO:0003824	GO:0004415	GO:0005975
XLOC_162581	GO:0003676	GO:0004812	GO:0005524	GO:0006418	GO:0030529
XLOC_314198	GO:0003697	GO:0003729	GO:0005634	GO:0005737	GO:0032403	GO:0043565
XLOC_427207	GO:0003676	GO:0005488	GO:0015074	GO:0043170	GO:0044238
XLOC_135299-496	GO:0003779	GO:0005515	GO:0005737	GO:0005856	GO:0005885	GO:0030833
XLOC_343498	GO:0000122	GO:0001822	GO:0001938	GO:0001946	GO:0003677	GO:0003705	GO:0003714	GO:0005634	GO:0005667	GO:0005737	GO:0006355	GO:0007165	GO:0007275	GO:0007420	GO:0008285	GO:0010595	GO:0016481	GO:0016922	GO:0021516	GO:0021915	GO:0030240	GO:0030324	GO:0030910	GO:0031016	GO:0043049	GO:0043433	GO:0044212	GO:0045071	GO:0045737	GO:0045750	GO:0045893	GO:0046619	GO:0048845	GO:0050692	GO:0050693	GO:0055005	GO:0055009	GO:0055010	GO:0060059	GO:0060214	GO:0060298	GO:0060412	GO:0060414	GO:0060421	GO:0060849	GO:0070309	GO:0070365	GO:0070858
XLOC_180311	GO:0005515	GO:0009987	GO:0044424
XLOC_181742	GO:0035091
XLOC_165330	GO:0003700	GO:0005515	GO:0005634	GO:0006355	GO:0007548	GO:0043565	GO:0046872
XLOC_424245	GO:0000976	GO:0001947	GO:0003140	GO:0003677	GO:0003700	GO:0005634	GO:0005667	GO:0005737	GO:0006355	GO:0007367	GO:0007420	GO:0007435	GO:0009792	GO:0009948	GO:0009950	GO:0014028	GO:0021999	GO:0043565	GO:0045449	GO:0045743	GO:0048320	GO:0060025	GO:0060061	GO:2000223
XLOC_062392	GO:0005794	GO:0008146	GO:0015012	GO:0015016	GO:0016787	GO:0019213
XLOC_127083	GO:0005515
XLOC_315767	GO:0000028	GO:0000447	GO:0000461	GO:0003735	GO:0005055	GO:0005604	GO:0005622	GO:0005624	GO:0005634	GO:0005840	GO:0005886	GO:0006407	GO:0006412	GO:0006414	GO:0006415	GO:0007165	GO:0015935	GO:0016071	GO:0016337	GO:0019083	GO:0022627	GO:0030686	GO:0030855	GO:0031018	GO:0043022	GO:0043025	GO:0043236
XLOC_339647	GO:0004672	GO:0004674	GO:0004675	GO:0004702	GO:0005524	GO:0006468	GO:0007178	GO:0009069	GO:0016020	GO:0016772	GO:0048264	GO:0048514
XLOC_002194	GO:0005216	GO:0005245	GO:0006811	GO:0016020	GO:0055085
XLOC_467029	GO:0003677	GO:0003700	GO:0005634	GO:0005667	GO:0006355	GO:0007275	GO:0043565	GO:0045449	GO:0045892
XLOC_227398	GO:0000785	GO:0000987	GO:0001658	GO:0001666	GO:0001701	GO:0001702	GO:0003682	GO:0003700	GO:0005515	GO:0005518	GO:0005581	GO:0005622	GO:0005667	GO:0005813	GO:0006355	GO:0007179	GO:0007183	GO:0007492	GO:0007498	GO:0008285	GO:0010718	GO:0010862	GO:0014033	GO:0030308	GO:0030509	GO:0030511	GO:0030616	GO:0032444	GO:0032525	GO:0032909	GO:0042177	GO:0042803	GO:0045449	GO:0045892	GO:0045944	GO:0048589	GO:0048663	GO:0048733	GO:0048859	GO:0051098	GO:0051797	GO:0060021	GO:0060391	GO:0060395	GO:0060548	GO:0070411	GO:0070412	GO:0071141	GO:0071559
XLOC_084755	GO:0003777	GO:0005524	GO:0005634	GO:0005737	GO:0005871	GO:0005874	GO:0007018	GO:0008017	GO:0008089
XLOC_064932	GO:0005744	GO:0005758	GO:0006886	GO:0007275	GO:0009941	GO:0015450	GO:0019899	GO:0031305
XLOC_357457	GO:0004672	GO:0004674	GO:0004692	GO:0005524	GO:0005829	GO:0006468	GO:0007165	GO:0009069	GO:0016772	GO:0030168	GO:0030553
XLOC_425141	GO:0004872	GO:0009755	GO:0016021	GO:0019395	GO:0019901	GO:0030308	GO:0033210	GO:0033211	GO:0042562	GO:0042802	GO:0044459	GO:0046427	GO:0046628	GO:0046982
XLOC_098666	GO:0005488	GO:0005515	GO:0005634	GO:0005737	GO:0006606	GO:0008565
XLOC_163388	GO:0000122	GO:0003690	GO:0003700	GO:0003705	GO:0005667	GO:0006355	GO:0007389	GO:0008134	GO:0008301	GO:0030198	GO:0042249	GO:0043565	GO:0045944	GO:0048566	GO:0048806	GO:0051090	GO:0060021
XLOC_385140	GO:0001657	GO:0001701	GO:0002087	GO:0003677	GO:0003682	GO:0003700	GO:0005515	GO:0005634	GO:0005739	GO:0006355	GO:0010468	GO:0030324	GO:0042995	GO:0043565	GO:0045892	GO:0046872	GO:0050881	GO:0050975	GO:0051152	GO:0060993	GO:0072105	GO:0072193	GO:0072195
XLOC_071447-265	GO:0004197	GO:0006508	GO:0008234
XLOC_277198	GO:0000276	GO:0015078	GO:0015986	GO:0046933
XLOC_031419	GO:0005515	GO:0005634
XLOC_217630	GO:0001947	GO:0005932	GO:0032402	GO:0046907	GO:0051877	GO:0060170	GO:0070121
XLOC_174565	GO:0005080	GO:0005516	GO:0005813	GO:0005886	GO:0005938	GO:0006112	GO:0015629	GO:0016301	GO:0016310	GO:0042585	GO:0050796	GO:0051015
XLOC_378010	GO:0004177	GO:0005622	GO:0005737	GO:0006508	GO:0008235	GO:0019538	GO:0030145
XLOC_459619	GO:0003700	GO:0005667	GO:0006355	GO:0016020	GO:0043565	GO:0045449	GO:0046983
XLOC_058928	GO:0004420	GO:0005789	GO:0005792	GO:0006695	GO:0007517	GO:0008299	GO:0008542	GO:0009790	GO:0015936	GO:0016021	GO:0016616	GO:0043407	GO:0050661	GO:0050662	GO:0055114
XLOC_218519	GO:0004725	GO:0005515	GO:0006470	GO:0006570	GO:0016311	GO:0016791	GO:0035335
XLOC_217326	GO:0005515
XLOC_100983	GO:0005743	GO:0006118	GO:0006119	GO:0008121	GO:0015992	GO:0022900	GO:0034220	GO:0045285	GO:0070469
XLOC_244501	GO:0005515
XLOC_039816	GO:0006810	GO:0016021
XLOC_405105	GO:0006812	GO:0008324	GO:0016020	GO:0055085
XLOC_288934	GO:0005184
XLOC_151137-550	GO:0006810	GO:0016020	GO:0016021
XLOC_354365	GO:0005515	GO:0005680	GO:0030071	GO:0031145
XLOC_118236	GO:0001104	GO:0005515	GO:0005625	GO:0005737	GO:0006357	GO:0016592
XLOC_386207	GO:0000166	GO:0003676
XLOC_331583	GO:0005615	GO:0008654	GO:0010506	GO:0016020	GO:0016780
XLOC_124872	GO:0008270	GO:0016740
XLOC_309497	GO:0003824	GO:0008152
XLOC_360165	GO:0005743	GO:0042719	GO:0045039	GO:0046872
XLOC_172500	GO:0000226	GO:0005198	GO:0005200	GO:0005515	GO:0005882	GO:0005883	GO:0008088	GO:0031133	GO:0031594	GO:0045110	GO:0060052
XLOC_267329	GO:0003700	GO:0005515	GO:0005667	GO:0005730	GO:0005737	GO:0006355	GO:0006357	GO:0043565	GO:0045449	GO:0045892	GO:0045893
XLOC_033627	GO:0001558	GO:0004672	GO:0004674	GO:0005246	GO:0005524	GO:0005768	GO:0006468	GO:0006810	GO:0006916	GO:0006950	GO:0007154	GO:0009069	GO:0015459	GO:0016023	GO:0016772	GO:0017080	GO:0017081	GO:0030334	GO:0035091	GO:0042127	GO:0051090
XLOC_165138	GO:0005247	GO:0005515	GO:0006821	GO:0016020
XLOC_189752	GO:0000224	GO:0005515	GO:0005737	GO:0006516	GO:0006807	GO:0046872
XLOC_059535	GO:0005515
XLOC_092616	GO:0003677	GO:0005515	GO:0005634	GO:0005694	GO:0006355	GO:0006554	GO:0008270	GO:0018024	GO:0034968
XLOC_313857	GO:0003677	GO:0003700	GO:0005634	GO:0005667	GO:0006355	GO:0006357	GO:0007389	GO:0043565	GO:0045449
XLOC_159356	GO:0030246
XLOC_336239	GO:0016020
XLOC_046861	GO:0005313	GO:0005509	GO:0005743	GO:0006094	GO:0015183	GO:0015810	GO:0015813	GO:0016021	GO:0043490	GO:0051592	GO:0055085
XLOC_455385	GO:0003676	GO:0005515	GO:0008270	GO:0046872
XLOC_435208-1400	GO:0008152	GO:0016779
XLOC_324718	GO:0005089	GO:0005515	GO:0005730	GO:0005737	GO:0030027	GO:0030032	GO:0030175	GO:0030334	GO:0030676	GO:0032587	GO:0035023	GO:0043087	GO:0046847
XLOC_237496	GO:0008152	GO:0016021	GO:0016787
XLOC_133797-490	GO:0003924	GO:0005198	GO:0005200	GO:0005525	GO:0005737	GO:0005874	GO:0006184	GO:0007017	GO:0007018	GO:0043234	GO:0051258
XLOC_119467	GO:0003676	GO:0005515	GO:0008270	GO:0016874	GO:0046872
XLOC_122344	GO:0000786	GO:0003677	GO:0004871	GO:0005634	GO:0005834	GO:0006334	GO:0007186	GO:0016787
XLOC_137546-503	GO:0003677	GO:0003700	GO:0005667	GO:0006915	GO:0010923	GO:0019902	GO:0045449	GO:0045944
XLOC_077424	GO:0004499	GO:0005792	GO:0031227	GO:0050660	GO:0050661	GO:0055114
XLOC_167377	GO:0001030	GO:0001031	GO:0001032	GO:0005634	GO:0005737	GO:0016480
XLOC_286147	GO:0003677	GO:0005509	GO:0005515	GO:0005524	GO:0005634	GO:0005737	GO:0005886	GO:0030027	GO:0045190
XLOC_188286	GO:0000139	GO:0002121	GO:0003829	GO:0008375	GO:0016020	GO:0016021	GO:0016266	GO:0042403	GO:0048729	GO:0048872	GO:0060993
XLOC_402180	GO:0005515	GO:0005578
XLOC_242302	GO:0005245	GO:0005891	GO:0006936	GO:0016021	GO:0051925
XLOC_134386-495	GO:0004842	GO:0005515	GO:0016020	GO:0016874	GO:0044424
XLOC_116456	GO:0000122	GO:0000785	GO:0001046	GO:0003309	GO:0003677	GO:0003682	GO:0003700	GO:0003705	GO:0005634	GO:0005667	GO:0005739	GO:0006006	GO:0006355	GO:0007224	GO:0007417	GO:0008134	GO:0008284	GO:0008285	GO:0009611	GO:0010040	GO:0010157	GO:0010260	GO:0010942	GO:0016331	GO:0031017	GO:0031100	GO:0032024	GO:0032403	GO:0033273	GO:0034097	GO:0035094	GO:0035469	GO:0042493	GO:0042593	GO:0043201	GO:0043388	GO:0045944	GO:0046982	GO:0048863	GO:0051384	GO:0051594	GO:0060290	GO:0070542	GO:0071907	GO:0071910
XLOC_130783	GO:0005515
XLOC_098329	GO:0005515	GO:0008060	GO:0008270	GO:0032312
XLOC_140096	GO:0000166	GO:0003676	GO:0008237
XLOC_096922	GO:0004872	GO:0004930	GO:0005515	GO:0007186	GO:0016021
XLOC_024004-77	GO:0000082	GO:0004842	GO:0005515	GO:0005524	GO:0005730	GO:0005737	GO:0006270	GO:0016881	GO:0043161	GO:0043525	GO:0043951	GO:0051301	GO:0070848	GO:0070936	GO:0090261
XLOC_085651	GO:0004842	GO:0005515	GO:0005635	GO:0005737	GO:0008270	GO:0016567
XLOC_327824	GO:0001104	GO:0006357	GO:0016592
XLOC_349257	GO:0005769	GO:0005792	GO:0005886	GO:0005905	GO:0006895	GO:0006897	GO:0007218	GO:0008333	GO:0008624	GO:0009986	GO:0010465	GO:0010468	GO:0014902	GO:0016021	GO:0016050	GO:0019899	GO:0030140	GO:0030379	GO:0030425	GO:0031090	GO:0032509	GO:0032868	GO:0043025	GO:0043066	GO:0046323	GO:0048011	GO:0048227	GO:0048406	GO:0048471	GO:0051005
XLOC_042236	GO:0005515	GO:0005737
XLOC_014336	GO:0004867	GO:0005515	GO:0007399	GO:0008201	GO:0010466	GO:0016021	GO:0046914	GO:0060026
XLOC_421620-1356	GO:0000302	GO:0004867	GO:0005615	GO:0005625	GO:0006935	GO:0006955	GO:0007162	GO:0007165	GO:0008009	GO:0009617	GO:0010951	GO:0030194	GO:0030336	GO:0031012	GO:0034097	GO:0042127	GO:0042246	GO:0042593	GO:0043627	GO:0045765	GO:0045861	GO:0048260	GO:0050729	GO:0051384	GO:0055093	GO:0070887	GO:0071258
XLOC_333727	GO:0005515	GO:0044421
XLOC_013401	GO:0001578	GO:0002166	GO:0005516	GO:0005519	GO:0005737	GO:0005874	GO:0005875	GO:0007026	GO:0007409	GO:0008017	GO:0015631	GO:0018107	GO:0019718	GO:0019719	GO:0021954	GO:0034399	GO:0043025	GO:0043198	GO:0048813	GO:0071310
XLOC_345260	GO:0003406	GO:0004190	GO:0005764	GO:0006508	GO:0009617
XLOC_147285	GO:0007417	GO:0016021
XLOC_441623	GO:0005102	GO:0005158	GO:0008286	GO:0044424
XLOC_145442-532	GO:0000774	GO:0006457	GO:0042803	GO:0051087
XLOC_036806	GO:0000910	GO:0003924	GO:0005525	GO:0005622	GO:0005829	GO:0005886	GO:0006184	GO:0006886	GO:0006913	GO:0006935	GO:0007049	GO:0007165	GO:0007264	GO:0007265	GO:0009986	GO:0015031	GO:0016020	GO:0017157	GO:0030139	GO:0030496	GO:0031532	GO:0031755	GO:0032154	GO:0044419	GO:0048011	GO:0051491	GO:0051665
XLOC_347447	GO:0016429	GO:0030488	GO:0031515
XLOC_390361	GO:0003676	GO:0004523	GO:0005515	GO:0016491	GO:0046872
XLOC_119578	GO:0005634	GO:0005737	GO:0005874
XLOC_191904	GO:0003924	GO:0004871	GO:0005246	GO:0005515	GO:0005834	GO:0006112	GO:0006184	GO:0006810	GO:0007186	GO:0007204	GO:0007268	GO:0031702	GO:0048471	GO:0051020	GO:0071377
XLOC_189447	GO:0005488	GO:0005743	GO:0006843	GO:0015137	GO:0016021	GO:0055085
XLOC_073846	GO:0001525	GO:0005102	GO:0005615	GO:0007165	GO:0009617	GO:0043066
XLOC_348173	GO:0004367	GO:0005737	GO:0005975	GO:0006072	GO:0009331	GO:0016491	GO:0016616	GO:0042803	GO:0046168	GO:0046486	GO:0050662	GO:0051287	GO:0055114
XLOC_443550	GO:0000042	GO:0000139	GO:0001671	GO:0003924	GO:0005525	GO:0005622	GO:0005625	GO:0005626	GO:0005802	GO:0005829	GO:0006184	GO:0006886	GO:0006890	GO:0006913	GO:0007165	GO:0007264	GO:0015031	GO:0016020	GO:0018125	GO:0019904	GO:0031410	GO:0032482	GO:0032781	GO:0051117	GO:0072385
XLOC_249175	GO:0005515	GO:0044424
XLOC_158725	GO:0044424
XLOC_313227	GO:0003725	GO:0005515	GO:0005622
XLOC_090863	GO:0005576	GO:0006955	GO:0008009
XLOC_221235	GO:0003700	GO:0005634	GO:0006351	GO:0045893
XLOC_090779	GO:0005764	GO:0005768
XLOC_280291	GO:0006511	GO:0042221
XLOC_072649	GO:0000166	GO:0005524	GO:0006200	GO:0016887	GO:0017111
XLOC_089102	GO:0005515	GO:0008270
XLOC_266620-919	GO:0005249	GO:0005764	GO:0006811	GO:0006813	GO:0008076	GO:0015459	GO:0016020	GO:0034765	GO:0071805
XLOC_157959	GO:0004857	GO:0005829	GO:0006521	GO:0006596	GO:0008073	GO:0019467	GO:0043086
XLOC_266107	GO:0003824	GO:0004300	GO:0006550	GO:0006552	GO:0006554	GO:0006568	GO:0006574	GO:0006633	GO:0008152	GO:0016508	GO:0018874	GO:0019482	GO:0046251
XLOC_191883	GO:0005886	GO:0006810	GO:0016020	GO:0016021	GO:0055085
XLOC_147222	GO:0006486	GO:0008378	GO:0016020
XLOC_143235	GO:0000978	GO:0000982	GO:0001757	GO:0002040	GO:0003140	GO:0003677	GO:0003700	GO:0005515	GO:0005634	GO:0005667	GO:0006355	GO:0007219	GO:0007367	GO:0007507	GO:0022008	GO:0045449
XLOC_157496	GO:0005634
XLOC_368748	GO:0005730	GO:0005732	GO:0005737	GO:0015030	GO:0030515	GO:0070761
XLOC_243532-828	GO:0003676
XLOC_094693	GO:0005515	GO:0005737	GO:0007605	GO:0015629	GO:0042472	GO:0042803	GO:0045494	GO:0050957	GO:0060113
XLOC_363901	GO:0005743	GO:0006850
XLOC_403533	GO:0001104	GO:0003677	GO:0005634	GO:0006351	GO:0006357	GO:0016592
XLOC_218780	GO:0004408	GO:0005739
XLOC_088586	GO:0005515	GO:0005634	GO:0005764	GO:0016579	GO:0044419
XLOC_014758	GO:0051726
XLOC_170612	GO:0004175	GO:0004298	GO:0005634	GO:0005737	GO:0005839	GO:0051603
XLOC_288925-988	GO:0005515	GO:0005765	GO:0005802	GO:0005829	GO:0005886	GO:0005905	GO:0006810	GO:0006886	GO:0006892	GO:0006898	GO:0007399	GO:0008565	GO:0015031	GO:0016032	GO:0016192	GO:0030117	GO:0030121	GO:0030198	GO:0048471	GO:0050690
XLOC_371051	GO:0003876	GO:0006144	GO:0006188	GO:0009168	GO:0019239	GO:0046872
XLOC_017449-53	GO:0005515	GO:0005622	GO:0035556
XLOC_246690	GO:0005515	GO:0005622	GO:0042981
XLOC_360611	GO:0005576	GO:0006869	GO:0008289	GO:0042157
XLOC_068340	GO:0000151	GO:0000785	GO:0004842	GO:0005515	GO:0005730	GO:0005886	GO:0006342	GO:0006511	GO:0007141	GO:0007283	GO:0008270	GO:0030163	GO:0032007	GO:0033522	GO:0070728	GO:0071233
XLOC_116418-436	GO:0005525	GO:0007049
XLOC_132840	GO:0004930	GO:0005886	GO:0007186	GO:0007187	GO:0007200	GO:0016021	GO:0030321	GO:0035589	GO:0045028	GO:0045029
XLOC_129657	GO:0005829	GO:0006508	GO:0008234	GO:0032480	GO:0045087
XLOC_223736	GO:0005515	GO:0005622	GO:0005829	GO:0006930	GO:0007165	GO:0007411	GO:0032321	GO:0043005
XLOC_279716	GO:0005886	GO:0015293	GO:0015355	GO:0015711	GO:0015718	GO:0016021	GO:0055085
XLOC_135467	GO:0000387	GO:0005634	GO:0005829	GO:0006349	GO:0006355	GO:0006479	GO:0008168	GO:0016277	GO:0019918	GO:0030154	GO:0035243	GO:0043046	GO:0043985	GO:0044020
XLOC_286196-973	GO:0001525	GO:0005515	GO:0005581	GO:0005604	GO:0010811	GO:0014028	GO:0048593	GO:0050673
XLOC_249565	GO:0005515
XLOC_173879	GO:0005515
XLOC_341204	GO:0000162	GO:0003677	GO:0004017	GO:0004765	GO:0005524	GO:0005634	GO:0006144	GO:0006352	GO:0006571	GO:0009094	GO:0016310	GO:0045944	GO:0046034
XLOC_359037	GO:0000166	GO:0000398	GO:0003676	GO:0003723	GO:0005515	GO:0005654	GO:0005681	GO:0043484	GO:0060218
XLOC_453408	GO:0005515	GO:0005625	GO:0005654	GO:0006470	GO:0008287	GO:0008420	GO:0046872
XLOC_177074	GO:0006744	GO:0006812	GO:0015267	GO:0016491	GO:0019898	GO:0046914	GO:0046930	GO:0046931	GO:0052331	GO:0055114
XLOC_180282	GO:0005515	GO:0005737	GO:0007605	GO:0015629	GO:0042472	GO:0042803	GO:0045494	GO:0050957	GO:0060113
XLOC_188131	GO:0005525	GO:0006184	GO:0007165	GO:0007264	GO:0015031	GO:0016020
XLOC_188290	GO:0005543	GO:0006996	GO:0007275	GO:0008289	GO:0032989	GO:0043231	GO:0044237	GO:0044444	GO:0051716	GO:0065007
XLOC_279422	GO:0003924	GO:0005525	GO:0005634	GO:0005737	GO:0005764	GO:0006184	GO:0019003	GO:0046982
XLOC_114314-427	GO:0005201	GO:0005515	GO:0005578	GO:0007569
XLOC_441116	GO:0005488
XLOC_293584	GO:0000166	GO:0003676	GO:0005730	GO:0005829	GO:0006200	GO:0016887	GO:0019899	GO:0030218	GO:0030263	GO:0045657
XLOC_166789	GO:0000242	GO:0004672	GO:0004674	GO:0005515	GO:0005524	GO:0005730	GO:0006468	GO:0009069	GO:0016772	GO:0031965	GO:0042384
XLOC_088800-328	GO:0005515	GO:0044464	GO:0050794
XLOC_301263	GO:0006950	GO:0043065
XLOC_262744	GO:0004725	GO:0006470	GO:0006796	GO:0008138	GO:0016311	GO:0016791	GO:0017017	GO:0050794	GO:0080134
XLOC_240471	GO:0004571	GO:0005509	GO:0005975	GO:0009057	GO:0016020	GO:0044260
XLOC_061761	GO:0005576	GO:0005794	GO:0016020
XLOC_326680	GO:0003676	GO:0005488	GO:0005622	GO:0046872
XLOC_089085	GO:0000398	GO:0003676	GO:0005515	GO:0005681	GO:0005730	GO:0008380	GO:0015030	GO:0016607	GO:0060041	GO:0071001
XLOC_225039	GO:0004177	GO:0004197	GO:0005625	GO:0005737	GO:0006508	GO:0009636	GO:0042493
XLOC_377903	GO:0044464
XLOC_368768-1199	GO:0003779	GO:0005765	GO:0005769	GO:0005884	GO:0006886	GO:0007032	GO:0007040	GO:0007275	GO:0007634	GO:0008270	GO:0008333	GO:0015721	GO:0016192	GO:0030897	GO:0031902	GO:0043485	GO:0045176	GO:0048069
XLOC_348596	GO:0003723	GO:0003964	GO:0005515	GO:0005680	GO:0006278	GO:0030071	GO:0031145
XLOC_320127	GO:0005515	GO:0005524	GO:0006950
XLOC_407150	GO:0001525	GO:0005634	GO:0005856	GO:0006950	GO:0009615	GO:0009986	GO:0010556	GO:0016070	GO:0019901	GO:0031326	GO:0032268	GO:0035767	GO:0035924	GO:0043066	GO:0043534	GO:0044444
XLOC_110726	GO:0003824	GO:0004620	GO:0005783	GO:0008081	GO:0008152	GO:0009395	GO:0044425
XLOC_105669-387	GO:0003977	GO:0005529	GO:0005634	GO:0005829	GO:0005886	GO:0006047	GO:0008152	GO:0016779
XLOC_084705-308	GO:0003779	GO:0005622	GO:0030837
XLOC_161868	GO:0003676	GO:0005488	GO:0016787	GO:0046872
XLOC_103507-377	GO:0005102	GO:0005615	GO:0007165	GO:0007411	GO:0008283	GO:0030307	GO:0048854	GO:0050806
XLOC_062965	GO:0000166	GO:0004383	GO:0004672	GO:0005524	GO:0005887	GO:0006144	GO:0006182	GO:0006468	GO:0007168	GO:0007589	GO:0009190	GO:0016525	GO:0016772	GO:0016849	GO:0016941	GO:0035556	GO:0035810	GO:0035815	GO:0042562	GO:0043114	GO:0046039	GO:0048523	GO:0050880
XLOC_450106	GO:0005887	GO:0006811	GO:0006814	GO:0008206	GO:0008508	GO:0015721	GO:0016020
XLOC_300391	GO:0004518	GO:0005634	GO:0005737	GO:0046872
XLOC_137412	GO:0000166	GO:0003676	GO:0005730	GO:0006351
XLOC_078472-283	GO:0005515
XLOC_403080	GO:0004842	GO:0005515	GO:0005737	GO:0042787
XLOC_242589	GO:0005215	GO:0005372	GO:0006810	GO:0006833	GO:0015105	GO:0015168	GO:0015204	GO:0015700	GO:0015793	GO:0016020	GO:0016021	GO:0034220	GO:0071918
XLOC_299489	GO:0005216	GO:0005249	GO:0005515	GO:0006811	GO:0006813	GO:0008076	GO:0016020	GO:0030955	GO:0034765	GO:0051260	GO:0055085	GO:0071805
XLOC_219827	GO:0005634	GO:0006919	GO:0008283	GO:0031966	GO:0042981	GO:0072332
XLOC_214878	GO:0006486	GO:0008378	GO:0016020
XLOC_392989	GO:0005515
XLOC_123338	GO:0016020
XLOC_174872	GO:0003824	GO:0004252	GO:0005509	GO:0005515	GO:0005576	GO:0005788	GO:0005796	GO:0005886	GO:0006508	GO:0007596	GO:0007597	GO:0007598	GO:0017187	GO:0043687
XLOC_110784	GO:0005515	GO:0005634	GO:0005737	GO:0042692
XLOC_175007	GO:0005515	GO:0008270
XLOC_134862	GO:0003700	GO:0005667	GO:0006355	GO:0043565	GO:0045449	GO:0045893	GO:0046983	GO:0071482
XLOC_290707	GO:0005488	GO:0005515
XLOC_119484	GO:0003924	GO:0005525	GO:0006184	GO:0007165	GO:0007264	GO:0015031	GO:0016020
XLOC_073597	GO:0003824	GO:0004252	GO:0005509	GO:0005576	GO:0006508	GO:0007596
XLOC_160632	GO:0005515	GO:0005634	GO:0005737	GO:0007165	GO:0008093	GO:0017124	GO:0046847
XLOC_000888	GO:0044464
XLOC_372430	GO:0016021
XLOC_097307	GO:0005737	GO:0005856	GO:0008152	GO:0008270	GO:0016021	GO:0016491	GO:0022857	GO:0055085
XLOC_260435	GO:0005391	GO:0005890	GO:0006754	GO:0006813	GO:0006814
XLOC_440164	GO:0050794	GO:0051716
XLOC_345958	GO:0000086	GO:0000122	GO:0001570	GO:0001889	GO:0003690	GO:0003700	GO:0003705	GO:0005667	GO:0005730	GO:0005737	GO:0006355	GO:0006978	GO:0007389	GO:0008134	GO:0008284	GO:0008301	GO:0009790	GO:0009888	GO:0019901	GO:0019904	GO:0032873	GO:0034698	GO:0043565	GO:0045944	GO:0046578	GO:0051090	GO:0051591	GO:0071156	GO:0090344	GO:2000377	GO:2000781
XLOC_259122	GO:0016020	GO:0048013	GO:0050730	GO:0061002
XLOC_443612	GO:0003857	GO:0006550	GO:0006552	GO:0006554	GO:0006568	GO:0006574	GO:0006631	GO:0006633	GO:0016491	GO:0018874	GO:0055114	GO:0070403
XLOC_324998	GO:0005515
XLOC_147995	GO:0003824	GO:0008152	GO:0008484	GO:0016787
XLOC_423964	GO:0005576	GO:0030246
XLOC_469929	GO:0001764	GO:0005509	GO:0005886	GO:0007158	GO:0007213	GO:0007411	GO:0007413	GO:0010842	GO:0014069	GO:0016301	GO:0016533	GO:0016534	GO:0018105	GO:0018107	GO:0019901	GO:0021799	GO:0030424	GO:0030426	GO:0031594	GO:0032956	GO:0035235	GO:0043025	GO:0043292	GO:0043525	GO:0045296	GO:0045892	GO:0048013	GO:0048471	GO:0060059	GO:0061001	GO:0070507	GO:0071902
XLOC_133612	GO:0000786	GO:0001740	GO:0003677	GO:0005576	GO:0005654	GO:0005700	GO:0006334	GO:0007140	GO:0007155	GO:0007420	GO:0007596	GO:0008360	GO:0009725	GO:0046982
XLOC_367636	GO:0003676	GO:0016788
XLOC_205110	GO:0003676	GO:0005634	GO:0008270	GO:0044212	GO:0046872	GO:0060041
XLOC_254513	GO:0004222	GO:0005578	GO:0006508	GO:0008233	GO:0008237	GO:0008270	GO:0031012
XLOC_212935	GO:0005634	GO:0009987	GO:0044446
XLOC_455384	GO:0003700	GO:0005667	GO:0006355	GO:0043565	GO:0045449	GO:0045944	GO:0046983	GO:0071482
XLOC_214896	GO:0002040	GO:0006950
XLOC_233779	GO:0000162	GO:0003824	GO:0004838	GO:0005739	GO:0006103	GO:0006519	GO:0006520	GO:0006536	GO:0006571	GO:0006572	GO:0008483	GO:0009058	GO:0009072	GO:0009094	GO:0009821	GO:0016847	GO:0030170	GO:0042218
XLOC_091849	GO:0003677	GO:0004521	GO:0009303	GO:0016021	GO:0051252
XLOC_453697	GO:0000932	GO:0003676	GO:0003723	GO:0004386	GO:0005524	GO:0005634	GO:0006200	GO:0007275	GO:0008026	GO:0010494	GO:0016442
XLOC_121652	GO:0005741	GO:0006626
XLOC_289031	GO:0000164	GO:0005515	GO:0005634	GO:0008543	GO:0019888	GO:0019903	GO:0046579
XLOC_215576	GO:0004367	GO:0005737	GO:0005975	GO:0006072	GO:0009331	GO:0016491	GO:0016616	GO:0042803	GO:0046168	GO:0046486	GO:0050662	GO:0051287	GO:0055114
XLOC_308317	GO:0003743	GO:0005737	GO:0005840	GO:0005852	GO:0006446
XLOC_134386-494	GO:0003676	GO:0004386	GO:0005524	GO:0008026
XLOC_066997	GO:0000398	GO:0003676	GO:0005509	GO:0005515	GO:0005654	GO:0006355	GO:0006915	GO:0007049	GO:0048471
XLOC_389504	GO:0016020	GO:0030213	GO:0050501
XLOC_240468-825	GO:0003824	GO:0005737	GO:0006040	GO:0008152	GO:0008747	GO:0016829
XLOC_315517	GO:0005198	GO:0005923	GO:0016021
XLOC_032439-105	GO:0005543
XLOC_260045	GO:0000166	GO:0005759	GO:0006633	GO:0008152	GO:0016491	GO:0055114
XLOC_120585	GO:0004222	GO:0005178	GO:0006508	GO:0007162	GO:0007165	GO:0007417	GO:0008237	GO:0008270	GO:0008305
XLOC_156342	GO:0003677	GO:0003887	GO:0005634	GO:0006260	GO:0042575
XLOC_342951	GO:0003676	GO:0003876	GO:0006144	GO:0006188	GO:0009168	GO:0019239
XLOC_144521	GO:0005515
XLOC_265980-917	GO:0000166	GO:0003676	GO:0004386	GO:0005524	GO:0008026
XLOC_443240	GO:0003700	GO:0005515	GO:0005667	GO:0006355	GO:0016363	GO:0045449
XLOC_278058	GO:0051726
XLOC_063739	GO:0015078	GO:0015991	GO:0016021	GO:0016049	GO:0016787	GO:0033179
XLOC_134806	GO:0000049	GO:0001937	GO:0004825	GO:0005125	GO:0005576	GO:0005829	GO:0005975	GO:0006431	GO:0006555	GO:0006935	GO:0006954	GO:0007165	GO:0007267	GO:0016525	GO:0017101	GO:0031410	GO:0042803	GO:0043231	GO:0043498	GO:0050900	GO:0051607
XLOC_451752	GO:0003677	GO:0005515	GO:0005783	GO:0005794	GO:0006950	GO:0008203	GO:0012505	GO:0016021	GO:0031090	GO:0031326	GO:0031410	GO:0042221	GO:0044425	GO:0044446	GO:0046890
XLOC_026765	GO:0046872
XLOC_335640	GO:0000166	GO:0004074	GO:0005625	GO:0005737	GO:0008270	GO:0015994	GO:0016491	GO:0042167	GO:0055114
XLOC_356594	GO:0000166	GO:0008152	GO:0016491	GO:0055114
XLOC_187724	GO:0003677	GO:0005634	GO:0006355
XLOC_158196	GO:0004872	GO:0005521	GO:0005639	GO:0006695	GO:0007165	GO:0016020	GO:0016628	GO:0042074	GO:0055114	GO:0070087
XLOC_125473	GO:0003924	GO:0005198	GO:0005200	GO:0005525	GO:0005737	GO:0005874	GO:0006184	GO:0007017	GO:0007018	GO:0043234	GO:0051258
XLOC_067938	GO:0003723
XLOC_158506	GO:0005488
XLOC_037146	GO:0003924	GO:0005525	GO:0006184	GO:0007165	GO:0007264	GO:0015031	GO:0016020
XLOC_101446-370	GO:0003677	GO:0003682	GO:0019185	GO:0042795	GO:0042796
XLOC_083576	GO:0001502
XLOC_231061	GO:0003700	GO:0005667	GO:0006355	GO:0043565	GO:0045449
XLOC_096346	GO:0001706	GO:0003677	GO:0003700	GO:0005634	GO:0005667	GO:0006355	GO:0007398	GO:0007498	GO:0009880	GO:0009953	GO:0016331	GO:0030902	GO:0031101	GO:0035284	GO:0043565	GO:0045449	GO:0045893	GO:0055113
XLOC_463555	GO:0000049	GO:0001937	GO:0005125	GO:0005615	GO:0005634	GO:0005783	GO:0005794	GO:0005829	GO:0006006	GO:0006418	GO:0006915	GO:0006935	GO:0006954	GO:0007155	GO:0007165	GO:0007267	GO:0016525	GO:0017101	GO:0030133	GO:0042803	GO:0043498	GO:0050900	GO:0051607
XLOC_158458	GO:0000785	GO:0000811	GO:0003682	GO:0006260	GO:0007507
XLOC_146170	GO:0005488	GO:0005515
XLOC_160270	GO:0000398	GO:0000790	GO:0000978	GO:0001077	GO:0003697	GO:0003723	GO:0005515	GO:0005654	GO:0005730	GO:0007165	GO:0010988	GO:0030530	GO:0045716	GO:0048260	GO:0071013	GO:0072369
XLOC_170250	GO:0016021
XLOC_403576	GO:0005506	GO:0005741	GO:0016021	GO:0043231	GO:0043457	GO:0051537
XLOC_455311	GO:0003676	GO:0005634	GO:0005737	GO:0006397	GO:0007275	GO:0008270	GO:0008380	GO:0046872
XLOC_095546	GO:0004842	GO:0005515	GO:0005737	GO:0008270	GO:0016567	GO:0043231
XLOC_032842	GO:0004047	GO:0005515	GO:0005737	GO:0006546	GO:0006563	GO:0006566	GO:0008483	GO:0032259
XLOC_446168-1424	GO:0004550	GO:0005524	GO:0006144	GO:0006165	GO:0006183	GO:0006206	GO:0006228	GO:0006241	GO:0006916	GO:0007286
XLOC_279715	GO:0005634	GO:0005802	GO:0005932	GO:0008013	GO:0008104	GO:0016342	GO:0042384	GO:0042802	GO:0045444	GO:0045892	GO:0055007	GO:0090090
XLOC_047636-171	GO:0005515	GO:0005829	GO:0015031	GO:0016044	GO:0016197	GO:0031902
XLOC_250806	GO:0004536	GO:0006308	GO:0016888
XLOC_252524	GO:0000139	GO:0005634	GO:0005886	GO:0006310	GO:0016021	GO:0034219	GO:0045815	GO:0051119
XLOC_113319	GO:0004719	GO:0006464	GO:0006479	GO:0046500
XLOC_375297	GO:0003677	GO:0005515	GO:0005769	GO:0006897	GO:0008270	GO:0015031	GO:0055037
XLOC_111537	GO:0001525	GO:0001570	GO:0004930	GO:0004950	GO:0006935	GO:0007186	GO:0008354	GO:0015026	GO:0016021	GO:0019956	GO:0048920	GO:0070098
XLOC_019001	GO:0001756	GO:0005509	GO:0005515	GO:0005615	GO:0007224	GO:0007517	GO:0008015	GO:0009897	GO:0030141	GO:0030514	GO:0042694	GO:0051146
XLOC_270235	GO:0005680	GO:0030071	GO:0031145	GO:0051301	GO:0070979
XLOC_021761	GO:0016021
XLOC_438764	GO:0005179	GO:0005576	GO:0008217	GO:0042312
XLOC_161078	GO:0004672	GO:0004674	GO:0004699	GO:0005515	GO:0005524	GO:0005624	GO:0005829	GO:0005886	GO:0006468	GO:0009069	GO:0010744	GO:0016772	GO:0019899	GO:0030168	GO:0034351	GO:0035556	GO:0045618	GO:0046872	GO:0050861	GO:0051092	GO:0060252	GO:0070528	GO:2000810
XLOC_102533-373	GO:0002224	GO:0004888	GO:0005515	GO:0005622	GO:0006954	GO:0006955	GO:0007165	GO:0016021	GO:0045087
XLOC_325428-1097	GO:0000413	GO:0003755	GO:0005625	GO:0005739	GO:0006457	GO:0006916	GO:0006979	GO:0031072	GO:0042277	GO:0045111	GO:0051881
XLOC_465175	GO:0004672	GO:0004674	GO:0005057	GO:0005524	GO:0005622	GO:0006468	GO:0007165	GO:0009069	GO:0016772	GO:0035556	GO:0046872
XLOC_212932	GO:0003983	GO:0005982	GO:0005985	GO:0006012	GO:0008152	GO:0009117	GO:0016779
XLOC_204425	GO:0005861
XLOC_231996	GO:0005242	GO:0006813	GO:0007268	GO:0008076	GO:0016020	GO:0016021	GO:0034765	GO:0042802
XLOC_392988	GO:0005093	GO:0005097	GO:0005794	GO:0005829	GO:0009986	GO:0015031	GO:0016020	GO:0016192	GO:0031267	GO:0032851
XLOC_448613-1429	GO:0005254	GO:0005634	GO:0005737	GO:0005886	GO:0006821	GO:0016021	GO:0034220
XLOC_022834	GO:0003840	GO:0006691	GO:0006693	GO:0006749	GO:0019530
XLOC_093329	GO:0000289	GO:0000339	GO:0003676	GO:0003729	GO:0003743	GO:0004386	GO:0005515	GO:0005524	GO:0005829	GO:0005840	GO:0006446	GO:0006508	GO:0008026	GO:0008234	GO:0016281	GO:0031100
XLOC_110831	GO:0003924	GO:0005525	GO:0005634	GO:0006184	GO:0042254
XLOC_106342	GO:0000051	GO:0004349	GO:0004350	GO:0005739	GO:0006537	GO:0006561	GO:0008152	GO:0016310	GO:0016491	GO:0016620	GO:0055114
XLOC_100984	GO:0004362	GO:0005625	GO:0005739	GO:0005829	GO:0006094	GO:0006118	GO:0006749	GO:0007283	GO:0016491	GO:0042803	GO:0043295	GO:0045454	GO:0050660	GO:0050661	GO:0055114
XLOC_351268	GO:0001656	GO:0004190	GO:0005515	GO:0005789	GO:0005887	GO:0006509	GO:0007219	GO:0007220	GO:0008624	GO:0016021	GO:0016485	GO:0030133	GO:0031293	GO:0032580	GO:0042987	GO:0043085	GO:0048011
XLOC_157495	GO:0016021
XLOC_204382	GO:0005576
XLOC_094691	GO:0016021
XLOC_158720	GO:0005515	GO:0006915	GO:0007049	GO:0016021
XLOC_209215	GO:0003723	GO:0003824	GO:0003964	GO:0004348	GO:0005886	GO:0006278	GO:0006665	GO:0006680	GO:0006807	GO:0008206	GO:0008422	GO:0016020	GO:0016021	GO:0016142
XLOC_223679-782	GO:0016021
XLOC_445111	GO:0003676	GO:0005158	GO:0005576	GO:0005625	GO:0005634	GO:0005899	GO:0006355	GO:0007165	GO:0007267	GO:0007283	GO:0015074	GO:0031328	GO:0045935	GO:0046872	GO:0051276
XLOC_358287	GO:0000724	GO:0008270	GO:0016874	GO:0019789	GO:0030915
XLOC_454887	GO:0000139	GO:0005515	GO:0005795	GO:0006486	GO:0006886	GO:0006891	GO:0007030	GO:0008565	GO:0009312	GO:0015031	GO:0016020	GO:0017119
XLOC_434909	GO:0003697	GO:0003729	GO:0005634	GO:0005737	GO:0006310	GO:0032403	GO:0043565
XLOC_000892	GO:0016787
XLOC_050652	GO:0005786	GO:0006614	GO:0008312	GO:0016787	GO:0045900	GO:0048500
XLOC_121430	GO:0001522	GO:0003723	GO:0009451	GO:0009982
XLOC_064948	GO:0003824	GO:0004252	GO:0006508
XLOC_469937	GO:0000084	GO:0000209	GO:0000216	GO:0000502	GO:0002474	GO:0005515	GO:0005654	GO:0005829	GO:0006521	GO:0006977	GO:0016032	GO:0016071	GO:0031145	GO:0042981	GO:0051436	GO:0051437
XLOC_031766	GO:0003677	GO:0003700	GO:0005080	GO:0005667	GO:0005730	GO:0005739	GO:0005794	GO:0005813	GO:0005874	GO:0006355	GO:0006385	GO:0006386	GO:0006810	GO:0007049	GO:0007155	GO:0007411	GO:0010976	GO:0014069	GO:0016324	GO:0030054	GO:0030424	GO:0043015	GO:0045211	GO:0045298	GO:0045449	GO:0045666	GO:0047485	GO:0048814	GO:0051654	GO:0071363
XLOC_009750-34	GO:0004629	GO:0005622	GO:0006071	GO:0006629	GO:0007242	GO:0008081	GO:0008889	GO:0009395	GO:0035556
XLOC_208354	GO:0007165	GO:0008083	GO:0008283	GO:0040007
XLOC_104273	GO:0005634	GO:0005739	GO:0006118	GO:0009055	GO:0015035	GO:0016740	GO:0045454	GO:0047485
XLOC_020685	GO:0003677	GO:0003700	GO:0003707	GO:0005634	GO:0005667	GO:0006355	GO:0008270	GO:0043401	GO:0043565	GO:0045449
XLOC_154464	GO:0001889	GO:0003700	GO:0005667	GO:0006355	GO:0006357	GO:0008134	GO:0016071	GO:0030183	GO:0042267	GO:0043353	GO:0043433	GO:0043565	GO:0045078	GO:0045449	GO:0045739	GO:0046982
XLOC_048510	GO:0000166	GO:0000184	GO:0000398	GO:0003676	GO:0003730	GO:0005515	GO:0005829	GO:0006369	GO:0006406	GO:0016607	GO:0031124	GO:0035145
XLOC_314716	GO:0008152	GO:0008967	GO:0016787	GO:0046487
XLOC_097389	GO:0001824	GO:0005634	GO:0005694	GO:0007130	GO:0007283	GO:0030154	GO:0042138	GO:0045111	GO:0048477	GO:0051177	GO:0051598	GO:0060629
XLOC_124292-455	GO:0000932	GO:0010494	GO:0033962	GO:0043231
XLOC_026785	GO:0016021
XLOC_464146	GO:0006810	GO:0006855	GO:0015238	GO:0015297	GO:0016020	GO:0055085
XLOC_208300	GO:0016021
XLOC_284197	GO:0005634	GO:0005792	GO:0007368	GO:0016020	GO:0017134	GO:0060026	GO:0060271	GO:0070121
XLOC_332002	GO:0006810	GO:0006886	GO:0008565	GO:0015031	GO:0016192	GO:0030117
XLOC_378683	GO:0019530	GO:0047800	GO:0055114
XLOC_238425-812	GO:0008146
XLOC_383015	GO:0000122	GO:0001106	GO:0005665	GO:0006457	GO:0009615	GO:0010923	GO:0016272	GO:0042981	GO:0051082	GO:0071363
XLOC_461795	GO:0016491	GO:0055114
XLOC_055670	GO:0005515	GO:0007165
XLOC_011292	GO:0001525	GO:0004872	GO:0005515	GO:0005667	GO:0005737	GO:0006474	GO:0007165	GO:0008080	GO:0030154	GO:0042967	GO:0043022	GO:0045893
XLOC_295198	GO:0005198	GO:0005923	GO:0016021	GO:0055113
XLOC_100219	GO:0001501	GO:0003677	GO:0003700	GO:0005515	GO:0005634	GO:0005667	GO:0006355	GO:0007283	GO:0009952	GO:0009954	GO:0030326	GO:0043565	GO:0045449
XLOC_018626	GO:0005216	GO:0005245	GO:0005765	GO:0006811	GO:0010008	GO:0016020	GO:0016021	GO:0042802	GO:0055085	GO:0072345
XLOC_218215	GO:0000166	GO:0000900	GO:0003676	GO:0003723	GO:0003729	GO:0005625	GO:0005634	GO:0005840	GO:0006376	GO:0006445	GO:0007286	GO:0009790	GO:0016246	GO:0031369	GO:0040018	GO:0042835	GO:0043484	GO:0045495
XLOC_090173	GO:0003677	GO:0003700	GO:0005634	GO:0006355	GO:0043565	GO:0045666	GO:0060041
XLOC_372722	GO:0001525	GO:0005515	GO:0005591	GO:0005604	GO:0010811	GO:0014028	GO:0048593	GO:0050673
XLOC_437318	GO:0008284	GO:0030176	GO:0030307	GO:0030433	GO:0030968	GO:0030970
XLOC_365639	GO:0001502
XLOC_249942	GO:0015018	GO:0016020	GO:0030206
XLOC_124886	GO:0004672	GO:0004674	GO:0005488	GO:0005515	GO:0005524	GO:0005622	GO:0006468	GO:0007165	GO:0009987	GO:0016301	GO:0016772
XLOC_413664	GO:0000786	GO:0003677	GO:0005488	GO:0005634	GO:0006334	GO:0006355	GO:0016747
XLOC_168153	GO:0004177	GO:0005488	GO:0005507	GO:0005615	GO:0005625	GO:0005794	GO:0006508	GO:0007568	GO:0008237	GO:0008270	GO:0009897	GO:0016485	GO:0019370	GO:0019717	GO:0030141	GO:0042277	GO:0045776	GO:0050897	GO:0060041	GO:0070006
XLOC_170721	GO:0005509	GO:0005576	GO:0007160
XLOC_174298	GO:0000166	GO:0000381	GO:0003676	GO:0005515	GO:0005634	GO:0009953	GO:0036002	GO:0045746	GO:0048025	GO:0051148	GO:0060472	GO:0060729
XLOC_140652	GO:0016021
XLOC_372416	GO:0003831	GO:0005515	GO:0005545	GO:0005635	GO:0005776	GO:0018146	GO:0019898	GO:0046872
XLOC_257935	GO:0005529	GO:0030246
XLOC_097644-362	GO:0005488	GO:0005634	GO:0006355	GO:0034097	GO:0048731
XLOC_339648	GO:0001701	GO:0001707	GO:0001942	GO:0004672	GO:0004674	GO:0004675	GO:0004702	GO:0005024	GO:0005524	GO:0006468	GO:0007178	GO:0007493	GO:0009069	GO:0009953	GO:0016020	GO:0016772	GO:0018107	GO:0031101	GO:0048180	GO:0048185
XLOC_090145	GO:0005488	GO:0005515	GO:0005634	GO:0005737	GO:0006886	GO:0007589	GO:0008565	GO:0042980
XLOC_336182-1120	GO:0004872	GO:0005515	GO:0005529	GO:0005792	GO:0007155	GO:0007165	GO:0016021	GO:0042493
XLOC_091992	GO:0016021
XLOC_070658	GO:0004930	GO:0005886	GO:0007186	GO:0016021
XLOC_374263	GO:0005524	GO:0005739	GO:0032981	GO:0046872	GO:0051539	GO:0070584
XLOC_106188	GO:0005515	GO:0005634	GO:0005694	GO:0006355	GO:0006554	GO:0008270	GO:0016049	GO:0018024	GO:0030154	GO:0034968
XLOC_002523	GO:0005576	GO:0006955	GO:0008009
XLOC_117930	GO:0004180	GO:0004181	GO:0005515	GO:0005576	GO:0006508	GO:0008270
XLOC_223743	GO:0005783	GO:0016020	GO:0016021
XLOC_262537	GO:0000166	GO:0003676	GO:0003713	GO:0005667	GO:0005737	GO:0006355	GO:0008143	GO:0010862	GO:0045941	GO:0060391
XLOC_163565	GO:0005515	GO:0008270
XLOC_182306	GO:0003676	GO:0005515	GO:0046872
XLOC_423920	GO:0001708	GO:0007275	GO:0008283	GO:0030154	GO:0031017
XLOC_372118	GO:0004871	GO:0016021	GO:0043123
XLOC_207022	GO:0004930	GO:0005887	GO:0007186	GO:0009615	GO:0016021
XLOC_013884	GO:0000166	GO:0003676
XLOC_395519	GO:0003676	GO:0005634	GO:0006355	GO:0008270	GO:0022402	GO:0046872	GO:0048519
XLOC_470271	GO:0000082	GO:0001569	GO:0001701	GO:0001702	GO:0001707	GO:0001755	GO:0001889	GO:0001947	GO:0002526	GO:0003140	GO:0003146	GO:0003230	GO:0004672	GO:0004674	GO:0004675	GO:0004702	GO:0005025	GO:0005524	GO:0005938	GO:0006468	GO:0007178	GO:0007179	GO:0007281	GO:0009069	GO:0009952	GO:0010694	GO:0010718	GO:0016020	GO:0016361	GO:0016772	GO:0021556	GO:0030501	GO:0030510	GO:0032330	GO:0032926	GO:0035124	GO:0035162	GO:0035462	GO:0042118	GO:0042325	GO:0042475	GO:0042803	GO:0043066	GO:0045177	GO:0045669	GO:0045893	GO:0046332	GO:0046588	GO:0046872
XLOC_157238	GO:0003824	GO:0004114	GO:0006144	GO:0007165	GO:0008081	GO:0046872	GO:0061028
XLOC_154401-560	GO:0003774	GO:0005515	GO:0005524	GO:0016459	GO:0051015
XLOC_081294	GO:0003735	GO:0005515	GO:0005730	GO:0005840	GO:0006412	GO:0006414	GO:0006415	GO:0006610	GO:0016071	GO:0019083	GO:0022625	GO:0031018	GO:0042254
XLOC_102997	GO:0005789	GO:0007029	GO:0016021
XLOC_139545	GO:0000398	GO:0003676	GO:0005509	GO:0005515	GO:0005641	GO:0005654	GO:0006355	GO:0006915	GO:0007049	GO:0043065	GO:0048471
XLOC_127688	GO:0003824	GO:0005737	GO:0006040	GO:0008152	GO:0008747	GO:0016829
XLOC_042851	GO:0005634	GO:0005732	GO:0005737	GO:0007507	GO:0030515	GO:0042254	GO:0070761
XLOC_057591	GO:0004871	GO:0005515	GO:0005737	GO:0005856	GO:0006917	GO:0007165	GO:0043123
XLOC_027425-95	GO:0005524	GO:0005525	GO:0005737	GO:0006200	GO:0016787
XLOC_205119	GO:0005769	GO:0005829	GO:0005856	GO:0007165	GO:0015031	GO:0030659	GO:0035091
XLOC_287731	GO:0005886	GO:0030036	GO:0035556	GO:0042995	GO:0044424
XLOC_076182	GO:0003676	GO:0003700	GO:0005667	GO:0006355	GO:0008270	GO:0009952	GO:0009953	GO:0043565	GO:0045449	GO:0046872	GO:0060030	GO:0060031
XLOC_465143	GO:0000139	GO:0005529	GO:0005789	GO:0016020	GO:0016021	GO:0046872
XLOC_078455	GO:0004197	GO:0005576	GO:0006508	GO:0008234
XLOC_023294	GO:0016021
XLOC_429479	GO:0003924	GO:0005525
XLOC_090821	GO:0003676	GO:0004386	GO:0005524	GO:0008026
XLOC_170623	GO:0005515	GO:0005783	GO:0005801	GO:0006810	GO:0006888	GO:0030008
XLOC_404954	GO:0005085	GO:0005622	GO:0005829	GO:0007165	GO:0007264	GO:0008321	GO:0043087	GO:0044255	GO:0051056
XLOC_235014	GO:0005515	GO:0005643	GO:0005667	GO:0005737	GO:0006281	GO:0008134	GO:0009790	GO:0016605	GO:0016607	GO:0016925	GO:0019789	GO:0030425	GO:0031334	GO:0031625	GO:0031965	GO:0032436	GO:0032880	GO:0043392	GO:0043433	GO:0045202	GO:0045892	GO:0060021	GO:0060334
XLOC_435029	GO:0005515	GO:0006024	GO:0006914	GO:0008285	GO:0016020	GO:0016021	GO:0016491	GO:0016857	GO:0021915	GO:0043065	GO:0043229	GO:0044444	GO:0055114
XLOC_123778	GO:0005515
XLOC_020511	GO:0005242	GO:0005515	GO:0006813	GO:0008076	GO:0016021	GO:0034765	GO:0042802
XLOC_145443	GO:0003723	GO:0005730	GO:0005732	GO:0015030	GO:0030515	GO:0031118
XLOC_065201	GO:0001841	GO:0005576	GO:0007165	GO:0007420	GO:0007528	GO:0008083	GO:0008201	GO:0008283	GO:0009617	GO:0014029	GO:0040007	GO:0043395	GO:0045666
XLOC_235012	GO:0007275	GO:0046983
XLOC_041494	GO:0000398	GO:0003676	GO:0003723	GO:0005515	GO:0005681	GO:0005682	GO:0016607	GO:0017070	GO:0030623	GO:0071013
XLOC_432591	GO:0003824	GO:0004750	GO:0005975	GO:0006098	GO:0008152	GO:0015976	GO:0016857	GO:0042803	GO:0046872
XLOC_303843	GO:0005739
XLOC_163159	GO:0009987
XLOC_079724	GO:0000166	GO:0000184	GO:0000398	GO:0003676	GO:0003730	GO:0005515	GO:0005829	GO:0006369	GO:0006406	GO:0016607	GO:0031124	GO:0035145
XLOC_264111	GO:0005524	GO:0005737	GO:0005759	GO:0006457	GO:0006919	GO:0006986	GO:0051082	GO:0051087
XLOC_230809	GO:0004872	GO:0005515	GO:0005654	GO:0007155	GO:0007165	GO:0010467
XLOC_266109	GO:0030246
XLOC_410436	GO:0003677	GO:0005654	GO:0005694	GO:0005829	GO:0009615	GO:0019047	GO:0019059	GO:0044419
XLOC_298648	GO:0003676	GO:0003677	GO:0004386	GO:0005515	GO:0005524	GO:0006355	GO:0016055	GO:0016568	GO:0016817	GO:0071339
XLOC_177019	GO:0005783	GO:0007399	GO:0009653	GO:0009987	GO:0030903	GO:0046658	GO:0050896	GO:0061053
XLOC_194535	GO:0016021
XLOC_135246	GO:0004672	GO:0005215	GO:0005372	GO:0005524	GO:0006468	GO:0006810	GO:0006833	GO:0015105	GO:0015168	GO:0015204	GO:0015700	GO:0015793	GO:0016020	GO:0016021	GO:0016772	GO:0034220	GO:0071918
XLOC_257838	GO:0000139	GO:0000910	GO:0003924	GO:0005525	GO:0005622	GO:0005634	GO:0005813	GO:0005876	GO:0005881	GO:0006184	GO:0006886	GO:0007049	GO:0007264	GO:0008017	GO:0015031	GO:0019003	GO:0030496	GO:0032391	GO:0045298
XLOC_395504		GO:0021884	GO:0048703	GO:0070050
XLOC_425138	GO:0003924	GO:0005200	GO:0005515	GO:0005525	GO:0005874	GO:0006184	GO:0007017	GO:0009952	GO:0016055	GO:0043234	GO:0051258	GO:0060028
XLOC_132165	GO:0006457	GO:0008021	GO:0016020	GO:0031072	GO:0043524	GO:0051082
XLOC_130218	GO:0004930	GO:0005886	GO:0007186	GO:0016021
XLOC_203721	GO:0005524	GO:0005625	GO:0005829	GO:0006200	GO:0006915	GO:0007218	GO:0016459	GO:0016887	GO:0017022	GO:0030049	GO:0030141	GO:0030240	GO:0031674	GO:0035050	GO:0042493	GO:0042643	GO:0045471	GO:0055003	GO:0055008	GO:0060048
XLOC_220623	GO:0003009	GO:0007512	GO:0008307	GO:0030018	GO:0030240	GO:0030241	GO:0031432	GO:0045214	GO:0048739	GO:0048769	GO:0050896	GO:0055003	GO:0055008	GO:0060048	GO:0070080
XLOC_025014	GO:0050794
XLOC_134246	GO:0005506	GO:0016226	GO:0051536
XLOC_202283	GO:0005634	GO:0030261
XLOC_066515	GO:0003743	GO:0003924	GO:0005515	GO:0005525	GO:0005829	GO:0005840	GO:0006184	GO:0006446
XLOC_070110	GO:0005576	GO:0007417	GO:0031410	GO:0042127
XLOC_171984	GO:0000166	GO:0005739	GO:0008152	GO:0016491	GO:0055114
XLOC_422331	GO:0005515
XLOC_336839	GO:0003676	GO:0005634	GO:0006355	GO:0008270	GO:0046872
XLOC_260380	GO:0004842	GO:0005515	GO:0008270	GO:0046872	GO:0070534	GO:0070936
XLOC_214575	GO:0000178	GO:0003723	GO:0004527	GO:0006396
XLOC_374086	GO:0003723	GO:0003735	GO:0005515	GO:0005622	GO:0005730	GO:0006412	GO:0006414	GO:0006415	GO:0006417	GO:0006445	GO:0008284	GO:0015935	GO:0016071	GO:0016787	GO:0019083	GO:0019843	GO:0022627	GO:0031018	GO:0042254	GO:0045182
XLOC_305605-1035	GO:0000187	GO:0002755	GO:0002756	GO:0004672	GO:0004707	GO:0005515	GO:0005524	GO:0005654	GO:0005829	GO:0006468	GO:0007178	GO:0007265	GO:0008063	GO:0009069	GO:0016071	GO:0016772	GO:0034130	GO:0034134	GO:0034138	GO:0034142	GO:0048011	GO:0051090	GO:0051149	GO:0051403
XLOC_114942	GO:0000287	GO:0004610	GO:0004614	GO:0005829	GO:0005975	GO:0005982	GO:0005985	GO:0006012	GO:0006048	GO:0006094	GO:0006096	GO:0006098	GO:0009792	GO:0016868	GO:0019255	GO:0019872	GO:0030097
XLOC_077312	GO:0004047	GO:0005515	GO:0005737	GO:0005739	GO:0006546	GO:0006563	GO:0006566	GO:0008483	GO:0032259
XLOC_430714	GO:0005515	GO:0005540	GO:0005576	GO:0007155
XLOC_320129	GO:0000786	GO:0003677	GO:0005634	GO:0005811	GO:0006334	GO:0035267	GO:0046982
XLOC_043583-154	GO:0003677	GO:0004386	GO:0005524	GO:0006355
XLOC_158337	GO:0003824	GO:0005783	GO:0016020	GO:0016787	GO:0046519
XLOC_140654	GO:0005515	GO:0005525	GO:0005829	GO:0006915	GO:0007049	GO:0007264	GO:0015031	GO:0016044	GO:0016197	GO:0031902	GO:0051301
XLOC_437316	GO:0000775	GO:0005634	GO:0007049	GO:0007067
XLOC_281085	GO:0003677	GO:0003682	GO:0019185	GO:0042795	GO:0042796
XLOC_111055	GO:0000775	GO:0005634	GO:0007049	GO:0007067
XLOC_103507-378	GO:0016020
XLOC_416721	GO:0005737	GO:0005856	GO:0005887	GO:0007010	GO:0007517	GO:0016012	GO:0016021	GO:0042383
XLOC_122775	GO:0001843	GO:0003677	GO:0004872	GO:0005096	GO:0005525	GO:0005622	GO:0005634	GO:0005737	GO:0007165	GO:0007229	GO:0007264	GO:0008360	GO:0015629	GO:0030900	GO:0043010	GO:0043116	GO:0043547	GO:0045892
XLOC_398572	GO:0000785	GO:0003682	GO:0003690	GO:0003705	GO:0005667	GO:0005737	GO:0006357	GO:0007165	GO:0007389	GO:0007507	GO:0008134	GO:0008301	GO:0009888	GO:0042803	GO:0046982	GO:0048617	GO:0051090
XLOC_220110	GO:0004497	GO:0006744	GO:0008152	GO:0016491	GO:0016709	GO:0050660	GO:0055114
XLOC_126376	GO:0003824	GO:0006519	GO:0009058	GO:0016769	GO:0016847	GO:0030170	GO:0042218
XLOC_346176	GO:0004842	GO:0005249	GO:0005515	GO:0005730	GO:0005737	GO:0006813	GO:0008076	GO:0016567	GO:0031463	GO:0043161	GO:0051260
XLOC_389100	GO:0005509	GO:0005515	GO:0030122	GO:0048268
XLOC_182741	GO:0005515	GO:0035556
XLOC_144951	GO:0004930	GO:0005886	GO:0007186	GO:0007187	GO:0007200	GO:0016021	GO:0030321	GO:0035589	GO:0045028	GO:0045029
XLOC_188116	GO:0005158
XLOC_300117	GO:0001843	GO:0003677	GO:0004872	GO:0005096	GO:0005525	GO:0005622	GO:0005634	GO:0005737	GO:0007165	GO:0007229	GO:0007264	GO:0008360	GO:0015629	GO:0030900	GO:0043010	GO:0043116	GO:0043547	GO:0045892
XLOC_154466	GO:0003700	GO:0005667	GO:0006355	GO:0030097	GO:0043565	GO:0045444	GO:0045449	GO:0046983	GO:0048522
XLOC_108624	GO:0000166	GO:0005515	GO:0005524	GO:0005635	GO:0005654	GO:0006200	GO:0006445	GO:0006954	GO:0008135	GO:0008494	GO:0016887	GO:0017111	GO:0042254	GO:0042788	GO:0043022	GO:0045948
XLOC_175989	GO:0003676	GO:0005488	GO:0046872
XLOC_140563	GO:0005515	GO:0008270
XLOC_395549	GO:0000151	GO:0006511	GO:0016567	GO:0034450
XLOC_438963	GO:0005184	GO:0005576
XLOC_311823	GO:0003700	GO:0005667	GO:0006355	GO:0043565	GO:0045449	GO:0046983
XLOC_443928	GO:0000780	GO:0005515	GO:0006355	GO:0016571	GO:0034773	GO:0042799
XLOC_123837	GO:0016021
XLOC_362139	GO:0001889	GO:0003700	GO:0005667	GO:0006355	GO:0006357	GO:0008134	GO:0016071	GO:0030183	GO:0042267	GO:0043353	GO:0043433	GO:0043565	GO:0045078	GO:0045449	GO:0045739	GO:0046982
XLOC_257661	GO:0005515	GO:0007165
XLOC_166816-610	GO:0000287	GO:0004672	GO:0004674	GO:0004715	GO:0005524	GO:0005634	GO:0006468	GO:0007067	GO:0009069	GO:0009416	GO:0016772
XLOC_013502	GO:0000166	GO:0000184	GO:0000398	GO:0003729	GO:0005487	GO:0005515	GO:0005654	GO:0005829	GO:0006369	GO:0006406	GO:0006986	GO:0031124	GO:0035145	GO:0045727
XLOC_360158	GO:0003676	GO:0005515	GO:0005634	GO:0008270	GO:0046872
XLOC_123233	GO:0005515	GO:0008270
XLOC_345760	GO:0000165	GO:0001784	GO:0004672	GO:0004674	GO:0004707	GO:0005524	GO:0005634	GO:0005739	GO:0005815	GO:0005829	GO:0006468	GO:0006974	GO:0007049	GO:0007178	GO:0008353	GO:0009069	GO:0009887	GO:0016772	GO:0019858	GO:0019902	GO:0031143	GO:0031663	GO:0033598	GO:0043330	GO:0045596	GO:0050852	GO:0050853	GO:0060716
XLOC_309615	GO:0003924	GO:0005509	GO:0005515	GO:0005524	GO:0005525	GO:0005811	GO:0005886	GO:0006184	GO:0006886	GO:0006897	GO:0007596	GO:0010886	GO:0030139	GO:0031095	GO:0031901	GO:0032456	GO:0034383	GO:0042632	GO:0051260	GO:0055038
XLOC_093618	GO:0005515	GO:0005634	GO:0005813	GO:0030308	GO:0045599	GO:0045892
XLOC_027425-93	GO:0004450	GO:0006119	GO:0006749	GO:0008289	GO:0008553	GO:0015078	GO:0015986	GO:0015991	GO:0016021	GO:0019643	GO:0033177	GO:0045263
XLOC_212129	GO:0003676	GO:0003677	GO:0005634	GO:0006355	GO:0008270	GO:0035118	GO:0045743	GO:0046872
XLOC_233789	GO:0004842	GO:0004872	GO:0005515	GO:0007165	GO:0008270	GO:0016567	GO:0042981	GO:0046872
XLOC_120260	GO:0005634	GO:0005739	GO:0006118	GO:0006749	GO:0009055	GO:0015035	GO:0016740	GO:0019153	GO:0045454	GO:0047485
XLOC_091365	GO:0048706
XLOC_336198	GO:0000166	GO:0003676	GO:0003723	GO:0005515	GO:0005694	GO:0005730	GO:0006355	GO:0016607	GO:0018022	GO:0042800	GO:0048188	GO:0051568
XLOC_136136	GO:0003824	GO:0003920	GO:0005829	GO:0006144	GO:0009117	GO:0009409	GO:0016491	GO:0043101	GO:0046872	GO:0055114
XLOC_202608	GO:0003924	GO:0005525	GO:0005622	GO:0005794	GO:0006184	GO:0006886	GO:0006913	GO:0007165	GO:0007264	GO:0015031	GO:0016020
XLOC_074305	GO:0001525	GO:0004672	GO:0004713	GO:0004714	GO:0005021	GO:0005515	GO:0005524	GO:0005887	GO:0006468	GO:0007169	GO:0016020	GO:0016772	GO:0018108	GO:0030154	GO:0030878	GO:0035050	GO:0048010	GO:0048844
XLOC_345255	GO:0016021
XLOC_134810	GO:0004672	GO:0005097	GO:0005524	GO:0005622	GO:0006468	GO:0016772	GO:0032851
XLOC_163852	GO:0003676	GO:0005515	GO:0007283	GO:0008270	GO:0016788	GO:0030154	GO:0044424	GO:0046872
XLOC_398989	GO:0000276	GO:0001666	GO:0004872	GO:0006200	GO:0007165	GO:0015078	GO:0015986	GO:0016887
XLOC_455822	GO:0003677	GO:0004521	GO:0009303	GO:0016021	GO:0051252
XLOC_430341	GO:0001934	GO:0005515	GO:0005792	GO:0005795	GO:0005886	GO:0008017	GO:0010828	GO:0018230	GO:0031115	GO:0031901	GO:0032588	GO:0035594	GO:0043065	GO:0044091	GO:0045121	GO:0045298	GO:0045444	GO:0045807	GO:0055038	GO:0072321	GO:0090004
XLOC_199515	GO:0009987	GO:0035770
XLOC_132719	GO:0000164	GO:0004721	GO:0005515	GO:0005625	GO:0005792	GO:0005979	GO:0005981	GO:0006470	GO:0019888	GO:0019899	GO:0042587
XLOC_135208	GO:0001077	GO:0003677	GO:0003700	GO:0003705	GO:0005667	GO:0006006	GO:0006355	GO:0030154	GO:0043565	GO:0045944	GO:0048513
XLOC_010344	GO:0001841	GO:0001947	GO:0005930	GO:0005932	GO:0007224	GO:0009953	GO:0019861	GO:0042073	GO:0042733	GO:0045862
XLOC_437194	GO:0006486	GO:0008378	GO:0016020	GO:0044464
XLOC_183212	GO:0005615	GO:0005886	GO:0006508	GO:0007154	GO:0007267	GO:0007275	GO:0008233	GO:0016539	GO:0048795
XLOC_227415	GO:0003924	GO:0005525	GO:0005622	GO:0006184	GO:0007165	GO:0007264	GO:0015031	GO:0016020
XLOC_435843	GO:0005102	GO:0005577	GO:0007165
XLOC_311813	GO:0004672	GO:0004674	GO:0005488	GO:0005515	GO:0005524	GO:0006468	GO:0007224	GO:0007368	GO:0009069	GO:0009953	GO:0016772	GO:0035083
XLOC_059533	GO:0004725	GO:0004872	GO:0005634	GO:0005737	GO:0005886	GO:0006468	GO:0006470	GO:0006570	GO:0007185	GO:0016311	GO:0016791	GO:0033003	GO:0035335	GO:0042803	GO:0045111	GO:0046627	GO:0060027
XLOC_215642	GO:0003824	GO:0004114	GO:0006144	GO:0007165	GO:0008081	GO:0046872	GO:0061028
XLOC_144717		GO:0004867	GO:0005581	GO:0010951
XLOC_095890	GO:0000276	GO:0001666	GO:0004872	GO:0006200	GO:0007165	GO:0015078	GO:0015986	GO:0016887
XLOC_434781	GO:0005097	GO:0005622	GO:0032313
XLOC_382896	GO:0000785	GO:0001764	GO:0005634	GO:0006915	GO:0007411	GO:0021987	GO:0031490	GO:0042472	GO:0042667	GO:0042668	GO:0043565	GO:0045609	GO:0045944	GO:0046983	GO:0048840
XLOC_056987-206	GO:0004872	GO:0005515	GO:0007275	GO:0016020	GO:0032501	GO:0048518	GO:0048583	GO:0050794
XLOC_265189	GO:0004930	GO:0005118	GO:0005739	GO:0007186	GO:0007601	GO:0016020	GO:0016021
XLOC_429247	GO:0004871	GO:0005515	GO:0005730	GO:0005737	GO:0005886	GO:0043123
XLOC_064288	GO:0005215	GO:0006810	GO:0008289	GO:0032052
XLOC_205846	GO:0000790	GO:0000979	GO:0000981	GO:0001568	GO:0001709	GO:0001764	GO:0002052	GO:0002088	GO:0003322	GO:0003677	GO:0003680	GO:0003690	GO:0003700	GO:0004842	GO:0005634	GO:0005667	GO:0005730	GO:0005737	GO:0006355	GO:0007224	GO:0007411	GO:0007435	GO:0007601	GO:0008134	GO:0009611	GO:0009950	GO:0016567	GO:0019901	GO:0021778	GO:0021796	GO:0021797	GO:0021798	GO:0021902	GO:0021905	GO:0021912	GO:0021913	GO:0021918	GO:0021983	GO:0023019	GO:0030216	GO:0030334	GO:0030858	GO:0030902	GO:0031625	GO:0032808	GO:0033365	GO:0035035	GO:0042462	GO:0042593
XLOC_073875	GO:0008152	GO:0016746
XLOC_180620	GO:0006508	GO:0016805
XLOC_188283	GO:0004420	GO:0005789	GO:0005792	GO:0006695	GO:0007517	GO:0008299	GO:0008542	GO:0009790	GO:0015936	GO:0016021	GO:0016616	GO:0043407	GO:0050661	GO:0050662	GO:0055114
XLOC_130595-475	GO:0003824	GO:0004075	GO:0004658	GO:0005524	GO:0005739	GO:0006550	GO:0006552	GO:0006574	GO:0006633	GO:0008152	GO:0009343	GO:0016874	GO:0019899	GO:0046872
XLOC_181934	GO:0006810	GO:0016021
XLOC_310073	GO:0003774	GO:0003779	GO:0005524	GO:0005737	GO:0016459	GO:0060171
XLOC_401817	GO:0005737	GO:0006631	GO:0016787
XLOC_054152	GO:0005488	GO:0005515	GO:0050196
XLOC_374988	GO:0005215	GO:0006810	GO:0015758	GO:0016020	GO:0016021	GO:0022857	GO:0022891	GO:0035428	GO:0055056	GO:0055085
XLOC_204399-721	GO:0004842	GO:0005515	GO:0005622	GO:0006464	GO:0016881
XLOC_159675	GO:0004930	GO:0007186	GO:0016021
XLOC_035945	GO:0000184	GO:0000932	GO:0005634	GO:0006355
XLOC_161863	GO:0001510	GO:0005634	GO:0006139	GO:0008168	GO:0016422	GO:0032259
XLOC_132322	GO:0000139	GO:0005351	GO:0008643	GO:0016021
XLOC_198167	GO:0003924	GO:0005525	GO:0005622	GO:0006184	GO:0006886	GO:0006913	GO:0007165	GO:0007264	GO:0015031	GO:0016020	GO:0016601	GO:0030036	GO:0032863	GO:0045893	GO:0060326	GO:0090004
XLOC_339769	GO:0005515
XLOC_282168-957	GO:0005509	GO:0005515
XLOC_009749	GO:0000186	GO:0000187	GO:0000189	GO:0001784	GO:0002755	GO:0002756	GO:0003677	GO:0004672	GO:0004674	GO:0004707	GO:0005524	GO:0005625	GO:0005626	GO:0005667	GO:0005739	GO:0005769	GO:0005770	GO:0005794	GO:0005815	GO:0005829	GO:0005901	GO:0005925	GO:0006461	GO:0006468	GO:0006917	GO:0006974	GO:0007049	GO:0007173	GO:0007178	GO:0007265	GO:0007268	GO:0007411	GO:0008063	GO:0008134	GO:0008284	GO:0008286	GO:0008353	GO:0009069	GO:0009636	GO:0009887	GO:0010800	GO:0016772	GO:0019233	GO:0019858	GO:0019902	GO:0030168	GO:0030335	GO:0031143	GO:0031435
XLOC_191477	GO:0003677	GO:0003723	GO:0003725	GO:0005515	GO:0005524	GO:0005730	GO:0005737	GO:0006955	GO:0016740	GO:0030529	GO:0045893
XLOC_315170	GO:0000137	GO:0000139	GO:0003924	GO:0005525	GO:0005770	GO:0005789	GO:0005792	GO:0006184	GO:0007029	GO:0007409	GO:0008219	GO:0016021	GO:0030424	GO:0030514	GO:0042802	GO:0048263	GO:0051260
XLOC_215555	GO:0005515	GO:0017075	GO:0019894	GO:0048263	GO:0060828	GO:2000053
XLOC_090347	GO:0001522	GO:0003723	GO:0009451	GO:0009982
XLOC_247272	GO:0003676	GO:0005622	GO:0006351	GO:0046872
XLOC_080133	GO:0004871	GO:0004872	GO:0004930	GO:0005887	GO:0007186	GO:0016021
XLOC_237907	GO:0000815	GO:0000910	GO:0005546	GO:0005769	GO:0005829	GO:0007049	GO:0008333	GO:0015031	GO:0030496	GO:0031902	GO:0051036
XLOC_211492	GO:0007218	GO:0007268
XLOC_115328	GO:0006836	GO:0019905
XLOC_445113	GO:0000139	GO:0004222	GO:0005624	GO:0005789	GO:0006508	GO:0006998	GO:0008233	GO:0008235	GO:0016020	GO:0016021	GO:0030327	GO:0046872	GO:0071586
XLOC_379777	GO:0003824	GO:0004467	GO:0005524	GO:0005741	GO:0005777	GO:0005783	GO:0006641	GO:0008152	GO:0015908	GO:0016021	GO:0016853	GO:0019217	GO:0043025	GO:0060136	GO:0060996
XLOC_171188	GO:0005509
XLOC_175142	GO:0005625	GO:0005634	GO:0005737	GO:0006222	GO:0007565	GO:0007595	GO:0016757	GO:0032868
XLOC_334093	GO:0005622	GO:0007165
XLOC_037750	GO:0003713	GO:0005515	GO:0005667	GO:0006337	GO:0006357	GO:0007399	GO:0016514	GO:0032947	GO:0045941	GO:0048096	GO:0071564	GO:0071565
XLOC_335891	GO:0005886	GO:0016021	GO:0030133	GO:0030154
XLOC_203725	GO:0003676	GO:0003700	GO:0005667	GO:0006366	GO:0008270	GO:0030097	GO:0045449	GO:0045892	GO:0046872
XLOC_080105	GO:0000122	GO:0001669	GO:0001849	GO:0002502	GO:0003677	GO:0003729	GO:0005178	GO:0005506	GO:0005509	GO:0005515	GO:0005529	GO:0005578	GO:0005615	GO:0005625	GO:0005634	GO:0005783	GO:0005788	GO:0005792	GO:0005794	GO:0005829	GO:0005844	GO:0006457	GO:0006611	GO:0007050	GO:0007283	GO:0008270	GO:0008284	GO:0008305	GO:0009897	GO:0010628	GO:0016529	GO:0017148	GO:0018279	GO:0022417	GO:0030866	GO:0031625	GO:0032355	GO:0033144	GO:0033574	GO:0034504	GO:0040020	GO:0042277	GO:0042493	GO:0042562	GO:0042824	GO:0042921	GO:0042981	GO:0043687	GO:0044183
XLOC_243004	GO:0003779	GO:0005829	GO:0008290	GO:0030018	GO:0030036	GO:0051693	GO:0071203
XLOC_471192	GO:0009968
XLOC_006823	GO:0005515	GO:0046872
XLOC_331410	GO:0005515	GO:0005576
XLOC_128504	GO:0005488
XLOC_157686	GO:0005515	GO:0005829	GO:0006516	GO:0016567	GO:0019005	GO:0030246	GO:0031146
XLOC_022837	GO:0016702	GO:0018193	GO:0030176	GO:0055114
XLOC_189744	GO:0005515	GO:0005622	GO:0005643	GO:0005829	GO:0006606	GO:0006810	GO:0008565	GO:0015630
XLOC_000875	GO:0005198	GO:0005923	GO:0016021
XLOC_339670	GO:0001555	GO:0001701	GO:0003700	GO:0005515	GO:0005634	GO:0005667	GO:0006342	GO:0008270	GO:0008284	GO:0018022	GO:0033148	GO:0035097	GO:0042800	GO:0043627	GO:0044212	GO:0045449	GO:0045944	GO:0048096	GO:0051568
XLOC_314559	GO:0005794	GO:0005886	GO:0016021	GO:0030133	GO:0030154
XLOC_405115	GO:0005178	GO:0005515	GO:0005604	GO:0008047	GO:0008191	GO:0008285	GO:0008305	GO:0009986	GO:0030814	GO:0043085	GO:0043408	GO:0045664	GO:0046872
XLOC_439112	GO:0045454
XLOC_368768-1200	GO:0000070	GO:0000166	GO:0000724	GO:0003677	GO:0003678	GO:0005657	GO:0006200	GO:0006338	GO:0010571	GO:0016887	GO:0030307	GO:0031011	GO:0034644	GO:0043014	GO:0045298	GO:0045944	GO:0051225	GO:0070914	GO:0071479	GO:2000045
XLOC_225475	GO:0000785	GO:0000805	GO:0000806	GO:0001741	GO:0003682	GO:0003714	GO:0005667	GO:0005737	GO:0007519	GO:0016481	GO:0030849	GO:0045892	GO:0048738
XLOC_161652	GO:0000166	GO:0003676	GO:0003723	GO:0003729	GO:0004872	GO:0007165
XLOC_084493	GO:0003676	GO:0005681	GO:0006397	GO:0008270	GO:0008380	GO:0046872
XLOC_185527	GO:0005096	GO:0005622	GO:0005829	GO:0006897	GO:0006930	GO:0007165	GO:0007268	GO:0007411	GO:0008092	GO:0030424	GO:0032321	GO:0044463	GO:0045202
XLOC_413159	GO:0004129	GO:0006123	GO:0015992	GO:0045277
XLOC_183234	GO:0005515
XLOC_193421	GO:0003676	GO:0003746	GO:0005515	GO:0005840	GO:0006448
XLOC_228049	GO:0000166
XLOC_026197	GO:0000122	GO:0003677	GO:0005515	GO:0007283	GO:0008270	GO:0016702	GO:0019843	GO:0021555	GO:0021592	GO:0021670	GO:0021678	GO:0021993	GO:0030901	GO:0031519	GO:0035518	GO:0043524	GO:0048596	GO:0051864	GO:0055114	GO:0070544	GO:2000178
XLOC_215644	GO:0005080	GO:0005509	GO:0005515	GO:0005788	GO:0006457	GO:0006491	GO:0007243	GO:0018279	GO:0043687	GO:0045087
XLOC_235466	GO:0004683	GO:0005516	GO:0006468
XLOC_231831	GO:0003676	GO:0005488	GO:0016787	GO:0046872
XLOC_468819	GO:0003677	GO:0003700	GO:0005634	GO:0005667	GO:0006355	GO:0043565	GO:0045449	GO:0046983
XLOC_354662	GO:0000187	GO:0001556	GO:0003707	GO:0005496	GO:0005886	GO:0006355	GO:0007194	GO:0007275	GO:0016021	GO:0030522	GO:0043401
XLOC_121231	GO:0006457	GO:0031072	GO:0051082
XLOC_023323	GO:0005743	GO:0006850
XLOC_352126	GO:0005515	GO:0008270	GO:0030514
XLOC_242234	GO:0000030	GO:0000136	GO:0005789	GO:0006488	GO:0009103	GO:0016757	GO:0018279	GO:0043687
XLOC_397054	GO:0005515	GO:0005634	GO:0005737	GO:0008021	GO:0032403	GO:0042692	GO:0043196	GO:0043547	GO:0043679	GO:0044300	GO:0045807	GO:0046982	GO:0051020
XLOC_291453	GO:0000902	GO:0003700	GO:0005496	GO:0005667	GO:0006355	GO:0006605	GO:0007165	GO:0008270	GO:0009887	GO:0010739	GO:0030284	GO:0032060	GO:0035024	GO:0043401	GO:0043565	GO:0045449	GO:0048471	GO:0051018	GO:0060028	GO:0090036
XLOC_083785	GO:0005525
XLOC_443820	GO:0003924	GO:0005525	GO:0005829	GO:0006184	GO:0016020
XLOC_253974-881	GO:0005815	GO:0005819	GO:0005874	GO:0006810
XLOC_175006	GO:0016020	GO:0016021
XLOC_162457	GO:0003824	GO:0004633	GO:0005829	GO:0009108	GO:0015940
XLOC_156620	GO:0005861
XLOC_378669	GO:0003676	GO:0005622	GO:0008270	GO:0021654	GO:0046872	GO:0048932
XLOC_192931	GO:0005328	GO:0005332	GO:0005887	GO:0006814	GO:0006836	GO:0015812	GO:0015846	GO:0016021
XLOC_257945	GO:0000724	GO:0000910	GO:0032266	GO:0046872
XLOC_107187	GO:0000387	GO:0005634	GO:0005737	GO:0005829	GO:0006349	GO:0006355	GO:0006479	GO:0008168	GO:0008276	GO:0016277	GO:0019918	GO:0030154	GO:0035243	GO:0043046	GO:0043985	GO:0044020
XLOC_193395	GO:0005515	GO:0005579	GO:0006955
XLOC_398563	GO:0005515	GO:0007067	GO:0007346	GO:0051301
XLOC_033965	GO:0016020	GO:0016787
XLOC_404183	GO:0000166	GO:0005576	GO:0016491
XLOC_143355	GO:0004857	GO:0005829	GO:0006521	GO:0006595	GO:0008073	GO:0019467	GO:0043086
XLOC_055585	GO:0005488	GO:0005515
XLOC_398244	GO:0006810	GO:0016020
XLOC_187381	GO:0001756	GO:0005634	GO:0006950	GO:0045859	GO:0046686	GO:0051597	GO:0051726
XLOC_318920	GO:0003723	GO:0005488	GO:0005515	GO:0031981	GO:0050794
XLOC_372117	GO:0001756	GO:0005509	GO:0005515	GO:0005615	GO:0007224	GO:0007517	GO:0008015	GO:0009897	GO:0030141	GO:0030514	GO:0042694	GO:0051146
XLOC_450853	GO:0003713	GO:0006629	GO:0008195	GO:0045944
XLOC_219615	GO:0016021	GO:0045454
XLOC_465183	GO:0009056	GO:0016021
XLOC_021760	GO:0000122	GO:0001709	GO:0001822	GO:0001938	GO:0001946	GO:0002194	GO:0003677	GO:0003705	GO:0003714	GO:0005634	GO:0005667	GO:0005737	GO:0006355	GO:0007165	GO:0007275	GO:0007420	GO:0008285	GO:0010595	GO:0016481	GO:0016922	GO:0021516	GO:0021915	GO:0030240	GO:0030324	GO:0030910	GO:0031016	GO:0043049	GO:0043433	GO:0043565	GO:0044212	GO:0045071	GO:0045737	GO:0045750	GO:0045944	GO:0046619	GO:0048845	GO:0050692	GO:0050693	GO:0055005	GO:0055009	GO:0055010	GO:0060059	GO:0060214	GO:0060298	GO:0060412	GO:0060414	GO:0060421	GO:0060849	GO:0070309
XLOC_371626	GO:0016021	GO:0042470
XLOC_339199	GO:0001525	GO:0005102	GO:0005737	GO:0007165	GO:0016337	GO:0042325	GO:0048870	GO:0090050
XLOC_182302	GO:0004930	GO:0007186	GO:0016021
XLOC_178851	GO:0019543	GO:0047547
XLOC_205789	GO:0005787	GO:0006465	GO:0008233	GO:0016021	GO:0030176	GO:0043022
XLOC_139959	GO:0003677	GO:0005515	GO:0005622	GO:0005634	GO:0006351	GO:0008270	GO:0016706	GO:0043524	GO:0055114
XLOC_273682	GO:0005787	GO:0006465	GO:0008233	GO:0016021	GO:0030176	GO:0043022
XLOC_354349	GO:0005488
XLOC_221571	GO:0003676	GO:0003677	GO:0005730	GO:0005737	GO:0006355	GO:0046872
XLOC_361807	GO:0003676	GO:0005488	GO:0005622	GO:0008270	GO:0009987
XLOC_435208-1401	GO:0005509	GO:0005743	GO:0016021	GO:0055085
XLOC_058475	GO:0000137	GO:0000139	GO:0003924	GO:0005525	GO:0005770	GO:0005789	GO:0005792	GO:0006184	GO:0007029	GO:0007409	GO:0008219	GO:0016021	GO:0030424	GO:0030514	GO:0042802	GO:0048263	GO:0051260
XLOC_219491	GO:0005515	GO:0016021
XLOC_140261	GO:0004930	GO:0005886	GO:0005887	GO:0007186	GO:0007187	GO:0007194	GO:0007213	GO:0007268	GO:0016021	GO:0016907	GO:0030054	GO:0040012	GO:0045211	GO:0046488
XLOC_150275-547	GO:0005624	GO:0006900	GO:0016301	GO:0016310	GO:0019900	GO:0032580	GO:0046872	GO:0048471
XLOC_167379	GO:0004553	GO:0004568	GO:0005975	GO:0006032	GO:0016798
XLOC_270885	GO:0000036	GO:0000166	GO:0003824	GO:0004313	GO:0004314	GO:0004315	GO:0004316	GO:0004317	GO:0004319	GO:0004320	GO:0005835	GO:0006633	GO:0006810	GO:0008152	GO:0008270	GO:0016295	GO:0016296	GO:0016491	GO:0016740	GO:0016747	GO:0031177	GO:0042967	GO:0048037	GO:0055114
XLOC_161865	GO:0005128	GO:0005179	GO:0005576	GO:0006950	GO:0007165	GO:0043249	GO:0048471
XLOC_455532-1447	GO:0004439	GO:0004725	GO:0005743	GO:0006470	GO:0006570	GO:0008138	GO:0016311	GO:0016791	GO:0035335	GO:0046855
XLOC_025407	GO:0000139	GO:0003924	GO:0005057	GO:0005515	GO:0005525	GO:0005622	GO:0005829	GO:0005886	GO:0006184	GO:0006878	GO:0006886	GO:0006890	GO:0006892	GO:0007264	GO:0015031	GO:0016032	GO:0030017	GO:0048205	GO:0048471	GO:0050690	GO:0060872
XLOC_166299	GO:0012505	GO:0015031	GO:0031902	GO:0047485
XLOC_203728	GO:0000398	GO:0003723	GO:0004521	GO:0005515	GO:0005847	GO:0006369	GO:0006378	GO:0006379	GO:0006398	GO:0006406	GO:0008409	GO:0016787	GO:0030529	GO:0046872	GO:0051252
XLOC_191281	GO:0048706
XLOC_334462	GO:0001701	GO:0005515	GO:0005634	GO:0006355	GO:0006366	GO:0016021
XLOC_395536	GO:0003824	GO:0008152	GO:0008483	GO:0030170
XLOC_111707	GO:0006457	GO:0031072	GO:0051082
XLOC_228602	GO:0003676	GO:0005634	GO:0005737	GO:0006397	GO:0007275	GO:0008270	GO:0008380	GO:0046872
XLOC_203467	GO:0005179	GO:0005576	GO:0007218	GO:0031843
XLOC_339760	GO:0000724	GO:0005515	GO:0031297	GO:0035101	GO:0042555	GO:0043596
XLOC_466404	GO:0003676	GO:0005488	GO:0005515	GO:0005634	GO:0005737	GO:0008168	GO:0015031	GO:0032259
XLOC_106189-391	GO:0000226	GO:0005737	GO:0015630	GO:0019904	GO:0021987	GO:0022008	GO:0022027	GO:0032886	GO:0045111
XLOC_270749	GO:0004129	GO:0005743	GO:0006123	GO:0015992	GO:0016021	GO:0045277
XLOC_186113	GO:0003779	GO:0005856	GO:0006810	GO:0016528
XLOC_218211	GO:0004439	GO:0004725	GO:0005739	GO:0006470	GO:0006570	GO:0008138	GO:0016020	GO:0016311	GO:0016791	GO:0035335	GO:0046855
XLOC_207582	GO:0003723	GO:0005488	GO:0005515	GO:0007498	GO:0016070
XLOC_299007	GO:0012505	GO:0015031	GO:0031902	GO:0047485
XLOC_287732-977	GO:0005515
XLOC_044203	GO:0000290	GO:0000932	GO:0005515	GO:0033962
XLOC_135464	GO:0005739	GO:0006744
XLOC_372417	GO:0004605	GO:0005789	GO:0006661	GO:0016020	GO:0016021	GO:0016024	GO:0016772
XLOC_375853	GO:0005198	GO:0005923
XLOC_443257	GO:0004496	GO:0005524	GO:0005737	GO:0005829	GO:0006695	GO:0008152	GO:0008299	GO:0016301	GO:0016310	GO:0016773	GO:0042802
[truncated: 1,515 more rows]
[truncated: 32 more columns]
