# Supplementary material for: The fate of recent duplicated genes following a fourth-round whole genome duplication in a tetraploid fish, common carp (Cyprinus carpio)
Source: Sci Rep. 2015 Feb 3;5:8199. doi: 10.1038/srep08199 (PMC4314655; doi:10.1038/srep08199)
Supplement: Supplementary Information — Table S4 [file srep08199-s5.xls]

## Sheet: Sheet1
Copy1	Expression values of copy 1 in six tissues (measured with FPKM value)						Copy2	Expression values of copy 2 in six tissues (measured with FPKM value)
Note: the FPKM value of 0 suggested that this genes was not active in this tissue. It was resulted from two ways: (1), there was no signal of this gene in this tissue; (2), the FPKM value was less than the threshold of active genes.
XLOC_000264	3.14828	7.07578	8.05738	10.2833	8.70766	10.216	XLOC_448742	3.25432	6.78105	24.9573	7.72114	5.0956	4.36783
XLOC_000272	11.0095	7.82607	5.15123	14.0706	4.60366	6.19871	XLOC_448733	6.90342	6.70135	4.09938	16.4147	4.54942	6.60629
XLOC_000410	0.590868	0	0.347161	0.395737	0.749525	1.55961	XLOC_321775	3.34741	10.1837	10.9294	15.4927	13.7491	10.9987
XLOC_000411	4.79913	11.2799	21.761	0	0.398481	1.44384	XLOC_321776	1.79531	7.74249	13.3283	0	0.414255	0.558534
XLOC_000455	9.6557	3.13983	3.92292	3.60705	19.1629	12.2044	XLOC_122547	4.57136	3.73644	1.66618	5.50626	31.4297	7.75182
XLOC_000464	2.07314	4.18054	3.58307	1.87217	1.92574	1.58686	XLOC_122555	1.64779	1.98039	5.99969	5.15416	4.95423	0.717543
XLOC_000869	0	0	7.9942	0	0	0	XLOC_375840	0	1.07994	2.20129	10.6216	0	0
XLOC_000875	0	0	0	0	0	0	XLOC_375853	0	0	0	0.902548	0	0
XLOC_000888	9.2154	2.96693	3.97328	4.93981	6.59838	6.75628	XLOC_377903	3.39722	6.42274	10.865	14.046	18.2024	3.53096
XLOC_000892	3.29736	9.56868	8.38077	8.92144	7.94973	11.487	XLOC_377889	0.689343	4.81815	2.24399	20.8831	1.63852	9.86253
XLOC_001048	1.62731	10.1046	9.05279	9.62193	4.33718	1.16712	XLOC_441240	0.932922	108.316	32.2372	2.05657	1.00589	3.83114
XLOC_001049	64.7837	59.0638	109.167	624.8	47.6196	97.0134	XLOC_441241	25.5709	25.1761	36.2368	170.044	30.9974	31.2926
XLOC_001355	29.5957	5.17584	0.986529	1.63404	3.13306	9.19083	XLOC_345262	23.6074	2.37044	0.969386	0	0.927375	17.6317
XLOC_001356	27.7828	61.2984	49.3355	52.7684	165.5	181.611	XLOC_345260	11.178	71.7182	79.2367	28.9011	62.8591	134.124
XLOC_001360	3.96094	9.97753	1.22103	0	1.20529	59.238	XLOC_345255	2.62058	8.00261	1.13434	0.234613	1.1461	77.1154
XLOC_001636	4.94301	0.240217	0	1.55222	0.234953	0.441819	XLOC_262899	3.65012	3.85508	6.46548	3.4944	3.98773	3.46485
XLOC_001643	6.36753	1.2203	0.245626	1.43381	0.259503	0	XLOC_262923	8.85068	2.1237	0	1.13532	0.650594	0
XLOC_001993	11.152	11.141	14.6226	21.2114	12.6169	22.8147	XLOC_108624	3.57293	7.8535	11.6936	11.8728	9.77778	18.1262
XLOC_001999	6.76909	4.14543	4.55536	8.77516	5.0433	4.59237	XLOC_108615	3.99181	5.53292	4.08608	9.29416	4.05738	14.2693
XLOC_002194	12.2794	4.99865	3.34162	4.89016	4.6786	2.59521	XLOC_018626	3.8357	4.74986	6.17984	7.82025	6.69224	2.64521
XLOC_002195	0.402199	8.41544	1.29329	0	1.63442	14.8277	XLOC_018627	4.7076	5.95812	1.18115	0	2.4573	13.899
XLOC_002201	0.367079	1.70132	0	0	0	1.00852	XLOC_018634	0.281231	0	0.37284	0.502447	0	0
XLOC_002522	3.85856	7.54843	10.4979	3.71672	7.84698	6.82494	XLOC_090862	5.15029	6.49645	12.751	3.15587	7.53939	5.95276
XLOC_002523	2.76998	18.5321	0	0	0	0	XLOC_090863	0.983217	0	1.77212	0	0	0
XLOC_003191	0.353634	186.771	0.921111	0	0.259145	253.263	XLOC_345739	0	36.3115	0	0	0	53.6683
XLOC_003200	4.32036	5.36096	5.46761	2.55254	6.68496	4.5627	XLOC_345753-1154	4.5428	4.79989	9.08999	0	5.00249	11.8883
XLOC_003443	8.92187	15.5855	14.8068	45.4413	16.1326	26.9751	XLOC_205844	6.88712	8.81264	8.41059	36.5687	9.32289	20.0308
XLOC_003445-10	0	1.36907	3.2102	0.387313	2.469	1.69949	XLOC_205848	0	0.907238	1.79563	0.401153	0.976177	0.389728
XLOC_003445-9	0	0	0	0	0	0	XLOC_205846	0	0	0	0	0	0
XLOC_003465	1.34693	7.85494	0.903388	0.847653	1.09639	2.30804	XLOC_205855	0.720722	4.06539	0.272211	0.569598	1.13509	0.690727
XLOC_003469	3.40077	26.2167	24.7839	18.2984	126.452	28.4607	XLOC_205859	9.54045	26.9243	45.4159	122.535	91.196	30.3362
XLOC_004499	4.16293	3.00518	2.58321	0	0.343771	5.36728	XLOC_212149	13.1214	10.8865	5.15479	1.10777	1.89157	9.31577
XLOC_004508	2.71484	1.08734	1.20865	1.88088	2.32601	1.16379	XLOC_212144	9.66383	7.86136	6.34676	13.9967	7.9	18.2818
XLOC_004706	2.43182	4.48631	3.06537	4.44443	4.95569	5.49452	XLOC_228049	5.67961	6.3073	6.38653	13.4425	8.33977	9.12418
XLOC_004707	4.89964	5.0786	5.21638	4.68972	10.1021	2.63174	XLOC_228063-789	4.43897	4.3389	4.57035	5.11571	7.55506	2.67657
XLOC_004917	4.46636	7.21947	9.70454	6.19472	5.74138	9.52659	XLOC_167367	1.90684	8.59391	8.69136	7.47197	7.55762	22.8974
XLOC_004927	25.0052	7.62503	8.25814	68.7284	16.5422	9.51872	XLOC_167377	14.2954	5.59892	7.46676	44.06	12.6834	8.5684
XLOC_004928	14.3565	18.3067	17.9244	70.8242	17.1852	17.8078	XLOC_167378	13.8145	13.9714	13.2717	62.4688	13.5557	14.3731
XLOC_004929	0	0	0	0	0	0	XLOC_167379	0	0	0	0	0	0
XLOC_004954-17	0.94215	0	0	0	0	0	XLOC_472095	1.27628	0	0	1.40869	0	0
XLOC_004954-18	28.0539	62.5716	51.3904	140.339	65.2327	54.7479	XLOC_472094	15.8748	33.8451	35.1212	78.6257	48.2221	22.7926
XLOC_005189	0.994448	0	0.549156	0	0.52824	0.411797	XLOC_244750	1.049	0.286086	1.95481	0	0	0
XLOC_005208	3.54906	13.9483	13.2347	18.1074	12.2853	11.0072	XLOC_244741-833	2.74334	5.76325	4.74849	6.95525	2.60914	0
XLOC_005708	0.664855	0	0	0	0.81137	0.620837	XLOC_236188	1.59394	0.634912	0	0	2.29213	2.12453
XLOC_005709	23.2078	3.30814	1.39408	0	3.91	17.0039	XLOC_236185	6.95651	4.24702	0	0	1.67305	41.6518
XLOC_006339	1.9967	1.63752	1.72984	0	0.924873	1.58596	XLOC_371616	1.89169	1.04609	1.57015	0	0.815295	0
XLOC_006340-28	1.45544	12.3873	22.2045	0.248637	24.5389	5.94156	XLOC_371617-1205	0.495571	13.142	25.9053	1.35189	33.466	8.44554
XLOC_006340-29	1.45544	12.3873	22.2045	0.248637	24.5389	5.94156	XLOC_371617-1206	0.495571	13.142	25.9053	1.35189	33.466	8.44554
XLOC_006346	0.250789	0	0	0	0	0	XLOC_210858	0	0	0	0	0	0
XLOC_006351	0.310102	0	0.363676	0	0	0	XLOC_371622	0	0	0	0	0	0
XLOC_006357	8.88924	7.53965	9.91062	21.1784	10.2603	5.81568	XLOC_371626	11.2079	12.2191	15.1147	9.18212	14.3749	10.6137
XLOC_006360	0.500499	0	0	0	0	0	XLOC_210859	0	0	0	0	0	0
XLOC_006811	0.829968	0.299427	0.559003	0	0	0.444167	XLOC_077512	1.15432	0.626506	2.38905	0	0	0
XLOC_006812	3.8199	2.21696	2.30678	7.95593	2.10521	3.24835	XLOC_077511	4.55662	3.01732	3.19175	6.10483	4.75976	1.83132
XLOC_006814	0.570273	3.37853	6.67126	5.24553	5.20583	3.0152	XLOC_077510	0.902411	3.67809	6.39361	4.18856	4.37116	1.50027
XLOC_006823	4.8367	3.65872	5.11413	6.88403	4.10453	4.44729	XLOC_077498	7.36456	8.61101	11.4271	21.123	14.1422	10.7522
XLOC_007443	1.15087	4.60448	3.56288	1.05863	6.99214	1.28771	XLOC_203711	0.707334	4.13393	4.47143	0.609911	2.82324	2.13839
XLOC_007456	7.51874	9.38785	15.56	11.2746	14.8097	11.5985	XLOC_203728	4.93633	6.98484	12.5116	9.33595	10.0876	7.75363
XLOC_008315	0.952498	1.23274	1.83102	1.76342	0.770303	2.03897	XLOC_453415	0	0	0	0	0	0
XLOC_008327	14.924	22.3476	27.5142	59.1488	22.4763	15.1181	XLOC_453408	10.8554	16.3757	15.3515	48.2388	19.1899	18.7413
XLOC_008328	14.7984	20.7708	29.2021	36.4699	21.1192	29.1365	XLOC_453407	12.8578	11.3466	15.3622	8.13915	16.1032	19.9845
XLOC_008883	0	0	0.470248	0	0.643245	0	XLOC_339760	0	1.02832	1.45517	0.315333	2.02483	0.642077
XLOC_008890	1.59855	1.03516	0.924707	0.28587	0.59228	0	XLOC_339769	2.05861	1.68422	1.12032	0.876133	2.06543	1.07255
XLOC_009527	2.4453	0.250691	0.324023	0.751622	0	0.282606	XLOC_154059	3.43631	2.7097	5.97063	8.8292	1.13569	0.8331
XLOC_009529-32	0	0.342888	0.708662	0	0.403689	0	XLOC_154063-558	0	0	0.522432	0	0.357697	0
XLOC_009529-33	0	0	1.5996	0	0.440803	0	XLOC_154063-559	0	0	0.683744	0	0.698002	0
XLOC_009561	0.587496	3.24515	6.2965	4.35698	20.5674	4.25068	XLOC_031155	0.282072	2.27794	2.09188	2.03398	16.9207	1.9526
XLOC_009565	0	0	0	0	0	0	XLOC_031156	0	0	0	0	0	0
XLOC_009749	25.1524	36.5532	44.7835	19.2288	32.8407	16.0271	XLOC_345760	26.4523	41.2018	44.0878	26.8044	47.55	26.6301
XLOC_009750-34	0	1.47492	10.6463	0.386924	0	0	XLOC_345755	0.965621	5.05029	3.12466	0	0	1.14745
XLOC_009750-35	9.70566	12.6016	16.296	63.1172	15.5453	12.9583	XLOC_345754	4.50505	4.63011	4.99654	25.8002	7.55066	11.1131
XLOC_009883	110.949	0	0.766929	0.343405	0	0	XLOC_472326	90.2306	0.224648	0	0	2.23861	1.0437
XLOC_009887	3.32172	0	0	0	0	0	XLOC_472334	4.58582	1.10504	0.375753	0	2.23876	1.3188
XLOC_010305	5.20078	9.56145	12.568	9.13473	52.3401	9.24937	XLOC_226597	1.39098	6.53238	16.9292	4.53209	32.5597	5.09267
XLOC_010308	1.94733	8.39383	27.7682	9.63411	39.8055	7.91844	XLOC_226599	1.88505	5.79742	17.6904	3.8258	25.1619	6.77608
XLOC_010344	6.58988	4.80954	3.52272	6.46776	3.12905	5.66928	XLOC_433096	14.2758	21.9149	14.381	90.7963	17.9747	16.1031
XLOC_010345	0.508807	1.6063	2.89398	0.71212	3.84373	0.702049	XLOC_433098	0.381616	1.6708	2.34993	2.20914	3.19521	0.495299
XLOC_011047-40	14.6164	38.8428	56.5082	10.9516	14.8002	10.8675	XLOC_033627	15.7515	26.8126	50.1797	6.40686	26.433	9.2153
XLOC_011047-41	0	0	1.79719	1.15149	0	0.501316	XLOC_033628	0.27611	1.26993	0.760547	0.318579	1.69705	8.31749
XLOC_011286	17.2045	6.34499	6.08431	63.9622	7.91641	16.4891	XLOC_191142	11.9952	1.4056	1.89859	6.94229	5.15612	2.16158
XLOC_011292	11.1782	9.94533	7.5872	14.5555	9.4572	10.8116	XLOC_191149	14.7831	20.7409	19.2778	42.9124	24.6191	23.8269
XLOC_011294	24.129	14.0075	11.9104	16.6384	6.01822	20.1189	XLOC_191151	7.08201	2.97064	4.69414	5.5733	3.15185	5.01859
XLOC_012807	3.01475	3.56109	4.28747	3.89093	4.51422	2.80258	XLOC_250535-860	5.31928	5.4603	7.53776	7.52675	6.01812	6.14516
XLOC_012808	0	0.30707	0	0.522037	0	0	XLOC_250536-863	0	0	0	0	0	0
XLOC_012809	66.2393	6.32763	9.2035	11.4783	8.66383	4.31823	XLOC_250536-862	8.03979	7.61454	8.73934	8.5685	9.818	5.00566
XLOC_012947	3.37416	7.72916	8.28209	25.7313	8.64047	9.00894	XLOC_063747	2.88431	5.65023	6.58145	15.2455	7.74279	6.07708
XLOC_012957	7.58841	10.9667	11.8526	9.57641	11.8183	16.2319	XLOC_063763	3.95396	7.23033	8.61044	4.69475	6.99718	6.29009
XLOC_013394	11.1939	155.969	0.9038	0	0.954047	6985.49	XLOC_235904	14.9962	110.921	0.485138	0	1.13041	2974.77
XLOC_013401	34.118	0	0	0	0	0	XLOC_235900	39.9259	0.503437	0.489908	0	0	0.526189
XLOC_013428	1.12791	1.165	27.3307	6.16352	5.19323	0.79805	XLOC_141967	0.760025	3.14994	17.6958	3.94388	8.78187	3.09768
XLOC_013432	20.3299	21.8675	23.2686	29.8059	26.7725	45.6902	XLOC_141965	11.935	9.08829	10.2537	12.9128	12.8158	16.0586
XLOC_013437	6.3648	7.90102	7.59299	5.18318	6.20348	16.9294	XLOC_141959	11.1682	19.4819	22.7578	14.5616	20.9594	54.9727
XLOC_013500	5.43087	4.47784	3.04734	26.8003	4.0271	11.1891	XLOC_215729	18.3675	27.4385	22.6321	86.7988	23.8955	84.6316
XLOC_013502	4.33435	7.81936	7.99386	35.3732	9.76888	11.1073	XLOC_215728	2.77311	9.02464	8.4021	25.5077	9.70604	11.9207
XLOC_013503	80.8909	694.625	459.316	923.762	609.773	693.974	XLOC_215727	109.136	804.27	643.065	793.778	910.21	1119.99
XLOC_013507	1.50831	2.81357	4.03656	5.89839	4.27711	2.75897	XLOC_215724	0.442446	0.930458	1.19833	0.744704	1.60796	1.43057
XLOC_013883	0.57459	4.92959	6.47325	2.80693	15.848	2.62225	XLOC_140097	0.568265	5.99214	9.27103	5.35949	12.5676	1.31984
XLOC_013884	23.9735	16.7928	18.797	18.3096	20.9036	21.4723	XLOC_140096	16.0103	10.5767	9.99984	19.0969	9.52083	9.01855
XLOC_014289	2.30925	3.42038	2.82451	1.39584	3.54643	2.734	XLOC_380214	4.55108	1.7546	1.15756	2.09936	0.937088	2.07817
XLOC_014298	37.2029	7.3129	3.03053	30.9277	4.4403	54.7836	XLOC_380203	38.5143	3.97057	2.25695	8.85493	5.28239	15.0362
XLOC_014326	4.58346	6.92323	6.51858	21.694	8.77716	6.54682	XLOC_072327	4.90406	8.09412	6.4392	18.2178	9.57143	5.84536
XLOC_014336	46.0587	25.1459	14.0389	2.35309	16.3318	21.2075	XLOC_072322	63.6436	13.0787	5.50395	0	7.00197	12.2061
XLOC_014631	4.32823	9.62301	10.417	6.91082	10.0317	6.09406	XLOC_021276	3.22813	8.35209	8.23229	4.65933	7.35843	3.16809
XLOC_014634	1.10289	6.81613	9.05673	2.79002	9.33626	2.6975	XLOC_021275	2.06916	8.31865	12.9149	4.06512	9.61073	2.67931
XLOC_014758	1.12456	11.3006	14.5045	2.22733	14.5723	5.35461	XLOC_278058	2.018	17.9386	26.2306	5.35943	34.5041	12.6524
XLOC_014773-44	0	3.42573	6.13713	0	0	0	XLOC_278064	0	1.56135	7.11332	0	0	0
XLOC_014773-45	1.87907	0.589111	0	0	0	0	XLOC_278061	1.65536	0	0.27534	0	0	0
XLOC_015419	3.62047	5.2174	7.25485	15.0563	5.71559	9.21464	XLOC_247687	2.80306	4.14218	5.07225	24.8825	6.99298	9.42945
XLOC_015421	22.1482	2.25228	2.76171	8.99259	2.20247	1.40717	XLOC_247684	30.235	4.7294	4.7058	23.5152	9.33189	8.0608
XLOC_015422	14.5124	18.1032	23.7541	11.5874	18.3459	17.9537	XLOC_247683	14.5402	14.2892	18.5569	31.6775	20.3557	21.9949
XLOC_016724	0	0	0	0.23943	0	0	XLOC_359686	0.26714	0	0	0.514664	0.340539	0
XLOC_016725	7.40795	2.88564	6.63888	3.05055	6.7239	6.38202	XLOC_359685	1.17044	0.709056	2.24829	2.13163	2.94395	0.917596
XLOC_017050	2.16805	0	0	0	0.38317	0	XLOC_422875	10.7127	0.525304	0	0	4.25433	0.98613
XLOC_017053	12.3334	3.89026	6.07417	0.839548	1.18927	4.78657	XLOC_422882	6.90315	3.6323	7.40947	2.83823	1.31786	5.33939
XLOC_017317	0.287651	0	0	0	0	0	XLOC_411717	0	0	0	0	0	0
XLOC_017318	1.49087	17.1806	55.4271	2.27706	5.44176	5.04703	XLOC_411718	2.02422	28.1074	62.8831	19.3931	4.70586	13.8878
XLOC_017449-52	1.35072	3.78309	4.66501	6.07959	11.0568	5.46178	XLOC_408589-1316	2.05778	8.21843	7.84199	10.0137	14.8092	2.92101
XLOC_017449-53	3.20115	2.6948	4.08591	14.7039	5.22578	8.25751	XLOC_408589-1315	5.93559	7.58452	6.9739	14.6698	6.59735	20.079
XLOC_017451	3.64392	2.44474	1.9235	1.76702	2.22833	2.31696	XLOC_408588	2.55424	2.54305	2.04297	1.14382	1.87201	2.74987
XLOC_017643	0	2.84045	5.50496	0.366621	6.48369	1.30964	XLOC_398991-1302	0.970936	12.3384	11.3286	0.95916	17.6023	8.58043
XLOC_017644-55	0.762302	0.286186	3.2251	0.333122	1.48451	0.768926	XLOC_398991-1303	0.555979	0	1.26831	0	0.294236	0
XLOC_018215	1.3321	0.33935	0	0.55733	0	0.574367	XLOC_298139	4.95946	6.56941	4.58118	15.0817	6.30571	14.0334
XLOC_018221	0	0	0	0.264803	0.516206	0	XLOC_298141	0	0	0	0	0	0
XLOC_018286	0	0.735621	0	0	0	0	XLOC_134204	0	23.9155	0	0	0	0.747585
XLOC_018289	0	0	0	0	0	0	XLOC_134211	0	0	0	0	0.496611	1.06222
XLOC_018292	18.407	39.9369	45.97	67.6892	36.4429	40.6993	XLOC_134214	15.484	25.3892	28.3501	37.3417	29.2415	22.8744
XLOC_019001	0	0	0.347744	0.380935	0	0	XLOC_372117	0.591425	0	7.76434	0	0	0
XLOC_019002	20.5742	15.9124	21.3354	38.1339	24.565	37.121	XLOC_372118	17.1918	9.85818	12.5097	18.0672	12.9585	15.1342
XLOC_019005	19.9228	14.3068	10.7609	28.7736	9.66868	35.2587	XLOC_372120	11.3397	16.6483	9.78145	29.8841	6.97081	36.1471
XLOC_020511	4.86838	9.53763	7.72459	6.51745	54.7032	18.5704	XLOC_171447	0	0	0	0	0	0
XLOC_020513	1.14959	0	0	0	0	0	XLOC_171441	0.906571	0	0	0.378707	0	0
XLOC_020631	1.64854	0.362099	0	0	0	1.27949	XLOC_463923	0.885175	0	0	0	0	0
XLOC_020632	2.32671	1.99105	1.10005	1.66113	1.0262	0.890832	XLOC_463925	3.70422	8.08472	6.24399	2.88519	4.76263	2.6109
XLOC_020637	124.392	38.9275	42.294	38.5019	51.2266	55.8414	XLOC_450101-1436	86.7444	25.052	27.9974	96.6188	30.1266	25.4585
XLOC_020644	0.779484	1.91392	11.8953	1.07833	32.7186	3.11452	XLOC_450106	2.80045	0	0	0.229397	0	0.670687
XLOC_020685	0	0.865062	0	0.352248	13.7527	2.0704	XLOC_100331-368	0	0	0	0	0	0
XLOC_020692	2.08461	2.88198	2.93203	8.43715	1.20897	0.842245	XLOC_100341	2.32096	1.74828	2.44052	0.386068	0.269145	0.295495
XLOC_021757	2.91926	2.43513	2.38736	0	0.65649	4.92704	XLOC_343502	6.50759	3.56094	2.47195	0	0.568768	10.0041
XLOC_021760	7.56952	2.13005	1.40976	3.50051	7.2907	2.32723	XLOC_343498	5.76604	1.0527	0.527698	0	3.74163	0.783656
XLOC_021761	6.41088	23.9769	22.2713	29.2692	46.3176	21.3449	XLOC_343497	4.01666	3.91616	3.85025	0.458303	5.0977	1.35478
XLOC_021786-68	6.79708	0	0.281246	0.379043	0	0.262471	XLOC_343482	11.6734	0.231312	0.391627	0	0	0
XLOC_022468	0.79682	0.575459	45.1788	1.47064	0.51806	0.340562	XLOC_227415	0	0	45.8157	0	0	0.562987
XLOC_022478	0	0.501592	0	0	0	0	XLOC_227401	0	0.518644	0	0	0	0
XLOC_022480	20.8008	1.46292	0.465173	0	0	0.347953	XLOC_227399	25.011	2.81727	0.92512	0	0.573454	2.24969
XLOC_022834	11.9533	5.09386	17.0474	0.453797	0.335405	0.841978	XLOC_446293	0.972434	1.68072	3.97077	64.6332	0.498133	1.24296
XLOC_022837	6.10037	3.19228	4.54114	8.06448	2.92626	2.59639	XLOC_446287	10.3996	0.893705	0.411042	3.87936	0	0
XLOC_022873	11.8704	13.8839	13.5283	26.4303	15.8549	26.3427	XLOC_465666	14.5575	20.6135	16.7068	24.8533	22.3789	15.6218
XLOC_022876	0	1.00493	3.45659	0	0.530807	0	XLOC_465681	0	1.87422	1.61235	9.81259	15.0241	4.49965
XLOC_022878	2.57023	4.23417	4.80252	2.36835	3.12727	4.30468	XLOC_465686	4.33292	6.6984	7.63479	4.47311	3.87132	10.6303
XLOC_023293	0	3.80233	4.00796	0	0	1.42703	XLOC_461252	0.359574	0.87038	0.980757	0	0.555391	0
XLOC_023294	8.94472	2.80505	3.14555	3.18191	3.15269	6.02105	XLOC_461251	2.20253	1.14341	0	0	0	0
XLOC_023318	0	0	0	0	0	0	XLOC_363907	0	0	0	0	0	0
XLOC_023323	79.1392	233.826	166.365	96.7389	100.326	811.511	XLOC_363901	10.3109	26.1792	13.673	18.2715	7.0651	66.6473
XLOC_024004-77	4.7354	17.5844	14.2363	19.0535	9.15826	160.312	XLOC_135311	3.41023	16.8294	11.7502	51.0124	12.7448	80.3113
XLOC_024004-78	0	7.37679	2.34366	0	0.503883	106.94	XLOC_135312	0.314329	0.296695	0	0.505119	0.316477	2.04977
XLOC_024047	104.158	699.924	454.863	757.581	687.104	1092.31	XLOC_144236	164.754	1175.74	861.567	1916.55	1339.2	1744.72
XLOC_024059	0	0	0	0	0	0	XLOC_144242	0	0	0	0	0	0
XLOC_024060-80	24.1539	0	0	0	0	0	XLOC_144243	31.8437	0	0	0	0	0
XLOC_025013-83	0.533704	850.423	2.5585	1.12269	16.9481	42463.3	XLOC_163155-590	1.95654	2734.37	17.4718	0.797056	42.1376	132829
XLOC_025013-84	0.383346	5.32291	1.38208	0	0	0	XLOC_163155-591	0	1.54485	1.55329	0	0	0
XLOC_025014	6.26404	21.0428	13.6342	45.4015	17.8189	64.3414	XLOC_163159	4.79503	18.4352	12.8645	13.8363	13.8249	58.1189
XLOC_025407	42.9195	5.35724	24.0969	0	1.2835	0	XLOC_195688-695	55.1005	1.0941	10.3478	0.456403	0.290867	0
XLOC_025408	6.23525	31.2788	32.2769	6.30468	62.2368	15.0773	XLOC_195689	0.414129	3.84691	3.03972	0.291802	3.48113	0.909176
XLOC_025903	10.7136	13.4973	14.1034	47.9739	28.3618	20.086	XLOC_237106	18.9084	28.6765	22.3214	68.655	21.5467	40.6019
XLOC_025909	120.193	1005.84	618.714	2254.69	1052.17	1806.95	XLOC_237101	167.278	1109.65	747.877	2008.25	1323.8	2419.64
XLOC_026058	2.48786	8.37193	7.99846	8.37798	36.3379	9.41222	XLOC_193276	0.871289	3.7621	3.84439	5.05189	12.7461	2.42347
XLOC_026064	2.83283	3.53608	3.69127	5.60623	4.04963	5.60752	XLOC_193273	1.62417	2.32386	3.04759	1.35089	2.4872	2.341
XLOC_026197	7.40881	7.33125	6.75867	3.67562	8.91268	7.00524	XLOC_461600	5.96885	7.31044	6.80563	8.14844	10.0216	5.79908
XLOC_026206	7.33981	0.66681	0	0	0.378064	0.866128	XLOC_461593	2.81965	0.301492	0.558656	0	0	0.998221
XLOC_026765	3.72024	4.60162	2.92095	5.83614	4.71702	6.32473	XLOC_092009	3.63047	5.14129	4.67356	3.86963	2.89895	17.0918
XLOC_026772	0.242649	0.417262	2.35712	0	3.19438	0.333472	XLOC_092006	0.336771	6.80005	14.3579	0.6269	16.6557	4.696
XLOC_026782	2.05116	4.61135	5.43319	11.5232	6.77309	8.19615	XLOC_091993	2.12937	3.65779	5.86161	11.4468	3.81087	18.0159
XLOC_026785	0.423689	3.91885	17.1339	0	0.356441	0.6867	XLOC_091992	0	2.55696	12.7158	0	0	0
XLOC_027198	1.36209	2.2814	15.2076	0.993636	1.93585	2.19971	XLOC_110500	0.8907	1.23375	11.6733	0	2.46075	1.07114
XLOC_027210	7.1413	7.12725	8.06106	7.90468	11.4591	6.59219	XLOC_110489	4.56741	0.520495	1.12494	0	0	0.913361
XLOC_027425-93	54.4785	228.019	128.647	67.6605	113.399	794.729	XLOC_096726	100.702	489.423	290.036	149.505	240.222	1882.73
XLOC_027425-95	11.1225	16.9751	12.8836	21.6349	12.8936	7.67388	XLOC_096728	23.2029	76.1496	69.5066	78.7428	112.343	48.1798
XLOC_027425-96	0	1.61986	0.486638	1.13883	3.73092	12.2529	XLOC_096727	3.11124	19.691	0.686532	1.4015	7.33297	216.539
XLOC_027629	0.712184	1.86316	2.24741	0	0.902587	1.60513	XLOC_463832	38.3972	31.2897	33.7784	27.9193	41.9943	100.951
XLOC_027630	3.74837	10.6904	6.89962	3.26064	33.2296	8.32023	XLOC_463833	4.33926	14.2517	10.2843	9.30082	44.6143	10.0051
XLOC_027632	0	0	0	0	0	0	XLOC_463834	0	0	0	0	0	0
XLOC_027643	0	0	0	0	0	0.728436	XLOC_463837	0	0.833782	0	0	0.997662	0
XLOC_027716	5.12687	62.1206	27.9898	8.10307	29.376	16.8266	XLOC_427216	7.05063	15.6841	11.5734	5.43479	11.9789	12.8974
XLOC_027724	58.2743	39.4007	0.990495	0	11.2482	8.6709	XLOC_427207	16.6268	8.80174	0.614841	0	0.500028	19.3842
XLOC_028183	3.27132	6.27631	15.1595	2.39499	7.7206	3.30236	XLOC_241373	2.97771	3.96094	16.5625	1.36901	2.06004	1.07682
XLOC_028187	0	4.63041	1.63297	0	80.4293	6.27424	XLOC_241376	0	0	1.13293	0	1.11719	0.899489
XLOC_029039	4.39968	4.60354	5.75971	13.1218	5.48281	4.01033	XLOC_042236	3.64865	6.22082	9.1928	13.2223	6.47487	6.32538
XLOC_029042	4.16135	3.33859	3.24321	20.9199	4.09612	5.24149	XLOC_042239	3.8655	3.08914	3.3512	18.5942	3.48229	3.63232
XLOC_029049	7.27629	8.94064	10.7958	109.005	10.6751	19.1833	XLOC_042243	4.27197	5.25505	3.67485	69.6786	8.14861	12.8567
XLOC_029293	0	0.396677	1.29935	0	0	0	XLOC_398244	0.813023	0.761571	1.22423	0.724751	0.472984	0.439469
XLOC_029294	0.574537	6.44731	18.5421	0	14.9477	0.834464	XLOC_398243	0.676856	3.65847	11.8288	0	13.5798	3.10411
XLOC_029657	1.33804	2.81818	2.7131	0.22062	0.720617	1.23272	XLOC_317805	2.68812	9.64145	8.12611	2.04494	3.08189	2.25443
XLOC_029660	15.7054	15.503	5.09498	19.2802	11.1316	94.0892	XLOC_317810	8.3299	21.0327	9.92554	19.148	16.8554	82.0425
XLOC_029665	10.2321	8.6708	10.0232	47.1822	19.6636	43.6855	XLOC_317824	7.54241	6.12542	7.13696	10.1802	7.42278	14.455
XLOC_029796	0	16.8133	0	0	0	63.7144	XLOC_211049	0	0.364249	0	0	0	0
XLOC_029800	2.72931	3.14412	4.04003	0.598576	2.88528	8.69991	XLOC_211045	24.0572	39.0872	29.1884	22.7989	95.5747	45.461
XLOC_029808	103.366	0.227741	0	0	0	1.50388	XLOC_410429	90.619	0	0	1.84635	0	0
XLOC_029810	45.0766	18.3395	10.4283	3.49238	9.87626	9.1691	XLOC_410431-1321	6.64483	20.4524	14.2527	113.678	14.9635	100.432
XLOC_029834	7.87252	9.13153	9.11417	62.1388	12.7659	5.23101	XLOC_211036	8.79415	10.0602	11.4661	30.8069	13.6164	7.51709
XLOC_029837	9.65725	50.8851	109.741	73.4376	56.0307	35.683	XLOC_410436	59.2824	175.372	326.117	142.383	175.879	169.46
XLOC_030595	11.365	4.25908	8.12052	4.36608	5.50523	10.836	XLOC_248765-845	14.6423	12.3777	18.3253	13.5778	10.2234	3.01476
XLOC_030597	4.98301	3.93797	4.37285	7.66261	8.56527	4.56601	XLOC_248764	7.03937	8.26643	6.16407	10.0193	8.58011	6.55
XLOC_030757	14.6084	7.96226	7.60188	24.6327	7.62849	5.66269	XLOC_194706	1.59297	1.08948	0.780171	2.63059	1.06686	0.640369
XLOC_030762	1.18257	1.73279	1.99624	0	1.51681	4.21685	XLOC_194695	2.89	5.61105	3.3934	1.66952	3.38355	9.99807
XLOC_031287	4.89634	8.03924	2.68836	0.77403	2.46187	3.16975	XLOC_157723	1.89894	12.41	6.19893	0.455208	4.26798	1.11433
XLOC_031289	12.8773	8.24044	7.36698	5.6444	8.44538	5.16434	XLOC_157722	9.14438	12.4185	14.3702	12.2762	12.8988	10.1152
XLOC_031419	12.4526	13.6183	16.6689	20.9313	15.5431	19.3548	XLOC_390361	5.81256	13.3732	16.7585	23.0538	13.7382	12.1063
XLOC_031422	0.833108	1.42124	5.44627	1.08255	2.98553	3.23079	XLOC_390380	1.65355	3.07893	5.05698	8.66102	8.06721	2.99104
XLOC_031765	3.62421	7.17363	6.00323	20.5745	7.05989	5.56632	XLOC_365180	7.10561	7.77178	8.50718	23.8673	8.54718	2.88029
XLOC_031766	136.048	0.73924	0	0	0	0	XLOC_365179	91.3194	0.535375	1.59401	1.02021	1.19208	0.983184
XLOC_031950	1.04544	1.40388	2.95953	3.68074	6.31025	1.53719	XLOC_231725	3.25932	7.8697	13.5853	1.42256	9.76287	2.64079
XLOC_031951	14.0937	0	0	0	0	0	XLOC_231723	18.4624	0	0	0	0	0
XLOC_032010	1.24895	1.97474	6.51541	1.09507	2.54078	1.56801	XLOC_354887	3.1914	0.893573	1.25007	0.338674	0.679146	0.511653
XLOC_032018	1.02996	3.5633	3.10816	17.1767	2.97159	7.41658	XLOC_354879	2.03819	4.38366	4.7071	19.055	5.47391	4.55912
XLOC_032439-105	5.21595	7.1311	5.27982	9.31471	5.60114	8.56361	XLOC_448613-1428	6.2465	2.40007	3.43656	15.2252	5.13221	8.57641
XLOC_032439-106	2.64967	0	0	2.52307	0.257263	0.260833	XLOC_448613-1429	3.77631	0.276634	0.55962	0.756785	0	0
XLOC_032440	13.4475	27.6819	50.7062	29.596	49.8894	20.42	XLOC_448614	11.4708	23.8308	42.9592	28.0787	48.853	16.881
XLOC_032842	0.500566	2.47165	1.3798	0.685224	1.40595	1.13258	XLOC_077312	2.07829	2.79667	3.57152	4.23304	4.24418	2.31576
XLOC_032844	0	1.02185	0.952948	4.13493	23.3914	4.57349	XLOC_077309	0.387625	0.720226	0.831911	0.723812	0.838405	0.435303
XLOC_033291	7.65312	6.66427	10.3267	14.2538	8.11837	17.8852	XLOC_198153	8.3001	9.23355	8.88451	27.7384	10.0845	11.8263
XLOC_033292	0	0	0	0	0	0.931108	XLOC_198152	0	0	0	0	0	0
XLOC_033423	4.09811	3.06758	0.464319	0	0.486561	1.39392	XLOC_363594	5.06133	3.31574	0.525793	2.0667	0.968042	5.0984
XLOC_033432	11.7746	61.9653	82.6806	20.8669	120.082	44.125	XLOC_363587	9.33517	24.66	21.4893	3.64001	24.5408	8.78459
XLOC_033569	5.71921	6.98605	12.8425	4.02069	11.2985	10.2198	XLOC_192877	4.6822	10.1521	14.567	4.84303	15.4319	7.37885
XLOC_033577	47.0503	26.53	26.917	24.0296	29.5935	34.6801	XLOC_192881	8.28668	23.2343	31.5767	19.7772	30.4856	16.3758
XLOC_033600	2.50953	1.19717	2.30165	0.555808	2.3137	2.7667	XLOC_136068	2.95411	3.77144	1.32665	18.2955	4.68129	34.8448
XLOC_033607	0.640393	0.602462	0.439368	0	0.370777	0.52094	XLOC_136082	0.963733	0	0	0	0	0
XLOC_033936	6.52374	4.2579	1.13335	7.55419	5.23522	11.0393	XLOC_158462	0.73192	0.711446	0.903012	1.81846	0.221594	2.2671
XLOC_033939	0.249334	1.35389	2.2759	0	1.84147	0	XLOC_158458	1.21791	2.37793	3.42202	0.355597	4.48356	2.26505
XLOC_033943	1.54519	1.21593	0.294037	0.235161	0	3.70302	XLOC_158453	11.5035	12.4672	3.37559	1.75729	4.69074	22.1476
XLOC_033954	11.9882	11.4272	11.6705	8.67792	55.6722	13.3833	XLOC_151195	15.9212	17.9372	13.9747	7.85419	99.6714	37.9396
XLOC_033965	4.70048	9.62649	11.0043	1.7886	8.89279	3.3834	XLOC_151207	10.8991	14.8397	15.9486	6.32039	8.13934	5.64686
XLOC_033982	5.06722	5.75219	5.48506	5.3402	6.5419	3.27183	XLOC_451767	4.77479	2.80003	4.04439	3.61559	3.53233	1.70454
XLOC_033995	5.33097	5.95583	5.00736	6.58948	13.3009	5.82434	XLOC_451752	15.011	12.6709	21.1663	33.9349	19.1928	16.6537
XLOC_034066	10.3573	16.4215	8.3985	157.182	14.3541	27.3323	XLOC_352453	11.0926	19.3322	9.47622	50.0293	14.2987	21.5923
XLOC_034071	0.253028	0	0	3.42594	0	0	XLOC_352452	0	0	0	0.69047	0	0
XLOC_034551	115.751	825.385	641.365	922.305	821.545	1374.23	XLOC_190470	113.427	729.457	482.757	915.958	769.467	1235.44
XLOC_034557	10.3469	8.38126	10.5422	24.9292	10.8806	15.6199	XLOC_190481	9.62559	10.5388	16.0098	25.7412	12.8259	17.7307
XLOC_035344	4.28948	6.04814	7.42194	9.71343	9.75784	3.39432	XLOC_382890	4.79123	5.2037	6.50265	10.5437	6.54402	4.81751
XLOC_035348	0.532169	0	0	0	0	0	XLOC_382896	0.948006	0	0	0	0	0
XLOC_035945	21.0655	22.5261	31.1976	165.667	45.069	29.162	XLOC_166989	20.0729	20.802	24.8686	123.905	31.4381	17.307
XLOC_035947	7.65401	35.8101	39.4575	12.5217	14.2916	11.643	XLOC_166986	32.891	66.1575	64.5615	62.3185	63.2935	64.4653
XLOC_036028	3.3691	1.09201	0.836678	0.629585	2.1597	3.14127	XLOC_334085	4.51251	1.77161	1.1311	9.19532	3.1243	6.21916
XLOC_036035	9.10455	2.86886	0.432177	0	0.708244	6.71762	XLOC_334093	7.12612	3.82782	0.866069	0	1.5961	11.5924
XLOC_036090	19.2416	0.254057	0	0.297015	0.31202	0.261631	XLOC_413159	11.1789	0	0	1.39869	0	0
XLOC_036108	13.41	27.7375	6.39761	122.137	14.147	57.9326	XLOC_413173	5.95586	12.4098	5.28878	92.2765	10.6017	31.6306
XLOC_036351	7.09428	9.54662	10.4703	41.2484	9.47176	11.6548	XLOC_098666	6.61858	5.18148	6.43707	29.8787	6.78181	8.08705
XLOC_036354	1.29947	1.99272	4.30127	8.73509	1.54154	1.65915	XLOC_098660	1.35506	1.01857	2.29622	2.43579	1.42647	0.922634
XLOC_036374	4.44275	3.46135	4.03545	11.7019	5.81594	9.26418	XLOC_194433	17.0933	4.74173	3.72068	16.6014	5.97678	3.9959
XLOC_036377	15.2134	18.198	11.2934	22.2786	22.2757	17.5327	XLOC_194434	15.1416	12.2277	11.1467	16.5704	20.9072	14.1551
XLOC_036574	0	3.21724	1.00048	0.390958	0	0	XLOC_441616	0	0.456479	10.2001	0	0	0.644061
XLOC_036584	2.14414	1.19782	1.45753	8.64044	1.8974	3.13986	XLOC_441623	2.44908	1.13674	1.15131	8.81392	2.53765	2.07123
XLOC_036679	0	0	0	0.476799	0	0	XLOC_233779	0	2.39713	0	0.389077	0	0.388048
XLOC_036681	5.58558	5.84463	5.58302	9.06249	4.00101	16.2931	XLOC_233773	8.13707	8.005	4.19487	3.12923	4.752	24.4309
XLOC_036806	0.826299	4.72297	3.19468	1.69163	0.777581	3.85511	XLOC_175040	6.65663	5.78631	8.98265	10.547	3.57204	10.9872
XLOC_036813	1.43907	4.62605	5.32738	10.6598	4.31433	5.60861	XLOC_175048	3.02765	3.30239	2.13463	9.0886	3.40483	4.0723
XLOC_037119	6.20458	7.10719	5.64548	28.4522	10.4433	82.4073	XLOC_119467	5.05577	5.02125	4.54217	15.8263	4.47755	38.1906
XLOC_037120	1.0624	0	0	0	0	0	XLOC_119468	0.368481	0	0	0	0	0
XLOC_037144	0.42515	5.90374	11.8402	0.448593	1.57388	0	XLOC_119481	0.735798	8.46604	22.1025	1.10598	4.0252	1.33836
XLOC_037146	3.51463	6.83969	1.04655	0.247302	0	0	XLOC_119484	1.7409	3.45628	0.995919	0	0	2.99195
XLOC_037681	5.30718	0.586532	0.825794	0	0.917132	0.527542	XLOC_081302	6.37873	1.13167	0.724472	0	0	0.600119
XLOC_037688	4.38787	0	0	0	1.16023	0	XLOC_081296	6.88855	0	0	0	0	0
XLOC_037689	18.8083	117.663	94.0242	229.171	158.776	154.385	XLOC_081294	179.253	1355.51	935.709	1734.68	1470.33	1834.17
XLOC_037696	4.13833	3.42403	4.0142	14.9894	5.58476	6.89088	XLOC_081288	6.37433	4.27667	4.96851	12.3479	6.49734	4.513
XLOC_037733	3.36702	3.09124	1.57484	0	0.597209	2.29028	XLOC_243384	2.51257	0.354361	0.954309	0	0.370136	1.27249
XLOC_037738	20.3667	7.52542	3.60857	14.1632	4.03832	8.57718	XLOC_243385	8.93669	2.9257	4.42113	7.17667	2.51439	5.48259
XLOC_037749	4.05171	8.19133	0	0	0	202.594	XLOC_427241	0.996202	30.6821	0.714415	0.580162	1.73284	944.84
XLOC_037750	7.25537	4.69188	5.8416	7.71699	5.27877	3.27257	XLOC_427240	9.46958	7.18474	8.79358	9.67548	7.45674	6.53764
XLOC_037751	4.12114	0.645414	0	0.251893	1.82231	0.263146	XLOC_427239	3.76559	3.19008	0.487327	0	3.45588	5.63232
XLOC_039050	0	0	0	0	0	0	XLOC_232089	0.23632	0	0	0	0	0
XLOC_039051	14.757	21.4551	15.3443	48.8919	11.5836	34.5526	XLOC_232087	12.5293	59.1433	68.6485	81.3538	42.6897	83.1644
XLOC_039196-125	0.66163	0.371501	0	0	0	0	XLOC_147960	0.315981	0	0	0.312477	0	0.25837
XLOC_039196-126	0	0.496299	0	0	0	11.4368	XLOC_147961	0	2.99416	0	0	0	56.271
XLOC_039197	0.669817	1.43861	1.08953	2.5625	2.20381	7.28422	XLOC_147962	2.09062	4.9206	1.33522	18.9132	2.43407	24.0944
XLOC_039209	0.387668	0.437227	0.293419	0	0	0	XLOC_147966	0	0.416538	0	0	0	0
XLOC_039550	0.54319	0.469887	1.77419	1.60017	0.892222	1.04602	XLOC_161079	0.29716	1.31264	0.643759	2.50309	1.55437	2.79637
XLOC_039554-128	1.25589	5.5589	7.98732	3.42817	19.3271	3.92452	XLOC_161078	1.14385	4.71121	10.5473	4.46384	12.5366	2.65474
XLOC_039555	13.2301	5.52651	3.60499	39.853	6.61855	11.1559	XLOC_161077	6.60118	6.09555	9.28753	14.5191	7.47445	3.97462
XLOC_039815	0.536208	0.481149	0	0	0.473055	0	XLOC_181935	2.53533	0.933111	0.696183	0	3.73215	1.33614
XLOC_039816	3.35796	6.38006	5.93262	8.22841	4.86919	3.53087	XLOC_181934	3.35861	7.99513	9.89713	3.52858	9.41491	3.85387
XLOC_040535	0	1.05981	0	0	0	0.850979	XLOC_216239	0	0.777311	0	0	0	0.913019
XLOC_040545	3.04049	2.27348	2.45728	0	0.497924	2.36376	XLOC_216229	3.84305	2.81154	3.60233	0	0.564467	2.56974
XLOC_040819	3.4966	1.96047	1.18548	5.69948	1.60689	2.44697	XLOC_081121	6.24834	5.18201	6.07607	26.154	7.8111	15.6043
XLOC_040826	3.99341	3.00956	1.32666	7.85544	6.44392	64.4227	XLOC_081116	1.99942	5.39955	4.81206	6.26084	4.468	5.1777
XLOC_041494	10.5856	13.0099	18.2837	20.1803	21.2941	6.44945	XLOC_310071	11.2274	19.2064	24.3542	28.4248	31.8574	11.7655
XLOC_041496-147	9.60513	15.0909	10.5968	23.6353	15.1033	11.7992	XLOC_310072	0.597312	25.5878	9.73534	7.88934	4.73966	5.01417
XLOC_041501	4.37529	28.1386	5.39304	2.20618	6.14969	262.261	XLOC_246692	7.51201	6.67914	3.29852	0.702996	3.91346	120.97
XLOC_041502	0.370994	2.39526	5.70734	0.474393	5.62734	0.931465	XLOC_246690	0.363021	1.58336	2.0643	0.647513	5.66423	1.04253
XLOC_041503	4.81391	19.715	20.831	6.65021	21.1291	34.5782	XLOC_310073	1.87716	17.3294	14.2461	1.38982	6.77318	9.82611
XLOC_041708	3.23099	0	0	0.349792	0	0	XLOC_293195	1.12828	0	0	0	0	0
XLOC_041709	1.23407	0.247705	0.48748	0	0.671981	0	XLOC_293180	0	0	0	0	0	0
XLOC_042169	0.700159	2.71242	4.41662	0.292419	4.49268	1.30846	XLOC_143826	0	1.57545	4.2614	0	3.35534	0.311137
XLOC_042177	0.932854	1.54822	5.3482	0	0.469308	1.85248	XLOC_143836	2.04472	6.43815	9.85351	0	0.458316	0.419032
XLOC_042717	0	0	0	0	0	0	XLOC_471382	0	0	0	0	0	0
XLOC_042718	0	0.847171	0	0.316621	0	0	XLOC_471383	0	0.816543	0.250794	0.778056	1.72679	0.243074
XLOC_042721	4.46832	6.2962	5.61222	14.5339	12.1635	16.4239	XLOC_471384	2.5912	4.52047	5.08224	15.4756	11.2981	7.55163
XLOC_042851	17.6404	68.9116	63.0418	28.2544	81.0637	71.7201	XLOC_283843	5.73311	17.8024	12.3362	12.0574	16.8139	5.89927
XLOC_042852	0.740976	5.33348	10.062	0	2.68959	1.17269	XLOC_283841	0.970691	0	2.2322	0	0	0
XLOC_043583-153	0	6.34519	16.2661	0	0	0.242762	XLOC_432036	0	7.48414	10.0659	0	0	0.721282
XLOC_043583-154	1.30796	9.50627	20.85	16.5726	12.564	8.1172	XLOC_432034-1389	0.844756	12.5175	23.6827	18.7048	14.7365	4.24277
XLOC_044202-157	0	0.520778	0	0	0	1.17543	XLOC_267342	0	0.766997	0	0	0	1.95141
XLOC_044202-158	24.8806	20.1432	31.3493	107.611	28.525	56.2075	XLOC_267343	11.5456	14.0652	10.9966	51.7351	15.8125	13.5879
XLOC_044203	0.945414	2.21364	1.4271	0.298832	0.612681	5.05877	XLOC_267341	1.16323	3.34545	5.38211	0.932411	2.7726	6.01133
XLOC_044207	3.49678	9.95347	10.662	9.35515	12.5541	17.169	XLOC_202603	4.8039	5.65637	6.01629	7.77987	5.60835	5.14697
XLOC_044211	3.57589	1.86973	1.88988	0.487798	2.65681	12.6427	XLOC_202608	3.8761	3.954	3.55151	4.39649	2.83616	12.1134
XLOC_044219	4.46402	8.47553	8.73033	21.8212	11.0305	6.07989	XLOC_267329	8.13682	10.838	11.4998	38.3275	18.3105	10.9404
XLOC_044876	35.7535	1.24977	1.29563	0	0.768539	0	XLOC_255360	50.1025	0.342825	0.901137	0	0.279974	0
XLOC_044881	0	18.408	0.648012	0	0.25885	2.29714	XLOC_255366	0	6.05037	2.34099	0	0	0.890784
XLOC_045750	2.38283	0.524675	0.923022	1.12912	0.368695	0.318342	XLOC_288860	3.17138	0.946633	1.61734	3.32586	1.57454	0.276194
XLOC_045753	0.28255	7.40506	15.5379	4.35532	11.2286	2.60391	XLOC_288867	1.17841	1.94728	12.1952	12.6512	5.40487	1.41818
XLOC_045985-167	0.587492	2.90544	3.62982	2.32875	4.94958	2.7955	XLOC_299664	0.820126	4.63382	5.14981	2.98783	4.30719	0.397309
XLOC_045985-168	0	0	0	0	0	0	XLOC_299663	0	0	0	0	0	0
XLOC_045991	0	0	0	0	0	0	XLOC_299670	0	0	0	0	0	0
XLOC_046070	0.627299	0	0.464913	0	0.249779	0	XLOC_220622	0.5724	0.545957	3.20657	0	0	0
XLOC_046074	0.349476	1.10789	0.259961	0	0.880964	18.1658	XLOC_220623	0.341426	2.2395	1.11946	0	0.444708	16.3282
XLOC_046346	6.94583	11.5439	4.07338	7.43066	2.64267	9.45106	XLOC_259948	1.96865	2.67006	2.85171	3.21475	2.73782	2.21312
XLOC_046347	14.6133	15.8723	16.6061	19.798	17.2178	38.6302	XLOC_259947	0	0	0	0	0	0
XLOC_046348	3.84291	0	0	0	0	0	XLOC_259946-896	5.4278	0	0	0	0	0
XLOC_046785	28.4025	0	0	0	0	0	XLOC_430714	8.28315	0	0	0	0	0
XLOC_046786	0	0	0	0	0	0	XLOC_430717	0	0	0	0	0	0
XLOC_046854	5.06242	1.52498	1.84408	0.540265	2.20859	1.20914	XLOC_302527	5.87071	3.1761	3.04598	1.07406	4.11325	11.8605
XLOC_046861	11.8273	27.2657	13.7597	5.50609	5.96525	188.385	XLOC_302531	8.67629	22.5537	21.2985	25.3705	18.0402	99.8542
XLOC_047629	112.32	259.026	211.348	152.801	170.816	888.411	XLOC_186701	65.3925	339.96	291.733	332.691	147.845	1418.16
XLOC_047636-171	10.5829	7.44064	8.94089	57.5198	6.83607	18.178	XLOC_186704	13.7016	9.1556	5.61605	14.4544	5.7728	132.014
XLOC_047639	0.404226	2.55701	1.74463	97.8312	4.98037	1.44257	XLOC_186706	1.10742	4.69616	2.18021	189.007	9.90526	2.27439
XLOC_047648	5.66226	4.60965	4.3188	6.19348	5.037	7.25224	XLOC_390161	7.37623	7.17031	5.79557	15.9248	5.91093	8.44186
XLOC_047649	0.981658	0.986629	0.343419	0.922746	0.23554	0.504256	XLOC_390160	0.230627	0.325535	0	0	0.376772	0.573314
XLOC_048504	0	0	0	0	0	0	XLOC_079733	0	0	0	0	0	0
XLOC_048510	6.6414	7.24438	10.543	11.9634	11.1691	8.38958	XLOC_079724	14.376	19.8901	22.5534	63.2773	22.1622	24.925
XLOC_048753	6.27736	5.39008	5.98954	3.04258	3.84475	15.1249	XLOC_411444	4.36365	2.29672	3.87942	1.78475	1.51808	13.4848
XLOC_048754	3.87426	3.46696	1.74918	3.66707	2.08047	0.608708	XLOC_411443	4.92924	4.25154	5.52372	17.2963	9.20347	3.92708
XLOC_049161	4.18535	4.55754	7.68881	15.9775	6.76974	4.36594	XLOC_132225	5.71943	11.4581	9.34829	12.3364	9.65873	13.9331
XLOC_049164-183	2.76759	4.03392	7.62729	45.6297	7.52538	4.3679	XLOC_132221	4.1027	9.41382	9.65305	136.181	17.3451	19.8934
XLOC_049196	28.6261	32.8482	33.1009	31.9176	33.4104	51.4826	XLOC_085666	13.0489	24.0333	31.9819	27.4809	23.189	27.2949
XLOC_049198	1.74161	9.97367	0	0.253804	0	48.763	XLOC_085665	1.57223	3.07543	0.341898	0.283159	0.276624	30.5539
XLOC_049208	9.9932	4.63366	4.02518	31.9601	3.3174	24.1962	XLOC_085651	6.47166	5.84722	3.36944	16.8109	4.30011	18.8139
XLOC_049209	1.4334	0.55205	0.262197	8.69628	0.418171	2.24206	XLOC_085648	0.881198	1.06941	0	3.70166	0.348583	1.53866
XLOC_050010	0	0	0	0	0	0	XLOC_070658	0	0	0	0	0	0
XLOC_050013	1.51139	0	0	0	0	0	XLOC_070659-258	0.996532	0	0	0	0	0
XLOC_050015	1.5232	0.677464	0	0	0	0	XLOC_070659-257	0.475191	0.36611	0	0	0	0.25301
XLOC_050422	14.844	105.057	90.4812	44.4502	58.1594	95.8404	XLOC_090169	9.89377	45.2217	54.4682	15.9751	26.7514	46.1064
XLOC_050425	0.594751	0.489459	0	0	0	0	XLOC_090173	0.590009	0	0.242844	0	0	0.317512
XLOC_050652	4.66181	7.10167	8.06122	4.38332	6.43003	9.96925	XLOC_119351	7.59086	9.58934	11.7641	22.3208	10.4538	19.0504
XLOC_050654	0	0.738911	2.26982	0	2.28936	0	XLOC_119352	8	2.86791	1.1476	1.68721	2.28292	3.50946
XLOC_050901	6.96335	4.37833	3.53801	0.446773	10.9036	10.6362	XLOC_089809	3.20073	1.93766	6.37102	2.78358	1.95033	2.45565
XLOC_050914	1.29254	0	0	1.49467	0.270204	0	XLOC_089826	2.12591	0	0.393917	0	0.281676	0
XLOC_050915	11.9404	11.1309	6.06879	4.04769	6.28027	29.3647	XLOC_089828	13.6912	6.47624	5.66721	0.351808	2.6155	10.0524
XLOC_051041	0	0.314451	0.518395	0	0.724907	0.53672	XLOC_161096	0.933342	0.653247	0.275607	0	0.645596	0.560443
XLOC_051052	3.88329	2.66994	3.03269	3.48026	4.84744	2.11096	XLOC_161104	1.20029	2.51885	3.36572	2.04248	13.4477	48.6732
XLOC_051846	1.82907	7.19339	4.60958	8.39037	7.45876	1.5858	XLOC_224655	0	1.93903	1.85912	0	1.19839	0
XLOC_051848	1.12819	0.647966	0	1.34927	12.3461	1.84276	XLOC_224657	0	0.259038	0	0	0	0
XLOC_052250	11.3481	44.6632	61.749	43.3384	114.964	52.7935	XLOC_422337	7.45789	27.1446	37.6042	21.0221	63.8041	18.1214
XLOC_052251	1.70288	1.81567	0.221741	1.24934	0.419062	17.0398	XLOC_422336	0	9.59743	0	0	0	23.2575
XLOC_052252	0	3.29756	0	0	0	37.3704	XLOC_422331	0	9.34225	0	0	0	150.269
XLOC_052407	0	0	11.9952	0.450965	0	0	XLOC_137865	0.705616	1.39881	0.689343	0.928653	2.75353	1.59305
XLOC_052408	0	7.84848	18.584	1.34176	24.3538	3.64548	XLOC_137866	1.70247	7.13917	14.7482	3.00782	24.0112	5.47767
XLOC_052410	10.007	9.88739	12.427	8.78906	26.8665	8.15484	XLOC_137870	6.02176	14.8756	19.6326	8.88066	30.5292	9.06447
XLOC_052541	14.0647	2.42263	2.8842	0.708028	0.649164	0	XLOC_186113	36.7277	2.3296	6.346	0	0.638439	1.24858
XLOC_052543	5.75528	3.64826	4.59325	2.48644	7.44741	2.48506	XLOC_186110	4.70318	2.46741	3.63294	2.23129	5.2278	0.395434
XLOC_053136	82.8851	74.602	83.9876	164.459	102.314	76.2716	XLOC_149054	77.8645	94.4052	124.35	78.0056	119.867	73.6662
XLOC_053140	7.5266	11.472	17.1367	5.37017	14.7132	13.844	XLOC_149050	6.4081	5.82855	9.44653	2.58793	9.01588	2.76082
XLOC_053142	4.3707	5.33688	3.28628	27.7709	15.6851	4.97052	XLOC_149048	5.14517	3.08064	3.47003	15.1123	13.5111	5.35489
XLOC_053685	4.44078	0	0.283934	0	0	0.838642	XLOC_180393	2.7837	1.37368	0	0	0	16.1359
XLOC_053692	3.91405	2.25331	2.89826	4.23589	2.08583	2.02666	XLOC_180402	8.27457	2.04885	2.27135	10.5407	3.00368	4.50512
XLOC_053724	0	4.15953	17.6976	0	0	0.349425	XLOC_208115	10.6582	11.8483	23.0383	15.9689	13.0331	10.6898
XLOC_053735	3.07906	2.83758	10.6579	0.2508	2.79405	3.14072	XLOC_208110	1.30185	2.66061	9.90077	0	0.905616	0.825897
XLOC_054152	55.2496	37.8962	45.1513	58.8321	42.4614	33.9297	XLOC_288862	75.7261	39.4772	58.3594	52.4685	58.5373	55.8336
XLOC_054163	1.47244	0.925696	0.910357	3.14097	0.815295	0.772176	XLOC_288874	2.87874	0.956721	2.61833	1.50333	0.867696	1.33879
XLOC_054752	1.06276	8.28779	18.2835	2.2331	22.3396	0.654563	XLOC_389498	0	0.954052	0	1.13123	0	0
XLOC_054754-200	6.59679	8.50215	4.66363	37.0636	7.66612	38.0648	XLOC_389502	6.31107	8.94551	8.13603	74.4901	11.6582	23.7968
XLOC_054754-201	2.72253	0.456903	1.26621	6.46574	1.15648	0.817789	XLOC_389501	1.63531	0.529396	0.250844	8.51547	0.333767	0.307152
XLOC_054756	0.238074	0	0	0.502891	0	0	XLOC_389504	0	0.241534	0	0	0	0.549859
XLOC_055585	18.1479	16.9997	7.67163	9.70044	10.437	33.8137	XLOC_237960	0	0	0	0.438172	1.86393	0.554007
XLOC_055587	13.1064	10.9013	8.49149	47.8154	7.38264	33.3466	XLOC_237961	16.5532	9.4839	4.21634	87.488	6.61301	39.5992
XLOC_055670	1.15474	0.614362	1.33387	0.235894	0.302955	0	XLOC_257661	1.41208	0.273397	1.1139	0.523492	0.798239	0.486074
XLOC_055684	6.15053	11.9794	11.5283	5.68123	16.0519	7.86583	XLOC_257667	7.45395	7.78329	12.8346	15.6889	21.6726	10.5149
XLOC_056206-204	5.48193	3.51676	5.2176	12.7879	7.07563	9.32826	XLOC_378683	7.43634	2.60029	5.89092	9.22915	9.47544	7.55099
XLOC_056206-205	3.98443	0.375028	0.366874	0	0	0	XLOC_378684	20.8989	2.04524	1.4225	0	1.02998	0.808784
XLOC_056210	0	0.354825	3.07353	0	1.80005	0	XLOC_378672	0.584007	1.42539	3.11054	0.623712	2.37941	0
XLOC_056212	0	0	2.03461	0	0	0	XLOC_378669	0	0	2.1853	0	0	0
XLOC_056984	1.18797	0	0	0	0	0	XLOC_102533-374	0.649411	0	1.92509	0	0	0
XLOC_056987-206	25.2953	0	0.269121	0	0.224442	0	XLOC_102533-372	26.3631	0	0	0	0	0
XLOC_056987-207	0	0.230596	0	0	1.58848	0.42739	XLOC_102533-373	0	0	0	0	0	0
XLOC_057008-208	3.61581	2.98157	2.80643	7.97818	3.30856	2.10698	XLOC_350881-1169	1.3005	1.15077	1.5808	2.07837	1.87764	1.15145
XLOC_057008-209	1.9195	0.715299	0.498216	1.15729	0.481069	0	XLOC_350881-1170	6.80017	1.36928	0.551803	19.9199	1.45095	1.72788
XLOC_057357	1.76709	1.08977	0.408361	0	0.446907	0	XLOC_163433	2.1964	0.98241	2.18421	0.478657	2.00464	0.729427
XLOC_057358	197.547	2.84722	14.5915	3.43031	3.56209	4.36746	XLOC_163432	189.519	4.12592	16.5765	2.00268	10.6092	13.2039
XLOC_057584	0.602706	0.889068	2.19439	3.57553	2.39158	1.36186	XLOC_390815	0.757938	1.46793	1.6553	4.06179	2.04978	0.927145
XLOC_057591	0.931642	8.1854	7.83432	11.4497	10.745	7.4543	XLOC_390821	1.8417	8.10186	10.8958	9.62797	12.9276	7.74608
XLOC_057595	7.92678	15.8944	13.7182	19.966	16.3499	10.2841	XLOC_390824	5.25902	4.70304	4.26077	4.9168	5.11548	4.22041
XLOC_057635	7.72493	7.87798	9.54151	13.0711	10.5131	8.34961	XLOC_139959	7.0225	7.49681	8.399	18.2655	13.0211	8.87987
XLOC_057642	1.53733	10.2874	4.4241	0	3.46644	1.15189	XLOC_139949	1.23758	2.78066	3.47633	0.482652	3.31955	0.933109
XLOC_057660	7.31301	7.5329	8.58494	29.3344	9.33316	9.89162	XLOC_138514	14.8183	11.3183	8.75246	27.3883	12.3555	11.8197
XLOC_057669	0.941986	1.61589	9.57215	3.46448	5.10639	1.28819	XLOC_138505	3.54127	4.1309	5.50736	6.45212	2.18734	1.91904
XLOC_057674-213	5.16416	11.9919	16.0201	20.5244	11.4045	13.614	XLOC_138499	23.0874	6.27972	8.50876	15.3219	8.68597	5.3158
XLOC_058287	0.238237	0	0	0	0	0	XLOC_083870	0.479526	0	0	0	0	0
XLOC_058288	0	7.01966	0	0	0	14.7792	XLOC_083869	0	1.52329	0	0.416559	0	26.995
XLOC_058475	11.4518	0	0	1.0228	0	0	XLOC_315170	24.729	0	0	0	0	0
XLOC_058478	1.29499	4.30826	4.21009	2.69006	1.45838	9.58843	XLOC_315165	1.74569	7.00402	4.74453	3.5736	2.87107	7.89544
XLOC_058518	5.04766	4.46671	5.12461	4.20699	10.2402	13.824	XLOC_172854	1.69413	0.413628	0.819891	0	1.72047	2.46566
XLOC_058522	27.0464	60.5893	77.1977	60.646	75.015	72.4315	XLOC_172848	29.9224	47.8165	61.0253	43.9773	63.0974	71.8178
XLOC_058914	0.711697	6.3135	11.3068	0.411941	2.28963	1.49045	XLOC_188290	0.946755	13.8312	13.3221	4.97907	2.42216	2.75938
XLOC_058918	0	0.881668	2.93436	0	1.4136	0.690325	XLOC_188286	0.987754	5.29087	7.54694	41.1607	15.8675	2.75455
XLOC_058928	3.83695	0	1.11007	0	0	0	XLOC_188283	2.35134	0.719579	1.70945	0.331678	0	0
XLOC_059238	5.33591	17.1414	16.7385	27.5246	15.5226	21.1057	XLOC_410608	4.95941	6.13152	4.43399	5.47053	5.9548	6.02606
XLOC_059244	12.5087	9.82422	7.83992	17.7228	9.27632	5.71727	XLOC_410609	19.4384	15.1214	14.4953	23.0685	14.2497	8.68472
XLOC_059531	0	7.94158	1.95213	0	0	174.531	XLOC_197019	0	1.57043	0	0.828241	0	23.3854
XLOC_059533	13.09	0.41712	0.248034	0	0	0	XLOC_197015	5.5546	0	0	0	0	0
XLOC_059535	3.56742	3.07206	2.22706	5.55931	2.25545	37.1296	XLOC_197011	5.83075	6.79485	4.36438	18.947	6.4311	29.787
XLOC_059965	0	1.97793	0	0	0	0.871015	XLOC_100219	0	4.00738	0	0	0	13.4531
XLOC_059966	0	4.18779	0	0	0	3.02563	XLOC_100220	0	2.32659	0	0	0	1.14784
XLOC_059968	0	0.922082	0	0	0	0	XLOC_100221	0	1.98382	0	0	0.984082	7.88479
XLOC_059993	0	0	0.330346	0	0.877858	0	XLOC_454901	0.603845	1.19025	1.40731	3.8454	3.26507	9.28488
XLOC_059999	5.0359	8.144	8.45658	13.8085	9.11909	5.13658	XLOC_454887	2.94869	3.91473	7.42126	12.0283	4.81225	3.99104
XLOC_060610	0	0	0.696842	0	0.795443	0	XLOC_189860	0	0.891963	0.53597	0	2.03013	0.741191
XLOC_060617	5.1422	34.8415	29.7782	7.27813	71.4181	10.3218	XLOC_189876	5.58407	21.6488	21.6535	9.58833	66.8657	16.0986
XLOC_060825	0.573009	1.43612	1.50544	2.26613	3.08559	0	XLOC_465602	3.65105	1.62622	1.01436	2.29261	1.58148	0.64938
XLOC_060826	2.28814	5.8996	7.69854	15.6138	14.2604	6.79806	XLOC_465601	2.30867	4.47584	3.92109	5.22875	6.42891	2.51024
XLOC_060827	12.8836	20.1572	26.3957	32.1294	19.5541	36.9096	XLOC_465599	12.0204	16.8171	20.6671	36.3253	20.1691	29.4339
XLOC_061400	13.3372	2.35778	1.80568	6.29977	5.27696	5.4552	XLOC_205110	2.57551	0.687597	1.14618	2.27492	0.580749	1.85197
XLOC_061409	7.01812	8.44488	8.01622	15.2647	12.7838	7.80461	XLOC_205119	14.7646	14.0771	9.12594	11.5915	21.322	13.9182
XLOC_061569	9.01676	11.1592	9.80181	27.5726	10.8683	59.8597	XLOC_106201	8.93338	9.22976	5.67436	15.1451	8.57327	53.503
XLOC_061571	4.84477	1.43371	1.2252	1.65763	2.10707	0.848437	XLOC_106188	2.92182	2.72977	2.41363	2.08633	3.02276	1.1351
XLOC_061637	0.662933	3.16726	3.69231	0.590909	0.752884	2.62335	XLOC_353544	3.66007	3.13453	3.09634	1.15087	1.64131	5.02221
XLOC_061650	1.70183	1.84166	2.75027	3.94847	3.84727	1.31642	XLOC_353557	5.19981	10.0613	11.5236	18.2952	15.8376	6.36756
XLOC_061652	4.08055	7.73901	14.7819	3.44997	5.41449	7.75756	XLOC_353558	17.4241	1.4298	0	0	1.88636	4.91927
XLOC_061761	6.06151	4.91492	4.04799	0.52814	0.726682	0	XLOC_095413	2.78874	3.1056	0.72476	2.53629	2.84516	2.95398
XLOC_061776	10.8859	0.50663	0.236818	0	0	0.84849	XLOC_095407	15.7279	0	0	0	0.257398	0.453719
XLOC_062110	10.9444	5.35387	4.05056	5.32923	4.50118	9.70885	XLOC_062534	10.9006	5.19252	3.72901	15.707	4.62365	20.5354
XLOC_062115	2.72135	2.24296	9.07052	6.05884	11.0656	3.01509	XLOC_062538	2.34488	2.42149	2.59782	10.2216	2.06984	2.08663
XLOC_062208	4.14359	7.62927	6.07279	0	1.26402	1.59814	XLOC_223679-782	0.59434	1.14593	3.13377	0.427538	0.575419	0
XLOC_062209	0.755047	0	0	0.342795	0.235638	0	XLOC_223679-781	0.288406	0	0	0	0	0
XLOC_062211	2.05601	1.38402	1.60449	5.38477	4.45308	6.49663	XLOC_223677	2.88968	2.24986	1.13649	6.56187	2.31124	3.15986
XLOC_062345	14.1009	1.42688	1.26159	0.955879	3.52554	1.08849	XLOC_202419-715	8.70812	0.937542	1.5994	0	0.696351	1.83343
XLOC_062346	0	0	0	0.923056	0	0	XLOC_202419-716	0.283606	0	0	0	0	0
XLOC_062368	30.1289	10.3531	19.4848	13.015	12.1985	13.2728	XLOC_235466	26.0871	14.0065	13.6633	9.96786	8.36497	22.2066
XLOC_062392	1.41502	0.804154	4.49757	0	0.572647	1.88404	XLOC_235479	2.01322	0.928393	0.430921	0	1.1669	1.07981
XLOC_062962	0.468012	1.16391	0.449515	0	0	1.08294	XLOC_227398	0.373858	1.33965	1.14135	0	0.666337	0.278728
XLOC_062965	0.790824	0	0	0	0	0	XLOC_227405	1.30881	0	0	0	0.370254	0
XLOC_063238	0	0.29074	0.333903	0	3.21485	0	XLOC_072481	0	1.091	2.81514	0	10.6807	1.20757
XLOC_063239	6.59169	0	0	0	0	0	XLOC_072482	5.99978	0	0	0	0	0
XLOC_063244	1.84219	1.28384	3.36544	1.06621	1.65414	0.928264	XLOC_072485	1.9607	2.33432	7.25869	0	2.7745	0
XLOC_063736	143.203	1036.14	743.362	1432.53	1039.42	1299.47	XLOC_364336	132.527	904.332	794.37	1037.38	1032.85	1234.5
XLOC_063737	3.19466	4.42099	6.9751	11.671	7.24335	2.9037	XLOC_364338	3.96261	3.76175	6.9162	6.86781	6.90371	2.67276
XLOC_063739	22.6711	94.9262	109.848	74.0019	143.001	172.63	XLOC_364337	18.9835	57.5608	61.8047	122.305	69.4304	97.2922
XLOC_063932	11.8041	14.6135	15.2048	23.5122	28.0257	12.7433	XLOC_239144	13.9071	16.4295	14.094	34.9843	23.91	19.4208
XLOC_063935	3.55232	16.408	19.6139	9.24091	50.1877	10.4287	XLOC_239143	2.28874	10.9546	22.2136	9.51009	44.8428	5.99874
XLOC_064006	4.40254	3.2686	3.68621	6.77291	4.11561	2.93558	XLOC_395422	5.01328	3.86718	6.97229	13.1239	9.22674	4.90626
XLOC_064007	5.39256	5.52277	9.20811	10.4386	10.9486	12.0457	XLOC_395421	4.3981	3.37354	6.65065	10.9686	9.77306	29.1141
XLOC_064010	3.43778	3.40662	4.14544	5.40778	5.86239	7.17421	XLOC_395419	2.87891	3.26059	4.38192	2.86289	5.17298	2.3976
XLOC_064288	2.71055	0.624871	0.442703	0.75871	1.46578	0	XLOC_111758	0.591983	0	0	0.748694	0	0
XLOC_064298	4.66534	3.30445	3.25057	8.97936	3.97005	4.46037	XLOC_111765	8.68408	4.85578	4.45346	13.5323	6.74222	8.25162
XLOC_064300	0.487639	0	0	0	0.319555	0	XLOC_111767	0.598264	0	0.492864	0	0.512965	0.482386
XLOC_064369	0	23.7707	1.03586	0	0	0	XLOC_121465	0	36.7831	21.2088	0	0	0
XLOC_064370	0	0.276314	0	0	3.66796	0.571238	XLOC_121464	0.249865	0.615435	0	0.227057	6.86323	0.88706
XLOC_064932	18.4138	41.4013	28.3635	21.4575	27.3725	153.281	XLOC_148542	7.30211	11.7733	14.1468	12.2264	11.9726	53.6801
XLOC_064948	0	0	0	0	0	0	XLOC_148559	0.888617	0	0	0	0	0
XLOC_065197	0.555783	0	0	0	0	0	XLOC_140261	0.711678	0	0	0	0	0
XLOC_065201	74.8415	16.9932	2.92363	0	15.3572	17.844	XLOC_140251	34.5794	91.9006	35.1828	1.1213	98.1953	23.7766
XLOC_065378	16.9913	6.19314	7.5073	2.32624	8.52032	14.265	XLOC_373892	28.8614	5.889	9.57638	7.94999	16.7126	32.0393
XLOC_065382	53.2983	74.4819	71.0205	193.627	79.4296	74.2449	XLOC_373895	31.5268	46.9384	45.5925	155.999	54.5482	48.9706
XLOC_065391-237	16.4445	0	0	0	0.33577	0	XLOC_373906-1220	6.32754	0.228575	0.303456	0	0.795988	0.792892
XLOC_065391-238	2.59513	5.17858	5.01546	7.27794	6.89929	13.8963	XLOC_373906-1222	3.4822	8.13509	9.68233	1.77375	5.78242	13.1773
XLOC_065949-239	2.47383	4.81196	4.82375	7.61344	3.74784	3.73061	XLOC_143235	2.01075	2.0414	3.04299	6.80342	3.89781	1.54883
XLOC_065949-240	0	2.49426	0	0.294787	0	64.0544	XLOC_143233	0	1.34214	0	0.658007	0	40.4088
XLOC_066102	0	0	0.562011	0	0	0	XLOC_420108	0.226313	3.84176	5.36322	0	1.76068	0.544915
XLOC_066103	11.0613	12.098	13.2485	14.1033	16.8392	12.2737	XLOC_420107-1351	8.60569	3.54405	4.67433	2.68141	4.53812	3.19675
XLOC_066104	5.66695	7.507	5.07219	10.139	6.37126	9.66766	XLOC_420107-1350	0.520212	0.458041	0.839339	0	0.273648	2.41509
XLOC_066515	13.0105	49.3797	47.4939	226.255	57.3267	133.999	XLOC_162778	11.3426	48.2836	38.1325	82.5651	56.1679	114.834
XLOC_066520	3.39676	2.59989	2.18658	11.5696	2.33806	3.03962	XLOC_162779-588	2.63331	2.70486	2.3908	7.77295	2.13277	2.31763
XLOC_066700	8.41595	2.0291	2.29756	1.7021	2.30431	10.8646	XLOC_297792	5.45464	7.69313	2.33602	0	0.267492	10.0936
XLOC_066706	1.18276	12.9519	15.1365	27.4463	14.34	4.99945	XLOC_297802	2.10621	17.3002	14.4434	11.6777	18.2458	5.20632
XLOC_066997	13.7254	21.8066	16.804	9.75057	18.1826	13.1878	XLOC_139545	7.1388	12.3824	10.6639	16.2342	10.8816	6.1224
XLOC_067002	0.721162	0.362722	0	0	0.230691	0.396666	XLOC_139543	0.655981	0.630563	0.401905	0	0.959179	0
XLOC_067003	11.864	16.0131	19.3939	43.2062	21.4818	17.0491	XLOC_139542	16.2654	17.1635	19.181	50.9734	23.4156	18.2978
XLOC_067938	4.06122	2.60101	2.11309	0.864996	2.50181	7.5866	XLOC_284849	5.13639	6.25277	5.25513	11.5856	5.8122	6.92273
XLOC_067941-247	0	0	0	0	0	0	XLOC_284855-970	0	0	0	0	0	0
XLOC_067941-248	0.733954	0	0.276805	1.14144	0.61785	3.97306	XLOC_284855-969	2.24885	1.32022	2.16583	4.1738	1.77992	1.72195
XLOC_067943	2.06324	2.23366	2.05885	2.11509	2.00229	4.33205	XLOC_284857	1.54716	2.26422	1.78582	5.35493	1.92105	3.30999
XLOC_068334	0	0	0	0	0	0	XLOC_444783	0	0	0	0	0	0
XLOC_068340	25.8328	23.3506	29.2515	109.166	32.9956	29.4652	XLOC_444789	9.56108	12.6267	14.3898	51.3726	18.1807	21.5624
XLOC_069136	8.50806	0.382523	0	0	0	0	XLOC_242302	18.0281	0	0	0	0	0
XLOC_069137	3.78979	0	0	0	0	0	XLOC_242303	2.0693	0	0	0	0	0
XLOC_069277	6.19751	4.22053	2.69494	4.78255	7.42735	2.9512	XLOC_151991	4.19659	3.34514	3.13705	1.97176	5.94193	2.90407
XLOC_069278	0	0.575206	0	0	0	0	XLOC_151989	0.402793	0	0.351751	0.339672	0.426865	1.11063
XLOC_070103	8.09227	7.31111	4.83055	18.7538	8.49009	24.4271	XLOC_339266	5.56637	4.01193	6.36311	4.9045	9.98163	0.665677
XLOC_070110	3.72512	9.32786	7.81377	4.07057	6.03167	13.1204	XLOC_339279	0	0.660912	0	0	0	0
XLOC_071193	7.79356	0	0	0	0	0	XLOC_127083	3.3326	0.308236	0.380311	0	0	0.349669
XLOC_071197	13.7733	4.64895	4.93566	0.477192	2.53465	3.5246	XLOC_127079	16.9782	11.854	4.70957	2.1642	4.44235	1.99015
XLOC_071447-264	2.0001	0	0	0	0	7.15338	XLOC_078456	7.61559	2.42375	1.68961	0.289781	0.275393	7.48642
XLOC_071447-265	0	0.580767	0	0	0.379902	0	XLOC_078455	0.32482	0.635994	0	0	0	0
XLOC_072061	3.34843	5.31766	4.80251	9.29352	6.99471	4.99512	XLOC_398563	4.43623	5.84873	4.83487	12.482	6.70215	5.5829
XLOC_072067	3.66163	1.73394	0	0	0.468243	36.7753	XLOC_398572	1.95625	0	0	0	0	0.882389
XLOC_072649	7.19072	4.10164	4.79395	5.30079	10.3761	2.35883	XLOC_447941	17.7239	3.26586	3.61758	1.50917	6.99004	0.410645
XLOC_072651	2.2441	1.66374	1.52944	8.69422	1.71306	2.65017	XLOC_447937	4.98283	9.04562	5.97347	27.3926	10.5161	12.7809
XLOC_072656	2.809	6.58919	3.446	65.7041	5.23053	13.5032	XLOC_447931	11.9993	5.93996	6.09416	17.8148	8.08315	7.00671
XLOC_072659	5.92588	9.39861	8.35223	6.001	7.34299	26.5249	XLOC_447928	4.02989	11.4443	9.3799	9.06867	5.10965	35.8061
XLOC_072868	0.303925	2.00458	0	0	0	22.7785	XLOC_097287	0	0.303982	0	0	0	17.1004
XLOC_072871	19.3896	32.6524	48.4923	28.3659	33.2527	40.1033	XLOC_097290	25.0264	31.6483	33.8754	47.2338	27.1315	61.608
XLOC_072921	1.31347	6.71971	3.54146	0	2.11164	1.18667	XLOC_132481	1.40125	1.64795	6.69225	0.443098	1.1104	0.524142
XLOC_072927	5.93298	6.07007	5.57429	15.0673	9.27253	6.67791	XLOC_132476	5.72733	8.98199	8.26238	16.6097	9.0919	8.15714
XLOC_073280	0.50853	1.04396	1.07478	0	0.396545	2.61812	XLOC_121931	1.01188	0.75662	1.95238	0	0.343954	0.84496
XLOC_073285	6.79968	7.41616	8.03377	13.5806	10.5144	6.76111	XLOC_121938	6.06059	26.7575	16.4672	32.2011	26.2177	15.3232
XLOC_073596	13.7033	10.8194	24.1399	23.6038	24.1891	9.78172	XLOC_342688	16.724	11.0753	15.727	16.5497	12.9351	8.12665
XLOC_073597	0.418836	1.24767	0	1.02405	12.4118	1.30061	XLOC_342689	0	0.613141	2.19671	0.773	6.38735	1.31628
XLOC_073846	3.99735	20.8243	13.0256	0	5.73028	91.1301	XLOC_403541	4.19974	20.0922	14.9884	0	6.42425	62.556
XLOC_073864	4.46198	30.0083	43.0068	4.5821	35.4993	20.4864	XLOC_403534	5.73755	54.4203	75.4104	11.4401	58.8311	21.2052
XLOC_073866	1.93986	1.85182	2.08176	4.4373	1.62012	2.96176	XLOC_403533	1.49923	1.31474	1.23823	7.09936	1.63601	1.99254
XLOC_073875	2.68812	2.36762	3.28565	3.27779	9.0435	3.45008	XLOC_444258	6.51212	11.5484	11.7104	1.42648	18.8409	5.63585
XLOC_073882	3.25568	3.61847	2.66522	4.17881	3.50832	4.78795	XLOC_444261	2.29739	3.14534	2.87978	1.117	4.93939	2.10458
XLOC_074099	2.83232	3.60505	4.13517	9.642	6.44518	8.16964	XLOC_173890	3.63135	6.75314	6.68397	18.318	8.32461	18.9619
XLOC_074107	5.69671	5.0627	5.24794	8.62751	6.82479	3.37903	XLOC_173879	2.92787	3.1971	2.51635	12.3585	4.62782	7.20508
XLOC_074272	3.8631	4.58346	3.29625	8.05459	6.72517	5.74063	XLOC_343762-1144	0.22048	2.41602	1.87134	0.337952	2.56159	0.358983
XLOC_074273	6.01094	26.835	23.1568	14.6525	26.3645	13.6194	XLOC_343763	6.0286	3.81326	4.72968	5.45369	3.07624	4.0586
XLOC_074291	0.610265	4.45721	8.82284	0.950229	0.339403	0.791938	XLOC_260380	2.20211	4.84877	7.82554	0	0.986785	0.360432
XLOC_074303	6.66147	5.47776	4.53154	7.65497	9.16381	11.0195	XLOC_260368	3.73373	4.47899	2.4517	4.02338	3.62405	3.9128
XLOC_074305	2.93562	2.75636	1.77948	0	13.5323	2.79909	XLOC_260366	2.0019	3.1679	2.13014	0	14.7455	5.01046
XLOC_074318	2.6109	1.87007	0.444439	0.917854	1.28921	7.86577	XLOC_353172	8.105	6.85187	3.68187	0.621039	4.65435	11.4182
XLOC_074319	2.03101	7.50465	2.40761	0.917401	2.17175	7.033	XLOC_353173	1.27465	6.72376	2.3247	0	1.91413	5.38714
XLOC_074614	17.2851	39.1752	44.0131	45.8201	55.261	67.4446	XLOC_335308	34.6849	44.4222	49.3327	69.2257	62.5553	61.4843
XLOC_074621	0	0	0	0	0.455842	0	XLOC_335312	0	0.380819	0	0	0	0
XLOC_075761	11.6654	1.37757	0.571814	0.282309	0.626117	1.28172	XLOC_103507-377	3.53142	0.615015	0	0	0.250159	5.64585
XLOC_075762	4.11238	7.05163	10.0468	0.422942	1.89979	5.53859	XLOC_103507-378	2.42241	1.06241	0.331233	1.76555	0.693586	5.51179
XLOC_075769	4.14877	3.88911	3.18442	3.83824	3.93086	2.42094	XLOC_103509	2.25855	2.36606	2.0201	1.98835	2.54005	5.58839
XLOC_075964	41.5451	22.7627	21.488	33.5726	23.8182	25.4717	XLOC_141100	19.1306	16.432	18.0781	21.3553	14.6905	14.2503
XLOC_075965	18.4255	0	0	0	0	0.243387	XLOC_141101	11.7326	0.387109	0	0	0	0
XLOC_076182	18.6471	7.49633	3.01951	6.2447	3.762	4.6014	XLOC_099984	37.7752	5.82397	4.08515	1.28368	3.40649	2.85712
XLOC_076185	0	0	0	0.26686	2.04436	0.401582	XLOC_099981	37.7752	5.82397	4.08515	1.28368	3.40649	2.85712
XLOC_076189	6.09039	11.4819	13.8922	45.7149	16.8122	11.6056	XLOC_099978	3.8603	7.53046	8.43084	31.5119	11.6057	5.8806
XLOC_076428	0	0	0	0	0	0	XLOC_313855	0	0	0	0	0	0
XLOC_076431	0	0	0	0	0	0	XLOC_313857	0.325824	2.16236	2.1014	0	0.944246	0
XLOC_076655	12.4405	25.1487	34.0514	36.5488	23.6335	45.1025	XLOC_454910	15.6372	46.8185	32.9898	45.2445	42.8361	59.6507
XLOC_076656	9.66698	0	0	0	0	0	XLOC_454912	2.68278	0	0	0	0	0
XLOC_077424	1.43202	6.09348	1.80665	7.2534	3.41223	6.50583	XLOC_436283	0	1.93124	0.273232	0.227751	1.86414	2.57049
XLOC_077425	3.86093	4.85316	6.46202	5.36121	6.30663	3.63391	XLOC_436284	3.78192	4.66184	5.47711	6.59484	5.38282	2.86562
XLOC_077474	15.1975	13.5729	19.3636	11.7245	18.4574	19.1705	XLOC_308464-1044	23.5499	20.7677	21.0356	16.6753	23.7578	19.8316
XLOC_077480	0	0	0	0	0	0	XLOC_308469	0	0	0	0	0	0
XLOC_077821	5.12824	2.50152	1.48545	12.4731	2.51178	3.00563	XLOC_252353	1.38742	0.565722	0.392679	0.712283	0	1.45005
XLOC_077822	0	6.3114	11.1015	3.97153	17.1032	6.68379	XLOC_252365	0.290127	2.66527	6.2639	0.5706	12.4616	1.13378
XLOC_078136	0.272312	97.6982	0.263394	0	0	411.195	XLOC_406417	0.255621	49.8383	0	0.292798	0.342192	267.498
XLOC_078141	13.4783	1.17252	1.19471	0.479937	0.981507	0.511846	XLOC_406412	9.82917	0.672487	0.480475	0.282979	1.4357	0.693119
XLOC_078197	2.50341	5.29493	4.63012	16.6641	5.90236	16.605	XLOC_158507	1.27915	2.64455	3.83333	6.225	1.82558	3.04257
XLOC_078199	0	0	0.268122	0.620218	0	0	XLOC_158506	1.20245	0.940956	0.629342	2.63687	1.3292	1.23176
XLOC_078472-283	2.98744	3.70065	2.35131	0	2.84548	4.63075	XLOC_345082	2.31655	2.48612	1.85698	0.253463	2.12471	4.15977
XLOC_078481-285	0	0	0	0	0.307934	0	XLOC_345090	0	0	0	0	0	0
XLOC_078485	1.76914	4.41795	4.63067	1.52673	14.7479	3.23316	XLOC_345094	0.528148	2.40072	1.80097	0.502699	6.0948	4.05692
XLOC_078533	5.05375	1.30049	4.30236	0	0	0	XLOC_359312	0.614822	0.230252	3.95766	0	0.344144	0.270822
XLOC_078542	8.78366	2.64708	1.83597	2.93271	1.05827	5.77217	XLOC_359314	11.5635	2.63828	4.98439	0.845471	2.57344	4.06207
XLOC_078647	0	1.31965	3.19724	0	3.5254	1.47101	XLOC_202283	0.626544	3.03184	6.52777	0.934206	4.99921	6.06065
XLOC_078657	0.797836	1.85319	1.98092	4.22433	1.36939	1.68805	XLOC_202294	1.33197	1.77561	1.01859	1.33375	2.4199	2.55073
XLOC_078659	2.2324	1.68501	1.1238	3.13406	1.49139	2.04369	XLOC_202299	3.03696	4.21134	3.90795	14.6445	4.6766	19.6449
XLOC_078674	2.84715	0.527501	0.900665	1.23299	1.06474	0.793761	XLOC_443231	5.63467	0.450691	0.81798	0	0.312409	0
XLOC_078677	10.4244	12.9952	12.5783	21.3591	16.2046	12.0219	XLOC_443240	10.1558	14.5906	11.1769	22.238	16.7335	14.4359
XLOC_079250	2.25454	4.14889	0.765404	0	1.13352	36.4048	XLOC_386900	5.37808	7.08428	1.94301	0	0.814071	104.548
XLOC_079258	1.60947	1.38972	1.08269	0.608456	0.40638	1.10315	XLOC_386892	0.845192	1.1698	0.686286	0.447538	0.255612	5.3758
XLOC_079299	6.65927	3.1684	2.1981	0.541557	1.69651	0.957746	XLOC_375296	4.67549	1.50656	0.596114	1.03916	1.31001	1.54481
XLOC_079300-286	9.12147	7.72591	6.69124	2.61494	5.11438	8.67805	XLOC_375297	9.9902	5.16864	5.67537	16.7538	5.75296	12.128
XLOC_079300-287	4.69052	1.48466	1.18076	2.71012	1.14585	1.08243	XLOC_375298	10.6749	1.87523	1.95406	4.58277	1.25552	1.47742
XLOC_079913-290	0	0	0	0	0	0	XLOC_095691-351	0	0	0	0	0	0
XLOC_079913-291	10.5808	67.5341	29.4148	15.5413	32.4051	215.399	XLOC_095691-352	4.18258	34.7542	7.97272	0.779681	3.80685	51.9806
XLOC_079949	12.2888	0	0	0	0	0.239109	XLOC_083717	13.0877	0	0	0	0	0
XLOC_079960	3.78904	0.830812	0.229665	0.51359	0.754606	6.87889	XLOC_083710	6.27897	5.23764	3.71876	8.49012	5.4728	28.9629
XLOC_080104	14.8183	65.5353	74.1621	22.7355	58.6535	52.9672	XLOC_389099-1252	5.21776	0.274867	0.280797	0	0	0
XLOC_080105	21.8254	3.46991	4.5124	0.246843	5.0835	3.32638	XLOC_389099-1251	14.5079	1.83481	5.39504	0	2.34666	0.757478
XLOC_080106	7.8496	4.80306	4.04249	3.14012	5.04552	4.52016	XLOC_389100	3.67663	8.59999	7.98279	8.15651	11.3548	3.68077
XLOC_080132-293	1.50272	10.3542	0.530274	0.572581	2.55504	177.95	XLOC_096932	2.95238	19.755	1.38987	10.8975	2.4795	206.008
XLOC_080133	2.75283	0	0	0	0	0.300306	XLOC_096933	2.16625	0	0	0	0	0.899024
XLOC_080145	4.87669	8.50204	14.5002	13.6246	12.062	8.47951	XLOC_096940	5.36485	4.24367	5.71307	3.64922	6.8191	7.69574
XLOC_081418	8.03694	5.9623	5.21161	5.31695	8.8164	4.21045	XLOC_348453	3.89336	3.06606	1.66187	2.80628	3.43492	2.14843
XLOC_081422	7.45638	2.96595	0.977636	3.57521	15.8233	9.29446	XLOC_348445	0	23.2808	0	0	0	410.422
XLOC_082370	9.0977	3.09626	2.26433	4.9247	4.74689	0.643648	XLOC_301251	6.83788	3.46977	2.84371	5.41896	2.6949	0
XLOC_082371-299	5.1216	3.45729	4.43481	14.0428	6.11116	12.7842	XLOC_301252	1.10261	2.56976	3.57512	4.1599	4.43517	2.65514
XLOC_082371-300	11.0589	20.2716	14.1378	17.8158	13.2312	32.9898	XLOC_301253	8.36811	15.6047	26.0518	21.5314	22.9562	11.6022
XLOC_082377	11.6173	0	0	0.533362	0	0	XLOC_301262	7.30116	0	0	0	0	0
XLOC_082382	6.15628	37.8183	20.6635	19.7692	27.3015	182.888	XLOC_301263	21.0152	45.6523	11.5746	6.41068	20.2817	15.8306
XLOC_083551	10.1626	7.74434	4.47455	2.54551	1.23916	2.52519	XLOC_357203	6.70934	4.80099	4.17157	1.23579	1.8192	4.31874
XLOC_083552	4.0335	6.81337	6.55185	7.6402	7.63025	7.30261	XLOC_357202	2.70391	4.43872	3.01875	5.86278	3.42684	5.6452
XLOC_083576	4.02985	7.58281	2.69949	0	1.64646	2.93081	XLOC_365639	2.56844	10.8511	0.333897	0	0.829454	3.55623
XLOC_083578	8.14744	22.8631	30.196	7.26062	64.2282	6.93301	XLOC_365636	11.4626	22.7695	58.4248	22.9538	108.648	14.743
XLOC_083674-305	14.9814	75.7007	117.397	4.0985	80.2857	8.92721	XLOC_362525	3.14876	114.77	189.193	40.4379	140.492	27.543
XLOC_083674-306	3.05387	2.20557	0.903529	1.63752	3.64087	13.1647	XLOC_362524	6.26386	5.15259	3.62667	1.84793	7.30894	6.34413
XLOC_083785	2.05448	11.2973	9.7291	10.54	8.91383	5.02623	XLOC_270460-933	3.70824	23.0939	37.8194	110.801	38.9007	11.2443
XLOC_083787	5.30191	0.939335	0.781884	0.742071	1.85405	1.03568	XLOC_270460-932	7.90921	0.360504	0.232109	0	0.821489	0.549281
XLOC_083805	1.34209	0.91855	1.15806	0.339182	2.16314	1.22219	XLOC_262204	0.655296	0.488505	0.754733	0	1.19568	0.352285
XLOC_083806	4.24415	2.58612	3.69078	3.10388	7.02785	2.81074	XLOC_262205	4.2965	4.9499	4.38745	12.8893	3.88187	14.4389
XLOC_084493	3.56628	3.53898	5.50311	15.0554	4.69826	6.98489	XLOC_171183	3.22213	1.0436	1.20052	5.31947	0.780283	1.21628
XLOC_084503	1.4835	0	0	0	0	0	XLOC_171188	1.54529	0	0	0	0	0
XLOC_084705-307	4.37697	4.93174	6.82586	10.8081	6.532	1.92797	XLOC_145706	6.75419	8.04642	7.80491	12.3059	8.22909	7.25753
XLOC_084705-308	0	0	0	0.300861	0	0	XLOC_145703	0	0	0.273907	1.04085	0	0
XLOC_084750	0	0.596146	0	0	0.445275	0.489792	XLOC_250505	0.387706	0	0	0	0	0.471845
XLOC_084755	20.1547	0	0	0	0.241125	0	XLOC_250509	38.4885	0.354208	0	0	0	0.791032
XLOC_084756	12.0346	5.70044	6.29887	18.4611	5.56849	19.0347	XLOC_250511	12.7917	7.16783	5.2508	17.6253	7.47584	18.9442
XLOC_084757	1.32369	2.94454	10.6354	7.58811	4.21886	3.85917	XLOC_250514	10.0154	18.9636	23.8336	20.8028	6.16794	24.3289
XLOC_084758	0	0	0	0	2.116	0.978177	XLOC_250516	0.222469	0	0	0	0.877285	0
XLOC_085372	32.6886	9.37051	6.02551	1.04292	9.1987	5.29676	XLOC_141098	6.03917	4.72764	3.6908	1.75883	3.93116	1.39886
XLOC_085373	37.9707	8.04753	11.7098	16.8864	18.6609	8.16754	XLOC_141099	25.8558	24.7252	25.9313	21.2497	43.4217	27.8327
XLOC_085842-313	8.69753	663.055	5.80841	5.34377	5.78949	840.715	XLOC_156619	4.79687	7.2223	1.12364	6.15534	1.74262	164.389
XLOC_085842-314	8.69753	663.055	5.80841	5.34377	5.78949	840.715	XLOC_156620	0.902839	126.814	0.652062	0	0	147.211
XLOC_086346-315	6.41994	7.10349	7.22067	20.8094	8.59663	7.22648	XLOC_464380	4.81328	2.61724	2.70786	12.2979	4.39797	3.16782
XLOC_086349	3.20339	4.00767	3.23245	13.065	1.91661	9.28811	XLOC_464378	5.1616	5.14152	3.75923	6.77152	4.32936	5.17965
XLOC_086417	7.69688	3.07515	1.01383	0	2.20008	2.71869	XLOC_258328	15.8195	5.1774	0.980341	0	0.812413	1.99353
XLOC_086418	13.0676	19.8208	24.4018	4.22453	21.2028	14.4761	XLOC_258329	11.7976	20.3624	37.3777	20.7285	33.7026	14.7957
XLOC_086468	0.667599	1.6337	1.88101	1.63691	8.83346	1.42085	XLOC_123858	1.01686	1.82345	1.66047	0.736604	5.96026	1.474
XLOC_086475	3.08546	25.1378	94.9049	81.1633	9.14962	15.9925	XLOC_123864	1.40692	12.6981	59.039	21.3299	3.31769	2.08256
XLOC_086541	0.464523	3.85159	7.74416	3.54535	3.55679	12.8796	XLOC_456239	0.832958	1.02161	1.11527	1.16224	1.31902	1.53523
XLOC_086543	1.03513	2.64874	5.57851	0	0.328242	0.522068	XLOC_456241	2.65215	3.34039	1.34659	0	0	0.763846
XLOC_086616-317	0	0	0	0	1.90463	0	XLOC_216165-763	8.42011	12.8411	14.7643	7.42667	55.2459	11.5908
XLOC_086616-318	0	2.04624	0	0	37.7468	6.4165	XLOC_216165-765	1.0561	3.57062	0	0	72.3279	11.0172
XLOC_086616-319	1.00021	4.1407	8.60823	4.47032	24.2154	3.8375	XLOC_216165-764	8.42011	12.8411	14.7643	7.42667	55.2459	11.5908
XLOC_088458	5.15832	17.1277	12.6387	40.2806	14.0246	49.4377	XLOC_359043	2.256	2.7072	2.95138	7.32587	6.62628	3.27451
XLOC_088463	68.7649	27.4933	26.412	35.6568	32.0948	25.0278	XLOC_359037	82.8247	52.4605	44.3148	78.2853	50.2945	57.0735
XLOC_088466	3.1396	3.08917	2.10152	7.82408	3.64625	5.72294	XLOC_359035	6.88002	6.15713	4.6237	12.9941	10.3974	7.55445
XLOC_088575	8.62385	13.1486	7.7284	144.434	9.07027	20.6807	XLOC_335640	0	4.03612	7.30879	3.47341	7.83449	0.942152
XLOC_088586	5.52627	5.03292	4.56757	37.197	5.21005	4.17432	XLOC_335649	2.87556	2.93209	3.42479	13.7343	3.99809	2.1876
XLOC_088650	128.563	3.30359	5.49894	0	6.62411	0.802185	XLOC_139329	57.1962	3.912	3.632	0.245299	5.17895	3.72602
XLOC_088651	0.346183	1.94551	0.71755	0	6.22324	0.648038	XLOC_139328	2.23133	5.65136	8.22055	1.46363	22.5202	3.99135
XLOC_088800-328	4.98842	3.52303	2.43134	0	2.57306	1.75845	XLOC_408742-1318	8.3257	12.2379	10.4724	0	5.58793	18.1143
XLOC_088800-329	9.53166	11.4794	19.7981	8.25536	8.94749	25.2995	XLOC_408742-1317	9.34267	16.369	16.422	14.9116	13.0992	36.9342
XLOC_089081	6.5591	11.8542	13.3383	12.6299	12.684	24.6785	XLOC_270230	5.89722	9.21897	26.8137	5.68337	20.4851	11.7449
XLOC_089085	1.6128	3.66357	5.44865	4.77366	4.7749	4.07052	XLOC_270232	4.97883	8.33731	8.98239	15.6116	8.0897	7.74096
XLOC_089096	6.01915	27.4817	14.6246	53.0573	19.8514	12.4058	XLOC_270235	4.64679	19.2787	5.56859	16.114	11.7312	31.3409
XLOC_089102	0.266472	0.306698	0	0.342081	1.06857	0	XLOC_270238	0	1.23042	1.44983	0	0	0
XLOC_089323	0.856953	5.84202	5.33869	1.0127	0.85737	0.835934	XLOC_107019	1.70139	2.07208	3.28106	32.0642	3.75684	1.11465
XLOC_089324	0	0	0	0	0	0	XLOC_107018	0	0.34669	0.655398	0	0	0
XLOC_090140	1.00734	1.12657	1.77936	3.51086	2.17247	2.94159	XLOC_168204	0.704635	2.80343	3.10024	1.80493	2.72466	4.94589
XLOC_090142	6.18521	2.10337	2.73322	8.80342	2.4417	4.96304	XLOC_168205	4.32987	5.0978	8.12826	3.78687	4.79448	4.41138
XLOC_090145	11.102	11.0752	14.0223	14.769	15.9084	27.5276	XLOC_168208	7.76544	12.1582	11.6944	16.5664	17.7516	8.63462
XLOC_090238-330	0	1.50118	0.559209	23.1126	7.00138	1.54497	XLOC_253973	0.81731	7.42043	2.51294	85.4939	20.4775	6.33623
XLOC_090238-331	11.3617	3.82059	4.29483	6.91584	1.81927	13.0399	XLOC_253974-881	20.0687	11.6397	4.53925	5.94551	6.41012	90.8265
XLOC_090347	2.8295	2.27715	2.68029	2.2271	2.955	2.44811	XLOC_121430	2.74196	1.34905	1.21219	2.72528	2.48662	1.84972
XLOC_090352	5.51067	4.27495	5.27247	7.63819	4.49802	3.35827	XLOC_121446	15.0436	8.67366	14.3672	19.2136	17.584	7.92531
XLOC_090779	4.44275	9.71907	5.79885	4.85069	10.9924	6.77556	XLOC_372602	5.7944	3.57954	3.00938	7.79792	6.66032	8.42246
XLOC_090781	0	10.0547	0.254428	0	0	58.1242	XLOC_372604	1.05373	10.7698	1.6998	2.70382	1.4213	37.447
XLOC_090787	1.21452	2.11218	3.65003	3.67599	1.27161	1.00084	XLOC_372606	0.23131	0.243193	1.71702	2.71776	0.801656	1.42528
XLOC_090791	4.60941	2.43491	5.45295	0	4.03348	1.20908	XLOC_372610	2.05573	1.65536	1.65379	0	2.27274	0.737395
XLOC_090821	148.51	223.782	175	203.998	212.015	209.743	XLOC_134386-494	113.748	147.716	138.269	205.52	142.286	183.578
XLOC_090822	6.7083	4.86046	9.64958	12.9733	4.70073	5.56823	XLOC_134386-495	4.01349	1.61414	2.32408	4.69056	1.79027	1.79325
XLOC_091024	16.8127	27.73	29.6193	26.3656	30.9427	23.3416	XLOC_160270	14.7252	17.4962	18.1485	26.8267	23.4292	21.8853
XLOC_091027	3.57021	0	0	0	0	0	XLOC_160272	2.31436	0	0	0	0.62451	0
XLOC_091365	5.40409	17.6238	6.93212	1.01659	5.92996	14.8934	XLOC_191281	1.72474	5.30389	5.94941	0	0.970763	2.59999
XLOC_091366	0	0.393899	2.94625	0.95489	1.11185	2.07165	XLOC_191282	0	0	0.438482	0.367804	0.24608	0
XLOC_091849	72.6193	0.793024	0.900354	1.04165	1.3243	1.50625	XLOC_433327	178.855	5.32529	17.8938	4.95745	7.21266	0
XLOC_091892	223.12	54.7095	64.1243	27.5575	87.337	32.1579	XLOC_433321	2.62474	3.34431	3.93397	8.83531	3.94776	10.0015
XLOC_092386	2.626	3.96311	6.57349	3.44759	3.80772	0.501937	XLOC_170921	1.85128	3.58647	4.43519	2.10611	1.26305	1.03884
XLOC_092392	4.19016	5.09313	6.49554	9.73954	4.81375	9.12488	XLOC_170906	12.1183	16.8245	14.1057	112.738	13.0809	30.9684
XLOC_092479	2.68386	2.52704	2.81271	2.5213	2.50916	1.95251	XLOC_125638	0.386194	0.840422	0.75563	0.222933	0.562684	0.311903
XLOC_092480	26.324	65.2749	85.5868	63.9841	79.7631	39.6889	XLOC_125641	24.5994	46.2298	70.3423	58.3958	61.8611	26.7594
XLOC_092616	3.22069	3.52389	4.66746	2.17677	4.96611	1.43413	XLOC_418502	6.46478	3.89604	4.18365	3.74993	6.37531	2.9699
XLOC_092620	2.41458	4.18374	3.10878	13.742	5.03568	8.22549	XLOC_418507	1.8629	4.01727	4.01536	9.05555	4.78805	2.3362
XLOC_092784	0.552563	0	0	0	0	0	XLOC_286196-973	0	0	0	0	0	0
XLOC_092785	8.86565	0	0	0	0	0	XLOC_286196-974	1.3158	0	0	0	0	0
XLOC_092786	6.76634	13.3205	15.8778	17.9492	11.446	15.3631	XLOC_286197	8.00658	17.7133	17.1076	15.8465	16.9456	22.5835
XLOC_092814	8.99207	0.237631	0.3351	0	0.224654	0.847628	XLOC_131599	6.82212	0	0	0	0	0
XLOC_092817	0.283196	2.92484	11.081	0	0	0.58904	XLOC_131602	4.02638	3.77419	12.0612	0	0	45.2073
XLOC_092830	0.271307	0.987906	0	0	0	0	XLOC_131610	0.469359	0	0	0	0	0
XLOC_092863	5.81901	5.11209	0	1.37424	0.437333	6.97424	XLOC_190003	6.12123	2.65526	4.07045	8.56267	2.06131	10.3264
XLOC_092864	3.02997	4.2321	4.83489	8.85878	5.00366	4.61052	XLOC_190002	3.0503	4.20682	4.94295	7.44396	2.83946	4.13129
XLOC_092868	0.268425	0	0	0.68846	0	0	XLOC_189999	0	0	0	0.333319	0	0
XLOC_093123	0.428191	0	1.64463	0	0	0.494611	XLOC_282168-957	0	0	0	0	0	0
XLOC_093126	0	0.267179	0.496948	0	0	1.86496	XLOC_282166	0.503479	1.1024	2.05757	0	0.279004	8.0081
XLOC_093128	1.00891	1.67758	3.78431	0.606491	0.428106	0.620279	XLOC_282161	1.45038	1.7427	13.6018	0.388338	1.80797	5.69219
XLOC_093327	37.2852	5.80072	8.21133	4.74669	12.0628	7.92772	XLOC_242915	41.4912	12.827	14.3541	24.103	16.2379	23.0935
XLOC_093329	37.4369	38.3424	27.2805	32.5685	39.1238	54.3852	XLOC_242914	2.53575	2.7599	4.56098	1.54277	3.46303	1.7052
XLOC_093331	2.48069	4.42816	5.29087	4.54593	6.27645	7.19661	XLOC_242913	2.33311	5.97578	4.86672	10.5483	7.21469	6.72856
XLOC_093618	4.32529	1.05192	0.977171	0	1.49348	2.48893	XLOC_284210	6.5132	1.38345	1.32311	0	1.47744	3.39893
XLOC_093620	5.00678	5.36969	5.5401	14.0913	7.17187	5.12432	XLOC_284197	5.9736	5.57507	7.48576	14.7868	7.30533	4.94711
XLOC_094268	0.768647	1.95736	8.26456	2.20017	0.77284	5.08967	XLOC_105669-387	2.57499	2.84067	4.04475	4.52973	3.48055	0.395927
XLOC_094277	2.41414	3.46128	4.30325	12.1503	3.58254	4.67205	XLOC_105664	3.44005	7.44014	7.03863	26.6736	9.12956	6.81637
XLOC_094583	23.5866	18.4923	37.1683	7.00935	22.3672	56.2569	XLOC_195646	39.0571	23.3267	51.5339	2.56703	11.8767	46.894
XLOC_094584	3.00584	5.03228	8.07021	5.33184	4.96499	6.66729	XLOC_195645	2.20363	2.09445	9.23011	4.95428	6.49437	1.94307
XLOC_094683	0	0	0	0	0	0	XLOC_180286	0	0	0	0	0	0
XLOC_094691	0	0	0	0	0	0	XLOC_180284	1.91438	4.62933	13.9573	3.57574	4.20383	7.37562
XLOC_094693	0	0	0	0	0	0	XLOC_180282	0	0	0	0	0	0
XLOC_095036	10.4141	0	0	0	0	0	XLOC_172500	17.9168	0	0	0	0	0
XLOC_095041	8.23675	0	0	0	0	0.883803	XLOC_172505	5.94768	0	0	0	0	1.42561
XLOC_095366-346	0	0.401204	0	0	0	4.1127	XLOC_413651	5.43606	5.65808	4.49054	14.3857	8.09315	8.74016
XLOC_095373	5.13945	3.63549	4.97561	11.9143	5.16707	4.7969	XLOC_413664	12.7832	8.1709	11.4745	26.998	15.2725	5.94993
XLOC_095535	7.91382	16.6488	26.7566	6.6932	30.5294	9.94839	XLOC_471184	11.966	27.9029	44.914	17.954	50.2016	12.8086
XLOC_095545	22.0277	0	0	0	0	0	XLOC_471192	3.12159	0	0	0	0	0
XLOC_095546	22.0277	0	0	0	0	0	XLOC_471193	17.6391	0	0.715812	0	0	0
XLOC_095628	0.571477	0	0	0	0	0	XLOC_398476	2.14768	0	0	0	0	0
XLOC_095634	5.71368	3.36901	1.47707	1.67987	1.05259	12.254	XLOC_398484-1299	2.72855	1.3657	0.806867	10.6909	0.744746	9.92831
XLOC_095885	0	0	0	0	0	0	XLOC_398997	0	0	0	0	0	0
XLOC_095887	0	118.128	0.654799	0.269288	0.881361	418.435	XLOC_398994	0	16.9914	0	0	0	37.6147
XLOC_095888	1.57234	2.21864	2.64994	9.87508	2.97813	3.08523	XLOC_398993	1.38802	3.72315	2.97172	12.0574	4.59117	14.946
XLOC_095890	148.161	331.675	245.591	38.1989	92.0865	842.848	XLOC_398989	173.197	479.712	471.554	202.243	320.442	1196.75
XLOC_096027	1.42663	0	0	0.264767	0	0	XLOC_188116	0.741094	0	0	0	0	0
XLOC_096030	7.18246	33.9037	26.3769	255.76	21.3987	110.65	XLOC_188113	19.4943	30.5395	28.6479	228.969	49.2125	44.943
XLOC_096293	0	2.12476	2.86689	0	0	0	XLOC_162472	0	4.55212	11.9734	0	0	0.645738
XLOC_096295	2.39916	8.94511	3.51735	3.4803	10.0081	7.53468	XLOC_162471	1.56701	9.41605	5.75344	1.67465	15.729	18.0852
XLOC_096304	0	0	0	0	0.361301	0.837393	XLOC_162468	0	0	0	0	0	0
XLOC_096346	0	0.52489	0.331787	0	0.749191	0	XLOC_165141	0	0.719748	0.573154	0.26734	1.59199	0.29585
XLOC_096348	0.364438	8.15787	25.1179	1.27738	14.8456	2.46291	XLOC_165138	0	11.2255	51.742	0	0.272281	0.853764
XLOC_096431	2.58544	2.16434	2.22594	2.4974	3.87323	1.92514	XLOC_397134	1.9356	1.03435	2.91703	3.75374	1.36501	2.12933
XLOC_096432-355	0	3.76516	6.00618	0.396301	5.67372	1.90831	XLOC_397133	0	0.595295	2.43993	0	1.71133	0
XLOC_096495	3.20129	4.41551	3.97849	13.491	7.20677	4.1584	XLOC_336198	1.84953	1.6268	1.9911	4.19993	2.98128	1.77818
XLOC_096512	11.1765	6.06373	4.12656	8.89923	18.0118	6.96257	XLOC_336182-1120	12.3051	6.47226	4.86936	14.9264	4.80916	10.5608
XLOC_096596	11.5121	22.0171	22.1837	9.96037	33.3155	37.4638	XLOC_378010	10.0803	11.4978	7.93151	8.09361	19.4118	95.7726
XLOC_096598	2.97664	33.9187	39.4303	39.0244	77.5239	25.4673	XLOC_378013	8.19589	31.4241	54.1446	202.654	32.16	63.2619
XLOC_096901	14.0067	12.9647	8.74402	10.4066	6.78804	14.6734	XLOC_243838	6.50869	9.63245	4.25845	8.62684	2.49082	16.0818
XLOC_096905	1.32095	5.82103	6.56432	1.57348	5.39611	0.518436	XLOC_243834	0.339933	2.58778	2.81341	5.33816	1.7303	0
XLOC_096922	18.8469	0.416013	0.311425	0.381282	0.331453	0.635341	XLOC_243828	28.5808	0	0	0.838652	0	0
XLOC_097057	2.65058	1.83901	1.66731	4.07095	2.09714	1.83234	XLOC_435029	8.78621	3.79533	2.49635	6.95903	3.68706	4.04451
XLOC_097059	1.77494	0	0	0	0	0	XLOC_435026	0	0	0	0.448809	0	0
XLOC_097067	183.354	3.63422	1.37648	0.841643	3.93857	1.16203	XLOC_435019	370.881	2.53947	7.17746	0.898397	3.1273	0
XLOC_097165	1.10736	2.04732	1.15189	1.23116	0.640985	2.89158	XLOC_203019	4.70868	12.4893	5.54274	3.47544	2.71584	3.27376
XLOC_097167	4.31426	5.40187	3.14841	6.62933	4.38887	4.81163	XLOC_203017	3.34886	2.87316	2.98597	10.0729	3.88853	2.95593
XLOC_097307	2.41382	0.517664	0.965703	0	1.43603	0	XLOC_144414	0	4.06045	16.9651	0	0	0
XLOC_097308	3.88519	0	0	0	0	0	XLOC_144415	2.73722	0	0	0.463472	0	0
XLOC_097389	0	0	0	0	0	0	XLOC_135209	0	0	0	0	0	0
XLOC_097392	0	0	0	0	0	0	XLOC_135208	0	0	0	0	0	0
XLOC_097644-362	3.4995	4.07294	1.57542	0	0.838135	0	XLOC_207684	1.74959	1.70726	0.229349	0	2.40588	0
XLOC_097644-363	126.18	667.159	528.087	786.862	827.055	908.6	XLOC_207686	137.587	855.265	626.331	942.585	935.246	1336.47
XLOC_098329	7.64587	7.06482	5.67296	10.0611	9.06608	4.75993	XLOC_350580	8.71622	12.683	5.11373	1.6198	6.88833	5.83358
XLOC_098330	6.42679	2.08185	1.77311	5.4371	3.00453	4.99005	XLOC_350579	0	0	0	0.345828	0.235627	0
XLOC_098668	8.18664	16.5917	15.2248	18.7278	16.4155	53.3491	XLOC_249565	5.88937	18.4278	21.4262	11.5263	14.7883	55.8905
XLOC_098669	0	5.27995	3.58776	0.298015	0.312158	0	XLOC_249567	0.465905	14.7607	19.1809	3.57229	20.4015	4.22265
XLOC_098745	1.28043	1.47163	0.943716	71.8361	8.24132	0.32862	XLOC_465560	1.9542	1.4326	0.341848	43.4991	3.31296	0.366086
XLOC_098752	5.03175	2.98086	3.29731	5.01191	2.63813	2.55605	XLOC_465546	3.03686	2.21582	2.20258	3.41991	1.60352	1.03611
XLOC_099196	6.08187	3.29009	2.79276	1.41536	3.34357	13.7662	XLOC_103065	5.93981	2.52753	1.02789	0	0.730414	6.2817
XLOC_099198	0	0.374621	0.950139	2.9141	0.795087	1.87018	XLOC_103069	1.69886	8.44113	8.64875	7.44194	7.8652	9.43973
XLOC_099573	0	0.251822	0	0	0	0	XLOC_314702	0.761609	0.296632	0	0	0	0
XLOC_099575	0	0	0	0	0	0	XLOC_314716	1.92542	1.21068	2.6194	2.06574	2.42205	1.9499
XLOC_099856	0.659218	0	7.89246	0	0	0	XLOC_203720	1.96402	0	1.37624	0	0	0
XLOC_099858	1.46201	10.1418	7.21561	1.21537	17.5775	75.6307	XLOC_203721	49.7017	3.66239	0.39496	0.309751	1.13327	30.97
XLOC_099860	3.77987	26.1096	51.3178	4.30239	65.7555	13.7702	XLOC_203724	2.901	15.4705	25.0433	15.0861	29.0138	6.81157
XLOC_099861	3.45797	1.81082	2.00981	12.3749	3.78773	1.83067	XLOC_203725	2.5747	1.86548	1.8696	14.8781	4.38001	1.97924
XLOC_099904	3.50282	5.75465	6.73594	8.46916	5.42775	2.67427	XLOC_289031	4.1793	6.07648	5.10261	6.69725	5.78983	4.36327
XLOC_099910	0.631312	1.1914	2.34449	1.81249	0	0	XLOC_289035	0.423182	0	0.239688	0.274176	0	0
XLOC_099932	2.16118	1.65286	1.89654	2.96319	2.23753	1.49369	XLOC_339211-1124	1.65598	1.63806	1.15726	1.70869	1.43878	1.63198
XLOC_099940	1.70016	6.50606	7.10364	7.27067	9.00505	3.98652	XLOC_339202	0.40534	8.28796	19.8131	5.28272	20.7125	7.10153
XLOC_100888	6.07964	3.79273	5.15438	12.3947	6.4463	3.35434	XLOC_198166	3.98991	2.2914	2.65857	5.13087	2.73948	1.99068
XLOC_100889	2.09213	3.93886	2.41478	4.35245	2.47622	3.35514	XLOC_198167	1.39571	2.4527	2.33668	3.83201	2.16559	2.8388
XLOC_100983	66.7116	190.619	183.006	89.7934	111.361	503.146	XLOC_157855	89.6328	368.609	258.81	193.03	109.84	1549.36
XLOC_100984	2.82357	13.1162	19.5182	3.52003	19.3664	9.32248	XLOC_157856	1.17248	6.15862	15.0747	1.58708	16.6357	4.64753
XLOC_101271	122.761	3.75935	0.226726	0	1.00454	2.69398	XLOC_354667	126.241	0.982677	0	0.317805	0.65909	0.462364
XLOC_101272	4.72388	0.401055	0.271572	0.597982	5.04684	0.558665	XLOC_354662	6.36689	0.655703	1.35606	0	0	0.578393
XLOC_101443	1.66592	6.57571	1.35456	10.9437	2.06884	72.4585	XLOC_281088	5.67852	5.87648	3.21826	19.3437	3.98597	54.2501
XLOC_101446-370	1.53204	1.47997	1.03944	14.2918	1.99937	0	XLOC_281085	2.05369	2.26861	1.38878	11.4719	2.67169	0
XLOC_102137	3.71121	1.00535	1.34528	1.51625	1.24395	0	XLOC_425965	10.8856	2.75196	3.0222	5.40185	5.1637	2.18862
XLOC_102140	5.06686	4.76943	1.75982	3.29223	4.50662	4.8026	XLOC_425979	3.21546	1.56423	1.24227	1.65576	1.30646	1.11018
XLOC_102692	1.565	0.379815	0.432738	1.25178	0.521351	0.572178	XLOC_182306	1.6185	1.12943	0.537275	4.48885	0.791375	0.5632
XLOC_102701	5.98906	3.62128	3.17945	1.80042	28.7836	5.00666	XLOC_182302	1.47617	5.3769	4.17409	3.8072	25.8461	8.91216
XLOC_102710	56.4871	14.6594	3.62839	16.3157	8.50108	64.2213	XLOC_120416	6.35662	4.9071	5.51311	3.277	1.00909	10.1675
XLOC_102711	0.619174	10.8413	17.6396	0	18.6113	5.95843	XLOC_120417	0	2.48983	5.50473	0	4.49302	1.42721
XLOC_102996	0	0.431338	0	0	0	0.557332	XLOC_372722	0.819624	11.5114	3.9138	0	1.83692	12.4223
XLOC_102997	2.39488	6.98776	8.7615	9.25503	8.46923	16.8313	XLOC_372721	1.96616	9.94996	18.7701	12.6139	13.025	20.6436
XLOC_103095	0	0	1.48169	0	0	0	XLOC_438964	0.627847	0.443873	0.660594	0	0.50981	1.28666
XLOC_103098	0	0	0.233782	0	0	0	XLOC_438963	1.16023	0	0	0	0	0
XLOC_103851	10.329	2.80019	1.25082	15.6404	2.82156	2.40116	XLOC_170250	7.0132	3.9437	2.7874	19.3113	4.59251	6.30162
XLOC_103861	3.50394	0	0	0	0.247945	0	XLOC_170254	9.73487	0.527276	0.260297	0	0	0
XLOC_104164	0	0	0	0	0	0	XLOC_126394	0	0	0	0	0.570391	0.294468
XLOC_104170	0.942074	1.63301	1.37693	0	0	1.30332	XLOC_126381	0.424324	1.93998	0.314365	0.534644	0.930662	1.61856
XLOC_104171	0	0	0	0	0.51187	0	XLOC_126378	0	0	0	0	0.462602	0
XLOC_104173	1.32107	1.53795	2.15387	2.08467	1.79518	0.755227	XLOC_126376	2.71109	3.59165	4.94674	3.78967	4.1033	0.892247
XLOC_104267	1.029	7.70607	6.80988	3.58146	10.9003	40.8202	XLOC_120266	0.474223	1.21432	0	0.221435	0	13.1683
XLOC_104273	21.1771	118.617	170.828	136.37	266.549	88.3765	XLOC_120260	4.3492	5.45538	1.44993	0.566178	1.49754	14.2864
XLOC_104604-381	0.523159	1.98072	2.69694	0	0	0	XLOC_214559-758	0.743106	0	1.35379	0	0	0
XLOC_104604-382	1.2993	2.96892	4.2258	0	0	0	XLOC_214559-757	1.31094	0	0.966956	0	0	0
XLOC_104762	18.062	9.87951	10.3943	0	2.57812	12.8679	XLOC_144521	31.4271	6.75255	5.06511	0.321842	1.2876	4.30247
XLOC_104768	1.92736	5.16647	4.96198	0	0	1.72398	XLOC_144518	1.30094	4.17705	7.23605	0	0.607108	8.10374
XLOC_105568	26.1322	23.0739	24.7821	49.1699	31.2778	24.0661	XLOC_357599	20.4452	21.3032	21.2658	31.0431	27.2052	19.0084
XLOC_105569-385	5.16756	1.38102	6.52434	0.284284	2.69981	0.557044	XLOC_357600	3.80908	5.22402	8.53092	0.666213	2.3143	0.5693
XLOC_105569-386	0	0	0.252617	0	0	0	XLOC_357601-1181	0.285713	0	1.08444	0.235903	0	0
XLOC_106189-391	9.11921	4.00309	8.13979	0.548121	4.55015	1.61904	XLOC_271253	5.74455	20.3727	13.0207	1.47379	20.1109	8.3285
XLOC_106189-392	4.6374	9.83091	9.82409	2.89778	15.7828	4.54905	XLOC_271256-938	2.68291	20.1385	22.2188	1.33807	16.8702	7.05212
XLOC_106332	0	0	0	0	0	0	XLOC_408546-1313	0	0	0	0	0	0
XLOC_106333	2.96213	0.347342	0	0	0	0	XLOC_408546-1314	0	0	0	0	0	0
XLOC_106342	6.82473	6.80902	7.52183	11.3401	10.7641	7.14362	XLOC_408555	2.32728	1.93984	0.941425	1.46664	4.48287	1.97153
XLOC_107067	1.81614	5.18978	6.96232	12.3349	8.23282	8.69489	XLOC_176144	19.5502	93.2141	67.7072	119.157	90.829	186.663
XLOC_107075	59.2336	3028.91	386.804	0.391755	15.9533	109.443	XLOC_176154	174.728	2392.47	27.7372	0.903404	1.57119	71.5661
XLOC_107181	8.17843	16.7087	17.9266	68.3494	12.0274	16.9571	XLOC_135461	3.82324	5.95518	10.4128	24.3582	7.55208	13.0149
XLOC_107184	7.88571	16.5539	18.7375	21.0162	14.0646	41.299	XLOC_135464	12.3739	27.5876	15.4507	33.0016	15.382	174.505
XLOC_107187	1.50766	3.26032	3.49583	4.7099	3.72474	3.33039	XLOC_135467	1.92036	1.74826	3.47109	1.00921	3.12234	0.759768
XLOC_107632	3.04607	0.358819	0	0	0	0	XLOC_440169	3.25897	0.24627	0.261243	0	0.449051	1.60854
XLOC_107634	0.503435	0.276282	0.378774	0	0.31836	0	XLOC_440177	3.77894	3.27658	6.07995	6.23752	5.32909	4.20083
XLOC_110725	0	1.80233	1.55902	0	0	19.5205	XLOC_458782-1454	0	1.53633	4.6141	0	0	13.5117
XLOC_110726	4.57447	18.505	18.9628	30.0688	17.1262	10.5327	XLOC_458784	1.06447	19.2431	25.0031	45.797	16.0448	6.34048
XLOC_110784	1.01324	5.42643	4.63201	0.673732	7.05931	63.1862	XLOC_397054	2.66451	11.3322	5.55172	0.82798	7.75995	63.0595
XLOC_110785	4.33235	4.02904	4.89793	8.44078	5.46183	2.5956	XLOC_397052	0.264408	1.81922	2.66314	1.01345	0.97416	9.23176
XLOC_110830	0	0	0	0	0	0	XLOC_119989-443	0.65072	0	0	0	0	0.574309
XLOC_110831	3.08808	4.4787	6.09171	4.96919	6.79619	3.40406	XLOC_119989-444	2.27162	3.46364	3.81632	3.49275	5.68272	1.44272
XLOC_111055	0	2.01465	4.55595	1.96	5.37312	0	XLOC_437316	0.451484	2.83902	4.65902	0.285624	4.52354	1.73059
XLOC_111058	23.8264	40.7601	41.3405	100.272	49.07	92.1076	XLOC_437318	5.197	12.0484	16.9997	21.2427	13.1184	5.68588
XLOC_111537	0.937337	0.629557	2.1958	0	1.46884	0.536653	XLOC_432592	2.77908	0.938513	0.374111	0	1.23914	1.07869
XLOC_111538	1.19598	2.29774	3.64277	5.47806	5.29181	0.595447	XLOC_432591	4.02268	7.49502	8.11912	3.86225	5.7895	2.74366
XLOC_111702	5.11885	65.803	54.4766	100.175	37.4012	215.713	XLOC_143372	2.64133	27.2266	15.8884	14.8904	20.0651	340.157
XLOC_111707	0.227766	0	0	0	0	0	XLOC_143381	4.50047	8.57916	8.0747	5.99104	5.78049	27.1283
XLOC_111945	0.255934	0	0.520185	0	0	1.35065	XLOC_180013-658	0.273086	0	0.831533	0	0	0
XLOC_111946	0	0.780455	11.8218	0	0	0	XLOC_180013-657	0	4.97236	9.55822	0	0	0
XLOC_111947	4.8942	4.58426	5.36422	10.3536	4.3539	18.4485	XLOC_180014	3.30907	3.95313	2.42007	10.6328	5.17461	17.3745
XLOC_111955	0.272509	0	0	0	0	0	XLOC_180030	1.08121	0	0	0	0.728977	0.655892
XLOC_113036-419	29.8554	37.4608	25.5885	34.9524	38.9414	21.041	XLOC_156146-566	13.7393	20.893	16.5432	29.037	23.1028	20.6152
XLOC_113036-420	1.42128	5.72316	9.64985	3.01235	32.1174	7.14386	XLOC_156146-567	0.66829	3.71576	3.34917	2.02926	13.3452	4.18952
XLOC_113088	19.0394	43.0937	97.1665	49.1525	125.625	39.6221	XLOC_227218-787	0.717952	17.8034	67.7226	4.17977	24.5594	16.6875
XLOC_113089	0	5.48553	8.81392	0	14.6397	2.82432	XLOC_227218-788	0.268135	2.56284	3.07019	1.15752	2.74529	0.427572
XLOC_113313	4.50417	4.07597	4.07094	8.85867	5.67086	3.19008	XLOC_410815	10.3921	11.5338	17.8439	12.0856	12.4362	7.59555
XLOC_113319	3.04403	1.81574	0.71777	2.08217	1.28833	3.82263	XLOC_410819	2.81024	1.2858	0.562236	0	0.272315	3.12445
XLOC_113959-423	14.4695	16.6745	23.2651	26.59	28.7405	91.9629	XLOC_145442-532	13.0696	12.434	14.5401	19.9367	18.6395	77.4209
XLOC_113959-424	0.429667	0	0	0	0	0	XLOC_145442-533	4.48668	4.00508	0.664252	2.5018	5.61616	8.39197
XLOC_113961	3.51225	16.6064	26.6547	13.8573	11.3417	14.7584	XLOC_145443	6.6839	47.8437	57.0066	14.4669	52.9228	11.392
XLOC_114314-427	0.669635	146.549	4.10788	0	0.773089	95.1042	XLOC_214675	0	40.4984	0	0	0.381397	32.7598
XLOC_114314-428	0	0.430715	0	0	0	1.55627	XLOC_214676	0	1.0713	0	0	0	1.3236
XLOC_114839	4.16252	2.44318	2.95271	6.37457	8.60064	3.28272	XLOC_209215	3.47101	4.72558	4.66411	2.48163	1.79453	2.53106
XLOC_114852	4.3853	6.38409	5.03165	20.6096	4.92864	5.6189	XLOC_209207	2.40327	5.09215	5.07289	2.90135	2.59585	9.14966
XLOC_114856	6.1608	0	0	1.39416	0.257345	0.571199	XLOC_209201	3.40195	0	0	0	0	0
XLOC_114857	1.68554	2.07418	3.17006	8.65519	4.79311	1.7615	XLOC_209198	1.08149	1.38404	1.88977	8.10315	3.48457	0.501242
XLOC_114938	0	1.14412	1.80372	0	1.53902	0	XLOC_345958	0	1.35358	2.3632	0	3.44938	0.474308
XLOC_114942	1.53349	5.09031	14.459	0.406448	3.6077	2.03233	XLOC_345955	3.54223	3.04205	6.26256	1.99836	3.75874	4.178
XLOC_114945	4.81316	21.7472	44.3276	74.6031	37.5086	50.7183	XLOC_345951	1.80977	13.9214	33.5832	51.8817	25.2052	16.1932
XLOC_114949	10.3656	0.560988	1.3014	0	0.724938	0.903936	XLOC_345948	6.17784	0.347519	0.741831	0	0.550881	0.423666
XLOC_115327	37.1304	23.3037	23.6365	77.7179	26.8616	31.9315	XLOC_181271	31.1257	20.5411	15.254	62.8307	24.8891	32.2041
XLOC_115328	0	0	0	0	0	0	XLOC_181272	0	0	0	0	0	0
XLOC_115535	8.62062	4.39548	3.50423	7.22998	2.47209	1.28198	XLOC_350909	1.08746	0	0.545029	0	2.97896	0
XLOC_115540	0.309664	1.78038	3.73627	0.375748	4.30812	0	XLOC_350916	0	3.31145	5.17222	0.477158	3.10656	0.357155
XLOC_115585	2.42175	4.36472	4.86404	6.68572	3.66641	14.6355	XLOC_187382	1.31745	1.18599	2.24857	0.606924	1.7762	0
XLOC_115586	8.1829	21.3508	13.5402	22.4034	11.7881	29.4648	XLOC_187381	11.2548	14.0727	9.44014	3.58048	5.27962	27.1455
XLOC_115596	0	0	0	0	0.763168	0.326429	XLOC_187379	0	0	0	0	0	0
XLOC_116418-435	3.80331	1.79048	3.04734	0	2.83447	1.01732	XLOC_392863-1261	0.683087	0.799824	0.811475	0	18.3538	0.928588
XLOC_116418-436	3.80331	1.79048	3.04734	0	2.83447	1.01732	XLOC_392863-1262	0.634521	1.51566	1.06823	0	20.7086	3.96976
XLOC_116451	0	0	0	0.380805	0.737581	0	XLOC_269406	0	0.325742	0	0	0	0
XLOC_116456	2.85102	4.25595	6.52452	21.0689	3.18399	5.91043	XLOC_269391	1.14895	0.640934	1.85317	4.16528	0.650567	0
XLOC_117457	0.506453	30.8331	46.043	0	0.363078	1.98269	XLOC_119578	0.718888	23.3639	53.2693	0	0	3.68501
XLOC_117461	0.222812	0.335291	0	7.64157	0	0	XLOC_119580-442	0	0.511004	0.283575	2.71421	0.58323	0.726302
XLOC_117923	9.30877	10.8753	18.0549	4.76538	21.3096	14.8992	XLOC_131472	2.08426	16.154	30.1988	15.0913	23.21	10.8547
XLOC_117930	0	0	0	0	0.309639	0.397134	XLOC_131471	0.299927	0.237331	1.42794	0	0	0.421199
XLOC_117980	0	0.27379	0	1.13031	0	0	XLOC_402180	0	0	0	0	0	0
XLOC_117982	13.258	262.983	0.808837	0	0	58.2372	XLOC_402178	0.601307	105.586	3.35453	0	0	24.6834
XLOC_118228	6.02933	20.1993	19.8985	57.6075	16.5448	32.0633	XLOC_238375	1.62317	3.15463	2.93722	4.75773	4.02838	3.14496
XLOC_118230	127.52	757.837	537.571	675.086	771.088	1044.44	XLOC_238370	158.567	1227.77	887.774	815.101	1356.8	1582.59
XLOC_118234	40.4238	37.3602	11.6255	35.4066	17.3384	26.8371	XLOC_238367	11.9692	4.43459	2.86752	9.73938	5.58724	5.37671
XLOC_118236	3.29718	8.04678	8.64871	17.5372	8.38001	9.62532	XLOC_238364	8.88465	10.5692	11.6249	18.6395	13.8646	15.6802
XLOC_118375	0	0.622963	0	0	0	6.28273	XLOC_208300	0	1.38366	0	0	0	5.10111
XLOC_118377	4.4827	4.21296	4.98779	4.88711	6.81612	4.74126	XLOC_208299	4.48932	7.15966	12.4253	4.75401	4.89891	3.27875
XLOC_118832	1.00924	2.70544	0.556526	0	0	0	XLOC_299164	0.879535	1.35572	1.04877	0	0.56032	1.11163
XLOC_118853	68.8636	65.4782	54.5899	77.8721	60.7394	63.0959	XLOC_299172	1.95856	2.91802	0.950919	0	0.328317	2.4528
XLOC_118966	1.5108	0.748946	0.305073	0.422177	0.385947	0.543275	XLOC_197448	2.53691	1.67874	0.86198	0.867904	1.56777	1.90003
XLOC_118968	16.9662	11.6532	14.0245	35.2176	11.9502	15.5069	XLOC_197450-701	12.4935	12.0974	10.8359	25.2176	10.6032	14.1434
XLOC_118973	5.9693	2.79407	3.32288	18.3419	4.33736	10.4831	XLOC_197464	5.55665	8.42339	4.69251	7.82447	9.86203	6.26456
XLOC_120585	23.4758	0	0	0	0	0	XLOC_248295	23.8529	0.48208	0	0	0	0
XLOC_120588	10.3507	4.60289	5.01226	24.2982	5.83795	5.02926	XLOC_248303	1.51333	1.83491	2.77832	8.26607	2.52772	0
XLOC_121231	0.692413	1.24096	0	0	0	17.2223	XLOC_408135	1.96836	2.61918	0	0.989047	0	25.6682
XLOC_121232	7.76359	2.19285	2.86164	45.1785	6.76642	5.29619	XLOC_408134	8.03906	4.93735	2.8826	28.3238	5.75797	9.13969
XLOC_121652	16.1002	13.7769	13.9101	15.1889	11.8154	20.266	XLOC_387610	19.6117	20.0828	22.497	32.5255	12.3442	47.1686
XLOC_121663	62.8037	251.758	201.375	36.6921	66.1754	930.125	XLOC_387599	37.7637	212.723	120.814	35.1808	66.8749	661.799
XLOC_121674	0.508101	7.64476	15.7612	0	0	0.693496	XLOC_163387	0	2.88333	11.5616	0	0	0
XLOC_121675	0.484257	0	1.49936	0.323679	0	0	XLOC_163388	0.419079	0	3.60571	0	0	0
XLOC_121696	0	0	0	0	0	0	XLOC_385510	0	0	0	0	0	0
XLOC_121697	11.3617	6.13684	3.13974	104.067	5.92865	8.17562	XLOC_385511	18.833	9.49707	11.1191	37.2326	13.1123	11.9744
XLOC_122333	12.4477	4.79724	0.80643	0	3.59246	4.76494	XLOC_148376	13.5438	8.41579	9.5724	0	1.43484	25.7473
XLOC_122334	0	0.247813	0	0	0	0	XLOC_148377	0	1.28706	0	0	0	7.25174
XLOC_122344	6.58861	37.8049	31.1252	89.3307	67.034	43.5275	XLOC_148383	10.0703	72.8111	93.5023	104.892	109.53	126.405
XLOC_122551-447	14.7777	20.3264	16.5084	77.0991	20.7336	58.2372	XLOC_293150	24.9107	26.7883	24.4729	117.965	29.3008	55.8152
XLOC_122551-448	1.75296	3.11459	2.6035	7.30871	2.56628	14.3404	XLOC_293152	7.08444	4.71293	4.99405	1.65895	3.6568	1.84182
XLOC_122767	0.899904	0	0	0	0	0	XLOC_300135	0.468444	0	0	0	0	0
XLOC_122775	14.7278	2.00902	0.877626	0	1.0519	0.860819	XLOC_300117	7.9645	0.690209	0.300962	0	0.409053	0.48942
XLOC_122864	5.5474	1.49631	1.38439	0.502164	0.409119	0.44449	XLOC_211483	5.90304	3.37681	1.50091	1.79878	1.69304	2.31476
XLOC_122875	0.74432	0	0	0	0	0	XLOC_211492	0.634822	0	0	0	0	0
XLOC_123233	1.38572	3.70944	4.96632	9.54128	4.89415	2.88951	XLOC_317761	2.35594	4.27919	3.69325	12.6712	5.90433	1.94946
XLOC_123240-449	11.333	5.29852	5.36348	21.8604	8.74767	3.26211	XLOC_317782-1066	2.63107	1.77839	2.00803	5.36634	3.49078	0.412958
XLOC_123240-450	0.307198	18.9088	0.39311	0.297196	0.619966	0.827869	XLOC_317782-1067	2.25199	16.3482	2.21542	0	2.04612	10.0215
XLOC_123335	9.45004	13.629	14.4644	42.451	13.5529	18.3103	XLOC_178125	6.65405	6.31982	7.5357	13.0304	6.54037	14.6013
XLOC_123338	0	0	0	0	0	0.3545	XLOC_178123	0	0	0	0.254342	0	0
XLOC_123340	15.3018	43.9013	49.1223	11.7598	47.5719	57.2387	XLOC_178120	38.1525	70.4807	62.4476	33.2143	51.6278	59.0905
XLOC_123778	100.082	19.3636	9.78839	8.70854	13.4217	10.4481	XLOC_130315	2.2203	3.88819	6.98794	0.734625	4.72976	0.268477
XLOC_123780	100.082	19.3636	9.78839	8.70854	13.4217	10.4481	XLOC_130316	69.6625	7.1297	3.90826	3.28383	5.6005	7.16975
XLOC_123832	9.15099	20.2667	28.1432	162.94	29.465	30.4892	XLOC_158725	10.7858	24.6543	40.8367	161.686	30.9061	40.6869
XLOC_123837	14.7405	43.2131	49.153	33.3182	30.9482	151.896	XLOC_158720	18.3498	76.0764	47.4655	71.4986	53.4516	418.952
XLOC_123848	1.55598	0	0	0	0	0	XLOC_158712	1.63474	0.442952	0	2.30758	0	0
XLOC_123948	3.47845	33.4239	5.00406	0.242863	9.49173	23.7415	XLOC_293603	0.950459	7.28771	2.47019	0	1.93397	5.58182
XLOC_123952	0.829954	5.47283	3.62862	0.505548	0.600025	0.659482	XLOC_293598	1.13757	4.49921	1.84977	0.807631	0.475739	0.22239
XLOC_123971	10.9517	14.8619	16.8281	16.2696	16.5245	13.0476	XLOC_293584	24.0122	29.2889	25.0905	50.6413	33.2558	38.1772
XLOC_124003	23.651	4.42815	6.3586	5.84943	4.08989	2.2367	XLOC_192931	15.014	7.361	27.8553	2.81102	7.12105	11.8266
XLOC_124004	1.56644	1.98642	3.42798	26.4002	0.515726	0	XLOC_192930	0.882303	1.25944	3.36601	13.9841	0.426044	0
XLOC_124292-455	14.1617	10.2834	9.43884	20.759	8.49689	18.6252	XLOC_199515	4.65782	8.6279	7.51876	25.1652	9.04688	9.6384
XLOC_124292-456	50.4932	33.9102	45.751	22.1036	69.6833	39.5681	XLOC_199516	39.1711	28.9127	37.6664	19.6735	109.192	33.6114
XLOC_124871-457	2.39096	1.5536	2.40539	31.5085	1.7247	1.1403	XLOC_435208-1401	1.7004	1.46747	3.9461	20.4239	1.15244	0.506215
XLOC_124871-458	1.80065	8.39076	12.6491	2.12801	16.515	4.59875	XLOC_435208-1400	0.487104	2.74566	4.9992	1.10196	2.85698	1.10228
XLOC_124872	6.86313	1.92055	1.09189	12.4643	2.03729	1.54472	XLOC_435214	8.81571	1.07737	1.65115	1.51653	1.15907	1.65065
XLOC_124886	0.770647	5.18128	9.10762	8.29704	2.0323	1.22679	XLOC_435200	1.26463	9.57407	8.36644	1.91717	1.24209	0.366421
XLOC_125063	5.50007	4.96071	6.9998	128.852	7.5255	6.78357	XLOC_450853	4.42	5.01073	5.21003	223.552	6.83032	3.25711
XLOC_125068	0.286533	7.15391	0.967846	0	1.91312	14.8654	XLOC_450846	1.19048	14.3022	3.68797	17.2157	8.18116	30.9149
XLOC_125473	69.0497	158.52	167.812	306.928	192.275	211.535	XLOC_133797-490	6.46793	32.0275	22.5323	23.5358	13.9653	160.312
XLOC_125474	6.16033	6.67083	7.88272	21.2362	6.3006	4.04364	XLOC_133797-491	3.21182	4.09045	6.49231	13.8717	4.56018	7.51288
XLOC_126346	28.9807	49.7759	28.0631	53.5496	27.4188	177.554	XLOC_385035	14.5185	23.1927	18.875	26.733	17.7622	126.589
XLOC_126347	19.1974	191.879	125.864	147.228	131.688	428.723	XLOC_385033	41.9414	330.708	242.333	305.349	331.134	918.32
XLOC_126563-459	2.06602	1.16637	0.601391	0	0.226424	1.04901	XLOC_427121-1373	2.56296	0.777582	0.451102	0	1.01601	0
XLOC_126563-460	2.06602	1.16637	0.601391	0	0.226424	1.04901	XLOC_427121-1374	4.59165	0.961387	1.08732	0.270439	2.16265	0.45697
XLOC_126997	10.7654	10.8487	3.94648	0.624206	3.04088	65.556	XLOC_270888	7.23731	4.28902	7.45789	0.271228	3.09993	20.5472
XLOC_127000	1.05349	1.16405	0	0.376631	0	1.74997	XLOC_270886	10.6605	33.902	5.57102	2.67847	13.1375	10.4009
XLOC_127004	21.667	5.39046	10.6925	0.67264	5.38251	1.32437	XLOC_270885	11.9094	6.33334	10.573	1.02718	6.67817	1.69836
XLOC_127008	0	7.16465	0	0	1.10463	123.646	XLOC_270884	1.1504	2.42652	4.65567	0.83975	2.80566	9.81445
XLOC_127012	20.539	22.2955	18.6282	28.8371	15.2389	18.7504	XLOC_270881	17.29	23.4882	19.6655	62.0059	20.2319	19.724
XLOC_127523	0	1.60944	1.56894	0.67993	2.97399	0.651794	XLOC_340902	0.34186	0	1.01977	0	1.3131	0.645026
XLOC_127525	0	2.17427	1.90878	1.3211	0	0.847485	XLOC_340901	0	0.489009	0	0	0	1.05762
XLOC_127673	1.6911	1.02923	1.8759	0.702741	1.3007	0.95919	XLOC_234400	0.61293	0.380269	0.788527	0.656682	0.433119	0
XLOC_127674-461	1.956	7.67383	13.662	9.66052	83.8975	11.2859	XLOC_234401-796	1.41983	3.00082	6.52971	1.52514	18.2134	3.01592
XLOC_127674-462	0	1.46864	2.42532	0	0.789975	0	XLOC_234401-797	0	8.11095	12.415	0	0	2.05397
XLOC_127688	2.53297	17.9799	16.8848	2.25196	9.87027	4.8768	XLOC_240468-825	11.1545	90.8218	52.1305	13.3938	39.4114	7.40599
XLOC_127692	3.52895	5.66933	7.71748	11.2505	6.13148	2.35276	XLOC_240471	2.51558	4.3755	6.98922	9.49868	4.95106	1.87122
XLOC_128217	0.699011	1.55593	1.33919	0	1.40799	0.303904	XLOC_231996	0.927438	1.0822	1.63977	0	0	0.714077
XLOC_128218	0	0	1.10512	0	0	0	XLOC_231995	0	0	3.64687	0	0	0
XLOC_128503	3.88781	5.85391	7.49841	8.80738	7.42377	5.32906	XLOC_214575	1.35085	2.96501	3.771	1.355	2.93177	1.92815
XLOC_128504	1.7632	1.71424	3.03534	6.51076	1.56903	1.35014	XLOC_214574-760	0.530507	3.13138	2.30134	2.63073	3.10491	0.266783
XLOC_128540	0	0	0.473567	0	0	0	XLOC_365976	0	0.450878	5.60191	0	0	1.43038
XLOC_128545	2.5442	3.9629	5.05705	7.42218	5.22045	2.39752	XLOC_365974	4.03288	3.27714	4.22686	18.4745	5.25069	6.27399
XLOC_129644	8.01534	2.40869	2.79998	4.10052	2.93691	2.65265	XLOC_214722	4.73053	1.95785	2.50672	7.3372	1.95541	3.58789
XLOC_129651	3.22683	4.54176	4.34301	14.7215	5.44363	12.5185	XLOC_214710	1.69053	3.71595	5.74229	12.372	3.25044	2.07485
XLOC_129657	2.59202	1.4108	2.38452	10.7405	2.44909	8.07521	XLOC_214709	3.75688	2.89261	2.99195	4.88598	3.42399	10.3588
XLOC_129777	40.4209	5.11751	3.87368	19.4367	5.6477	37.0404	XLOC_182773	27.205	1.25576	8.93625	11.204	2.48728	3.56165
XLOC_129778	90.5969	69.8943	22.2033	166.078	79.0758	282.932	XLOC_182774	23.7324	21.6666	36.7928	55.1875	24.402	47.2028
XLOC_130218	5.56301	0	0	0	0.308292	0	XLOC_131890	5.11996	0	0	0	0.490181	0
XLOC_130234	0	0	0	0	0.438039	0	XLOC_131897-485	0	0	0	0	0	0
XLOC_130564	4.94797	1.62215	2.53651	5.98295	3.4525	4.61581	XLOC_328492	5.57646	3.04953	2.09907	8.48502	3.20868	4.55351
XLOC_130568	7.00449	3.97748	4.68074	9.27214	5.5181	7.29132	XLOC_328476	9.76551	5.75264	7.78591	19.3863	5.95039	3.95033
XLOC_130595-474	0.627661	0	0	0	0	0	XLOC_328029	1.41946	0	0	0	0	0
XLOC_130595-475	8.6925	5.88287	9.39237	9.38514	8.67346	12.0937	XLOC_328028	4.90907	5.20571	11.4015	6.75831	4.66737	6.83937
XLOC_130780	174.538	1393.04	1010.01	1073.54	1346.64	1837.99	XLOC_422565-1359	135.79	1131.15	807.59	1183.4	1141.25	1528.82
XLOC_130783	0.827776	1.69408	0.708265	0	0	0.813203	XLOC_422578-1361	0.545616	1.0364	1.58231	0	0	1.31397
XLOC_131455	0.532282	4.13498	4.71283	1.20907	2.44897	2.02422	XLOC_296668	0.841285	3.64073	3.15461	1.81005	1.14551	0
XLOC_131456	0	0	0	0.244356	1.27337	0	XLOC_296669	0.313352	0	0.533864	0.672156	0	0.3668
XLOC_131529	0	0	0	0	0	0	XLOC_140613	0.222226	0	0	0	0	0.719788
XLOC_131530	1.72463	4.73346	0	0	0	0	XLOC_140614	2.46145	0.577305	0.264959	0	0	0.645939
XLOC_131872-482	2.33981	7.55613	11.9336	17.2922	17.8114	6.6338	XLOC_452618-1437	2.43623	7.07212	6.11764	9.71142	6.26509	4.2997
XLOC_131872-483	10.9129	3.60152	10.0219	0	0.885308	7.02333	XLOC_452618-1438	4.72715	0.427242	0.556819	0.253739	0	0
XLOC_132162	26.3713	268.402	93.7122	30.8885	72.186	2036.06	XLOC_423920	9.63937	287.759	87.208	30.4251	11.7363	3477.27
XLOC_132165	42.8538	2.20844	1.22167	0	0.303358	10.9311	XLOC_423918	42.3473	3.81651	1.6107	0.291619	0.42544	2.43002
XLOC_132322	7.20526	4.56862	3.08703	10.8247	5.2299	2.12989	XLOC_429147	1.18727	1.39484	0.565023	0.382031	0.464392	0
XLOC_132332	0.582569	5.82271	2.49337	0	1.35317	7.04724	XLOC_429156	0	1.53372	0.897294	0	0	0.768919
XLOC_132375	0.309555	0.564214	0.502283	0	0	2.74217	XLOC_339199	1.73863	3.95662	9.50931	0	1.24755	4.72534
XLOC_132379	6.01682	9.69893	18.0689	13.3095	39.1605	9.31179	XLOC_339207	4.20541	9.08462	17.572	8.39427	46.5216	4.04349
XLOC_132719	0.253145	1.39426	1.13679	0	2.79187	0.656861	XLOC_317850	0.312608	2.29849	1.5246	0	1.4116	0.626498
XLOC_132721	1.73207	1.01362	3.00655	4.37811	2.15099	0.719868	XLOC_317852	2.70204	1.93088	1.51616	0.866747	1.61748	0.664644
XLOC_132840	0.727957	2.07148	1.61875	0.471216	2.12886	0.470722	XLOC_144951	0.678772	1.97537	1.75758	0	3.19621	4.81077
XLOC_132842	0.719294	0.22594	1.25496	0	0.325928	0.676381	XLOC_144953	0.79326	0.452771	0.617659	0	0	0.496987
XLOC_133605	0	0	0	0	0.870374	0	XLOC_296266	0	0	0	0	0	0.224563
XLOC_133612	51.2124	77.6286	126.511	87.1135	119.566	89.0351	XLOC_296259	30.5602	92.7786	187.841	83.8164	158.314	65.8284
XLOC_133621	9.3098	8.13273	7.30753	35.6801	13.7932	7.99382	XLOC_296248	9.10928	10.6045	7.86683	28.1903	15.6207	7.24838
XLOC_134112	1.14771	0	0	0	0	0	XLOC_307222	0	0	0	0	0	0
XLOC_134129	0.292005	0	0	0	0	0	XLOC_307213	0	0	0	0	0	0
XLOC_134246	27.5164	12.0358	19.4545	45.1115	16.9179	45.6931	XLOC_189703	16.2414	24.9103	23.4946	197.599	24.161	61.9397
XLOC_134248	6.23272	2.13877	3.38138	4.97077	2.8135	3.04959	XLOC_189694	6.15074	2.55362	3.71691	4.22826	2.29069	2.34084
XLOC_134806	2.33896	8.86356	10.1406	19.8655	9.60513	14.533	XLOC_463555	7.78032	28.879	32.2753	34.1226	16.1784	158.564
XLOC_134810	5.49744	1.10477	6.22574	6.36062	6.14958	1.82249	XLOC_463558	2.30964	1.87926	1.60958	2.88948	3.07251	1.42815
XLOC_134861	8.16926	13.3008	11.1443	27.1971	15.4012	8.4878	XLOC_455385	5.13398	8.33307	7.73528	19.0441	9.79315	7.16939
XLOC_134862	53.2898	108.346	48.1665	128.951	49.3448	88.4294	XLOC_455384	20.6699	54.9971	9.42047	4.02279	11.5027	23.3746
XLOC_135069	6.72136	8.02797	12.4186	2.97907	3.01894	6.33086	XLOC_165010	9.23256	13.629	13.4861	3.29781	8.22931	10.4713
XLOC_135081	0.949328	45.7633	51.0164	0	0.49057	2.15556	XLOC_165002	0	12.953	14.003	0	0	0.833439
XLOC_135246	0	0.408301	0	0	0	0	XLOC_242589	0	1.42115	0	0	0	0
XLOC_135247	19.784	25.9302	36.5915	19.8533	40.9441	25.1293	XLOC_242588	11.0066	12.1307	20.878	12.0034	25.8947	15.2871
XLOC_135248	2.61712	4.48022	4.93184	5.86779	6.969	10.8638	XLOC_242587	10.4153	26.335	29.8683	40.1555	35.6443	66.1413
XLOC_135299-496	20.7988	103.662	162.109	60.226	468.662	108.287	XLOC_347253-1159	12.0822	74.191	110.068	40.2788	369.779	66.3977
XLOC_135299-497	21.3922	64.7705	96.9066	34.0883	40.7234	72.0366	XLOC_347253-1160	19.8338	68.6623	124.282	31.8724	35.1007	96.0183
XLOC_135307	26.2373	18.7211	11.7567	31.3012	11.5197	52.8963	XLOC_347261	24.7367	13.1307	10.8485	36.6472	13.891	29.5562
XLOC_136061	1.38449	5.87924	10.6731	42.6811	18.0951	2.81103	XLOC_148301	10.2476	5.69304	8.50075	103.864	24.2898	13.2587
XLOC_136062	4.09771	4.61235	3.77537	18.1959	10.1743	9.00321	XLOC_148300	10.2476	5.69304	8.50075	103.864	24.2898	13.2587
XLOC_136136	7.08622	5.68589	4.61682	2.24162	3.30921	14.7335	XLOC_318935-1072	2.4359	21.9042	0.429958	0	0	250.979
XLOC_136150	4.43496	5.31622	3.53325	1.78413	3.07103	3.22214	XLOC_318920	2.83742	3.44905	2.77229	0.341961	1.82146	1.4731
XLOC_136357	18.6453	42.9648	50.7118	95.5611	64.4622	112.023	XLOC_214909	17.7506	30.807	48.3848	24.422	62.0908	59.0596
XLOC_136363	1.57005	2.12613	1.7483	0	0.774954	1.57375	XLOC_214896	0.872892	1.26458	0.318081	0	0.508112	0.577361
XLOC_136845	0.441801	2.37362	2.09794	2.24973	2.31566	1.48251	XLOC_192455	0.506274	0.712526	0.234297	0.517738	0.34469	1.07522
XLOC_136851-500	12.6564	48.4073	57.5876	45.2613	86.7021	84.1114	XLOC_192444-688	8.37273	25.9085	58.3806	17.137	53.9533	53.6656
XLOC_137215	4.58207	9.21616	15.5389	5.34796	4.76094	21.0437	XLOC_294593	6.03715	9.98465	12.341	9.96237	9.77915	29.4954
XLOC_137223	37.8626	44.9345	85.4625	90.1773	59.1549	54.6138	XLOC_294578	7.00558	23.2922	22.5346	27.4362	18.9951	24.4897
XLOC_137405	6.25981	3.42725	3.07148	23.541	5.4467	6.98864	XLOC_333158	5.48475	2.87171	2.38209	17.3474	1.99271	4.77979
XLOC_137412	18.6163	16.6396	15.6989	39.198	20.9843	17.2403	XLOC_333136	16.1789	12.171	10.1294	24.9458	11.4124	21.3809
XLOC_137546-502	6.64687	8.30845	4.95829	19.0431	10.8689	8.79342	XLOC_187724	15.0616	12.6572	11.8389	31.6459	20.6004	31.7845
XLOC_137546-503	4.91814	0.982878	1.26661	1.43097	0.957486	0.389951	XLOC_187720	6.26493	1.72429	1.61171	1.07086	1.45984	0.372266
XLOC_138121	0.657222	0.314861	0	0	0	0	XLOC_464740	0	0	0	0	0	0.362888
XLOC_138132	2.45829	2.34419	4.03908	6.41222	5.47888	7.02912	XLOC_464732	0	0.544663	0.365024	0	0.610949	0
XLOC_138449	2.1762	25.1729	0.562363	0	0	6.7464	XLOC_242225	4.19856	45.0137	1.27388	0	0	3.72221
XLOC_138452	2.55303	0.672523	1.21428	0	0.224698	0.448096	XLOC_242236	6.44842	5.0228	1.76086	0	0.753541	1.11688
XLOC_138537	0	0	0	0	0	0	XLOC_188131	0.661296	0	0.571062	0.549183	1.48502	0
XLOC_138538	7.21545	40.8307	40.045	6.7913	51.9139	28.3199	XLOC_188130	5.2083	20.6793	27.9363	10.3918	52.9238	9.79646
XLOC_139238	0	0.433266	0	0	0	0.55152	XLOC_441464	0	0	0	0	0	0.762361
XLOC_139239	14.1684	0	0	0	0	0	XLOC_441467	14.8467	0	0	0	0	0
XLOC_139240	1.31086	0.806226	1.28141	2.71382	2.98998	0.941637	XLOC_441469	1.97661	2.0709	2.89022	10.2146	4.89844	2.41178
XLOC_140047-507	11.2261	18.0194	22.7007	1.98551	21.0132	13.7355	XLOC_388134	17.6053	16.2118	15.7677	0.263607	13.7067	17.1242
XLOC_140047-508	40.1421	84.3361	30.1191	4.83168	58.3248	1402.87	XLOC_388132	70.8416	61.1013	38.2378	11.5135	88.9815	781.268
XLOC_140563	4.8689	4.94509	3.39792	11.6546	4.13127	9.26134	XLOC_163565	3.67815	3.11728	2.61274	14.3943	3.63353	8.60504
XLOC_140566	1.29929	3.45806	4.80198	3.59454	2.82805	1.10878	XLOC_163570	1.89217	4.11308	3.94266	6.87318	4.65209	6.9508
XLOC_140652	4.55688	7.79328	1.00362	0.885927	5.27172	66.1863	XLOC_237906	2.32752	0	0	1.46229	1.04318	1.69578
XLOC_140654	13.2089	17.3722	13.1814	28.7038	12.599	34.1826	XLOC_237907	7.07964	18.2127	32.297	17.3694	18.4125	21.4847
XLOC_140705	4.30396	8.51672	10.5097	10.5749	6.81375	13.7581	XLOC_164613-594	5.80586	4.32761	4.97586	7.74679	4.91739	10.1231
XLOC_140706-513	45.4766	33.2909	71.4963	31.5283	90.2453	35.66	XLOC_164613-595	40.7903	43.7697	56.6916	24.6863	84.9599	47.2626
XLOC_140706-514	3.20471	0.303616	1.57152	0	0	0.242155	XLOC_164613-596	3.32588	0	0.631942	0	0	0
XLOC_141935	0	9.99477	0.579239	0	0	0.749625	XLOC_309663	0	0.374336	1.10165	0	0	0
XLOC_141947	0.271344	0.497969	0	0	0	0.712468	XLOC_309676	2.25112	4.49903	7.69327	1.4947	8.78705	5.50652
XLOC_141948-520	1.90149	7.13356	3.50664	0	2.89405	20.0247	XLOC_309679	1.94425	3.17769	6.7065	1.40078	2.09686	4.17007
XLOC_141948-521	1.84459	2.02601	1.04692	1.8008	1.7204	2.11161	XLOC_309678	3.94605	11.4756	13.7384	18.6649	12.0472	10.1846
XLOC_142219	58.6837	118.101	118.682	57.7547	98.0429	118.747	XLOC_148792	24.2782	30.6237	38.1906	15.5016	29.4337	28.1552
XLOC_142223	1.95348	0	0	0.75111	0.299051	0.248474	XLOC_148804	6.63213	0	0	0	0	0.267749
XLOC_142739	7.51112	15.1038	33.8502	33.6686	23.7291	13.5514	XLOC_317828	1.48577	7.49947	9.9795	11.5045	7.09709	4.67892
XLOC_142742	185.963	1201.22	853.584	1038.3	1245.65	1527.05	XLOC_317814	32.8048	168.615	94.672	178.692	153.862	218.253
XLOC_143205	18.7201	8.00174	7.21507	18.9755	11.9147	14.6027	XLOC_168150	33.2936	20.2124	23.7581	81.8336	30.5707	62.5542
XLOC_143206	15.7967	34.0315	30.304	52.9765	21.1646	61.6276	XLOC_168152	7.36717	9.39648	8.08714	22.8145	4.77377	10.9575
XLOC_143207	0.663126	2.63753	8.89347	0.486766	2.47821	0.64875	XLOC_168153	2.45529	14.0947	34.6717	9.6337	11.0265	8.26035
XLOC_143355	9.91182	16.4352	2.56046	0	14.0801	124.28	XLOC_444127	1.03516	14.0661	1.19233	0	2.44113	190.299
XLOC_143363	16.7921	46.7625	78.077	84.5656	52.9688	102.893	XLOC_444120	22.0145	55.4163	90.4047	136.144	59.9194	91.548
XLOC_143375	22.6381	17.0757	13.0216	15.8527	14.3829	16.6777	XLOC_443550	23.7789	29.2395	19.667	33.3303	24.3873	68.0855
XLOC_143383	0.392571	1.18268	0.625064	0.734978	0.609708	2.11962	XLOC_443556	0	5.37145	0	0	0	80.0566
XLOC_144085	2.2891	1.27927	0	1.14217	2.03554	0	XLOC_157496	9.00615	1.93808	1.64829	5.8452	11.2946	4.44037
XLOC_144086	5.01443	5.08119	6.50665	15.1502	11.4877	6.27042	XLOC_157495	7.36466	5.29531	8.89482	17.1576	4.73118	6.04632
XLOC_144717	0.256652	0	0	0	0	0	XLOC_305789	0	0	0	0	0	0
XLOC_144729	0	1.92338	0	0	0	0	XLOC_305795	0	0.479878	0.389232	0	0.483936	0
XLOC_144863	6.23086	0	0	0	0	0	XLOC_469929	5.50433	0	0	0	0	0
XLOC_144865	5.20231	7.46277	10.95	26.8379	7.11886	7.85582	XLOC_469937	7.7159	10.2298	17.6442	37.7352	13.0314	11.9248
XLOC_146167-536	4.13423	2.7283	4.78282	6.69334	5.37368	4.77641	XLOC_193421	20.6536	26.9813	29.3049	30.1548	24.9228	91.5685
XLOC_146167-537	16.0521	18.6234	18.3252	33.5717	22.2425	70.4949	XLOC_193420	1.49868	3.72659	2.89082	0.781133	2.09819	2.3112
XLOC_146170	1.21114	1.40598	1.70799	5.55685	2.76892	2.86986	XLOC_193418	1.40946	2.55917	1.70598	3.10637	2.61199	2.88857
XLOC_146200	0.434629	3.85165	7.40853	1.70231	11.7744	3.35698	XLOC_193395	0	0.981812	3.07834	0	0.365384	0
XLOC_147189	0	1.91495	3.83582	0	0	0.607821	XLOC_218503	0	0.769588	4.21428	0	0	0
XLOC_147200	6.37957	1.99483	4.64593	12.3131	4.90052	1.77564	XLOC_218519	10.7726	1.27915	2.17411	11.3046	3.80724	1.96573
XLOC_147220	1.93152	0	0	0	0.348514	0	XLOC_262744	6.08805	0.233879	0	0.407317	0.799753	0.343547
XLOC_147222	0	0	0	0	0	0	XLOC_262749	0.27399	0.342829	0.291588	2.49711	1.50069	0
XLOC_147284-542	4.50597	0.333906	0	0.380433	0.294595	5.37152	XLOC_388951-1248	5.36114	0.510005	0	1.07773	0	2.91741
XLOC_147284-543	9.60691	18.6591	20.3706	7.37187	21.5794	30.5797	XLOC_388951-1247	10.3356	20.7556	33.6603	9.28418	24.7198	33.3314
XLOC_147285	20.2688	7.03773	5.99181	41.312	5.63115	10.725	XLOC_388952	48.5293	15.542	11.9153	50.4328	15.1489	18.1695
XLOC_147995	0.350497	0	0.379309	0	0.228135	0	XLOC_203195	0	0	0	0	0	0
XLOC_147996	5.8541	4.18628	3.99731	2.18109	4.06892	2.03663	XLOC_203197	5.79943	1.33075	3.11688	0.329997	3.76986	1.93609
XLOC_148767	10.5955	3.94804	4.88695	6.45637	8.62688	18.2472	XLOC_158196	5.74132	6.12203	7.91131	31.1212	29.1405	7.89856
XLOC_148768	0	0	0	0	0	0	XLOC_158194	0	0	0	0	0	0
XLOC_149465	0	35.0161	33.9572	0	0	0.65274	XLOC_399426	0	1.27124	5.27425	0	0	0
XLOC_149466	0	0	0	0	0	0	XLOC_399425	0	0.972626	1.37949	0	0	0
XLOC_149472	14.4548	0.594784	0.381141	0	0	2.02974	XLOC_399420	7.20092	0	0.686538	1.47945	0.415836	1.27149
XLOC_149539	6.82232	9.8586	15.2033	6.36382	12.749	17.2719	XLOC_296170	4.4588	5.89355	10.3966	2.26629	5.55321	18.7952
XLOC_149545	8.81058	12.7879	14.3956	44.5399	16.0764	15.5892	XLOC_296155	4.65119	6.06436	7.3399	11.8663	8.80139	7.56152
XLOC_149861	2.9183	18.9426	17.9053	0	6.65739	8.44752	XLOC_331402	2.03637	11.4872	4.55975	0.311337	3.60738	5.1626
XLOC_149862	1.95124	25.789	8.23529	0.295566	1.69428	6.72599	XLOC_331403-1111	2.59695	6.11459	0.966638	0	0	1.04146
XLOC_149868	2.65989	5.7041	3.19957	0	1.2949	4.7227	XLOC_331410	1.64296	9.55374	4.32188	0	2.15572	7.00212
XLOC_150040	0.60719	0.528958	0	0	0	0.340022	XLOC_360162	3.39773	7.30442	6.17249	0	0.499423	4.22693
XLOC_150043	11.8901	27.8221	34.4807	31.2413	29.1108	41.2416	XLOC_360165	13.3454	33.939	31.1269	33.3494	14.7546	124.015
XLOC_150271	2.35066	25.1841	8.98631	33.4138	8.12759	132.391	XLOC_264108	1.85075	10.8362	7.06582	12.8988	6.00567	34.6908
XLOC_150275-546	57.717	98.7979	117.255	29.1276	102.016	90.5409	XLOC_264111	21.1593	35.1468	44.8466	3.48232	37.935	33.1751
XLOC_150275-547	33.9738	36.239	43.6062	79.3773	40.7327	56.6715	XLOC_264112	22.3109	32.6666	28.5851	48.3191	26.5194	53.4943
XLOC_150286	93.0523	71.1833	49.0937	103.414	69.3753	61.2097	XLOC_264124	83.403	57.8649	42.9675	89.8045	58.0355	50.985
XLOC_150289	7.23815	10.2871	17.9058	7.17807	15.8467	7.45937	XLOC_264128	15.6342	12.7836	27.4383	7.04066	18.4498	8.29967
XLOC_150292	0.700354	0.763174	0.594849	0.222568	0.33732	0.544837	XLOC_264132	1.52144	2.78961	1.06611	0	0.650496	0.828988
XLOC_150754	11.9353	20.4659	22.6285	39.3282	25.5824	62.435	XLOC_200651	10.1946	11.3436	17.9516	11.1503	17.3036	28.0282
XLOC_150755	2.42788	2.74675	6.71277	0.498768	3.45987	3.34217	XLOC_200650	1.67502	2.2073	1.34941	0.425617	3.1755	2.2991
XLOC_150760	32.3655	26.7944	53.7011	14.9556	32.552	15.0417	XLOC_200648	43.2745	21.932	32.6032	14.2249	35.7888	15.3066
XLOC_151137-550	0.804047	1.03864	1.71053	0.887693	2.10239	0.513689	XLOC_228699	3.59091	0.778036	1.0325	0.518896	2.03686	1.92726
XLOC_151137-551	57.9116	0.239595	0.402969	0	0.306981	0.484625	XLOC_228700	64.9004	0	0.271009	0	0	0
XLOC_151139	4.13878	1.38445	1.10248	1.38684	1.70519	1.33683	XLOC_228702	2.9493	0.484477	0.238387	0	0.424853	1.59936
XLOC_152019	0.308517	0	0	0.228762	0	0	XLOC_199661	0	0	0	0	0	0
XLOC_152024	0.646564	0	0.680783	0.441783	0.380321	0	XLOC_199651	1.90582	0.958495	0.794025	0	0	3.73242
XLOC_154365	3.92038	7.23324	11.5788	14.2711	50.3316	7.03328	XLOC_225500	2.10223	6.50925	11.5084	7.59019	35.7806	7.30965
XLOC_154366	3.72557	3.72616	5.67534	8.59682	19.1352	5.07331	XLOC_225501	7.88703	10.1874	10.5438	31.198	20.8109	10.0612
XLOC_154398	3.17451	0.666979	1.30684	0.400071	0.302064	0	XLOC_315768	1.10208	0.747019	1.02592	0.388904	0	0.514188
XLOC_154399	123.711	858.932	557.642	2063.89	903.971	1200.79	XLOC_315767	123.197	834.646	575.369	1644.73	914.716	1248.35
XLOC_154401-560	0.942363	51.1928	46.5029	7.09509	81.487	10.6083	XLOC_315766-1061	6.14836	25.4946	38.8151	17.0616	55.9375	4.16433
XLOC_154401-562	13.7493	6.95853	6.01718	10.2292	5.82408	0	XLOC_315766-1063	4.37828	6.90119	3.58303	20.8766	4.17034	14.115
XLOC_154464	6.2114	10.1361	6.6555	17.1183	8.69239	54.4912	XLOC_362139	12.0807	21.8222	16.7069	27.6036	16.2425	121.893
XLOC_154466	1.36887	11.6005	4.14867	2.19193	43.201	11.4813	XLOC_362122	3.15235	14.2382	7.86921	5.89121	55.3179	14.952
XLOC_154558-563	13.2629	9.37112	3.04014	0	55.5068	0	XLOC_305605-1035	8.80055	2.58452	1.55177	5.511	17.3266	4.50842
XLOC_154558-564	0	0	0	2.69316	6.00585	0	XLOC_305605-1036	1.62235	1.03363	1.14667	8.51034	7.8919	1.17333
XLOC_155319	8.87594	5.47406	5.71455	7.66831	4.08535	9.24537	XLOC_470271	23.8999	12.2188	12.1786	6.65202	6.42377	18.3327
XLOC_155330	5.941	10.8246	9.91887	11.7551	9.45251	22.8637	XLOC_470268-1490	10.4537	10.1972	4.50428	21.801	7.9125	57.3133
XLOC_156107	1.59656	0.22028	0.796724	1.61103	0.757655	2.01019	XLOC_386203	0	1.33892	0	0	0	26.8273
XLOC_156110	6.84415	11.6833	11.7227	23.9073	8.12518	7.92081	XLOC_386207	6.52186	14.5184	15.327	16.618	11.5939	24.589
XLOC_156276	17.6491	0.703799	0	0	0.826605	0.56987	XLOC_407150	0.408475	0.855716	0	0	3.43182	1.06257
XLOC_156277	0.872082	4.04532	1.27802	0.388268	40.4222	7.41435	XLOC_407151	0.365716	2.05307	0.758395	0	13.4694	1.43589
XLOC_156339	2.29101	3.37868	3.34008	3.89653	4.44328	4.60695	XLOC_284270	2.60696	4.35591	2.90973	1.59835	4.81703	7.82517
XLOC_156342	1.9768	3.12969	5.84688	1.67678	5.3103	0.912254	XLOC_284275-966	0.9998	1.42347	5.67214	0.525977	4.08748	0.812902
XLOC_156478	11.7078	5.66491	1.04276	7.38321	4.46269	26.5195	XLOC_468987	9.24581	7.90227	6.87337	6.75449	2.42172	25.9181
XLOC_156480	1.81483	2.24019	8.78549	8.40602	5.19444	10.9749	XLOC_468985	2.46631	2.77286	9.27043	19.5406	4.82857	5.47052
XLOC_157041	0	0	0.364502	0	0	0.383883	XLOC_251342	0	0	0.897415	0	0	0
XLOC_157047	0.241684	0.354057	0.357382	0.350211	0.795079	0	XLOC_251350-870	0.47802	0.261427	0	0.379523	0	0
XLOC_157238	6.4265	0.740264	0.676897	0	0	0	XLOC_215642	6.33732	0.657806	0	0	0	0
XLOC_157239	7.26928	8.50804	16.1584	4.24602	22.6568	7.01594	XLOC_215644	10.3531	21.544	30.5433	7.32129	30.3562	7.16354
XLOC_157311	0.345273	3.28638	1.82176	0	0.351288	1.83975	XLOC_442019	0.433224	2.25377	2.9526	0	0.647684	3.9814
XLOC_157314	6.97151	8.69466	7.514	6.51901	26.745	8.92797	XLOC_442027	9.71001	5.39433	4.7595	5.1962	10.2767	3.96358
XLOC_157505	18.3489	5.18753	12.6889	0.944725	15.5283	12.5714	XLOC_320436	18.0303	13.6161	30.7719	4.31386	35.417	9.96448
XLOC_157508	5.49456	0.750859	0	0	0	0	XLOC_320434	4.0041	6.03018	8.10553	3.16024	3.26976	2.54587
XLOC_157510	0.762459	0.90433	2.36461	3.20383	2.56283	5.42811	XLOC_320429	0.367365	1.21437	1.59802	0.388182	2.32504	0
XLOC_157680	4.06092	22.4878	12.9008	11.1515	7.4906	30.7598	XLOC_222239	11.5696	35.4714	25.646	22.6043	14.8014	22.3059
XLOC_157686	18.4633	16.051	15.1904	0.62347	17.8724	35.187	XLOC_222235	20.1826	15.1901	10.1759	4.73103	19.7043	13.8884
XLOC_157956	0	0.645052	0	0	0	1.09421	XLOC_363646	0	0	0	0	0	0
XLOC_157959	85.7168	79.7521	77.3345	96.9201	66.3217	329.544	XLOC_363642	49.5329	69.2592	77.2353	179.622	47.7955	293.217
XLOC_158336	4.46303	6.26876	5.50359	8.15689	6.79026	6.56896	XLOC_178967	4.98905	6.52274	7.56396	11.9493	9.0864	6.08395
XLOC_158337	3.92327	7.24495	4.54032	2.37383	6.53716	13.1065	XLOC_178970	2.41258	1.01247	0.975562	0.626764	2.92005	1.19141
XLOC_159324	2.83852	3.61454	6.19829	4.40525	4.4943	1.73905	XLOC_358075	4.56497	5.29212	4.67743	4.22757	2.32278	1.26176
XLOC_159333	0	0	0	0	0	0	XLOC_358080	0	0	0	0	0	0
XLOC_159353	0.530913	0	0	0	0	0	XLOC_423969	0.286914	0	0	0	0	0
XLOC_159356	0	3.84597	0	0.22374	0	2.00258	XLOC_423964	0	0.415617	0	0	0	2.98347
XLOC_159498	6.19204	8.19467	4.64654	21.4581	6.60627	11.9688	XLOC_373758	0	0.555942	0	0	0	0.996435
XLOC_159501	12.9506	28.3862	50.325	9.45498	37.184	20.231	XLOC_373751	14.6064	33.0085	61.2516	22.96	86.7939	27.6349
XLOC_159674	0	0	0.361428	0	0	0	XLOC_179822-653	0.231807	0	0	0	0	0
XLOC_159675	1.54957	0.828586	1.75221	1.22947	0.322689	0	XLOC_179822-654	0.238428	0.255684	1.59794	0.296977	0.392807	0
XLOC_159676	2.62272	1.95252	2.29909	6.32593	2.89329	1.37242	XLOC_179823	1.51836	2.29833	1.91454	1.30088	1.7646	2.29965
XLOC_160065	7.50674	9.07976	16.6607	9.74787	12.5029	9.53931	XLOC_180460-662	4.63817	3.80293	12.5115	1.09732	3.73278	1.33954
XLOC_160066	7.04807	7.0384	7.07775	11.2456	8.79271	6.60604	XLOC_180460-661	10.0507	2.82376	8.03116	9.64145	8.42071	1.31888
XLOC_160331	16.0177	18.4624	6.07967	15.158	8.11356	5.86522	XLOC_432614	9.38106	5.56169	6.97422	13.9313	6.86191	3.99137
XLOC_160333	0.546931	1.80208	0.277874	1.39304	0.318368	0	XLOC_432617	7.22515	15.5853	19.6557	43.1171	17.6806	19.041
XLOC_160630-578	4.81627	17.793	27.9395	32.969	11.7995	20.4898	XLOC_214170-756	44.7998	40.587	28.7852	167.327	66.4168	159.654
XLOC_160630-579	1.58312	3.24501	2.40672	0.796751	0.775848	0.867488	XLOC_214171	1.77214	4.01099	3.06374	0.279749	0.367205	0.760674
XLOC_160631	0	2.5566	2.92614	1.13784	6.17811	1.205	XLOC_214170-755	0.981506	0.576389	1.04927	0.661794	0.688083	0
XLOC_160632	12.4814	4.16759	2.06351	0.65815	5.67597	12.732	XLOC_214169	19.3216	0.849742	2.03368	0.336551	5.0477	2.73126
XLOC_160778-580	2.88775	2.42641	3.22834	3.80955	3.05263	0.995147	XLOC_395520-1288	1.61549	1.36017	2.62309	3.6072	2.67506	0.738162
XLOC_160778-581	2.01364	0	0	0	0	0	XLOC_395520-1287	3.48324	0	0	0	0	0.359035
XLOC_161396	0	0	0	0	0	0	XLOC_164620	0	0	0	0.30727	0	0
XLOC_161399	4.57983	2.56024	3.02021	6.0885	2.99628	4.25256	XLOC_164615	5.79889	5.88248	8.24174	12.875	8.03717	17.5343
XLOC_161642	6.01491	0.889524	0.343825	0	0	0	XLOC_410201	4.14	3.92671	3.87818	3.4478	2.2787	5.01067
XLOC_161650	0	0	0	0	0	0	XLOC_410195	0	0.439062	0	0	0	0
XLOC_161652	1.66855	2.49212	2.31801	1.34294	6.3386	5.03042	XLOC_410189	1.4748	2.72504	1.81917	1.27501	6.23042	4.55975
XLOC_161655-585	0	0	0.330187	0	0	0	XLOC_410187	0	0.285674	0.336	0	0	0
XLOC_161851	4.98118	3.26119	4.29038	10.4194	6.2524	7.76739	XLOC_221008	12.4946	2.40055	2.82144	19.378	2.54827	12.1653
XLOC_161863	1.22372	2.06389	3.19345	6.49837	4.35449	1.62209	XLOC_221012	3.07543	3.50321	4.21245	3.68667	3.30458	1.42834
XLOC_161865	0	0	0.761682	0	0.670075	0	XLOC_221014	0	0.59001	0.548985	0	0	0.715224
XLOC_161868	0.259362	0.549804	0.787129	0	0	0.333903	XLOC_255499	0.24438	0	0	0.859287	0	0.318128
XLOC_161869	0	0	2.08257	1.12405	0	0	XLOC_255500	0	0	0	0	0	0
XLOC_162338	15.36	29.2839	25.3472	186.487	38.8346	44.7957	XLOC_248075-841	12.0736	11.3502	12.6243	274.753	24.9519	23.8958
XLOC_162339	141.395	855.287	633.532	325.688	987.87	1350.6	XLOC_248074	54.1092	153.71	76.181	104.867	140.892	204.042
XLOC_162455	4.51046	6.57365	18.7967	8.51699	8.53473	2.17452	XLOC_244317	4.06521	3.56194	6.39554	28.4281	16.459	3.21429
XLOC_162457	0	0	0.50093	0.421518	0	0	XLOC_244327	2.2722	2.87637	6.81048	6.1837	6.09887	6.59181
XLOC_162566	6.63305	19.7566	30.6911	13.4097	79.6945	26.6	XLOC_465143	3.77565	9.20053	15.0246	2.60126	12.6803	18.2343
XLOC_162580	6.31411	8.15701	8.56515	17.6559	13.2209	5.71273	XLOC_465175	5.14556	7.36059	7.71822	12.7846	13.8881	3.21366
XLOC_162581	1.50204	4.34532	4.64332	2.00446	7.83159	0.713569	XLOC_465168	6.35859	19.5393	21.1604	26.7939	20.463	18.9408
XLOC_162583	17.0369	14.3122	7.94006	15.2143	11.3506	4.68818	XLOC_465177	8.80026	9.31812	5.92961	9.207	9.36077	4.53507
XLOC_163852	0.584595	0.439323	0.409225	0.521605	0.468497	0.435936	XLOC_367636	0	0	0	0	0	0
XLOC_163853	11.7124	0.498763	1.18381	0	0	0.48434	XLOC_367634	4.40648	0	0.870918	0	0	0
XLOC_163856	0	0.383621	0.94051	1.25672	0.888748	0.361075	XLOC_367633	0	0	0	0	0.381485	0
XLOC_164784	4.73462	0	0	0	0	0	XLOC_203467	1.19058	0	0	0	0	0
XLOC_164788	0	15.7768	0	0	0.252914	39.5335	XLOC_203469	0	11.2632	0	0	0	25.8119
XLOC_165110	11.8974	1.04108	0.471173	0	0.604376	0.747339	XLOC_254520	0.227491	0	0	0	0	0
XLOC_165116-597	4.55417	14.5288	23.5495	0.414985	4.85622	3.72678	XLOC_254526	4.81028	6.47224	8.88604	2.51885	4.38359	8.41537
XLOC_165330	0	0	2.35327	0	0	0	XLOC_248872	0	0	1.43248	0	0	0
XLOC_165332	0	1.45127	8.10196	0	0	0.272658	XLOC_248871	0	1.69727	6.08814	0	0	1.7709
XLOC_165878	2.1044	9.38033	4.44804	30.4533	1.84954	31.7261	XLOC_309026	9.58737	12.5907	3.63219	45.9098	8.94135	42.6205
XLOC_165879	5.37342	5.05775	4.6365	13.5835	5.01231	2.38116	XLOC_309027	5.37414	5.76848	4.70604	11.4453	6.11012	4.07159
XLOC_166217	1.29201	0.57167	0.952811	0	1.86823	0.733491	XLOC_227729	1.43852	1.81616	1.89784	0.388021	1.17329	2.60793
XLOC_166218	3.67989	4.53299	3.75616	5.25482	3.41775	2.75272	XLOC_227728	7.26263	6.16369	6.39456	12.6469	6.38993	4.18859
XLOC_166291	5.93639	8.57571	10.4392	17.9525	10.4266	10.5624	XLOC_299011	5.93192	8.17401	8.38807	21.5518	8.8942	6.94539
XLOC_166299	17.0858	21.8489	26.0935	18.4628	18.4971	25.9734	XLOC_299007	8.81984	19.1406	22.4933	27.342	21.9783	29.2231
XLOC_166464	3.3991	0.458343	0.267382	0	0	0.314234	XLOC_242222	3.75739	0	0.265498	0	0.36946	0.550796
XLOC_166468	7.49604	8.46547	7.65104	2.16328	7.33942	4.70967	XLOC_242234	5.42435	6.30742	3.4813	1.71773	3.61745	2.37929
XLOC_166789	0.311155	0	0	0	0	0.3377	XLOC_379773	0	0	0	0	0	0
XLOC_166791	15.455	9.7106	16.1651	27.4914	32.1485	11.841	XLOC_379777	7.026	10.4166	11.8487	13.5091	14.552	14.1348
XLOC_166816-610	0.443463	5.61174	7.85613	0.504517	5.93382	1.76737	XLOC_286148	0.250311	2.67384	3.13	0.643621	2.94252	1.48917
XLOC_166816-611	7.43394	11.1154	16.2292	18.5094	22.6323	4.50405	XLOC_286149	5.26601	8.16585	9.44492	13.9043	9.33345	4.46657
XLOC_166816-612	16.5712	4.49602	7.18952	1.03219	18.1869	4.98417	XLOC_286147	6.63963	6.33897	6.19481	4.75296	49.2063	13.5087
XLOC_167469	17.8869	32.2962	0.347796	0	4.92995	24.8183	XLOC_398235	145.229	10.2647	0.835274	0	9.30818	12.3568
XLOC_167472	1.25902	17.6884	0.509427	0	0	3.68141	XLOC_398224	1.16694	18.3906	0.441137	0	4.88257	7.04039
XLOC_167475	5.40937	5.48442	4.26945	10.4141	11.8891	7.1859	XLOC_398218	2.66967	2.68678	2.51239	3.8912	4.12608	3.16777
XLOC_168148	5.68895	6.39008	6.23751	4.67674	8.67671	6.52504	XLOC_355405	7.83975	8.88154	9.96298	10.0486	12.6784	10.7986
XLOC_168149-614	10.0964	5.72212	4.53664	9.37862	9.47429	5.74499	XLOC_355406	11.2669	10.8951	10.4716	20.8092	21.0067	13.671
XLOC_170199	1.45293	2.2316	4.45722	4.21582	3.23615	1.90401	XLOC_307748-1041	3.77984	2.33067	8.46376	6.62103	5.94134	2.39352
XLOC_170201	16.1631	8.42841	7.48079	11.1848	12.0139	6.29387	XLOC_307748-1042	6.92448	3.07184	3.24502	4.88473	3.86914	3.65293
XLOC_170260	9.93781	9.10417	11.5926	5.79803	14.2472	12.9725	XLOC_173385	9.78232	19.386	15.9506	34.1859	23.0723	13.123
XLOC_170261	0	12.7203	0	1.16452	0	190.713	XLOC_173386	0	4.64721	0.285299	1.0872	0	95.1429
XLOC_170485	0	0	0	0	0	0	XLOC_295842	0	0	0	0	0	0
XLOC_170486	1.65508	2.03759	1.89554	5.60888	3.34365	1.06421	XLOC_295841	0.848311	1.06933	1.37567	2.6953	2.4676	0.530276
XLOC_170612	18.9034	25.4405	28.6221	53.6395	30.7797	45.4465	XLOC_362152	14.074	27.6634	32.1657	41.0735	34.2116	63.7955
XLOC_170623	13.3248	9.26571	7.69197	38.6627	10.6651	37.3088	XLOC_362153	12.8509	63.3798	29.3004	52.7653	19.9405	591.489
XLOC_170720	0.320572	0	0	0	0.220205	0	XLOC_300136	2.26192	0.444437	0.964419	1.05712	1.19941	0
XLOC_170721	8744.08	8.04647	4.15089	8.35406	2.65996	18.6527	XLOC_300137	2833.86	2.76046	1.41057	0.986329	1.38567	10.2416
XLOC_170868	2.83894	2.5009	2.7564	4.39196	5.2452	1.77002	XLOC_215265-762	5.75957	7.6344	5.93578	10.0979	9.81141	2.07548
XLOC_170869	5.70228	6.24502	5.42887	4.17016	5.61207	1.36175	XLOC_215264	7.61402	11.4185	10.161	38.8883	14.4876	16.9337
XLOC_171774	0.80705	4.16804	5.04026	23.0795	18.8862	5.36017	XLOC_233790	0.912553	5.17638	4.68427	2.83171	21.5154	9.25038
XLOC_171775	1.26361	4.51205	9.40896	2.98469	6.52739	7.62501	XLOC_233789	0.412523	1.41002	3.39557	2.10115	5.00464	3.30697
XLOC_171981	0.230952	0	0	0	0	0	XLOC_223312	0	0.373995	0	0	0.324953	0
XLOC_171984	6.84608	14.7011	9.71684	4.84897	8.34351	33.8915	XLOC_223310	2.98308	14.128	14.3645	7.33399	11.1521	41.11
XLOC_172741	0	4.64717	0	0	0	3.92063	XLOC_306627	0	8.76794	0	0	0	11.0237
XLOC_172742	0.33413	0.699634	0.311483	0.225336	0	3.30482	XLOC_306628	0.671159	0.724523	0	0	0.355727	1.31737
XLOC_172910	0	0	0	0	0	0	XLOC_224468	0	0	0	0	0	0
XLOC_172914	1.85207	1.68899	3.02354	1.94292	13.6237	1.26303	XLOC_224463	0.350426	0.311631	0.316576	0	1.91232	0
XLOC_173182	0	0	1.02307	0	0	0	XLOC_259399	0	0.66969	23.8708	0	0	0.325315
XLOC_173183	0	0	0.700155	0	0	0	XLOC_259398	0	0.447768	25.9601	0	0	0
XLOC_173700	5.24861	1.09441	0.802737	0	0	0	XLOC_217630	4.82995	1.02865	0.295052	0.313121	0.469783	2.80562
XLOC_173701	0.303216	18.5428	0.38384	0	0	25.0114	XLOC_217629	3.36816	8.03065	0	0	0	12.9895
XLOC_173822-637	14.4121	8.7569	17.0204	5.22864	9.8299	8.98303	XLOC_269780-928	10.8394	9.42481	16.2196	25.904	28.7027	20.9209
XLOC_173822-638	0.97713	4.48597	11.9453	12.9797	6.78112	2.68251	XLOC_269780-929	1.31007	5.91979	14.1229	29.5147	8.97641	0.801816
XLOC_174298	4.30104	5.44022	7.16128	12.0824	3.90921	4.00534	XLOC_232558	4.92829	8.42645	9.08014	29.112	11.2079	7.58644
XLOC_174299	0.331418	0.809449	0.834817	58.7576	1.34324	1.47964	XLOC_232560	0.522429	1.57631	0.570422	71.9346	2.86058	1.14795
XLOC_174517	0	0	1.04028	0	0	0	XLOC_461575	0	2.38789	3.41383	0	0	0.559566
XLOC_174524	0	21.5022	5.96103	0	0	1.32211	XLOC_461572	0	8.86261	3.25432	0	0	0.84377
XLOC_174561	0	0	17.6542	0	0	1.07309	XLOC_373843	0	0	71.0707	0	0	3.02594
XLOC_174564	0	0	22.6701	0	0	0	XLOC_373840	0	0	95.8873	0	0	13.486
XLOC_174565	39.5409	1.11325	1.7719	0.355052	0.342496	0.24805	XLOC_373838	26.4411	0.811059	1.67788	0	0.408896	0
XLOC_174868	2.7834	0	0	0	0	0	XLOC_286775	3.17521	0	0	0	0	0
XLOC_174872	0	0	0	0	0.853088	0.373064	XLOC_286778	0	0	0	0	0.817622	0
XLOC_175006	0.265314	11.4089	2.15	0.548928	12.6966	9.43655	XLOC_390318	1.33738	0.278883	0	0	0	0
XLOC_175007	0	0.39212	0.903139	0	0	0.285984	XLOC_390319	0.503411	0.557812	2.49565	0	0	0
XLOC_175017	0.428444	1.8108	0.877101	0	0	0.319323	XLOC_390327	0.247695	0.55285	0.317578	0	0	0
XLOC_175142	10.0036	9.43275	11.2881	19.3014	13.527	18.7734	XLOC_275616	5.56799	8.78944	7.04988	7.18513	4.43671	10.5727
XLOC_175143-641	8.80019	13.0468	8.78206	172.545	18.5495	96.0099	XLOC_275614	10.709	20.6742	20.2181	91.0755	20.8629	47.9268
XLOC_175144	10.6291	0	0	1.3505	0.363577	0.752605	XLOC_275613	10.4734	0	0	0	0	0.507859
XLOC_175613	2.90128	4.41139	5.50777	8.14948	14.7684	3.81258	XLOC_291460	1.95952	3.45771	6.01535	7.04504	12.0437	3.80617
XLOC_175628	6.50358	3.0317	17.7045	0	1.13605	5.30309	XLOC_291453	5.47067	4.4984	4.51848	0	1.68946	4.47434
XLOC_175921	0.886238	4.8425	9.29644	1.10711	2.24064	1.36471	XLOC_403570	0.843201	2.71835	3.70165	3.11248	0.479757	0
XLOC_175922	12.3177	29.4502	60.3045	7.95574	7.38144	47.5701	XLOC_403576	11.5619	25.9506	19.6433	4.7126	3.4703	147.262
XLOC_175989	1.49971	0.409238	0.784324	0.701301	0.294331	1.28228	XLOC_326680	1.67858	0.613714	0.980036	0	0.383027	0.364885
XLOC_175990	0	6.76815	0	3.21159	0	104.969	XLOC_326679	0	4.56484	0	0.402687	0.315052	109.687
XLOC_176793-645	50.2159	45.5909	37.7483	26.854	38.4971	97.8866	XLOC_311769	35.8522	48.9965	39.2549	92.1382	44.3807	136.888
XLOC_176793-646	0	0	0	0	0	0	XLOC_311770	0.263204	1.29706	0.22247	0.600782	0.274546	0.416909
XLOC_177019	0	2.56178	0.296946	0	0	33.1428	XLOC_440162-1412	0	1.55137	0	0.371407	0	37.5246
XLOC_177022	0.285639	17.7888	0	0	0.42286	225.069	XLOC_440164	0	10.0338	0	0	0	122.939
XLOC_177073	0	0.957749	0.434772	0	1.07482	0	XLOC_283956-962	0	1.13183	1.37349	0.433887	3.75847	1.92993
XLOC_177074	5.48754	101.067	20.2348	4.82021	4.67605	3.3075	XLOC_283956-963	0.3053	162.01	6.89816	0	0	3.33733
XLOC_177246-647	0.256528	1.17243	0.83163	1.77613	1.76332	2.2249	XLOC_374278	1.45254	1.62348	2.01653	2.58803	1.82	1.39625
XLOC_177255	23.3476	0	0	0	0	0	XLOC_374268	51.8041	0.773263	0.230414	0	0.25908	0.276785
XLOC_178702	0.689582	0.57135	1.44315	0	0.976396	0.647238	XLOC_373671	0	0	0	0	0	0
XLOC_178703	12.8106	1.03576	0.310366	0.53095	0.577184	7.60648	XLOC_373673	0	0	0	0	0.259276	0
XLOC_178846	3.18799	11.7515	14.5968	6.02775	14.6495	11.8329	XLOC_303843	8.28878	25.2362	30.1557	27.6393	36.1567	44.9905
XLOC_178849	5.58594	7.88867	6.96402	13.131	16.2338	26.0952	XLOC_303841	41.2117	22.6987	35.9609	47.4981	31.1277	55.9013
XLOC_178851	0	0	0.386319	0	0.798341	0	XLOC_303839	0	0	1.27231	0	2.12266	0
XLOC_179568	1.45685	1.2538	1.04204	1.50381	1.32004	0.562127	XLOC_226246	3.33162	4.68202	8.8969	11.1799	6.57592	8.39692
XLOC_179574	35.7303	49.9336	44.1083	76.8522	57.4993	31.5545	XLOC_226242	46.1445	49.3793	34.5129	69.6463	47.8634	35.8467
XLOC_180311	8.35774	2.99218	3.57036	3.47163	4.30431	3.11389	XLOC_323883	10.8137	4.17461	6.61456	11.8115	8.5216	5.08671
XLOC_180313	0	0	0	0	0	0	XLOC_323882	0.313107	0	0	0	0.457678	0.245349
XLOC_180617	0	0	0	0	0	0	XLOC_212129	0	0	0	0	0	0
XLOC_180620	7.65585	9.75333	12.7418	57.812	19.2882	12.7259	XLOC_212126	9.79159	9.32714	13.1247	26.1262	13.9767	16.5942
XLOC_180625	7.0308	11.8654	10.3719	21.7632	12.204	13.8508	XLOC_212120	3.75923	10.7627	3.56798	30.2399	11.8208	10.3756
XLOC_181212	4.10688	5.63367	7.24338	7.78179	8.11074	5.53967	XLOC_279422	2.46297	4.29831	3.53999	5.19618	5.22845	3.52629
XLOC_181213	0	0	0	0	0	0	XLOC_279421	0	0	0	0	0	0.332135
XLOC_181535	12.405	14.3697	16.0784	37.1019	8.11812	13.255	XLOC_195610	46.1675	47.1839	39.1446	163.134	37.7748	51.4452
XLOC_181542	7.02271	8.73159	13.572	14.3348	5.17623	33.5703	XLOC_195616	10.3423	1.36734	2.62206	9.90873	3.29112	12.6701
XLOC_181741	6.35066	7.94421	10.0297	12.8288	10.2466	11.9411	XLOC_361303	6.34638	11.2762	8.32843	24.1055	12.1275	12.2964
XLOC_181742	5.33194	1.12169	1.2726	4.71365	2.23457	0.534529	XLOC_361301	2.38751	1.01062	0.932462	4.09849	1.29488	0.888869
XLOC_182133	10.7647	7.23021	7.32639	13.1455	13.1579	6.09467	XLOC_313227	16.3688	6.19581	7.49406	13.3905	8.45694	8.43255
XLOC_182143	1.80232	2.57894	4.28167	2.6821	2.72382	1.22788	XLOC_313238	2.05068	4.50089	5.58767	5.57401	4.47044	4.91095
XLOC_182461	25.2213	104.249	23.331	137.563	63.2453	331.147	XLOC_240670	13.8443	47.9342	10.5243	27.0138	13.0249	69.0963
XLOC_182473	1.69657	1.77401	2.12084	1.50695	2.06586	0.867488	XLOC_240666	1.67891	2.9247	3.84895	3.83444	3.92709	1.42075
XLOC_182740	4.59418	9.5005	7.34054	22.6162	13.3627	27.1152	XLOC_271356	4.27473	9.24953	7.68161	24.5399	8.79671	54.9413
XLOC_182741	0.9024	1.04876	1.28816	6.96244	2.47623	1.25132	XLOC_271354	1.47077	2.05065	2.41478	10.0862	3.74709	1.39138
XLOC_182995	4.37905	2.25351	1.6363	6.96151	3.37957	2.24542	XLOC_372430	8.91992	1.72684	0	2.69482	2.02947	2.39369
XLOC_183012	5.05369	3.21054	2.69566	0.654369	4.9062	2.55043	XLOC_372417	3.71363	8.88848	29.8953	6.63771	4.88494	3.63629
XLOC_183015	20.6427	4.2503	2.34942	3.31044	3.27511	5.45757	XLOC_372416	35.9891	5.62243	3.74475	17.9688	2.42739	4.525
XLOC_183212	0	0	0.25594	0	3.74456	0.379802	XLOC_339671	0	0.50333	0.467559	0	6.03127	0.356995
XLOC_183213	2.99956	4.16633	4.9448	10.5835	7.54817	3.43377	XLOC_339670	3.29048	3.53732	3.95753	7.95364	5.31786	1.61827
XLOC_183231	2.71774	9.10562	2.80504	0	1.19251	27.1093	XLOC_339648	4.39398	10.4488	3.48775	0	0.424528	22.4812
XLOC_183233	2.69972	5.95488	24.3089	0	8.73686	5.09456	XLOC_339647	1.20948	3.74192	6.62443	0	6.29639	7.00747
XLOC_183234	0.714913	0.557839	0.279802	0.884613	4.15288	0.584169	XLOC_339642	0	0	0	0	0	0
XLOC_183842	3.94919	2.52737	3.61679	3.68777	4.86605	1.53703	XLOC_339436	4.01299	4.70901	6.38184	4.73512	6.94825	1.58911
XLOC_183844	0.902344	1.16532	0.640769	0.360525	2.99804	1.29723	XLOC_339448	6.17943	7.69362	5.6387	6.02891	8.19171	5.49207
XLOC_183868-669	3.21003	34.4275	43.7193	115.316	63.3998	16.2956	XLOC_381173-1229	2.88832	21.7249	29.856	47.981	73.2478	24.0906
XLOC_183868-670	3.21003	34.4275	43.7193	115.316	63.3998	16.2956	XLOC_381173-1230	2.88832	21.7249	29.856	47.981	73.2478	24.0906
XLOC_184202	0	0.797933	0	0	0	1.15794	XLOC_386532	2.05757	1.38439	3.28636	0.291349	1.00636	2.3783
XLOC_184203	0.375045	0	0	0	0	0	XLOC_386536	0	0	0	0	0	0
XLOC_184212	3.95912	3.89007	2.42262	1.16276	2.5314	2.97609	XLOC_429918	14.6511	3.04236	3.37986	3.16305	3.5215	4.84543
XLOC_184220-671	57.3835	0	0	0	0	0	XLOC_429906-1388	43.6821	0.282358	0	0.317316	0	0.750471
XLOC_184220-672	57.3835	0	0	0	0	0	XLOC_429906-1387	43.6821	0.282358	0	0.317316	0	0.750471
XLOC_184584	2.30449	3.00954	4.32448	0.385255	1.05968	1.01717	XLOC_431366	3.81119	5.76699	4.71543	1.55182	3.15628	4.63656
XLOC_184587	4.73271	6.96341	8.83456	10.9827	8.55415	4.37143	XLOC_431363	4.9672	7.00816	6.63094	6.76268	9.44707	5.9207
XLOC_184593	5.06071	7.14338	6.03586	22.7812	7.64516	12.559	XLOC_431360	16.3542	15.2196	10.158	33.2519	15.844	48.0462
XLOC_184645	1.44646	2.77701	3.91423	0	1.29662	2.3907	XLOC_393494	1.15273	1.97717	1.6897	0.804542	0.992775	1.64993
XLOC_184655	8.59584	55.1047	105.882	18.2237	105.443	17.8463	XLOC_393490	3.57262	24.793	50.6807	5.43395	36.8501	10.5552
XLOC_185527	4.98823	35.0081	28.1455	8.84575	46.8512	12.8012	XLOC_223736	5.90535	4.34307	9.25814	2.09549	2.89072	2.30599
XLOC_185530	6.00117	11.0672	12.1481	36.8527	18.7771	15.0521	XLOC_223743	13.2232	18.436	23.3523	25.6631	20.7966	17.4066
XLOC_186149	0.247824	0	0	0.626513	0	0.451359	XLOC_351267	0	0	0	0.317399	0	0
XLOC_186150	3.64068	6.71226	6.33512	7.75259	3.99277	8.44815	XLOC_351268	7.11786	19.5858	32.1867	17.5924	14.7406	7.64962
XLOC_186151	2.90299	3.06353	4.769	5.12194	6.04852	6.43965	XLOC_351275	2.28283	1.88038	2.34526	2.49376	2.9437	5.88372
XLOC_186397-673	3.90271	16.7336	13.704	2.96159	10.4009	14.9902	XLOC_258648	11.1154	32.9969	38.2743	4.33883	26.946	15.7107
XLOC_186397-674	4.27555	5.71428	2.56972	13.8376	6.20305	6.167	XLOC_258646	5.52406	6.96896	3.7473	7.4703	3.60772	4.20784
XLOC_186588	0.596166	6.15153	12.9331	0.261243	0	1.19544	XLOC_242386	3.65797	6.41851	5.412	28.263	5.61399	8.06634
XLOC_186596	6.46008	3.68974	3.35901	0.963422	2.87897	2.61145	XLOC_242373	8.81902	5.46161	3.43339	3.61673	5.38516	3.81439
XLOC_186826	13.0476	4.2027	11.6493	17.3473	5.42621	7.61296	XLOC_407235	8.15082	3.15878	4.70464	14.6386	3.2325	3.98216
XLOC_186832	6.95864	7.59488	10.6304	45.512	8.29086	15.3498	XLOC_407249	9.43242	8.86179	9.99553	51.5599	8.40535	8.18581
XLOC_187056	0.414757	0.583949	0.304292	0	0	0	XLOC_238425-812	1.8854	0	0	0	0	0
XLOC_187057-675	27.9413	5.22362	4.55773	10.8315	13.6042	13.3301	XLOC_238425-813	23.2127	9.17238	8.27286	10.8759	17.5018	16.7977
XLOC_188527	8.65407	5.27879	6.49117	9.03517	9.60371	5.36673	XLOC_390356	5.47469	2.60604	2.43558	8.10212	3.32874	4.54835
XLOC_188533	2.21014	739.803	1.63367	1.07975	11.3621	29348.4	XLOC_390379	0.816254	751.072	3.09034	7.81305	9.40861	30038.8
XLOC_188854-681	36.3166	0.669981	0.527412	0.773743	0.292652	0.528559	XLOC_291044	102.501	6.41971	4.23106	3.96725	3.1361	32.1188
XLOC_188854-682	0	0	0	0	0	0	XLOC_291045	0	1.02658	4.28769	0	0	0
XLOC_189017	4.45744	7.11886	4.96485	7.7762	26.7465	10.7351	XLOC_239277	14.1597	14.6925	10.1051	5.38755	29.2488	65.4918
XLOC_189024	5.78848	7.52245	12.6834	30.2369	26.5496	9.89001	XLOC_239287	1.68805	3.37021	4.10858	7.15366	5.35732	4.23265
XLOC_189306	0	3.98316	5.65974	0	7.57566	1.58488	XLOC_231886	0.236923	6.94793	8.32793	0.31455	12.5548	5.21966
XLOC_189309	1.56195	4.67897	3.92063	46.0682	6.40276	2.12396	XLOC_231884	2.28396	6.49035	3.26351	16.9219	4.35521	2.09056
XLOC_189405	1.13523	0	0	0.349695	0	0	XLOC_361807	2.55984	0	0	0	0	0
XLOC_189407	1.84937	0.68692	0.901555	5.3477	0.728493	1.92136	XLOC_361803	5.26788	1.85371	2.71317	12.9214	2.66713	1.5199
XLOC_189447	7.11581	0.972245	1.08462	0.351223	2.4424	0.973365	XLOC_201815	6.91972	2.04835	1.53853	1.66112	3.43673	6.68026
XLOC_189454	1.76623	3.84487	3.01897	2.88394	4.45105	2.30621	XLOC_201820	3.55979	5.49351	6.77553	6.01269	7.23943	4.35076
XLOC_189740	5.96823	4.40965	2.67579	15.5013	4.90465	5.85995	XLOC_443322	6.36267	5.14546	2.55041	10.9223	5.02772	4.05984
XLOC_189744	1.57418	23.9777	55.5281	3.35179	40.5415	4.88831	XLOC_443320	0	5.70486	13.2537	0	20.3669	0
XLOC_189746	2.98987	1.71472	3.58572	2.08072	2.65469	1.67519	XLOC_443318	2.8383	1.52668	2.36719	2.71987	1.97559	1.20139
XLOC_189752	3.94641	4.36543	8.16499	8.55947	5.46479	5.63626	XLOC_443315	2.55518	3.18929	3.80307	11.4621	4.4775	8.03791
XLOC_190468	10.0417	6.86976	6.09533	2.0977	4.47864	9.82885	XLOC_237395	12.5084	8.7464	6.03163	1.0081	4.29043	7.11703
XLOC_190479-683	11.1796	15.7841	11.7085	51.3162	12.7865	50.0761	XLOC_237387-810	20.9346	21.5031	15.2611	47.9968	18.5057	61.8151
XLOC_190479-684	0.402388	0.295216	0.270652	0	0	1.00656	XLOC_237387-811	0.390839	0	0.458602	0.883374	0	0.980797
XLOC_191277-685	8.00818	62.5421	27.9184	3.65566	39.6457	518.279	XLOC_330230-1108	21.3436	43.1892	10.6104	2.20351	25.8104	42.2223
XLOC_191277-686	8.00818	62.5421	27.9184	3.65566	39.6457	518.279	XLOC_330230-1107	1.28232	4.83067	8.02797	0.935307	7.23715	1.894
XLOC_191477	19.4753	27.459	52.6406	34.4148	37.8349	20.4924	XLOC_311436	8.42363	9.49235	24.806	9.27008	16.8051	5.32697
XLOC_191479	0.881209	2.05706	2.42378	162.828	2.24866	1.41954	XLOC_311432	0.490944	1.48988	1.10211	64.2655	1.10857	0.652475
XLOC_191481	0.597695	0	0	0	0	0	XLOC_311430	0.631827	0	0	0	0	0
XLOC_191873	15.7351	8.16561	8.62461	0	3.15711	5.23879	XLOC_236779	12.4474	8.62368	6.67078	0	1.07961	4.0624
XLOC_191883	1.11377	4.55277	6.48059	5.02295	13.6467	1.79142	XLOC_236782	7.82776	13.1259	15.4691	17.4689	38.0765	9.79654
XLOC_191904	14.5065	2.71839	3.13556	0.31412	0.647712	1.71001	XLOC_236789	22.4346	3.45107	2.64463	2.25262	2.30344	4.49541
XLOC_192004	0	0	0	0.298965	0	0	XLOC_334463	0	0.397448	0.658529	0.451167	1.43827	0
XLOC_192013	39.1528	201.993	148.177	720.845	216.68	386.166	XLOC_334462	67.844	293.017	217.716	1246.57	294.249	537.563
XLOC_192789	22.174	48.2076	54.7888	39.8376	52.2368	46.3088	XLOC_407515	16.8041	20.7777	44.5892	20.8418	36.3306	17.1155
XLOC_192795	0.286499	0	0	0	0	0	XLOC_407508	0	0	0	0	0	0
XLOC_193333	55.6634	1.60926	1.82288	11.3133	2.5447	1.70256	XLOC_332183	45.2932	0	0	0	0	0
XLOC_193336	2.50099	0.722058	0.245017	0.278051	0	0	XLOC_332186	7.97621	0	0	0	0	0.320066
XLOC_193906	0.508344	232.143	1.04724	0	6.80987	8655.14	XLOC_204429	2.15063	206.012	0.753785	0.275941	2.87159	7488.46
XLOC_193909	0	131.824	0	0.335455	3.40963	3174.1	XLOC_204425	0	6.63094	0.428325	0	0.96496	361.078
XLOC_194532	0.460097	0.264409	0	0	0	0	XLOC_235319	0.577321	0	0	0	0.320664	0
XLOC_194535	16.0209	7.08986	4.32919	0	19.1009	14.2632	XLOC_235332	11.1831	9.62202	4.12022	5.07484	25.6905	30.6257
XLOC_195125	0.754375	7.78707	4.1346	1.80238	20.4556	15.0932	XLOC_435843	1.34065	28.1371	11.3928	6.48185	31.568	24.8203
XLOC_195128	2.58984	5.02882	7.2133	0.649683	5.71777	2.44284	XLOC_435842	1.22428	4.73019	4.46853	0.692514	7.40246	3.34101
XLOC_195239	0.390715	68.6676	1.14641	0.54214	2.09218	145.329	XLOC_286747	1.94278	18.1431	1.52438	1.64705	3.5869	21.9389
XLOC_195244	3.55085	9.43738	11.2531	5.98311	10.9706	4.17092	XLOC_286753	3.05524	5.54907	7.36008	6.95287	12.949	3.51879
XLOC_195421	24.2724	22.2254	33.5636	37.241	27.4573	26.8561	XLOC_360620	79.4641	115.25	147.455	89.2013	95.0041	149.847
XLOC_195422	0.421879	0	0	0	0	0	XLOC_360611	0	0	0	0.636234	0	0
XLOC_195943	13.0162	55.4088	70.0682	7.8819	40.5214	29.5389	XLOC_374988	0	0.677568	0.972734	0	0.88136	0
XLOC_195944	8.2965	13.5575	6.11645	0	0.220923	0.872729	XLOC_374989	3.86839	1.34763	22.2334	1.18494	0.445343	0.435619
XLOC_196607	30.672	6.67466	1.26606	0.668087	7.87305	2.52718	XLOC_324992	17.1225	13.7072	6.98516	1.32196	17.0461	3.09116
XLOC_196608	4.90283	9.50544	10.8685	14.4816	12.3384	4.48728	XLOC_324994-1095	0.270867	4.17816	0.911867	0	0	1.11517
XLOC_196613	14.8153	20.347	18.8668	29.172	22.2776	28.0058	XLOC_324998	63.4486	90.9875	78.72	170.983	84.4133	106.352
XLOC_197595	1.27031	0.221333	0.583598	1.10665	1.00414	0	XLOC_229853	0	0	0	0.489569	0	0
XLOC_197599	2.75211	2.63869	4.67751	0.684054	7.46535	3.08659	XLOC_229846	2.59726	7.01761	8.55641	6.97537	7.19897	3.36537
XLOC_197977	2.40881	12.3586	27.57	51.2416	24.9132	5.4772	XLOC_323524	7.81015	27.5458	27.1743	214.754	36.7419	16.3566
XLOC_197987	1.64466	19.0905	60.8249	5.06266	12.7679	5.68584	XLOC_323528-1086	6.56354	41.927	61.4115	11.392	125.721	31.5921
XLOC_199098	0	0	3.17862	0	0	0	XLOC_305944	0	0	3.44196	0	0	0
XLOC_199104	0	0	10.3993	0	0	0	XLOC_305931	0	0	3.70453	0	0	0
XLOC_199933	3.11743	5.87047	7.02621	3.28408	6.41862	2.89666	XLOC_309618	1.90913	2.22002	2.9752	3.78826	3.50429	2.79066
XLOC_199936	3.71104	17.1539	55.7605	5.69748	26.2351	16.1689	XLOC_309615	3.71379	9.2905	26.7214	1.5628	17.5381	3.79891
XLOC_200065	1.54441	0.523251	0.738103	0.425626	0.408255	1.30387	XLOC_411987	0.910363	0	0.22179	0.624951	0.704132	0.375136
XLOC_200071	3.4726	3.08656	3.24878	1.21292	3.16749	7.0389	XLOC_411994	5.69391	11.1879	10.9275	18.4168	6.36012	12.3669
XLOC_201188	1.74582	17.6352	348.206	0.368636	0.315272	1.39757	XLOC_295198	0	16.0673	98.0128	0	0.222888	1.62804
XLOC_201189	0	6.13978	62.6352	0	0	0.761339	XLOC_295197	0	5.41138	24.8342	0	0	0.748753
XLOC_201652	1.17171	1.28082	2.00658	5.03411	2.40969	1.65261	XLOC_341215	2.65144	4.74374	4.09952	9.99073	3.51981	6.72518
XLOC_201658	0	2.34752	7.48476	0	0	0	XLOC_341205-1138	0	1.71544	4.39851	0	0	0
XLOC_201659	6.13024	10.3013	19.8517	9.6505	11.2635	15.6388	XLOC_341204	6.17694	5.79239	12.0295	6.39656	11.547	7.5416
XLOC_201933	2.32816	1.96141	1.18227	12.2784	0.950082	2.87668	XLOC_241179	3.31392	4.45636	3.46826	27.7157	4.15587	10.1642
XLOC_201934	4.00565	1.60682	1.35209	11.1202	1.07662	10.6685	XLOC_241177	6.86728	3.08149	2.4766	7.70112	1.931	8.23853
XLOC_201936	3.1758	6.21963	5.2892	10.2072	3.85142	14.389	XLOC_241169	3.21983	4.46614	2.12297	6.8174	2.64747	4.03193
XLOC_202530	0	0	0	1.3373	0.88108	2.1165	XLOC_248768	0	0	0.243392	9.00983	0.802269	0.611373
XLOC_202532	2.57063	3.19541	2.56422	0.909416	5.55866	5.0325	XLOC_248773	2.98088	3.47857	5.04268	3.21342	7.75387	1.00757
XLOC_203805	2.01866	3.34747	4.02019	1.95421	4.11677	1.82182	XLOC_283254	2.89489	6.43971	8.56731	7.46369	9.35338	3.47774
XLOC_203809	1.1975	0.739153	0.544439	2.73688	0.80318	1.67546	XLOC_283252	1.87464	0.963406	1.38819	5.84821	1.7712	1.04366
XLOC_204382	6.17228	2.87712	2.89477	5.53682	3.65148	4.34521	XLOC_403096	3.87275	0.817274	0.67329	0.611819	0.384398	1.22402
XLOC_204399-721	5.23776	0	0	0	0	0	XLOC_403080	3.16637	0	0	0	0	0
XLOC_204399-722	1.98943	7.49746	9.74055	5.44031	43.562	6.44576	XLOC_403083	1.08681	5.69052	7.84348	8.88973	51.0299	5.79045
XLOC_205786	1.48375	3.8988	3.26959	6.85937	2.31405	2.18767	XLOC_273689	0.779171	3.00844	2.0936	3.86655	1.46733	2.75269
XLOC_205789	63.3965	137.833	195.754	86.9216	216.554	146.24	XLOC_273682	36.0859	87.8191	73.5812	130.611	120.494	115.122
XLOC_205806	0	2.26871	0.53434	0	0	0	XLOC_459620	0	0.708755	0.496187	0	0	0
XLOC_205807	39.7021	42.0623	32.3143	43.7098	41.2332	44.3716	XLOC_459619	47.8458	58.3891	55.4197	64.2687	58.5851	58.4676
XLOC_205811-727	3.79429	0	0.857957	0	0.529961	4.5027	XLOC_459615-1458	0.75092	0.324772	0.668355	0	1.71911	0
XLOC_205811-728	3.79429	0	0.857957	0	0.529961	4.5027	XLOC_459615-1459	0.295087	0.655711	1.57594	0	1.16539	0
XLOC_206960	9.63771	11.9428	10.5956	20.6813	16.1775	13.2477	XLOC_248433	1.12894	1.96799	0.938785	1.67614	1.13593	0.741379
XLOC_206966	7.15956	0.653414	1.86694	5.4303	0.524863	0.31066	XLOC_248438	15.569	9.91201	10.9177	200.456	19.1484	7.61549
XLOC_207020	4.90574	10.3577	6.84221	5.95024	9.96304	8.81763	XLOC_225475	4.36618	4.34536	3.91014	4.83526	6.05979	4.75508
XLOC_207022	19.4538	1.06738	0.283062	0	0.231917	4.23623	XLOC_225477	10.2325	0.464823	0	0	0	2.2612
XLOC_207582	22.8711	33.2224	29.759	41.9015	27.8207	53.5588	XLOC_371059	22.111	45.6554	54.7314	68.1476	57.4425	69.0837
XLOC_207584	17.0941	4.7506	7.50152	16.5692	6.99074	6.22055	XLOC_371057	18.2892	12.2296	6.76128	71.7498	49.0568	18.612
XLOC_207594	1.37113	61.395	27.8501	17.2479	26.9217	368.178	XLOC_371051	3.71902	18.0254	8.85361	144.19	36.7413	26.7312
XLOC_208349	0	0	0	0	0	0	XLOC_357457	0	0	0	0	0	0
XLOC_208354	1.37271	1.12599	5.75405	0	0	0	XLOC_357453	0	0	1.08436	0	0	0.292014
XLOC_208618	4.83241	11.9965	21.2163	7.69462	20.6954	6.86971	XLOC_423671-1366	9.89378	19.9693	15.9673	15.2695	37.6542	14.4885
XLOC_208619	1.20877	1.90609	2.86573	12.1809	2.21788	2.72775	XLOC_423671-1365	1.1011	2.45918	1.8991	6.35936	1.89461	1.53538
XLOC_210274	3.65422	6.72558	7.62733	15.202	5.45339	9.13355	XLOC_463141	3.61137	5.39958	7.01872	19.7465	4.9779	5.32897
XLOC_210280	0.508769	0	0	0	0	0	XLOC_463136	1.04242	0	0	0.80046	0	0.483198
XLOC_210282	7.86654	7.49447	9.6215	12.7026	11.8445	4.17498	XLOC_463135	8.19988	7.33274	9.14523	13.1866	11.5109	5.88121
XLOC_210575	0.502385	1.20907	0.735772	2.70046	1.75674	2.54693	XLOC_335699	0.250831	1.64392	2.32642	0	1.4559	1.76467
XLOC_210582	9.92323	3.59133	7.59185	4.40293	17.9086	6.035	XLOC_335705	7.79509	1.96415	2.91153	0.956925	3.49238	2.35679
XLOC_212708	3.83529	0	0	0	0	0	XLOC_240711	7.06484	0	0	0	0	0
XLOC_212710	1.79314	0	0.287793	0	0.301804	0	XLOC_240715	0	0.3875	0.264218	0	0	0
XLOC_212932	0.32059	17.8974	1.15278	6.02036	21.7805	239.656	XLOC_322995	0.757309	58.8095	1.45228	8.1214	8.18636	847.299
XLOC_212935	16.2701	15.5219	16.6115	9.92528	15.0499	4.32703	XLOC_322992	18.4664	29.3257	47.8171	46.2532	27.982	27.4102
XLOC_212945	2.22563	3.83728	3.74599	6.4731	7.40497	1.44337	XLOC_322989	7.54919	7.78234	12.0299	19.3586	10.0947	10.1901
XLOC_213524	12.9133	17.0637	14.0008	15.0246	19.3386	18.184	XLOC_465183	7.78251	12.343	10.5159	21.8225	9.71641	10.7416
XLOC_213528	2.22675	7.21331	6.15762	9.40842	7.41225	7.49384	XLOC_465159	3.89455	8.1212	13.8013	8.18082	9.13203	8.24417
XLOC_214872	4.15864	12.7505	11.5847	14.707	10.2916	27.271	XLOC_224103	1.87648	2.39941	3.52176	4.04607	3.57552	1.70511
XLOC_214878	0	0.799714	2.14067	0	0	0	XLOC_224112	8.89774	0	0	0.482632	0	0.333577
XLOC_215516	22.1349	31.2077	30.4398	138.461	37.5678	30.9059	XLOC_352030-1174	18.2329	29.0968	39.0427	88.6424	39.8657	19.206
XLOC_215517	2.07038	4.80502	1.41926	0	1.08307	1.70188	XLOC_352031	2.42467	1.95237	2.53317	0.625627	1.29518	2.58765
XLOC_215519	3.78639	1.24545	0.829076	3.32652	0.328384	0.781628	XLOC_352035	4.4054	0	0.256305	0.764677	0	0
XLOC_215521	3.519	0.276049	1.27196	5.96568	1.15673	3.23762	XLOC_352036	0	0	0	1.55669	0	0
XLOC_215555	37.5516	0.791006	0	0	0	0.393742	XLOC_348189	25.3603	0	0	0	0	0.859564
XLOC_215559	7.06702	1.96548	1.23812	0.259985	0.618727	0.284849	XLOC_348186	7.90715	6.31634	8.18962	5.12366	7.94335	2.70084
XLOC_215563	0	0	0	0	0	0	XLOC_348180	0	0	0	0	0	0
XLOC_215570	5.05614	12.1559	15.9854	6.87722	8.60082	13.1784	XLOC_348177	3.43019	3.94284	4.49707	2.15565	4.42564	6.29986
XLOC_215576	3.97519	2.04068	2.00321	3.20471	4.84572	12.5064	XLOC_348173	3.18421	0.439342	0.404882	1.51859	1.08072	0
XLOC_217317	6.92576	22.186	15.7681	15.5109	27.2444	7.6354	XLOC_377585	1.09737	8.29033	2.61519	0.517968	5.80658	1.18534
XLOC_217326	44.8946	0	0	0	1.02481	0.540856	XLOC_377569	22.3652	0	0	0	0	0
XLOC_217989	127.537	0	0	0	0	0	XLOC_292367	58.5092	2.06981	2.18034	2.28166	2.33586	1.86696
XLOC_217990	29.0026	1.45347	2.02873	5.16972	3.47769	2.51369	XLOC_292355	32.271	1.9138	2.33677	0.535615	3.24965	3.23757
XLOC_218211	4.07586	6.25731	5.1284	1.6259	2.78208	18.5594	XLOC_455532-1447	1.18271	4.41617	6.80319	0.453966	2.68598	13.0233
XLOC_218212	21.7494	45.5508	34.8249	21.0316	25.5393	184.667	XLOC_455532-1448	22.4686	53.8564	33.0268	21.4009	21.4185	159.995
XLOC_218215	52.0001	38.0515	63.97	265.663	19.7823	117.755	XLOC_455534	8.92481	9.09695	9.11044	56.7091	6.8678	16.9169
XLOC_218780	0.520306	0.472795	0.391261	0.394386	0	0	XLOC_337522	3.2901	7.85068	5.34519	9.084	7.07317	13.2745
XLOC_218781	0	0	0.288317	0	0	0	XLOC_337524	0.385997	0	0	0	0	0
XLOC_219475	5.74969	21.3475	9.62075	1051.18	122.724	21.9118	XLOC_428443	0.578155	1.34423	0.596358	56.5308	9.81299	1.84199
XLOC_219476-773	12.7559	14.4627	15.5711	10.7369	15.5158	10.5249	XLOC_428444-1377	10.5047	12.6995	10.2997	10.9057	10.874	6.58628
XLOC_219476-774	10.7066	4.13758	3.76994	7.99513	5.71343	15.6488	XLOC_428444-1378	9.83837	7.64782	8.91668	15.0086	13.89	5.79394
XLOC_219491	6.92969	7.97475	5.03194	45.8563	12.1605	43.0378	XLOC_428449	8.21967	8.6786	4.94338	23.3229	9.70595	45.5449
XLOC_219615	21.5041	4.72636	22.937	9.63352	6.65757	7.54417	XLOC_327831	26.0127	7.43424	29.9666	9.54936	6.09068	6.52496
XLOC_219621	5.87552	5.81661	7.56951	10.9124	4.4516	5.71701	XLOC_327824	5.15394	6.32885	6.77137	36.0135	6.05518	6.2478
XLOC_219821	5.24203	9.68739	22.3265	4.67323	19.6135	4.55428	XLOC_324411	0.390261	4.73028	12.2387	0.736625	5.60124	0.758131
XLOC_219826	5.4962	3.7995	3.07684	13.0379	4.27152	12.1421	XLOC_324417	3.988	3.10184	3.26475	8.04919	1.53086	7.06076
XLOC_219827	1.53967	17.9052	12.7978	8.03038	14.1617	2.78718	XLOC_324418	1.41394	16.1763	6.27951	1.30145	3.30804	1.49394
XLOC_220006-775	0.7971	0	0.320338	0	0	0	XLOC_463473	0.508889	0	0.436051	0	0	0
XLOC_220006-776	0	4.26681	10.442	0	20.8514	1.6921	XLOC_463474	0.308306	6.43451	12.3852	1.23667	17.2219	7.07217
XLOC_220110	5.62827	7.42891	5.8701	15.9522	7.86941	17.2697	XLOC_384719	4.40571	10.5084	6.06221	14.0669	7.75582	28.6239
XLOC_220115	0.393238	0	0	0	0	0	XLOC_384737	0	0	0	0	0	0.419179
XLOC_220473	3.39509	2.98055	3.72883	3.02744	4.52652	2.27381	XLOC_445595-1423	7.05332	4.32144	4.96348	15.2441	9.68758	9.36427
XLOC_220478	2.63111	0	0	0.686223	0	0	XLOC_445601	1.81226	0	0	1.26613	0	0
XLOC_221218-779	4.08858	3.47967	5.58223	6.96543	5.26184	6.14152	XLOC_250669-864	5.17877	10.2293	15.5801	6.0703	10.0417	12.1232
XLOC_221219	5.32908	17.7467	28.0474	9.14016	28.6856	7.99838	XLOC_250669-865	6.07611	20.9766	30.2057	10.3516	31.4662	14.1231
XLOC_221231	0	1.79676	3.66188	0.521989	2.70776	0.235165	XLOC_250652	0	0.863105	1.80275	0	1.12202	0.228896
XLOC_221235	7.56352	7.49996	7.40996	21.9151	9.16073	7.48912	XLOC_250648	5.68747	7.315	6.3273	20.2701	7.56621	6.3052
XLOC_221571	1.88452	2.31936	2.94191	9.90432	4.37764	8.79482	XLOC_404189	1.54909	2.58672	2.11296	7.66673	1.63679	6.44553
XLOC_221574	3.22949	4.77279	13.4563	7.05516	13.9216	9.52563	XLOC_404183	3.83605	0.895505	2.38694	3.26615	1.85057	1.30869
XLOC_222095	2.64824	8.51709	11.4882	9.75995	6.95409	4.59957	XLOC_229948	3.83024	4.7804	10.4798	12.9374	5.2193	1.60459
XLOC_222100	16.115	28.1272	34.9689	18.4427	43.1156	51.1903	XLOC_229944	11.7363	22.1493	26.2427	10.3985	23.841	25.8681
XLOC_225039	3.3355	7.62199	13.5306	11.7983	6.98851	9.09859	XLOC_249396	2.66749	7.77392	13.504	4.6808	6.09212	8.39278
XLOC_225044	0	3.02364	5.72589	0.249465	9.4567	2.92517	XLOC_249394	0	1.3282	1.37337	0	15.1019	3.92658
XLOC_225195	5.62795	4.93943	3.47108	16.5012	5.21539	5.95584	XLOC_302291	3.82284	1.5859	2.36117	10.4599	3.38331	1.97316
XLOC_225202	0.924447	0.782984	0	0	16.815	2.11666	XLOC_302283	0.631891	0.772524	0	0	13.7073	1.39526
XLOC_225897	5.10815	4.83542	3.06246	10.6638	2.10481	16.7601	XLOC_400670	8.27386	14.6241	11.6246	49.2728	10.7714	57.0796
XLOC_225900	4.6941	3.21918	3.21392	13.1052	4.29798	9.34654	XLOC_400672	4.53454	7.08086	5.09894	21.3312	8.07563	9.44837
XLOC_228040	0.658316	8.57995	3.8938	0	13.4195	3.75911	XLOC_265030	0.846284	6.73929	5.40259	0	5.116	3.65582
XLOC_228063-790	3.03189	1.98129	2.56076	4.59106	2.9309	2.10116	XLOC_265042	3.64013	2.20182	2.44497	2.23806	2.32125	1.83922
XLOC_228479	0.67825	0	0	0	0	0	XLOC_346757	0	0	0	0	0	1.06537
XLOC_228481	1.48163	0	0	0	0	0.329712	XLOC_346760	0.91929	0	0	0	0.328334	0
XLOC_228602	5.80705	4.15358	3.98844	2.71543	9.46785	3.54576	XLOC_455311	6.58444	4.90656	2.91905	6.21113	9.43615	4.91944
XLOC_228604	1.5675	1.74584	2.56475	1.12235	0.871549	1.2857	XLOC_455310	1.50529	1.36134	1.73563	1.49108	0.264218	1.01301
XLOC_228750	0.933386	3.0152	7.76092	0.763949	6.70232	3.1212	XLOC_287301	1.03051	5.94474	13.8232	2.79698	12.3011	2.59548
XLOC_228751	2.18958	7.11668	6.45093	0	8.50741	19.582	XLOC_287302	1.49704	6.49951	9.41585	0.586395	8.12377	2.33268
XLOC_229863	54.5184	390.034	283.407	169.602	416.868	387.324	XLOC_374086	130.043	932.246	786.662	558.874	1140.68	1137.91
XLOC_229868	0	4.77032	0	0	0.231247	76.9506	XLOC_374096	0	18.7744	0	0	0.545205	262.228
XLOC_230809	1.58804	1.82704	3.22556	1.65006	4.12572	0.23701	XLOC_348319	0	2.44471	2.69595	0.864861	4.1803	7.22257
XLOC_230811	4.12472	4.32009	7.03896	9.95138	5.01368	2.76809	XLOC_348314	6.06682	6.23853	6.53892	26.2006	7.96373	6.88411
XLOC_230813	0	3.20674	6.87492	2.67652	3.47834	0.611453	XLOC_348312	1.11852	11.0696	16.4688	14.4861	14.9847	4.50699
XLOC_230815	1.45762	0	0.766806	0.517158	1.24703	0	XLOC_348307	2.92272	0.573621	0.812299	1.13182	2.92333	0.715419
XLOC_231052	2.35949	4.71519	4.55045	7.22468	5.27128	5.72431	XLOC_265980-917	0.457585	1.82825	2.6992	2.83066	2.73895	1.91213
XLOC_231061	2.0299	0.291996	0.301863	0	0	0.358252	XLOC_265974	4.57937	0	0	0	0	0
XLOC_231062	2.0299	0.291996	0.301863	0	0	0.358252	XLOC_265973	0	0.224457	0	0	0	0
XLOC_231535	5.63168	9.78852	5.59484	7.46532	5.289	29.3264	XLOC_355402	0	0.465769	0.445864	0	0.512157	0.78086
XLOC_231536	18.1856	1.08647	0.29177	0	0.64735	0.840225	XLOC_355404	11.2409	0.573241	0	0.403658	0.272277	5.28458
XLOC_231830	0	0	0.277522	0	0	0	XLOC_364418	2.67075	2.14978	3.74885	2.04376	1.0359	3.33807
XLOC_231831	0	0	1.37988	0	0.316141	0	XLOC_364417	0	0	0.756526	0	0	0
XLOC_231836	11.7373	9.0455	9.07956	34.0327	12.524	7.39258	XLOC_364415	5.54679	5.02013	4.34121	17.8103	6.59089	3.86635
XLOC_232313	3.7825	17.4797	7.67431	11.6242	23.8423	36.2101	XLOC_366150	24.5632	32.3157	27.8971	86.078	55.1434	101.039
XLOC_232317	0	0	0	0	0	0	XLOC_366166	0	0	0	0	0	0
XLOC_233316	0	3.48269	3.7795	0	0	0.653465	XLOC_468130	0	0.754788	0	0	0	0
XLOC_233317	4.97228	5.31839	1.0242	0	1.12623	4.11323	XLOC_468131	5.89762	8.27487	3.28267	0.276982	2.42139	8.50591
XLOC_234259	5.13838	0.37106	1.0974	5.58977	1.18804	1.38208	XLOC_279715	2.98123	2.34649	1.99175	4.83038	6.58197	0
XLOC_234260	0.731865	1.4007	1.54796	0	5.81459	0	XLOC_279716	0	0	0	0	0	0
XLOC_234549	0	0	0	0	0	0	XLOC_437194	0	0.95487	0	0	0	2.36273
XLOC_234561	3.78266	1.5906	2.10867	0.923879	1.65899	0.598386	XLOC_437178	6.40123	3.43556	2.33473	18.3326	3.3967	7.81597
XLOC_234563	1.96538	2.63091	3.7787	12.2954	4.00445	3.26308	XLOC_437176	1.60184	1.80141	2.03473	8.62971	2.52399	1.18671
XLOC_235012	0	0	0	0	0	0	XLOC_368742	0	0	0	0	0	0
XLOC_235014	18.0018	28.912	50.4026	77.8703	37.9214	22.3221	XLOC_368744	20.4628	24.9084	33.5752	29.8263	25.1733	39.3091
XLOC_235022	3.72652	23.4075	24.5991	15.7999	26.9092	9.3159	XLOC_368748	7.31024	41.922	47.6474	13.9663	46.0778	25.3012
XLOC_235026	0.479788	2.72005	2.13103	0	0	2.35405	XLOC_368750	31.2765	2.71425	1.45523	13.2564	4.79595	5.72199
XLOC_235588	1.81837	9.5074	18.5412	59.1378	9.9475	10.1683	XLOC_350165	1.34646	9.11713	11.2346	46.9029	10.4743	7.19664
XLOC_235591	5.53095	9.49862	10.5765	11.1552	8.31504	11.8774	XLOC_350169	1.19071	6.5742	3.42636	53.3837	5.34733	10.2629
XLOC_236832	20.6627	26.9642	19.3467	89.2022	22.0205	75.0423	XLOC_260888	20.7327	28.5292	35.3854	150.943	30.7229	80.9572
XLOC_236839	0.285611	0.819319	0.543169	0	0.868574	1.06736	XLOC_260895	9.24886	30.4013	29.9108	13.7334	46.8989	20.2711
XLOC_237496	0.98414	0.800575	2.1042	1.7488	0.886683	2.516	XLOC_272166	1.87658	4.36219	5.10834	6.01076	3.56411	4.21121
XLOC_237498	1.13919	4.08486	3.73245	2.65366	10.163	2.87833	XLOC_272163	0.223323	2.45999	5.24264	1.50972	5.39888	1.76884
XLOC_237543	0	0	0	0	0	0	XLOC_273206	0	0	0	0	0	0
XLOC_237544	0	0	0	0	0	0	XLOC_273205	0	0.485808	0	0	0	0
XLOC_238818	1.18429	0.780651	0.947367	1.09183	0.971134	0	XLOC_247272	1.55227	1.51167	1.44659	1.11997	1.50833	2.20526
XLOC_239571	3.07837	18.1449	18.6107	6.96652	2.70621	8.42931	XLOC_439107	2.68133	8.55623	11.6517	0	0.527728	5.42132
XLOC_239577	7.4203	10.3784	21.0154	0.423015	8.02811	4.2506	XLOC_439112	11.6061	27.5551	38.4816	12.6076	39.4027	21.8356
XLOC_241984	0.237199	0	0	0	0	1.29246	XLOC_399533	0.419281	0.690562	0.500693	0	0.465641	0.429928
XLOC_241985	0.249167	0	0.281637	0	0	0	XLOC_399534	0	0	0.223649	0	0	0
XLOC_242996	0.357521	1.75696	1.79979	0	1.01463	1.04156	XLOC_377299	1.58398	4.32437	4.4497	0	2.74405	2.45273
XLOC_243004	21.0555	57.7283	50.0042	35.1497	69.4778	270.868	XLOC_377296	25.6999	48.8991	49.227	28.9276	63.8185	235.969
XLOC_243531	0.673798	8.43219	5.45402	0.33087	0.242719	1.58966	XLOC_394370	0	5.36256	4.05841	0	0	0.708492
XLOC_243532-828	3.85338	4.09644	5.21661	5.98693	5.18272	0.928375	XLOC_394372	6.32744	9.67447	11.6348	10.8845	13.3543	5.57215
XLOC_243532-829	1.63319	1.69143	2.87811	2.45598	2.73081	0.922204	XLOC_394373	2.69687	2.62101	4.37533	3.64904	4.31623	2.58414
XLOC_243585-830	5.37893	12.2394	11.7141	23.6387	9.62679	8.02421	XLOC_261995-904	5.94717	12.1532	13.051	16.8301	10.1836	10.7799
XLOC_243585-831	1.16961	1.13283	1.18761	0.36652	0.785748	1.08369	XLOC_261995-905	12.0232	45.6864	42.6594	1.39985	36.9457	62.2844
XLOC_244074	5.82019	6.74777	5.11605	7.83405	6.8888	4.14198	XLOC_351870	2.56323	2.13058	2.60826	5.92883	3.75627	1.577
XLOC_244080	2.05236	5.19839	5.68437	11.503	7.66396	12.0252	XLOC_351879	0.832857	4.37257	6.85329	1.83617	5.02613	3.0386
XLOC_244355	0.474132	7.52861	11.0113	1.45525	4.50164	1.04824	XLOC_433861	0.417216	5.8074	14.5256	1.55571	4.84999	1.75837
XLOC_244356	15.3645	14.3062	8.25995	21.8533	11.7607	11.6829	XLOC_433860	28.9741	37.403	24.6405	59.9231	27.1322	47.5192
XLOC_244501	2.23915	0	0	0	0	0.538206	XLOC_453398	2.1205	0	0	0	0	0
XLOC_244509	0.301969	0	0.304915	0.513322	0.659031	0.794987	XLOC_453404	0	0.611072	1.70067	1.14603	2.96776	1.34121
XLOC_244510	0	0.278273	0.833823	0	0.980062	0	XLOC_453406	0	0.835407	1.78004	0.609666	2.23353	0.983145
XLOC_245606	19.717	34.5034	21.5993	190.043	20.2574	189.89	XLOC_394591	30.747	24.7024	26.2596	72.3111	18.538	89.5433
XLOC_245607	0	0	0.604091	0	0.3079	0	XLOC_394594	0	0	0	0	0	0.580536
XLOC_248849	2.61946	0	0	0	0.26702	0	XLOC_426689	6.04672	0.310399	0.350199	0	0.245137	0
XLOC_248850	6.65756	15.0044	11.5374	11.8959	9.63091	23.588	XLOC_426688	38.2099	97.5928	53.7126	7.29803	17.9156	338.57
XLOC_249170	1.72488	2.28229	2.45106	4.12439	1.45137	4.91788	XLOC_250534	0.247963	0.619688	2.5117	2.46987	1.69212	1.98684
XLOC_249175	2.00127	9.40306	21.7506	6.51339	23.6612	9.59358	XLOC_250538	2.60438	13.4766	27.0085	14.9873	19.1473	5.90903
XLOC_249737	0	5.11079	3.35558	0	0	0.783845	XLOC_311812	0	4.81184	3.75112	0.706103	0	0
XLOC_249738	0.534828	2.80881	1.25272	2.93174	0.722425	1.71747	XLOC_311813	0.820905	2.56091	2.53506	1.17987	2.01935	1.43892
XLOC_249753	6.10124	1.96229	0.923299	14.7347	1.07274	1.50265	XLOC_311823	11.6054	1.11354	0.599256	6.68143	0.81159	1.98844
XLOC_249942	3.24571	1.30239	1.38433	2.74401	1.6712	0.998843	XLOC_372934	3.88922	1.76466	1.91207	0	2.27185	0
XLOC_249943	19.1579	36.5996	28.8326	31.5408	42.3206	14.3008	XLOC_372933	5.95382	6.47431	11.271	9.26124	8.13368	6.58786
XLOC_250340	0	0	0	0	0	0.578272	XLOC_351068	0	0	0	0	0.241015	0
XLOC_250341	80.805	448.276	313.705	524.754	501.403	828.874	XLOC_351071	141.794	895.712	574.536	1183.35	1006.26	1590.83
XLOC_250345	9.03266	2.64485	4.30782	0	0.904901	1.67913	XLOC_351077	9.85112	1.81362	4.16286	0.293151	0.408715	2.10305
XLOC_250803	5.0933	5.70991	5.65042	9.09256	3.47754	9.86524	XLOC_333732	1.15782	2.27927	1.00558	1.38897	0.879813	1.71572
XLOC_250806	0.237681	16.4043	16.2652	2.39846	9.32092	5.17518	XLOC_333730	0.288551	1.6287	1.41888	1.38927	3.57115	2.0478
XLOC_250813	0	32.7986	0	0	0.296541	53.8437	XLOC_333727	0.539496	82.9041	1.24926	0.589193	0.34012	6.858
XLOC_252012	0.398644	10.7075	0.904519	0.276942	1.03686	0	XLOC_354276	1.10065	22.916	1.15678	0	0.368893	0.808359
XLOC_252017	0.59209	1.37251	0.992007	0	0.648358	2.3018	XLOC_354273	1.97125	2.9544	2.00776	0	2.13844	4.34953
XLOC_252148	1.03354	1.21386	3.00066	0.661656	0.937986	2.2271	XLOC_284743	1.89272	1.91151	2.77034	3.80566	1.4314	4.30917
XLOC_252149	4.33272	5.33965	4.25289	8.46839	4.2355	18.3307	XLOC_284744	3.10592	5.37338	5.89775	9.84988	3.97183	17.1787
XLOC_252524	4.15855	17.5256	18.6284	7.40356	8.8302	4.61661	XLOC_259121	4.59072	10.6787	12.0344	10.8337	9.1859	2.99807
XLOC_252525	1.48424	8.93804	3.2334	0	0.96139	4.4674	XLOC_259122	2.4728	7.48067	3.95237	1.4858	0.953653	6.34258
XLOC_252882	0.316416	0	0	0	0	1.32233	XLOC_464044	0	0.266515	0	0	0	1.62799
XLOC_252883	6.01232	9.28688	11.4657	1.63514	8.99357	2.41553	XLOC_464050	3.88677	7.12923	9.06648	4.01834	6.94632	4.09633
XLOC_253145	0	0	0	0	0	0	XLOC_334524-1118	0.260559	0	0.538916	0	0	0
XLOC_253147	0.614889	1.24465	2.00736	5.88454	1.10341	18.1675	XLOC_334533	0.495792	0.735481	0.555292	1.00065	0.815871	1.84256
XLOC_254511	2.22139	2.22208	0.868761	7.83102	1.91524	0.751574	XLOC_360158	6.66455	2.84352	2.10281	6.22678	4.05776	3.26012
XLOC_254513	1.17267	2.13382	0	0	0	3.4469	XLOC_360156	1.2977	2.86464	0	0	0	0.234843
XLOC_254988	128.713	795.957	575.375	1055.52	856.702	869.594	XLOC_366878	100.908	655.975	476.591	698.794	771.997	796.575
XLOC_254989	0	12.0093	0	0	0.484592	1.11416	XLOC_366877-1197	2.59047	2.42131	1.0966	0	3.02988	1.79857
XLOC_256447	25.5755	12.2476	10.783	18.1356	6.88044	33.0098	XLOC_261907	24.4128	40.0825	29.8712	20.4953	36.7165	54.9318
XLOC_256451	8.43043	2.05801	3.61329	3.20052	3.65213	2.92827	XLOC_261906	14.1009	11.9103	6.7495	19.8507	6.52908	23.2285
XLOC_256456	18.8541	43.7652	68.5594	21.7487	87.5642	36.9207	XLOC_261904	25.6534	75.3172	126.399	71.8776	110.108	37.4213
XLOC_257490	1.38862	0.24959	0	0.54178	0.222949	0.293773	XLOC_297107	0	0.943755	0	0	0	0
XLOC_257492	0.26342	0	0	0.436737	0.224902	0	XLOC_297110	0.316841	0.354912	0.279171	1.07163	0	0.799769
XLOC_257497	7.22328	0.996636	0.556308	3.3945	0.424271	0.88904	XLOC_297115	4.9221	0.520717	0.232733	0	0	2.78096
XLOC_257835	11.1856	85.3653	24.9564	39.7846	6.67732	30.1849	XLOC_405115	18.1894	36.3589	11.3226	86.7536	25.9807	26.7452
XLOC_257838	19.4412	7.58595	4.54273	1.95748	3.44809	3.31306	XLOC_405110	15.0782	1.64982	1.60802	0.788622	1.18812	1.64092
XLOC_257841	0.463543	3.32239	2.9512	0.861631	3.67627	0.654194	XLOC_405105	2.65939	7.39414	8.26256	1.74072	6.13977	3.77436
XLOC_257935	4.00909	0.706411	1.3677	0	1.30801	0	XLOC_287722	2.00453	2.83184	3.6996	0	5.26515	1.87805
XLOC_257945	1.7745	2.36388	1.95636	5.36349	2.67528	2.77052	XLOC_287728	1.05673	1.30823	1.12599	7.68469	3.46216	0.893748
XLOC_257946	0.24077	18.1736	11.5085	0	0	0.716342	XLOC_287731	0	3.56282	4.20834	0	0.503953	0.698114
XLOC_257947	0	0.552848	0.250166	0	0	0	XLOC_287732-977	0.280698	0	0	0	0	0
XLOC_257948	0	5.20672	3.1892	0	0.565767	7.96463	XLOC_287732-978	0.632748	3.24591	1.17928	0	0.631876	2.4593
XLOC_258576	274.098	15.6417	9.80981	0.28181	3.619	21.322	XLOC_392098	420.264	8.90303	5.81053	0.376315	4.41579	18.7927
XLOC_258578	2.30744	1.30346	1.59361	0.238489	1.60633	1.08624	XLOC_392089-1259	2.67081	1.69515	1.51057	2.64437	1.73887	1.0569
XLOC_258583	35.0328	12.2072	15.4749	25.7787	14.7164	10.8023	XLOC_392086	32.145	5.48414	5.52453	8.92478	10.1077	9.0768
XLOC_260040	2.30733	1.90386	3.3811	2.24423	0.730333	13.7317	XLOC_457381	1.76411	2.2943	3.1593	2.42579	0.464537	16.2049
XLOC_260045	0	0.308748	0	0	0.830435	1.06001	XLOC_457375	2.21644	7.53434	2.87157	4.47834	3.11343	26.3844
XLOC_260068-898	8.63148	55.8813	57.41	27.0696	29.7465	36.8169	XLOC_461385-1461	21.4039	181.116	167.168	99.2539	81.2346	103.131
XLOC_260068-899	3.6954	2.13005	3.54946	3.43015	2.86108	2.99448	XLOC_461385-1462	2.89744	6.6176	8.20739	10.781	7.62382	4.5124
XLOC_260435	126.583	1.94479	0	0	0.578681	8.01014	XLOC_348269	73.3772	0	0.295018	0.575766	0	0.643615
XLOC_260438	12.927	1.53349	0	0	0	13.5283	XLOC_348266	32.7442	3.21642	0	0	0	55.3807
XLOC_260440	20.1972	36.4267	25.1956	42.7163	47.389	31.9106	XLOC_348264	32.3353	25.5314	15.2596	42.263	24.3428	22.3423
XLOC_262244	11.6025	2.97	0.45853	0	1.28448	2.06994	XLOC_397195	12.9429	2.50195	2.59363	0	0	1.94621
XLOC_262247	72.1871	595.525	405.87	717.694	660.624	732.55	XLOC_397192	107.619	751.945	588.659	696.604	829.398	942.874
XLOC_262536	0.308425	0	0	0	0	0	XLOC_393714-1270	0	0	0	0	0	0
XLOC_262537	1.49755	1.18917	2.01223	0	6.08616	0	XLOC_393714-1269	3.6387	2.23841	1.94608	0	12.9037	1.98943
XLOC_263685-911	1.49546	2.21104	2.12919	3.56717	2.06748	4.1083	XLOC_395303-1285	2.45095	3.61827	4.72618	6.18859	3.12716	6.8686
XLOC_263685-912	0.414554	0	0	0	0	0	XLOC_395301	0.594878	0	0	0	0	0
XLOC_265187	0	0	0	0	0.87363	0	XLOC_420200	0.692629	0	0	0	0	0.519597
XLOC_265189	1.67403	9.19395	4.3979	0	0.524617	0	XLOC_420199	0.911163	12.3594	2.30124	0.902044	0.28648	1.09424
XLOC_266107	13.1748	17.8903	14.9057	7.65046	12.9841	36.2484	XLOC_297002	21.7125	55.5297	40.459	17.2451	26.6422	137.374
XLOC_266109	4.0349	0	0	0.35208	0	0	XLOC_297000	11.1808	0	0.708398	0	0	0
XLOC_266113	0.840021	0.968338	1.29879	0	0.95269	4.11239	XLOC_296998	2.32019	4.28645	5.99197	1.03453	6.09515	7.03012
XLOC_266562	4.41847	6.3691	9.0648	61.5404	9.98668	5.4896	XLOC_428224	1.27716	5.51575	8.49234	9.63624	5.57766	4.95122
XLOC_266586	1.32475	2.77799	2.54138	6.97253	2.68963	3.53726	XLOC_428210-1375	0.550226	0.741277	1.81425	13.1676	0.981054	2.17928
XLOC_266587	0.552392	3.92924	0.637423	0	1.66065	38.1605	XLOC_428210-1376	0.484512	1.90409	0	0.681895	0.236584	24.8527
XLOC_266596	22.9289	17.8253	9.83928	43.3168	18.3839	26.157	XLOC_389387	12.1089	9.90825	7.64492	23.1993	10.4769	7.10035
XLOC_266597	44.1012	6.47982	3.90652	3.01574	3.34311	3.74129	XLOC_389388	37.9489	6.52703	5.59993	2.57657	2.71781	2.95975
XLOC_266620-918	12.5674	8.85824	7.55023	2.85534	9.74756	14.8256	XLOC_436359-1406	8.22239	9.985	9.89523	4.4	9.73811	59.8868
XLOC_266620-919	0	0	0	0	0	0	XLOC_436359-1407	0	0.795838	0.544812	0	0.601059	0
XLOC_269324	9.2813	9.03306	8.34207	19.3398	7.19326	7.98246	XLOC_414363	6.02395	8.295	8.48816	25.6701	6.54817	11.5101
XLOC_269338	2.73047	1.53164	2.01871	2.72967	2.16325	1.04424	XLOC_414377	3.75312	2.31849	3.39995	2.94518	2.59034	3.7297
XLOC_270749	75.1761	286.461	179.074	86.7557	95.6699	1096.75	XLOC_412080	30.5294	63.5686	55.9181	45.8018	58.9139	216.531
XLOC_270750	3.14687	3.95075	2.57433	21.0378	4.96528	5.73384	XLOC_412082	2.73887	2.94281	2.37261	9.31724	3.02663	7.18987
XLOC_270755	1.00375	2.90793	4.77168	9.67446	1.21452	24.0818	XLOC_412084	1.35184	11.8289	22.199	14.4089	12.2877	23.9304
XLOC_274598	6.81975	8.34256	9.76266	14.9369	11.2802	7.96585	XLOC_320131	5.72149	6.29354	6.35539	10.4939	6.77433	13.0536
XLOC_274599	115.548	346.46	602.282	413.167	555.058	277.107	XLOC_320127	52.219	75.8354	98.7749	282.532	111.14	220.427
XLOC_276166	0.516321	13.1073	1.75156	0.602936	0	2.79087	XLOC_340247	0	26.1261	3.48709	0	0.491893	1.78299
XLOC_276167	5.96081	5.17403	4.62347	17.4907	6.54611	10.0591	XLOC_340248	9.85426	9.12453	9.28711	30.087	10.5841	15.422
XLOC_277064	8.81488	12.1751	9.99787	19.7648	16.8134	14.5761	XLOC_398240	7.96419	19.869	19.6796	43.9572	24.2036	21.4375
XLOC_277068	0	1.8439	5.21292	0	5.54102	2.89448	XLOC_398226	0	1.47542	3.28585	0.297386	3.74588	0.956584
XLOC_277178	2.14094	0.388021	0	0	0.269935	0.451351	XLOC_342951	1.52783	0	0	0	0	0
XLOC_277180	16.4822	55.1177	15.2391	171.706	40.3189	29.12	XLOC_342952	146.623	238.429	143.31	3065.27	653.943	371.272
XLOC_277197	0.302516	0.446966	0	0.254625	0.475381	0.265964	XLOC_342963	0	0	0	0.333781	0.29205	0
XLOC_277198	51.1845	234.176	124.877	99.6776	74.5928	828.318	XLOC_342964	26.9293	83.4854	55.7849	105.617	53.4578	316.915
XLOC_278386-946	4.10408	0.615484	0	0	0.228764	0	XLOC_314813-1058	6.83742	7.05703	8.2243	10.6073	7.38478	13.1773
XLOC_278386-947	1.67385	3.20081	5.52207	7.73325	4.60822	5.02877	XLOC_314812	6.83742	7.05703	8.2243	10.6073	7.38478	13.1773
XLOC_278386-948	2.10418	1.44381	2.26922	15.5484	2.57647	4.20099	XLOC_314811	2.80436	3.39811	3.49118	13.3658	2.93341	6.9394
XLOC_278388	9.67071	0	0	0	0	0	XLOC_314813-1057	12.3206	0	0	0	0	0
XLOC_280261	0	0	0	0	0	0	XLOC_372214	4.9143	0	0	0	0	0
XLOC_280267	26.7961	2.37073	2.03524	0.931411	4.13598	2.12715	XLOC_372223	13.3518	3.52428	1.55736	3.79548	6.0791	0.644181
XLOC_280291	24.4072	26.8986	33.8262	58.6073	28.3312	79.6867	XLOC_455630	10.2408	7.11416	6.38589	13.3	7.5231	13.7473
XLOC_280299	6.75783	6.89101	6.70397	8.95401	6.39314	7.21108	XLOC_455624	5.58161	7.02774	7.24639	18.5282	12.0149	7.56215
XLOC_281862	0	0	0	0	0	0	XLOC_435610	0	0	0	0	0	0
XLOC_281863	8.6779	14.5575	19.5887	44.6596	23.9096	27.667	XLOC_435611	6.35027	16.1014	27.2455	20.2233	14.1001	13.7639
XLOC_282352	1.6771	1.15151	1.95947	2.41671	1.81479	1.22433	XLOC_300391	1.18531	2.79556	1.99411	7.65716	2.65731	2.38203
XLOC_282353	0.448125	0	0	0	0.430751	0	XLOC_300392	1.29647	0.31492	0.374578	0	0	0
XLOC_283764	27.4899	51.4411	41.384	34.8559	50.6282	83.0234	XLOC_441521	8.64701	7.73688	14.4281	10.3587	18.0287	11.5791
XLOC_283765	0.348109	0	0	0.323597	0	0.945073	XLOC_441522	0	0	0	0	0	0
XLOC_284186	0	7.62985	0	0	0	3.27097	XLOC_468816	2.41599	20.2461	1.82326	0	3.42978	12.6637
XLOC_284193	0.315875	1.1727	3.28496	0.632374	0.587229	0.992473	XLOC_468819	0	0.734394	7.54974	0.429753	1.36288	0.42675
XLOC_284205	189.614	316.548	387.853	83.9681	628.518	141.533	XLOC_468829-1482	213.414	487.165	687.154	110.469	1024.6	202.234
XLOC_284206	3.16081	19.4239	14.2302	22.5561	7.5075	8.57323	XLOC_468829-1481	1.8619	6.94137	19.1656	4.7838	9.81019	4.71629
XLOC_284207-964	5.96515	11.2226	13.2741	19.7797	8.45267	14.5828	XLOC_468830-1483	3.74054	9.10495	11.2986	15.0601	7.2277	51.43
XLOC_284207-965	0.306948	0.401028	0	1.376	0	0	XLOC_468830-1484	0.408663	0.278487	0	0.423957	0	0
XLOC_287229	4.98174	6.56127	8.547	20.7432	9.62454	3.95922	XLOC_425140	6.43565	10.4778	15.6135	21.216	10.2229	6.85902
XLOC_287230	13.8629	25.6646	32.9369	15.2178	20.4881	11.7462	XLOC_425138	50.0426	298.873	316.989	58.0652	397.026	132.986
XLOC_287231	7.4002	17.7317	36.0231	9.3521	17.5727	22.7328	XLOC_425141	17.5145	3.23274	2.4526	8.07511	7.70865	7.60128
XLOC_288567	5.47173	2.59223	1.71663	6.8441	1.43651	4.43346	XLOC_467473	6.24694	2.01667	1.79301	1.56728	2.09725	3.11394
XLOC_288571	0	0.539856	0	0	0	0	XLOC_467469	0.350622	0.73823	0	0	1.13161	5.17806
XLOC_288925-988	10.2356	27.2965	48.3992	24.2424	37.8546	5.32062	XLOC_421620-1357	14.9138	26.0617	44.6546	10.1004	33.3226	10.8155
XLOC_288925-989	0.368091	2.01674	1.12703	0	3.84745	2.02473	XLOC_421620-1356	0.7987	6.11167	4.15061	0.721584	2.18971	2.92647
XLOC_288934	3.93916	0.348503	0	0	0	0	XLOC_421626	2.6232	0	0	0	0	0
XLOC_289137	5.38384	0	0	0	0	0	XLOC_387977	6.70825	0	0	0	0	0
XLOC_289143	8.433	3.4914	5.12622	7.81432	13.2402	3.32354	XLOC_387973	5.47119	8.85323	4.65858	7.72419	12.4253	7.31455
XLOC_289733	7.90855	7.37483	6.15712	2.88727	7.57751	6.26958	XLOC_390365	19.015	11.1995	6.4621	3.75147	7.99279	2.45908
XLOC_289744	14.3366	3.71219	2.78392	19.7459	5.68926	6.56519	XLOC_390388	28.2552	13.2127	6.82939	30.8294	16.5254	24.8973
XLOC_289898	25.3912	16.1899	31.1512	44.1396	43.4963	12.6225	XLOC_407216-1310	37.0438	33.0702	48.7523	80.5793	70.555	32.0044
XLOC_289908-990	0	34.6903	1.94567	0.428267	0.252759	1.50063	XLOC_407217	2.80675	96.1692	27.9887	4.77368	1.57209	5.55657
XLOC_290446	0.315901	0	0	0	0	0	XLOC_464146	6.75982	0	0	0	0	0
XLOC_290450-992	1.59552	2.23286	2.94653	11.8733	8.21089	2.43491	XLOC_464145-1467	1.35864	2.05476	3.37073	8.97096	4.74939	0.959136
XLOC_290450-993	0.282029	0.476874	0.305292	4.67572	5.5656	2.41004	XLOC_464145-1468	0.364231	0.992633	0	1.52795	2.98599	2.11601
XLOC_290707	5.85172	7.09054	4.69391	15.1824	13.616	10.0138	XLOC_469601	6.74485	7.70283	8.82761	8.70402	13.0491	9.16882
XLOC_290709	9.10515	0.273383	0	0	0	0	XLOC_469610	12.3541	0.369555	0.461773	0.320009	3.63943	0.922817
XLOC_293694	7.49384	20.1888	36.4089	24.5274	22.2765	22.8249	XLOC_438772	15.3588	15.6727	20.6731	66.2997	32.5971	35.7765
XLOC_293699	0.239734	0	0	0	0	0	XLOC_438764	5.14752	6.37915	6.98178	34.3815	11.9249	11.3848
XLOC_294033	0.602341	55.0016	8.5676	0	5.63487	58.1076	XLOC_381768	0.292536	43.7916	6.24264	0	1.08167	35.0101
XLOC_294041	2.44382	5.9558	1.63467	0	1.35945	3.29479	XLOC_381759	10.2996	12.3557	3.18408	0.300342	1.99308	20.1546
XLOC_294347	3.07072	15.2562	10.5436	7.40932	24.423	6.26388	XLOC_359400	0.965342	35.0649	11.2996	6.92065	27.0891	6.74676
XLOC_294353	0.586968	7.49879	9.59895	4.40997	29.2167	2.98327	XLOC_359411	0.425422	13.1417	19.0586	5.72232	46.3008	5.06134
XLOC_295374	8.47108	3.59136	2.29795	10.5489	3.16273	30.2762	XLOC_358663	6.46545	3.66417	2.88155	6.913	4.61865	14.8401
XLOC_295394	3.42771	5.75869	5.3315	35.4893	5.15763	4.80903	XLOC_358687	4.29742	6.1515	4.50583	35.6952	5.22978	6.82687
XLOC_295584	2.28022	3.14841	3.66424	2.91064	3.61892	2.83047	XLOC_407131-1309	2.22493	2.35835	3.86887	1.22739	5.12276	1.9243
XLOC_295585	20.4059	30.1997	26.5229	49.4217	39.8533	13.7138	XLOC_407131-1308	5.88033	8.61995	8.09217	19.2532	9.16297	3.69382
XLOC_295586	6.62857	11.1409	9.32175	2.17548	2.9564	2.405	XLOC_407126	4.16925	7.25936	5.83125	1.87294	3.74482	2.08331
XLOC_297829	24.0769	2.26061	4.35654	0.226725	0.46742	2.24948	XLOC_360629	15.7364	0.980581	1.61122	0	2.2573	2.49255
XLOC_297833	1.79846	2.61623	2.60039	7.59267	3.52201	3.29433	XLOC_360631	0.871521	1.22834	1.47179	1.63874	1.05768	0
XLOC_298089	9.90681	36.4358	45.2978	17.5096	12.8595	42.2876	XLOC_429246	0	0	0	0	0	0
XLOC_298090-1018	3.92715	5.09199	5.48058	6.54682	4.69252	3.39566	XLOC_429247	4.27724	6.20493	8.47514	12.3994	6.61363	4.66653
XLOC_298090-1019	2.26357	1.73019	1.60554	0.317536	1.21463	0.954249	XLOC_429248	6.61927	4.77857	3.57089	6.13175	5.2421	9.78777
XLOC_298648	3.9915	3.50551	4.63047	9.54022	4.95934	2.36664	XLOC_385393	4.24878	4.05677	4.04139	9.90697	5.85002	2.2557
XLOC_298661	0.492046	0.501589	0.674737	1.33942	0.654854	1.08291	XLOC_385385	1.20581	0.615232	0.69901	0.931409	0.756358	0.368641
XLOC_298662	0.231022	47.4103	0	0	0.827586	2086.67	XLOC_385384	0	42.529	0.281792	0	1.49073	2474.58
XLOC_299441	10.0353	17.4263	14.0303	33.4098	15.661	35.7905	XLOC_385718	3.45946	3.317	5.4195	5.93289	4.05034	2.74646
XLOC_299448	40.0031	21.279	43.3261	20.7943	17.8454	12.9653	XLOC_385710	0.251446	3.20393	38.9113	0.365444	0	0.64822
XLOC_299489	0.696835	0	0	0.3273	0	0	XLOC_436407	1.32447	0.505656	0	0.380895	0	0
XLOC_299491	11.8356	6.22235	12.419	7.11518	1.1273	0	XLOC_436410	5.7339	5.98197	10.3456	11.3474	8.1557	7.20149
XLOC_300080	1.17166	1.49946	2.09222	0	2.77005	1.23998	XLOC_439334	0.336592	0.45238	0	0.425354	5.10385	0.628883
XLOC_300081	0	0	1.30501	0	0	0	XLOC_439335	0	0.974747	0	0	0	0
XLOC_303602	10.9721	24.7176	14.9148	5.79179	9.14145	67.594	XLOC_467030	11.2536	26.6446	13.9264	14.8713	11.0769	61.6286
XLOC_303603	0	2.63347	0	0	0	0	XLOC_467029	0	1.80958	0.233816	0	0	0.691855
XLOC_305497	6.53717	3.52886	1.37448	0	0.695824	1.56624	XLOC_352117	11.0218	2.02433	2.10077	0	0.44003	1.83099
XLOC_305505	13.9794	23.5896	20.8288	17.226	25.598	16.7945	XLOC_352126	17.4028	27.5367	24.0015	29.9765	32.0278	17.304
XLOC_305611	103.32	79.1374	59.7071	134.06	68.4579	120.04	XLOC_320124	89.7063	66.9111	62.4148	125.773	72.648	118.02
XLOC_305613	72.9102	59.6488	19.4441	21.1928	23.5424	133.589	XLOC_320129	60.1241	53.6319	50.8643	29.129	43.9573	51.2964
XLOC_307795	0.516319	1.56869	2.08073	2.07732	2.87499	1.06491	XLOC_347447	1.41483	2.90613	4.5243	2.10969	3.111	0.620752
XLOC_307799	3.85742	4.02565	2.75145	4.05562	9.1341	6.67626	XLOC_347453	7.74252	109.714	209.069	12.9582	90.4184	30.6381
XLOC_308317	1.16993	8.44273	6.41756	6.98222	8.98133	18.1855	XLOC_364019	7.66116	16.2819	13.6755	12.6047	10.8616	36.3785
XLOC_308325	0	0.426154	0	1.03442	0	2.05134	XLOC_364028	0	11.6363	3.79055	0	0	32.0511
XLOC_309283	3.17965	2.238	1.2393	6.29855	3.66056	2.01328	XLOC_445954	4.86352	15.0807	24.1235	20.5651	13.2309	20.5591
XLOC_309290	0	0.294091	0	0	0	21.613	XLOC_445961	0	3.39515	0	0	0	42.7433
XLOC_309486	28.6425	49.0853	42.732	398.899	59.9078	64.8578	XLOC_400338	48.8564	57.3637	44.6661	312.106	43.1347	74.2732
XLOC_309489	0.390408	0	0	0	0	0	XLOC_400333	0.419481	1.00806	0.525369	0	0.386745	0
XLOC_309497	37.6333	6.2383	4.7049	95.5795	6.72149	9.28419	XLOC_400330	9.57993	1.21462	0.591513	20.314	1.34479	0.579708
XLOC_311712	3.5767	2.60187	2.19647	16.91	3.23991	6.03943	XLOC_374263	6.28403	8.07474	4.56816	11.808	4.29149	8.93076
XLOC_311713	6.29631	4.38069	4.10831	0.300301	1.52287	4.20834	XLOC_374261	4.78326	6.81788	5.47828	0.549887	1.61343	4.01482
XLOC_313420	41.4716	71.2294	88.8945	36.7824	99.6767	80.4856	XLOC_392988	31.2939	61.0728	76.317	25.4057	85.315	55.7982
XLOC_313421	7.25475	2.41882	3.52501	7.74993	1.63473	3.85819	XLOC_392989	0.373914	0	0	2.19686	0.472996	0
XLOC_314190	0.515788	0	0	0	0	0	XLOC_434904	1.38917	0	0	0	0.64052	0
XLOC_314198	5.79681	3.98544	6.15341	1.51466	3.53601	5.6444	XLOC_434909	8.68477	4.23354	5.22239	9.41552	5.01732	2.65696
XLOC_314559	9.58847	14.086	19.3928	16.8292	11.635	8.08581	XLOC_335891	23.3329	19.4606	26.8017	12.7117	19.466	37.4429
XLOC_314563	7.69215	18.6084	16.7155	153.017	46.9103	46.4283	XLOC_335887	13.3331	16.687	21.0862	171.669	41.8573	31.7402
XLOC_315383	10.6708	69.8939	22.7046	19.1928	18.0511	337.896	XLOC_432769	2.22357	13.3003	5.57573	2.03587	3.82866	70.0952
XLOC_315385	2.29456	1.56181	2.30849	3.85973	1.78143	0.893018	XLOC_432768	3.38492	0.71391	1.47806	2.602	1.2109	0.89204
XLOC_315515	3.02181	1.50059	0.77812	0	1.6874	1.2624	XLOC_410476	1.85437	1.01279	0.474117	0	0.962389	0.924847
XLOC_315517	0	0.287508	0	0	1.17833	0	XLOC_410471	0	0	0	0	0.840229	0
XLOC_315518	4.93683	6.27534	4.96375	5.05409	7.1828	13.4443	XLOC_410470	6.62483	10.4121	8.34676	11.3999	13.4944	31.5604
XLOC_316947	0	0	0	0	0	0	XLOC_323599	0	0	0	0	0	0
XLOC_316953	1.24574	0	0	0	0	0.399004	XLOC_323607	1.05956	0	0	0	0	0
XLOC_317771	3.57713	5.95139	3.96772	1.30745	4.60079	2.83749	XLOC_395536	0.785767	1.86554	2.3206	0.747792	1.9597	1.43489
XLOC_317783	8.54487	4.4873	3.77583	12.4449	3.87942	4.57041	XLOC_395549	5.59537	4.41941	7.40015	10.9262	5.67835	3.05352
XLOC_317786-1068	0	0	0	0	0	0	XLOC_395551-1291	0	0	0.239825	0	0	0
XLOC_317786-1069	1.50423	8.91142	10.404	4.20556	10.6695	3.22336	XLOC_395551-1290	0.979768	0.648851	0	0	0	1.55073
XLOC_324718	0.523393	0.493753	4.1431	0	0.456276	0.313496	XLOC_356803	0.532283	0	1.30684	0	0	0
XLOC_324720-1092	1.54689	0.279092	0	0.324376	0	0.997151	XLOC_356802-1179	3.62907	0	0	1.36625	0	1.5297
XLOC_324721	0.52369	2.00962	1.98915	1.41886	1.80181	2.2224	XLOC_356802-1180	2.26227	8.38208	7.48947	1.55312	7.40683	3.38527
XLOC_325428-1096	31.8558	34.1977	60.4658	3.25827	63.6111	66.638	XLOC_331786-1117	0	0	2.24799	0	0	0.278136
XLOC_325428-1097	31.8558	34.1977	60.4658	3.25827	63.6111	66.638	XLOC_331786-1116	2.13142	0	0.966709	0	0.265291	0
XLOC_331583	0.288863	0.591735	0.961972	0.335721	0.544368	0.24873	XLOC_460640	0	0	0	0	0	0.34911
XLOC_331584	9.79059	8.79203	3.66203	29.9865	3.54282	64.4316	XLOC_460642	6.95846	4.81926	2.35944	1.64635	5.95141	64.1673
XLOC_331986	10.5932	10.1114	9.83084	11.53	11.4041	3.96077	XLOC_392026	8.80706	11.5158	17.9343	9.18967	4.47678	4.49537
XLOC_331991	23.3086	0.250464	0.660032	0	0.45634	0	XLOC_392027	11.5992	0	0	0	0	0.344408
XLOC_332002	2.94436	7.32498	70.8984	1.38182	15.0758	1.0153	XLOC_392035	3.71625	6.11778	25.2041	0	0	0.551775
XLOC_336239	18.8368	6.55249	4.33987	0.769291	3.36028	40.1741	XLOC_434768	11.516	2.86596	1.83353	0.595643	2.03664	12.1287
XLOC_336241	0	2.06395	4.56476	0	3.30194	0.997263	XLOC_434779	7.59778	5.74793	6.31691	9.97508	6.55418	7.63293
XLOC_336243	0	0	0.223415	0	0	0	XLOC_434781	0	1.39173	6.40486	0	0	0
XLOC_336834	3.57264	0	0	0	0	0	XLOC_395504	6.43059	0.245933	0	0.436377	0	0
XLOC_336839	1.12374	1.97812	2.80355	6.39474	2.97563	2.05422	XLOC_395519	1.00374	1.99631	1.62862	6.17309	1.6956	2.08376
XLOC_337278	14.3643	15.8124	13.9529	24.2945	10.2393	14.4131	XLOC_409013	6.71392	10.6016	9.96215	7.87925	6.21644	7.06051
XLOC_337287	1.15834	1.78	7.31088	1.52198	4.55783	3.34218	XLOC_409029	0.542903	5.86492	23.751	0.404466	3.64115	2.89537
XLOC_340169	0	0.293364	0	0	0	0	XLOC_441127	0	0.464755	0	0	0.226016	0
XLOC_340177	20.891	6.8555	5.49363	0	0.828618	22.3428	XLOC_441116	20.1255	5.17885	15.0456	0	1.0194	17.9102
XLOC_341153	0.291276	0	0	0	0	0	XLOC_443270	0.461033	0.377896	0.273896	0.462321	0	0
XLOC_341160	0.489986	0.778474	0	0	0.495322	0	XLOC_443272	0	0	0	0	0	0
XLOC_343238	143.068	875.445	606.585	1052.4	1010.93	1172.02	XLOC_446169	89.2371	520.068	356.345	741.074	634.028	737.682
XLOC_343239	0.768517	0.227492	0	1.0513	0	0.806192	XLOC_446168-1424	1.29393	0	0.224596	0	0	0
XLOC_343245	2.24211	23.1797	10.6252	87.1054	28.8423	147.597	XLOC_446159	5.80605	75.494	15.3339	79.5792	38.3955	403.087
XLOC_346173	5.76945	11.0387	9.41537	8.68889	7.92614	7.9414	XLOC_443250	2.92856	4.46816	2.88113	18.7965	3.79564	3.0743
XLOC_346176	6.05284	8.5752	14.663	8.91862	18.9826	12.7736	XLOC_443256	7.30982	11.1093	14.1128	13.2413	18.7054	17.6839
XLOC_346178	1.62675	3.16867	0.889123	0.414386	2.15991	0	XLOC_443257	2.18134	0.572609	0.837614	2.68652	0.321492	0
XLOC_346181	4.45985	4.03954	4.96572	14.0987	5.02272	4.96356	XLOC_443260	5.05106	3.20368	3.8235	11.5417	4.75308	5.44556
XLOC_348596	3.01756	4.1329	2.0956	1.14066	3.08519	1.61448	XLOC_354365	5.14326	7.65828	2.91137	5.97218	4.23644	16.6808
XLOC_348601	0.608354	1.41061	0	37.4342	3.60175	1.49352	XLOC_354363	0	0	0	5.41361	0.358367	0.323909
XLOC_348602	0.608354	1.41061	0	37.4342	3.60175	1.49352	XLOC_354362	1.43213	3.31609	1.15508	7.73635	2.09735	1.02674
XLOC_348624	0	0	0	0.918922	0	0	XLOC_354352	0	0	0	0.35209	2.38801	0
XLOC_348627	15.88	10.8507	8.411	6.72368	10.3028	3.13732	XLOC_354349	12.2714	14.5846	7.56912	47.2276	16.3558	4.01811
XLOC_349257	0.723377	2.94905	4.19965	1.14375	10.2958	0.954591	XLOC_356030	0.510572	5.92582	2.57948	1.75226	78.6197	16.1235
XLOC_349258	8.11177	22.6093	26.2731	39.0178	19.8042	13.3023	XLOC_356031	5.60583	6.99101	8.35021	19.1533	17.6119	19.3596
XLOC_349270	7.14475	6.48701	6.12286	22.8799	12.3872	10.3251	XLOC_356058	4.27147	7.92365	6.43353	13.352	10.9067	8.61289
XLOC_349272	0.991827	1.77519	1.9499	6.476	1.5696	1.64747	XLOC_356061	2.9777	4.8417	5.90709	7.26117	7.54738	3.52418
XLOC_350501	8.73974	7.20916	11.738	14.1405	4.7976	31.8302	XLOC_449619	2.42287	3.15246	2.37213	9.02501	2.28599	11.0331
XLOC_350502	29.8591	8.7969	14.4822	20.772	13.5601	8.50563	XLOC_449620	11.7701	0	0.54402	0.538659	0.572174	0.346737
XLOC_354802	0.629132	0.494916	0.3579	0.40786	0.939278	0.570936	XLOC_356052	0	0	0	0	0	0
XLOC_354804	0	0	0	0	0	0	XLOC_356054	0	0	0	0	0	0
XLOC_356589	0.693408	5.4692	15.5479	33.3779	9.36093	2.30531	XLOC_395719	1.13943	11.6389	27.6323	42.6854	18.8726	5.69278
XLOC_356594	2.90908	4.48818	1.0697	2.6157	2.5699	2.75522	XLOC_395713	2.64702	5.73573	1.97599	6.74023	2.57938	6.67351
XLOC_356596	1.06033	2.52399	2.37971	2.67193	2.41673	0.233881	XLOC_395711	1.31413	2.9115	1.84839	2.46921	1.61807	1.03629
XLOC_356604	0	20.7453	21.0894	0	0	0.590155	XLOC_395708	0	12.1762	9.27103	0	0	0.533135
XLOC_356609	8.18826	19.6787	24.3789	1.01769	3.53158	3.91755	XLOC_395703	8.66069	7.83701	6.26401	6.15803	6.02273	16.8641
XLOC_358274	9.26865	13.7788	21.9909	24.9801	27.3961	8.42116	XLOC_453697	6.82669	17.8082	24.2954	20.7941	22.817	14.6888
XLOC_358275	8.7651	14.1603	17.5908	9.20675	14.5842	19.4697	XLOC_453698	6.11313	10.8692	16.3346	11.4592	12.4458	21.733
XLOC_358287	0.932057	3.93979	7.02068	9.60077	4.39597	3.90106	XLOC_453713	0.769908	0.730127	2.92376	4.60837	4.04053	2.45715
XLOC_364824	12.4829	11.7562	9.22337	28.483	9.55557	14.0257	XLOC_410538	7.76939	5.46538	7.32831	16.7559	6.86921	12.6063
XLOC_364825	1.2476	0	0.291711	0	0	0	XLOC_410541	4.17578	0.628414	1.11031	0	0.233477	0.883597
XLOC_368763	0	22.9832	20.8485	0	0	2.24018	XLOC_381465	0	13.2977	19.9547	0	0	0.958123
XLOC_368768-1199	4.29719	3.72353	4.12991	8.92708	5.83427	4.33591	XLOC_381468	4.46363	4.47127	5.09309	4.3128	9.35283	5.176
XLOC_368768-1200	4.33635	2.33804	3.0314	4.95605	2.76251	0.67063	XLOC_381467	3.5886	2.6889	2.80984	6.97972	3.79699	1.92596
XLOC_369866	1.3207	1.13048	1.6247	5.43755	3.10541	0.370506	XLOC_443932	2.53884	3.32537	4.8697	33.9079	5.6512	2.35338
XLOC_369871	44.4497	29.1009	21.7515	18.2735	29.2315	8.18837	XLOC_443931	35.1151	5.95059	3.81197	0.474899	5.65699	6.24994
XLOC_369872	3.8693	5.69071	6.73838	16.9498	6.87954	2.94286	XLOC_443928	3.54648	4.82448	6.19938	12.0363	6.09401	3.26039
XLOC_371687	3.29192	3.47633	5.27425	0.359919	4.39209	5.85816	XLOC_382212	4.11275	7.71668	6.58969	2.57455	8.00028	8.07351
XLOC_371693	4.82344	4.3928	4.39958	9.33719	3.38132	12.067	XLOC_382221	12.1862	8.35845	10.5722	28.3437	8.67533	39.88
XLOC_374797	1.07909	0.335422	0.93016	0	0	0	XLOC_411452	0	0.624606	11.4061	0.232671	0	0
XLOC_374807	12.3774	16.2341	13.2978	27.8487	16.2075	27.3356	XLOC_411438	11.6961	11.4291	10.7193	24.6758	13.4982	21.7885
XLOC_377031	10.9756	13.9979	12.5906	17.281	13.7188	13.3982	XLOC_406541	18.8836	28.2071	26.2415	35.6099	28.6889	28.5625
XLOC_377032	45.4319	17.1653	5.82264	2.74041	6.08575	60.0992	XLOC_406540-1306	9.20927	1.02204	1.4741	1.15604	1.7518	0
XLOC_382833	6.60057	44.8944	40.9587	126.822	104.067	77.7972	XLOC_455822	5.01616	10.1352	24.926	38.5433	49.7571	57.7853
XLOC_382842	0	0	0	0	0	0	XLOC_455815	0	0	0	0	0.472861	0
XLOC_382846	1.47948	2.34626	21.328	2.00609	6.56378	2.39509	XLOC_455812	0.920084	2.43711	2.77403	2.41192	36.0465	4.41196
XLOC_383015	10.5964	14.9547	16.8793	42.721	20.9833	11.9909	XLOC_385150	6.53091	5.73541	3.39591	16.3494	5.48926	8.26983
XLOC_383029	1.32898	0	0.546484	0	0.404013	0	XLOC_385140	8.52371	0.432028	0.52474	0	0.293592	0.376989
XLOC_394723	2.94583	2.34175	5.27512	0.62249	0.98489	0	XLOC_424513	4.09379	2.63861	1.58079	0	0	0
XLOC_394734	2.96004	4.06486	4.52431	9.81933	4.16018	5.06515	XLOC_424498	5.56994	26.8585	25.6339	12.9557	12.5588	12.2349
XLOC_399999	8.3491	18.7326	31.4847	79.8313	25.0077	19.5039	XLOC_430160	9.90381	9.20975	9.66876	25.6609	8.49524	10.1901
XLOC_400007	42.4876	0	0	0	0	0	XLOC_430172	27.6593	0	0	0	0	0
XLOC_401817	24.5645	36.3118	37.8211	49.3575	67.4419	45.0185	XLOC_445374	23.4665	25.0157	32.0456	50.6142	40.6036	16.0747
XLOC_401818	24.5645	36.3118	37.8211	49.3575	67.4419	45.0185	XLOC_445372	7.73215	9.21061	11.2671	24.407	10.421	24.3617
XLOC_404953	18.9424	22.4674	22.4976	33.6862	27.2206	55.8237	XLOC_464549	9.38712	12.4982	9.87988	13.9921	7.90867	18.0947
XLOC_404954	2.62139	5.37968	6.97978	0	8.76348	4.39395	XLOC_464548	5.26028	4.59425	4.51267	0.851923	9.77536	3.38801
XLOC_407750	0	0	0	0.654439	0	5.24329	XLOC_433810	0.306439	2.07265	0	0	0	35.9583
XLOC_407751	5.10041	9.08815	9.91951	10.4118	15.4079	12.66	XLOC_433809	6.58984	8.54056	9.22606	14.454	9.4028	18.1206
XLOC_407752	0	0	0.226158	0.966417	0	0.75301	XLOC_433808-1396	0	0	0	0.799196	0	0
XLOC_416721	8.4897	0.442547	0	0.877614	0.251569	1.4013	XLOC_459847	17.1787	12.7508	3.3961	0	3.41285	72.6089
XLOC_416723	1.74719	0.366824	0.342672	2.92991	0.583869	0.65687	XLOC_459848	0.660935	0.258913	0	0.544469	0.2338	0.30616
XLOC_424242	36.0362	0	0	0	0	0	XLOC_430341	46.1761	0	0	0	0.225771	0.40003
XLOC_424245	0	0	0	0	0	0	XLOC_430337	0	0	0	0	0	0
XLOC_429479	6.97384	7.592	7.84484	14.8523	8.78709	10.4175	XLOC_443820	4.95641	7.20788	8.60479	11.2129	7.45808	23.2275
XLOC_429489	1.65857	144.384	2.24428	1.29794	10.0287	198.411	XLOC_443823-1417	0	80.5944	0	0	0.371473	94.6317
XLOC_429490	0	0.336175	0	0	0	1.28389	XLOC_443823-1416	0	1.36207	10.025	0	1.44537	1.17497
XLOC_432566-1391	0	0	0.742275	0	0	0	XLOC_456546-1451	0	0	0	0	0	0
XLOC_432566-1392	0	0	0	0	0	0.376729	XLOC_456546-1452	0	0.225636	0	0	0	0.411097
XLOC_443609	1.72219	5.90203	4.45353	7.50879	5.84037	5.15415	XLOC_466404	4.97884	8.76679	5.44065	9.08604	10.1184	6.65808
XLOC_443612	3.03297	3.57049	4.37387	0	5.93694	13.4523	XLOC_466402	3.56529	6.98283	1.81657	3.12867	9.53379	18.9003
XLOC_443615	0	0	0	0	0	0	XLOC_466399	2.50905	1.10002	0.761366	0.993234	1.84328	0.819124
XLOC_445111	2.21856	2.17572	2.72655	14.3593	4.12262	2.40278	XLOC_457855	2.44279	1.14584	1.24646	9.30126	3.50727	1.52547
XLOC_445113	6.59607	6.08318	9.02451	4.03251	12.6669	8.41937	XLOC_457856	12.7784	24.8265	27.921	17.4296	31.0713	24.9243
XLOC_445116	3.07601	4.01427	7.66174	31.9539	8.12873	6.7643	XLOC_457859	3.48149	3.7773	8.5451	23.9778	4.7662	3.43928
XLOC_457521	4.73512	1.04247	1.44842	0.873962	7.80496	1.53862	XLOC_465512	16.5419	3.89854	1.60305	13.2325	6.71221	3.55534
XLOC_457522	7.94191	5.38677	3.71509	22.9931	7.40356	13.041	XLOC_465509	15.9224	12.7748	9.3971	439.078	12.1222	20.4171
XLOC_461789	0.606229	0.606641	0.60952	0.580617	0	1.64033	XLOC_464228	0.756592	0.90532	0.991271	0.791852	0.636816	0
XLOC_461795	1.67915	2.94338	3.34032	2.86192	2.00816	7.07646	XLOC_464234	1.56036	1.62481	3.75556	2.92003	4.28386	4.29141
