# Supplementary material for: The fate of recent duplicated genes following a fourth-round whole genome duplication in a tetraploid fish, common carp (Cyprinus carpio)
Source: Sci Rep. 2015 Feb 3;5:8199. doi: 10.1038/srep08199 (PMC4314655; doi:10.1038/srep08199)
Supplement: Supplementary Information — Table S5 [file srep08199-s6.xls]

## Sheet: SigTest
Copy1	Copy2	Actual R	the one-tailed empirical threshold with 1000 replicates	Significantly smaller than the mean theoretical R
XLOC_000272	XLOC_448733	0.882897	0.641739	No
XLOC_000411	XLOC_321776	0.992416	0.978483	No
XLOC_001049	XLOC_441241	0.997213	0.974327	No
XLOC_001993	XLOC_108624	0.852227	0.314943	No
XLOC_002522	XLOC_090862	0.919831	0.421896	No
XLOC_003443	XLOC_205844	0.991654	0.813231	No
XLOC_003445-10	XLOC_205848	0.837855	0.828472	No
XLOC_003465	XLOC_205855	0.968286	0.966527	No
XLOC_004499	XLOC_212149	0.778618	0.657012	No
XLOC_004706	XLOC_228049	0.509623	0.0272957	No
XLOC_004707	XLOC_228063-789	0.966153	0.347919	No
XLOC_004917	XLOC_167367	0.739005	0.650163	No
XLOC_004927	XLOC_167377	0.995037	0.933676	No
XLOC_004928	XLOC_167378	0.997769	0.907484	No
XLOC_004954-18	XLOC_472094	0.953586	0.722242	No
XLOC_005208	XLOC_244741-833	0.792213	0.642294	No
XLOC_006339	XLOC_371616	0.879358	0.723133	No
XLOC_006340-28	XLOC_371617-1205	0.988577	0.925048	No
XLOC_006340-29	XLOC_371617-1206	0.988577	0.914738	No
XLOC_006812	XLOC_077511	0.665856	0.573203	No
XLOC_006814	XLOC_077510	0.937121	0.608643	No
XLOC_006823	XLOC_077498	0.768975	0.193943	No
XLOC_007456	XLOC_203728	0.947266	0.0414245	No
XLOC_008327	XLOC_453408	0.947148	0.761318	No
XLOC_008328	XLOC_453407	-0.13715	-0.315035	No
XLOC_008890	XLOC_339769	0.575881	0.469285	No
XLOC_009561	XLOC_031155	0.983315	0.969947	No
XLOC_009749	XLOC_345760	0.850418	0.0808196	No
XLOC_009750-35	XLOC_345754	0.951019	0.927823	No
XLOC_010308	XLOC_226599	0.989574	0.918783	No
XLOC_010345	XLOC_433098	0.824454	0.809279	No
XLOC_011047-40	XLOC_033627	0.907931	0.851455	No
XLOC_011292	XLOC_191149	0.753763	0.295304	No
XLOC_011294	XLOC_191151	0.821569	0.379852	No
XLOC_012807	XLOC_250535-860	0.496912	-0.611303	No
XLOC_012947	XLOC_063747	0.983581	0.782458	No
XLOC_012957	XLOC_063763	0.513634	-0.221403	No
XLOC_013432	XLOC_141965	0.876132	0.0723983	No
XLOC_013437	XLOC_141959	0.972057	0.744007	No
XLOC_013502	XLOC_215728	0.976719	0.888946	No
XLOC_013503	XLOC_215727	0.817692	0.513085	No
XLOC_013883	XLOC_140097	0.904944	0.900151	No
XLOC_013884	XLOC_140096	0.0778747	-0.467506	No
XLOC_014326	XLOC_072327	0.985859	0.744385	No
XLOC_014336	XLOC_072322	0.976624	0.941014	No
XLOC_014631	XLOC_021276	0.955212	0.30292	No
XLOC_014634	XLOC_021275	0.958327	0.777286	No
XLOC_014758	XLOC_278058	0.958525	0.832791	No
XLOC_015419	XLOC_247687	0.962482	0.857712	No
XLOC_015422	XLOC_247683	-0.486223	-0.610527	No
XLOC_016725	XLOC_359685	0.223822	0.186538	No
XLOC_017053	XLOC_422882	0.811116	0.763007	No
XLOC_017449-52	XLOC_408589-1316	0.834936	0.714153	No
XLOC_017451	XLOC_408588	0.608059	-0.166216	No
XLOC_017643	XLOC_398991-1302	0.862232	0.806026	No
XLOC_018292	XLOC_134214	0.928528	0.174667	No
XLOC_019002	XLOC_372118	0.660696	0.0789425	No
XLOC_019005	XLOC_372120	0.945265	0.689831	No
XLOC_021757	XLOC_343502	0.956926	0.885679	No
XLOC_021760	XLOC_343498	0.956992	0.930762	No
XLOC_022873	XLOC_465666	0.328318	-0.116538	No
XLOC_022878	XLOC_465686	0.783686	0.243337	No
XLOC_023323	XLOC_363901	0.980636	0.965973	No
XLOC_024047	XLOC_144236	0.908975	0.559575	No
XLOC_025013-83	XLOC_163155-590	1	0.999998	No
XLOC_025903	XLOC_237106	0.84391	0.69394	No
XLOC_025909	XLOC_237101	0.939122	0.736726	No
XLOC_026058	XLOC_193276	0.969603	0.931642	No
XLOC_026064	XLOC_193273	-0.217385	-0.439689	No
XLOC_026197	XLOC_461600	0.146757	-0.50313	No
XLOC_026772	XLOC_092006	0.949799	0.920543	No
XLOC_027198	XLOC_110500	0.990619	0.990001	No
XLOC_027425-93	XLOC_096726	0.999734	0.974374	No
XLOC_027425-95	XLOC_096728	0.423193	0.349462	No
XLOC_027630	XLOC_463833	0.989365	0.938324	No
XLOC_027716	XLOC_427216	0.848996	0.815305	No
XLOC_029039	XLOC_042236	0.900333	0.637992	No
XLOC_029042	XLOC_042239	0.996559	0.942734	No
XLOC_029049	XLOC_042243	0.998225	0.987238	No
XLOC_029657	XLOC_317805	0.92649	0.843303	No
XLOC_029660	XLOC_317810	0.985735	0.963442	No
XLOC_029665	XLOC_317824	0.850127	0.803035	No
XLOC_029834	XLOC_211036	0.98968	0.950784	No
XLOC_029837	XLOC_410436	0.886954	0.66269	No
XLOC_030597	XLOC_248764	0.703881	-0.0821894	No
XLOC_030757	XLOC_194706	0.987489	0.738795	No
XLOC_030762	XLOC_194695	0.939858	0.809484	No
XLOC_031289	XLOC_157722	-0.38939	-0.651741	No
XLOC_031419	XLOC_390361	0.760819	-0.0559659	No
XLOC_031765	XLOC_365180	0.953458	0.82419	No
XLOC_032018	XLOC_354879	0.951124	0.937615	No
XLOC_032439-105	XLOC_448613-1428	0.747322	0.514826	No
XLOC_032440	XLOC_448614	0.987574	0.556115	No
XLOC_032842	XLOC_077312	0.0238722	-0.0704609	No
XLOC_033432	XLOC_363587	0.838243	0.807093	No
XLOC_033569	XLOC_192877	0.839052	0.449779	No
XLOC_033936	XLOC_158462	0.71017	0.671493	No
XLOC_033943	XLOC_158453	0.969471	0.918933	No
XLOC_033954	XLOC_151195	0.972893	0.947552	No
XLOC_033965	XLOC_151207	0.811787	0.543529	No
XLOC_033982	XLOC_451767	0.545346	-0.288792	No
XLOC_034066	XLOC_352453	0.976907	0.971021	No
XLOC_034551	XLOC_190470	0.988286	0.587488	No
XLOC_034557	XLOC_190481	0.942927	0.414054	No
XLOC_035344	XLOC_382890	0.782308	0.190117	No
XLOC_035945	XLOC_166989	0.996584	0.954594	No
XLOC_035947	XLOC_166986	0.510468	-0.0021579	No
XLOC_036108	XLOC_413173	0.987764	0.966793	No
XLOC_036351	XLOC_098666	0.99332	0.930012	No
XLOC_036377	XLOC_194434	0.778564	-0.259269	No
XLOC_036584	XLOC_441623	0.978978	0.919179	No
XLOC_036681	XLOC_233773	0.861005	0.835482	No
XLOC_036806	XLOC_175040	0.317587	0.314833	No
XLOC_036813	XLOC_175048	0.856194	0.735467	No
XLOC_037119	XLOC_119467	0.99663	0.981021	No
XLOC_037144	XLOC_119481	0.989114	0.988625	No
XLOC_037689	XLOC_081294	0.9107	0.575586	No
XLOC_037696	XLOC_081288	0.913746	0.705072	No
XLOC_037738	XLOC_243385	0.911441	0.735974	No
XLOC_037750	XLOC_427240	0.968821	-0.327188	No
XLOC_039051	XLOC_232087	0.700907	0.474669	No
XLOC_039554-128	XLOC_161078	0.891099	0.875014	No
XLOC_040545	XLOC_216229	0.968065	0.589999	No
XLOC_041494	XLOC_310071	0.962728	0.296537	No
XLOC_042169	XLOC_143826	0.970114	0.903215	No
XLOC_042721	XLOC_471384	0.76085	0.636246	No
XLOC_043583-154	XLOC_432034-1389	0.966431	0.745447	No
XLOC_044202-158	XLOC_267343	0.921372	0.857294	No
XLOC_044207	XLOC_202603	0.00289768	-0.00935781	No
XLOC_044211	XLOC_202608	0.944292	0.904966	No
XLOC_044219	XLOC_267329	0.983944	0.828132	No
XLOC_047629	XLOC_186701	0.98786	0.946895	No
XLOC_047639	XLOC_186706	0.999973	0.999644	No
XLOC_047648	XLOC_390161	0.502947	0.157265	No
XLOC_048510	XLOC_079724	0.676646	0.661403	No
XLOC_048753	XLOC_411444	0.990634	0.900203	No
XLOC_049161	XLOC_132225	0.280795	0.220212	No
XLOC_049164-183	XLOC_132221	0.991935	0.989484	No
XLOC_049196	XLOC_085666	0.37766	-0.312531	No
XLOC_049208	XLOC_085651	0.947723	0.899825	No
XLOC_050422	XLOC_090169	0.941916	0.604724	No
XLOC_052250	XLOC_422337	0.962298	0.735905	No
XLOC_052408	XLOC_137866	0.979833	0.926942	No
XLOC_052410	XLOC_137870	0.909001	0.755653	No
XLOC_052543	XLOC_186110	0.925074	0.56944	No
XLOC_053136	XLOC_149054	-0.181471	-0.307299	No
XLOC_053140	XLOC_149050	0.617873	0.303959	No
XLOC_053142	XLOC_149048	0.938189	0.906716	No
XLOC_053692	XLOC_180402	0.866473	0.639115	No
XLOC_053735	XLOC_208110	0.977184	0.959931	No
XLOC_054152	XLOC_288862	0.46375	-0.434866	No
XLOC_055587	XLOC_237961	0.976316	0.949174	No
XLOC_055684	XLOC_257667	0.522081	0.313676	No
XLOC_056206-204	XLOC_378683	0.728237	0.345546	No
XLOC_056210	XLOC_378672	0.99921	0.994027	No
XLOC_057008-208	XLOC_350881-1169	0.743071	0.495464	No
XLOC_057358	XLOC_163432	0.998683	0.998422	No
XLOC_057584	XLOC_390815	0.91308	0.739045	No
XLOC_057591	XLOC_390821	0.894238	0.360838	No
XLOC_057595	XLOC_390824	0.0822263	-0.214525	No
XLOC_057635	XLOC_139959	0.968691	0.240317	No
XLOC_057660	XLOC_138514	0.939529	0.704818	No
XLOC_058478	XLOC_315165	0.88884	0.741267	No
XLOC_058518	XLOC_172854	0.839689	0.820777	No
XLOC_058522	XLOC_172848	0.89897	0.0498727	No
XLOC_059238	XLOC_410608	0.317048	0.19021	No
XLOC_059244	XLOC_410609	0.964301	0.206294	No
XLOC_059999	XLOC_454887	0.901298	0.540708	No
XLOC_060617	XLOC_189876	0.963838	0.925634	No
XLOC_060826	XLOC_465601	0.842153	0.625541	No
XLOC_060827	XLOC_465599	0.88248	0.253531	No
XLOC_061409	XLOC_205119	0.223752	-0.237081	No
XLOC_061569	XLOC_106201	0.978242	0.942511	No
XLOC_061571	XLOC_106188	0.574681	0.440964	No
XLOC_061650	XLOC_353557	0.954833	0.5065	No
XLOC_062368	XLOC_235466	0.683177	0.423763	No
XLOC_063244	XLOC_072485	0.94887	0.939662	No
XLOC_063736	XLOC_364336	0.944307	0.528129	No
XLOC_063737	XLOC_364338	0.841605	0.53005	No
XLOC_063739	XLOC_364337	0.482277	0.481398	No
XLOC_063932	XLOC_239144	0.727636	0.290917	No
XLOC_063935	XLOC_239143	0.980549	0.911119	No
XLOC_064006	XLOC_395422	0.870861	0.494592	No
XLOC_064007	XLOC_395421	0.758264	0.740664	No
XLOC_064010	XLOC_395419	-0.0776869	-0.326392	No
XLOC_064298	XLOC_111765	0.963201	0.536981	No
XLOC_064932	XLOC_148542	0.988789	0.954192	No
XLOC_065378	XLOC_373892	0.915813	0.76887	No
XLOC_065382	XLOC_373895	0.999624	0.759319	No
XLOC_065949-239	XLOC_143235	0.823113	0.558803	No
XLOC_066103	XLOC_420107-1351	-0.369955	-0.681201	No
XLOC_066104	XLOC_420107-1350	0.765643	0.339931	No
XLOC_066520	XLOC_162779-588	0.992951	0.870035	No
XLOC_066997	XLOC_139545	-0.048939	-0.419526	No
XLOC_067003	XLOC_139542	0.988204	0.671796	No
XLOC_068340	XLOC_444789	0.975432	0.891904	No
XLOC_069277	XLOC_151991	0.750762	0.41624	No
XLOC_072061	XLOC_398563	0.939973	0.400505	No
XLOC_072651	XLOC_447937	0.946193	0.85281	No
XLOC_072659	XLOC_447928	0.984753	0.911939	No
XLOC_072871	XLOC_097290	0.341018	-0.00318244	No
XLOC_072927	XLOC_132476	0.933397	0.503653	No
XLOC_073285	XLOC_121938	0.769105	0.382015	No
XLOC_073596	XLOC_342688	0.620934	0.166559	No
XLOC_073846	XLOC_403541	0.995408	0.989396	No
XLOC_073864	XLOC_403534	0.974294	0.817602	No
XLOC_073866	XLOC_403533	0.928967	0.80482	No
XLOC_073882	XLOC_444261	-0.39467	-0.415795	No
XLOC_074099	XLOC_173890	0.939366	0.693594	No
XLOC_074107	XLOC_173879	0.535526	0.453162	No
XLOC_074303	XLOC_260368	0.339896	-0.147059	No
XLOC_074305	XLOC_260366	0.977868	0.970549	No
XLOC_074318	XLOC_353172	0.850249	0.839544	No
XLOC_074319	XLOC_353173	0.983896	0.887778	No
XLOC_074614	XLOC_335308	0.789629	0.104037	No
XLOC_075964	XLOC_141100	0.611066	-0.293573	No
XLOC_076189	XLOC_099978	0.997177	0.890227	No
XLOC_076655	XLOC_454910	0.797014	0.199724	No
XLOC_077425	XLOC_436284	0.785559	-0.12043	No
XLOC_077474	XLOC_308464-1044	0.481893	-0.669059	No
XLOC_077822	XLOC_252365	0.986187	0.905995	No
XLOC_078472-283	XLOC_345082	0.944453	0.325378	No
XLOC_078677	XLOC_443240	0.950928	0.00284142	No
XLOC_079300-287	XLOC_375298	0.991563	0.903634	No
XLOC_080145	XLOC_096940	-0.141298	-0.184502	No
XLOC_081418	XLOC_348453	0.817734	-0.0324905	No
XLOC_082370	XLOC_301251	0.852027	0.670179	No
XLOC_083551	XLOC_357203	0.857458	0.736	No
XLOC_083552	XLOC_357202	0.64197	-0.206794	No
XLOC_083578	XLOC_365636	0.969397	0.929292	No
XLOC_083674-305	XLOC_362525	0.968674	0.89914	No
XLOC_083805	XLOC_262204	0.865084	0.629761	No
XLOC_084705-307	XLOC_145706	0.874146	0.219155	No
XLOC_084756	XLOC_250511	0.983722	0.688173	No
XLOC_084757	XLOC_250514	0.544231	0.464754	No
XLOC_085842-314	XLOC_156620	0.998099	0.996987	No
XLOC_086346-315	XLOC_464380	0.964514	0.810156	No
XLOC_086349	XLOC_464378	0.831924	0.572641	No
XLOC_086418	XLOC_258329	0.642494	0.400569	No
XLOC_086468	XLOC_123858	0.980798	0.945338	No
XLOC_086616-319	XLOC_216165-764	0.977267	0.946978	No
XLOC_088463	XLOC_359037	0.781488	0.165755	No
XLOC_088466	XLOC_359035	0.812207	0.386091	No
XLOC_088586	XLOC_335649	0.992164	0.973691	No
XLOC_088650	XLOC_139329	0.999509	0.998908	No
XLOC_088800-329	XLOC_408742-1317	0.850899	0.589495	No
XLOC_089085	XLOC_270232	0.591705	0.215596	No
XLOC_090140	XLOC_168204	0.366742	0.361128	No
XLOC_090238-330	XLOC_253973	0.996752	0.993694	No
XLOC_090347	XLOC_121430	0.247133	-0.492703	No
XLOC_090352	XLOC_121446	0.78616	0.105503	No
XLOC_090779	XLOC_372602	-0.140953	-0.163494	No
XLOC_090791	XLOC_372610	0.713351	0.614638	No
XLOC_090821	XLOC_134386-494	0.574368	-0.57726	No
XLOC_090822	XLOC_134386-495	0.752022	0.43776	No
XLOC_091024	XLOC_160270	0.459632	-0.497575	No
XLOC_092386	XLOC_170921	0.828638	0.660418	No
XLOC_092479	XLOC_125638	0.453296	-0.571495	No
XLOC_092480	XLOC_125641	0.962507	0.378961	No
XLOC_092616	XLOC_418502	0.605425	0.149184	No
XLOC_092786	XLOC_286197	0.704288	-0.114589	No
XLOC_092864	XLOC_190002	0.883003	0.38871	No
XLOC_093126	XLOC_282166	0.999985	0.999796	No
XLOC_093327	XLOC_242915	0.855914	0.790224	No
XLOC_093331	XLOC_242913	0.446777	0.223951	No
XLOC_093618	XLOC_284210	0.992714	0.921155	No
XLOC_093620	XLOC_284197	0.977399	0.602158	No
XLOC_094277	XLOC_105664	0.978548	0.872785	No
XLOC_094583	XLOC_195646	0.812679	0.710873	No
XLOC_094584	XLOC_195645	0.58374	0.449643	No
XLOC_095373	XLOC_413664	0.92812	0.662702	No
XLOC_095535	XLOC_471184	0.978042	0.766307	No
XLOC_095890	XLOC_398989	0.977629	0.917004	No
XLOC_096295	XLOC_162471	0.83723	0.808026	No
XLOC_096432-355	XLOC_397133	0.965083	0.949814	No
XLOC_096495	XLOC_336198	0.97158	0.74448	No
XLOC_096901	XLOC_243838	0.795484	0.382322	No
XLOC_097057	XLOC_435029	0.70774	0.423471	No
XLOC_097167	XLOC_203017	0.755771	0.462798	No
XLOC_097644-363	XLOC_207686	0.968983	0.5139	No
XLOC_098668	XLOC_249565	0.967355	0.876105	No
XLOC_098752	XLOC_465546	0.933892	0.209265	No
XLOC_099198	XLOC_103069	-0.255655	-0.673904	No
XLOC_099861	XLOC_203725	0.994393	0.953583	No
XLOC_099904	XLOC_289031	0.854723	-0.0486203	No
XLOC_099932	XLOC_339211-1124	0.21423	-0.501065	No
XLOC_099940	XLOC_339202	0.772533	0.764884	No
XLOC_100888	XLOC_198166	0.920269	0.568706	No
XLOC_100889	XLOC_198167	0.851097	0.0781555	No
XLOC_100983	XLOC_157855	0.984385	0.96543	No
XLOC_100984	XLOC_157856	0.963291	0.830007	No
XLOC_101446-370	XLOC_281085	0.998463	0.984916	No
XLOC_102137	XLOC_425965	0.955982	0.873515	No
XLOC_102140	XLOC_425979	0.382597	0.12069	No
XLOC_102711	XLOC_120417	0.953194	0.827838	No
XLOC_102997	XLOC_372721	0.879787	0.548311	No
XLOC_103851	XLOC_170250	0.904792	0.903388	No
XLOC_104173	XLOC_126376	0.948536	0.304468	No
XLOC_105568	XLOC_357599	0.920616	0.00208399	No
XLOC_106342	XLOC_408555	0.381618	-0.110872	No
XLOC_107181	XLOC_135461	0.938404	0.892837	No
XLOC_110726	XLOC_458784	0.979053	0.753761	No
XLOC_110784	XLOC_397054	0.996072	0.994538	No
XLOC_110831	XLOC_119989-444	0.922185	0.278235	No
XLOC_111947	XLOC_180014	0.972588	0.83198	No
XLOC_113036-419	XLOC_156146-566	0.451222	-0.351566	No
XLOC_113036-420	XLOC_156146-567	0.986412	0.948693	No
XLOC_113313	XLOC_410815	0.129066	-0.16789	No
XLOC_113319	XLOC_410819	0.962915	0.870863	No
XLOC_113959-423	XLOC_145442-532	0.995106	0.901053	No
XLOC_114857	XLOC_209198	0.991926	0.896445	No
XLOC_114945	XLOC_345951	0.894968	0.751328	No
XLOC_114949	XLOC_345948	0.999444	0.996403	No
XLOC_115327	XLOC_181271	0.97948	0.688347	No
XLOC_116456	XLOC_269391	0.971801	0.970498	No
XLOC_117923	XLOC_131472	0.609943	0.546369	No
XLOC_118228	XLOC_238375	0.788143	0.764985	No
XLOC_118230	XLOC_238370	0.965149	0.483931	No
XLOC_118234	XLOC_238367	0.709049	0.464895	No
XLOC_118236	XLOC_238364	0.908424	0.332791	No
XLOC_118853	XLOC_299172	0.612978	-0.760086	No
XLOC_118966	XLOC_197448	0.845812	0.529312	No
XLOC_118968	XLOC_197450-701	0.976758	0.612338	No
XLOC_121231	XLOC_408135	0.999987	0.999985	No
XLOC_121232	XLOC_408134	0.983227	0.963627	No
XLOC_121652	XLOC_387610	0.899865	0.298952	No
XLOC_121663	XLOC_387599	0.996629	0.9807	No
XLOC_122344	XLOC_148383	0.704521	0.518259	No
XLOC_122551-447	XLOC_293150	0.94416	0.890081	No
XLOC_122775	XLOC_300117	0.998944	0.996726	No
XLOC_122864	XLOC_211483	0.92963	0.894663	No
XLOC_123233	XLOC_317761	0.947781	0.805727	No
XLOC_123240-449	XLOC_317782-1066	0.927734	0.828525	No
XLOC_123335	XLOC_178125	0.665633	0.639574	No
XLOC_123340	XLOC_178120	0.845894	0.21514	No
XLOC_123780	XLOC_130316	0.996777	0.986803	No
XLOC_123832	XLOC_158725	0.996187	0.961245	No
XLOC_123837	XLOC_158720	0.983097	0.968999	No
XLOC_123948	XLOC_293603	0.978073	0.934271	No
XLOC_123971	XLOC_293584	0.308763	-0.25067	No
XLOC_124292-455	XLOC_199515	0.662927	0.520325	No
XLOC_124292-456	XLOC_199516	0.904529	0.665463	No
XLOC_125063	XLOC_450853	0.99982	0.998954	No
XLOC_125068	XLOC_450846	0.990757	0.978941	No
XLOC_125474	XLOC_133797-491	0.867444	0.807671	No
XLOC_126346	XLOC_385035	0.993174	0.954871	No
XLOC_126347	XLOC_385033	0.989642	0.848095	No
XLOC_127004	XLOC_270885	0.90294	0.878883	No
XLOC_127012	XLOC_270881	0.872229	0.562007	No
XLOC_127673	XLOC_234400	0.443747	0.257437	No
XLOC_127688	XLOC_240468-825	0.926026	0.918178	No
XLOC_127692	XLOC_240471	0.994449	0.670681	No
XLOC_128503	XLOC_214575	0.270064	-0.102737	No
XLOC_130564	XLOC_328492	0.887822	0.488247	No
XLOC_130568	XLOC_328476	0.706674	0.49606	No
XLOC_130595-475	XLOC_328028	0.32672	-0.155183	No
XLOC_130780	XLOC_422565-1359	0.965484	0.523652	No
XLOC_131455	XLOC_296668	0.870284	0.857782	No
XLOC_131872-482	XLOC_452618-1437	0.780918	0.568523	No
XLOC_132379	XLOC_339207	0.990002	0.924563	No
XLOC_133612	XLOC_296259	0.948584	0.443273	No
XLOC_133621	XLOC_296248	0.979498	0.837043	No
XLOC_134248	XLOC_189694	0.94229	0.324101	No
XLOC_134810	XLOC_463558	0.610507	0.481555	No
XLOC_134861	XLOC_455385	0.985719	0.607767	No
XLOC_135069	XLOC_165010	0.826256	0.451023	No
XLOC_135081	XLOC_165002	0.999654	0.99738	No
XLOC_135247	XLOC_242588	0.965645	0.210332	No
XLOC_135248	XLOC_242587	0.976361	0.61013	No
XLOC_135299-496	XLOC_347253-1159	0.998569	0.956852	No
XLOC_135299-497	XLOC_347253-1160	0.986692	0.720224	No
XLOC_135307	XLOC_347261	0.761626	0.63323	No
XLOC_136150	XLOC_318920	0.94416	0.397011	No
XLOC_136357	XLOC_214909	0.472375	0.468845	No
XLOC_136363	XLOC_214896	0.546792	0.372122	No
XLOC_136851-500	XLOC_192444-688	0.857197	0.567344	No
XLOC_137215	XLOC_294593	0.877128	0.760142	No
XLOC_137223	XLOC_294578	0.643836	0.155275	No
XLOC_137405	XLOC_333158	0.985366	0.938458	No
XLOC_137412	XLOC_333136	0.712026	0.324142	No
XLOC_137546-502	XLOC_187724	0.716722	0.474861	No
XLOC_137546-503	XLOC_187720	0.98053	0.947171	No
XLOC_138538	XLOC_188130	0.842334	0.833893	No
XLOC_140047-507	XLOC_388134	0.713041	0.421117	No
XLOC_140047-508	XLOC_388132	0.997921	0.997706	No
XLOC_140563	XLOC_163565	0.976272	0.801416	No
XLOC_140705	XLOC_164613-594	0.677919	0.214607	No
XLOC_140706-513	XLOC_164613-595	0.904386	0.576491	No
XLOC_142219	XLOC_148792	0.819516	0.0722652	No
XLOC_142739	XLOC_317828	0.927845	0.562872	No
XLOC_142742	XLOC_317814	0.948962	0.532661	No
XLOC_143205	XLOC_168150	0.713776	0.576362	No
XLOC_143206	XLOC_168152	0.67599	0.673856	No
XLOC_143207	XLOC_168153	0.969774	0.90316	No
XLOC_143363	XLOC_444120	0.846731	0.508286	No
XLOC_144086	XLOC_157495	0.686498	0.619462	No
XLOC_144865	XLOC_469937	0.993443	0.809693	No
XLOC_146170	XLOC_193418	0.747725	0.393098	No
XLOC_147284-543	XLOC_388951-1247	0.908346	0.533263	No
XLOC_147285	XLOC_388952	0.890822	0.856126	No
XLOC_147996	XLOC_203197	0.819884	0.59671	No
XLOC_149539	XLOC_296170	0.883145	0.685243	No
XLOC_149545	XLOC_296155	0.915302	0.711736	No
XLOC_149868	XLOC_331410	0.941912	0.801441	No
XLOC_150271	XLOC_264108	0.99238	0.97295	No
XLOC_150275-546	XLOC_264111	0.993332	0.369104	No
XLOC_150275-547	XLOC_264112	0.80674	0.154903	No
XLOC_150286	XLOC_264124	0.993339	0.0140631	No
XLOC_150289	XLOC_264128	0.87656	0.51397	No
XLOC_150292	XLOC_264132	0.828985	0.737581	No
XLOC_150754	XLOC_200651	0.775919	0.641131	No
XLOC_150760	XLOC_200648	0.680943	0.414116	No
XLOC_154365	XLOC_225500	0.984994	0.942095	No
XLOC_154399	XLOC_315767	0.978763	0.7512	No
XLOC_154401-560	XLOC_315766-1061	0.933896	0.90949	No
XLOC_154464	XLOC_362139	0.994703	0.965335	No
XLOC_154466	XLOC_362122	0.998033	0.966028	No
XLOC_155319	XLOC_470271	0.709296	0.462855	No
XLOC_155330	XLOC_470268-1490	0.93738	0.886574	No
XLOC_156339	XLOC_284270	0.623299	0.325161	No
XLOC_156342	XLOC_284275-966	0.954507	0.853662	No
XLOC_156478	XLOC_468987	0.93897	0.904094	No
XLOC_157239	XLOC_215644	0.888963	0.772641	No
XLOC_157680	XLOC_222239	0.62609	0.485316	No
XLOC_157959	XLOC_363642	0.902052	0.879488	No
XLOC_158336	XLOC_178967	0.849714	-0.157337	No
XLOC_159324	XLOC_358075	0.463914	0.268749	No
XLOC_160065	XLOC_180460-662	0.789735	0.560556	No
XLOC_160066	XLOC_180460-661	0.538738	0.212467	No
XLOC_160331	XLOC_432614	0.44307	0.384448	No
XLOC_160630-579	XLOC_214171	0.994168	0.87451	No
XLOC_160778-580	XLOC_395520-1288	0.905929	0.348519	No
XLOC_161399	XLOC_164615	0.490488	0.429229	No
XLOC_161642	XLOC_410201	0.996149	0.992625	No
XLOC_161652	XLOC_410189	0.990744	0.800823	No
XLOC_161851	XLOC_221008	0.812037	0.775393	No
XLOC_161863	XLOC_221012	0.465909	0.426612	No
XLOC_162338	XLOC_248075-841	0.99339	0.986898	No
XLOC_162339	XLOC_248074	0.910919	0.713095	No
XLOC_162580	XLOC_465175	0.911238	0.537979	No
XLOC_162581	XLOC_465168	0.258926	0.214991	No
XLOC_162583	XLOC_465177	0.88508	0.185472	No
XLOC_165878	XLOC_309026	0.978434	0.940123	No
XLOC_165879	XLOC_309027	0.986094	0.605396	No
XLOC_166218	XLOC_227728	0.847692	0.156908	No
XLOC_166291	XLOC_299011	0.937647	0.529624	No
XLOC_166299	XLOC_299007	0.523254	-0.148414	No
XLOC_166468	XLOC_242234	0.8385	0.397063	No
XLOC_166791	XLOC_379777	0.498646	0.291902	No
XLOC_166816-610	XLOC_286148	0.971608	0.866292	No
XLOC_166816-611	XLOC_286149	0.799964	0.563415	No
XLOC_167475	XLOC_398218	0.99694	0.358329	No
XLOC_168148	XLOC_355405	0.702543	-0.486302	No
XLOC_168149-614	XLOC_355406	0.604442	0.0522342	No
XLOC_170199	XLOC_307748-1041	0.9018	0.543957	No
XLOC_170201	XLOC_307748-1042	0.879448	0.275797	No
XLOC_170486	XLOC_295841	0.920927	0.751042	No
XLOC_170612	XLOC_362152	0.78218	0.372907	No
XLOC_170868	XLOC_215265-762	0.874076	0.367784	No
XLOC_171775	XLOC_233789	0.757361	0.637268	No
XLOC_171984	XLOC_223310	0.972285	0.893632	No
XLOC_172742	XLOC_306628	0.999255	0.999114	No
XLOC_173822-638	XLOC_269780-929	0.90987	0.906124	No
XLOC_174298	XLOC_232558	0.907556	0.778817	No
XLOC_174299	XLOC_232560	0.999717	0.999707	No
XLOC_174565	XLOC_373838	0.999897	0.999825	No
XLOC_175142	XLOC_275616	0.357175	-0.0326484	No
XLOC_175143-641	XLOC_275614	0.988378	0.967703	No
XLOC_175613	XLOC_291460	0.981128	0.786446	No
XLOC_176793-645	XLOC_311769	0.682825	0.641585	No
XLOC_177246-647	XLOC_374278	0.181754	-0.0177023	No
XLOC_178846	XLOC_303843	0.721741	0.351067	No
XLOC_178849	XLOC_303841	0.617653	0.232216	No
XLOC_179574	XLOC_226242	0.871811	0.0251501	No
XLOC_180311	XLOC_323883	0.563572	0.329675	No
XLOC_180620	XLOC_212126	0.935123	0.829053	No
XLOC_180625	XLOC_212120	0.960224	0.748016	No
XLOC_181212	XLOC_279422	0.841494	-0.155258	No
XLOC_181535	XLOC_195610	0.968563	0.872175	No
XLOC_181741	XLOC_361303	0.762521	0.327981	No
XLOC_182133	XLOC_313227	0.550029	0.104694	No
XLOC_182143	XLOC_313238	0.490281	0.0615336	No
XLOC_182473	XLOC_240666	0.706579	0.2323	No
XLOC_182741	XLOC_271354	0.994412	0.928167	No
XLOC_183213	XLOC_339670	0.950969	0.584634	No
XLOC_183231	XLOC_339648	0.987018	0.982332	No
XLOC_183842	XLOC_339436	0.820424	0.307375	No
XLOC_183844	XLOC_339448	0.735901	-0.00737397	No
XLOC_184584	XLOC_431366	0.691842	0.435605	No
XLOC_184587	XLOC_431363	0.52955	-0.0296147	No
XLOC_184645	XLOC_393494	0.779356	0.40311	No
XLOC_184655	XLOC_393490	0.968922	0.903944	No
XLOC_185530	XLOC_223743	0.777061	0.399539	No
XLOC_186151	XLOC_351275	0.719619	0.306988	No
XLOC_186397-673	XLOC_258648	0.768541	0.645988	No
XLOC_186397-674	XLOC_258646	0.650126	0.509553	No
XLOC_186596	XLOC_242373	0.874527	0.486907	No
XLOC_186826	XLOC_407235	0.908033	0.753598	No
XLOC_186832	XLOC_407249	0.975184	0.947872	No
XLOC_187057-675	XLOC_238425-813	0.946804	0.639916	No
XLOC_188527	XLOC_390356	0.498754	0.0765595	No
XLOC_188533	XLOC_390379	1	0.999998	No
XLOC_189024	XLOC_239287	0.915875	0.73848	No
XLOC_189306	XLOC_231886	0.955371	0.842508	No
XLOC_189407	XLOC_361803	0.938393	0.932058	No
XLOC_189454	XLOC_201820	0.815369	-0.081815	No
XLOC_189740	XLOC_443322	0.951884	0.764709	No
XLOC_189746	XLOC_443318	0.626552	0.0121977	No
XLOC_189752	XLOC_443315	0.630906	0.439926	No
XLOC_190468	XLOC_237395	0.878452	0.557653	No
XLOC_190479-683	XLOC_237387-810	0.963334	0.85959	No
XLOC_191477	XLOC_311436	0.936814	0.469637	No
XLOC_191479	XLOC_311432	0.999965	0.99984	No
XLOC_191873	XLOC_236779	0.958636	0.800998	No
XLOC_191883	XLOC_236782	0.977043	0.835812	No
XLOC_191904	XLOC_236789	0.980866	0.975477	No
XLOC_192013	XLOC_334462	0.992944	0.910208	No
XLOC_192789	XLOC_407515	0.679275	0.0546728	No
XLOC_193906	XLOC_204429	1	0.999997	No
XLOC_195125	XLOC_435843	0.879866	0.839114	No
XLOC_195128	XLOC_435842	0.792041	0.713975	No
XLOC_195244	XLOC_286753	0.758144	0.520546	No
XLOC_195421	XLOC_360620	0.0608344	-0.302173	No
XLOC_196613	XLOC_324998	0.85163	0.209747	No
XLOC_199933	XLOC_309618	0.139229	0.0370933	No
XLOC_199936	XLOC_309615	0.952711	0.906644	No
XLOC_201652	XLOC_341215	0.811323	0.653136	No
XLOC_201659	XLOC_341204	0.664646	0.195075	No
XLOC_201933	XLOC_241179	0.980347	0.957172	No
XLOC_201934	XLOC_241177	0.905136	0.864396	No
XLOC_203805	XLOC_283254	0.789018	0.325421	No
XLOC_204382	XLOC_403096	0.680145	0.565527	No
XLOC_204399-722	XLOC_403083	0.993078	0.974323	No
XLOC_205786	XLOC_273689	0.846817	0.637268	No
XLOC_205789	XLOC_273682	0.334294	0.156597	No
XLOC_205807	XLOC_459619	0.444553	-0.84009	No
XLOC_206960	XLOC_248433	0.32686	-0.0408487	No
XLOC_207020	XLOC_225475	0.431401	-0.261148	No
XLOC_207022	XLOC_225477	0.999931	0.999673	No
XLOC_207582	XLOC_371059	0.771765	0.0881343	No
XLOC_208618	XLOC_423671-1366	0.684255	0.562291	No
XLOC_208619	XLOC_423671-1365	0.972778	0.92851	No
XLOC_210274	XLOC_463141	0.929709	0.75266	No
XLOC_210282	XLOC_463135	0.972456	0.171663	No
XLOC_212945	XLOC_322989	0.509309	0.334583	No
XLOC_213524	XLOC_465183	-0.0591453	-0.389079	No
XLOC_213528	XLOC_465159	0.444449	0.0296046	No
XLOC_215516	XLOC_352030-1174	0.956622	0.902232	No
XLOC_215570	XLOC_348177	0.630954	0.245549	No
XLOC_217317	XLOC_377585	0.790162	0.730841	No
XLOC_218212	XLOC_455532-1448	0.995256	0.959085	No
XLOC_218215	XLOC_455534	0.978789	0.931072	No
XLOC_219476-773	XLOC_428444-1377	0.553481	-0.561899	No
XLOC_219615	XLOC_327831	0.985414	0.826941	No
XLOC_219621	XLOC_327824	0.907728	0.887425	No
XLOC_219821	XLOC_324411	0.92005	0.91043	No
XLOC_219826	XLOC_324417	0.945802	0.726241	No
XLOC_220006-776	XLOC_463474	0.977013	0.938201	No
XLOC_220110	XLOC_384719	0.881826	0.744165	No
XLOC_221218-779	XLOC_250669-864	0.0885211	-0.0557595	No
XLOC_221219	XLOC_250669-865	0.9832	0.766008	No
XLOC_221231	XLOC_250652	0.985405	0.946981	No
XLOC_221235	XLOC_250648	0.994875	0.775032	No
XLOC_221571	XLOC_404189	0.95077	0.848316	No
XLOC_222095	XLOC_229948	0.796501	0.618736	No
XLOC_222100	XLOC_229944	0.869652	0.352627	No
XLOC_225039	XLOC_249396	0.718981	0.456244	No
XLOC_225195	XLOC_302291	0.960463	0.850283	No
XLOC_225202	XLOC_302283	0.999544	0.999268	No
XLOC_225897	XLOC_400670	0.946662	0.909374	No
XLOC_225900	XLOC_400672	0.899981	0.781034	No
XLOC_228063-790	XLOC_265042	0.175045	-0.30373	No
XLOC_228602	XLOC_455311	0.785287	0.471583	No
XLOC_228604	XLOC_455310	0.72617	0.286721	No
XLOC_228750	XLOC_287301	0.960071	0.891787	No
XLOC_229863	XLOC_374086	0.978433	0.551091	No
XLOC_230811	XLOC_348314	0.839008	0.834667	No
XLOC_230813	XLOC_348312	0.811306	0.550425	No
XLOC_230815	XLOC_348307	0.917456	0.909102	No
XLOC_231052	XLOC_265980-917	0.800759	0.254256	No
XLOC_231836	XLOC_364415	0.998133	0.828439	No
XLOC_232313	XLOC_366150	0.706547	0.688457	No
XLOC_233317	XLOC_468131	0.877274	0.704317	No
XLOC_234563	XLOC_437176	0.985578	0.909227	No
XLOC_235022	XLOC_368748	0.898724	0.597223	No
XLOC_235588	XLOC_350165	0.991857	0.956592	No
XLOC_236832	XLOC_260888	0.942844	0.899859	No
XLOC_237496	XLOC_272166	0.490168	0.20818	No
XLOC_238818	XLOC_247272	-0.250349	-0.847156	No
XLOC_239571	XLOC_439107	0.958802	0.905736	No
XLOC_239577	XLOC_439112	0.692954	0.606014	No
XLOC_242996	XLOC_377299	0.986312	0.58358	No
XLOC_243004	XLOC_377296	0.998985	0.956695	No
XLOC_243532-828	XLOC_394372	0.816258	0.155728	No
XLOC_243532-829	XLOC_394373	0.936219	-0.0190731	No
XLOC_243585-830	XLOC_261995-904	0.919919	0.435844	No
XLOC_244074	XLOC_351870	0.80515	0.157789	No
XLOC_244355	XLOC_433861	0.955123	0.942774	No
XLOC_244356	XLOC_433860	0.748506	0.278317	No
XLOC_244510	XLOC_453406	0.992234	0.991263	No
XLOC_245606	XLOC_394591	0.971439	0.942739	No
XLOC_249170	XLOC_250534	0.529269	0.513931	No
XLOC_249175	XLOC_250538	0.826562	0.769695	No
XLOC_249942	XLOC_372934	0.998873	0.840984	No
XLOC_249943	XLOC_372933	0.313587	0.124786	No
XLOC_250341	XLOC_351071	0.989708	0.611521	No
XLOC_250345	XLOC_351077	0.990647	0.954762	No
XLOC_250803	XLOC_333732	0.40211	0.295023	No
XLOC_252017	XLOC_354273	0.971467	0.68153	No
XLOC_252149	XLOC_284744	0.975858	0.831697	No
XLOC_252524	XLOC_259121	0.786454	0.608977	No
XLOC_252525	XLOC_259122	0.923342	0.886495	No
XLOC_252883	XLOC_464050	0.911928	0.547445	No
XLOC_254988	XLOC_366878	0.943515	0.478601	No
XLOC_256447	XLOC_261907	0.332559	0.223429	No
XLOC_256456	XLOC_261904	0.823868	0.637314	No
XLOC_257838	XLOC_405110	0.96722	0.960768	No
XLOC_257841	XLOC_405105	0.87262	0.695625	No
XLOC_257945	XLOC_287728	0.93703	0.837248	No
XLOC_258583	XLOC_392086	0.838959	0.742423	No
XLOC_260040	XLOC_457381	0.997778	0.971653	No
XLOC_260068-898	XLOC_461385-1461	0.980956	0.619002	No
XLOC_260068-899	XLOC_461385-1462	-0.0190095	-0.0320447	No
XLOC_260440	XLOC_348264	0.278362	-0.0280532	No
XLOC_262247	XLOC_397192	0.95246	0.429215	No
XLOC_263685-911	XLOC_395303-1285	0.954001	0.292796	No
XLOC_266107	XLOC_297002	0.988322	0.87918	No
XLOC_266113	XLOC_296998	0.630066	0.601228	No
XLOC_266586	XLOC_428210-1375	0.955678	0.944664	No
XLOC_266596	XLOC_389387	0.856679	0.553497	No
XLOC_266597	XLOC_389388	0.997653	0.987728	No
XLOC_269324	XLOC_414363	0.944819	0.687152	No
XLOC_269338	XLOC_414377	0.022866	-0.460471	No
XLOC_270749	XLOC_412080	0.989215	0.965777	No
XLOC_274598	XLOC_320131	0.25383	-0.121267	No
XLOC_276167	XLOC_340248	0.992111	0.728668	No
XLOC_277064	XLOC_398240	0.897258	0.519897	No
XLOC_277068	XLOC_398226	0.919864	0.906921	No
XLOC_277198	XLOC_342964	0.972451	0.969705	No
XLOC_278386-947	XLOC_314812	0.583517	0.0946775	No
XLOC_278386-948	XLOC_314811	0.97046	0.912049	No
XLOC_280291	XLOC_455630	0.830242	0.551482	No
XLOC_280299	XLOC_455624	0.779015	0.266316	No
XLOC_281863	XLOC_435611	0.40683	0.360531	No
XLOC_284205	XLOC_468829-1482	0.992699	0.857417	No
XLOC_287229	XLOC_425140	0.911531	0.63134	No
XLOC_288925-988	XLOC_421620-1357	0.898266	0.744563	No
XLOC_289143	XLOC_387973	0.566254	0.413678	No
XLOC_289744	XLOC_390388	0.877858	0.696095	No
XLOC_289898	XLOC_407216-1310	0.955417	0.476789	No
XLOC_290450-992	XLOC_464145-1467	0.956226	0.906526	No
XLOC_290707	XLOC_469601	0.590068	0.11274	No
XLOC_294353	XLOC_359411	0.994263	0.957847	No
XLOC_295374	XLOC_358663	0.99308	0.920636	No
XLOC_295394	XLOC_358687	0.997161	0.976721	No
XLOC_295584	XLOC_407131-1309	0.743596	0.19617	No
XLOC_295585	XLOC_407131-1308	0.918737	0.534517	No
XLOC_295586	XLOC_407126	0.96093	0.688728	No
XLOC_298090-1018	XLOC_429247	0.941166	0.18588	No
XLOC_298648	XLOC_385393	0.981188	0.655046	No
XLOC_303602	XLOC_467030	0.9872	0.94454	No
XLOC_305505	XLOC_352126	0.742227	-0.16432	No
XLOC_305611	XLOC_320124	0.96843	0.172869	No
XLOC_307795	XLOC_347447	0.65458	0.622961	No
XLOC_308317	XLOC_364019	0.932748	0.724893	No
XLOC_309486	XLOC_400338	0.995007	0.972801	No
XLOC_309497	XLOC_400330	0.993507	0.988503	No
XLOC_311712	XLOC_374263	0.840704	0.809461	No
XLOC_311713	XLOC_374261	0.825484	0.714646	No
XLOC_313420	XLOC_392988	0.977364	0.317488	No
XLOC_314563	XLOC_335887	0.987993	0.965321	No
XLOC_315383	XLOC_432769	0.999284	0.992373	No
XLOC_315385	XLOC_432768	0.667423	0.562685	No
XLOC_315515	XLOC_410476	0.985419	0.68107	No
XLOC_315518	XLOC_410470	0.983591	0.77719	No
XLOC_317771	XLOC_395536	0.665844	0.356644	No
XLOC_317783	XLOC_395549	0.721488	0.585774	No
XLOC_331986	XLOC_392026	0.293185	0.243891	No
XLOC_336839	XLOC_395519	0.947232	0.792913	No
XLOC_337278	XLOC_409013	0.202388	-0.12512	No
XLOC_343238	XLOC_446169	0.988969	0.481983	No
XLOC_346176	XLOC_443256	0.874851	0.214577	No
XLOC_346181	XLOC_443260	0.972062	0.733163	No
XLOC_349270	XLOC_356058	0.878354	0.545613	No
XLOC_349272	XLOC_356061	0.560027	0.451476	No
XLOC_350501	XLOC_449619	0.864232	0.844945	No
XLOC_356589	XLOC_395719	0.977392	0.913285	No
XLOC_356594	XLOC_395713	0.507931	0.45805	No
XLOC_356596	XLOC_395711	0.800921	0.369311	No
XLOC_358274	XLOC_453697	0.83185	0.349393	No
XLOC_358275	XLOC_453698	0.890108	0.249714	No
XLOC_358287	XLOC_453713	0.771341	0.707447	No
XLOC_364824	XLOC_410538	0.893945	0.529232	No
XLOC_368768-1199	XLOC_381468	0.0629086	-0.0864469	No
XLOC_368768-1200	XLOC_381467	0.818941	0.488974	No
XLOC_369872	XLOC_443928	0.994953	0.770087	No
XLOC_371687	XLOC_382212	0.823904	0.401491	No
XLOC_371693	XLOC_382221	0.994539	0.798623	No
XLOC_374807	XLOC_411438	0.973552	0.38904	No
XLOC_377031	XLOC_406541	0.963547	-0.45226	No
XLOC_382833	XLOC_455822	0.764603	0.753238	No
XLOC_383015	XLOC_385150	0.828581	0.728587	No
XLOC_399999	XLOC_430160	0.940334	0.839031	No
XLOC_401817	XLOC_445374	0.549644	0.0739211	No
XLOC_401818	XLOC_445372	0.286412	0.135741	No
XLOC_404953	XLOC_464549	0.857804	0.369717	No
XLOC_404954	XLOC_464548	0.667383	0.528533	No
XLOC_407751	XLOC_433809	0.47332	0.116539	No
XLOC_443609	XLOC_466404	0.809413	0.134618	No
XLOC_443612	XLOC_466402	0.932284	0.917398	No
XLOC_445111	XLOC_457855	0.980691	0.954013	No
XLOC_445113	XLOC_457856	0.757691	0.115339	No
XLOC_445116	XLOC_457859	0.979058	0.945231	No
XLOC_461789	XLOC_464228	0.511025	-0.591552	No
XLOC_461795	XLOC_464234	0.501888	0.473849	No
XLOC_000264	XLOC_448742	0.137119	0.64831	Yes
XLOC_000410	XLOC_321775	-0.0392212	0.439675	Yes
XLOC_000455	XLOC_122547	0.871798	0.926521	Yes
XLOC_000464	XLOC_122555	0.137621	0.45737	Yes
XLOC_000888	XLOC_377903	-0.256273	0.33112	Yes
XLOC_000892	XLOC_377889	0.45643	0.721612	Yes
XLOC_001048	XLOC_441240	0.601716	0.99123	Yes
XLOC_001355	XLOC_345262	0.883575	0.987231	Yes
XLOC_001356	XLOC_345260	0.710971	0.780827	Yes
XLOC_001360	XLOC_345255	0.998202	0.998795	Yes
XLOC_001636	XLOC_262899	-0.270357	0.499957	Yes
XLOC_001643	XLOC_262923	0.98861	0.995754	Yes
XLOC_001999	XLOC_108615	0.0887267	0.382143	Yes
XLOC_002194	XLOC_018626	-0.194682	0.282342	Yes
XLOC_002195	XLOC_018627	0.920697	0.964431	Yes
XLOC_003200	XLOC_345753-1154	-0.306666	0.158516	Yes
XLOC_003469	XLOC_205859	0.430141	0.883587	Yes
XLOC_004508	XLOC_212144	-0.15263	0.178536	Yes
XLOC_005708	XLOC_236188	0.508231	0.522709	Yes
XLOC_005709	XLOC_236185	0.438224	0.984821	Yes
XLOC_006357	XLOC_371626	-0.412269	-0.269641	Yes
XLOC_006811	XLOC_077512	0.279866	0.99091	Yes
XLOC_007443	XLOC_203711	0.638296	0.766362	Yes
XLOC_009527	XLOC_154059	0.0196901	0.84981	Yes
XLOC_010305	XLOC_226597	0.938269	0.947101	Yes
XLOC_010344	XLOC_433096	0.458205	0.932292	Yes
XLOC_011047-41	XLOC_033628	-0.841482	0.999579	Yes
XLOC_011286	XLOC_191142	0.365378	0.935467	Yes
XLOC_012809	XLOC_250536-862	0.103377	0.927162	Yes
XLOC_013394	XLOC_235904	0.999904	0.999991	Yes
XLOC_013428	XLOC_141967	0.944298	0.974162	Yes
XLOC_013500	XLOC_215729	0.84122	0.84418	Yes
XLOC_013507	XLOC_215724	0.236793	0.279649	Yes
XLOC_014289	XLOC_380214	-0.452764	-0.155816	Yes
XLOC_014298	XLOC_380203	0.617033	0.906566	Yes
XLOC_015421	XLOC_247684	0.922725	0.935717	Yes
XLOC_017318	XLOC_411718	0.954301	0.969967	Yes
XLOC_017449-53	XLOC_408589-1315	0.692126	0.718558	Yes
XLOC_017644-55	XLOC_398991-1303	0.851548	0.998288	Yes
XLOC_018215	XLOC_298139	-0.475337	0.903119	Yes
XLOC_020632	XLOC_463925	0.189181	0.339423	Yes
XLOC_020637	XLOC_450101-1436	0.459888	0.641721	Yes
XLOC_020644	XLOC_450106	-0.462026	0.989441	Yes
XLOC_020692	XLOC_100341	-0.138636	0.751494	Yes
XLOC_021761	XLOC_343497	0.152893	0.57324	Yes
XLOC_022480	XLOC_227399	0.998665	0.999395	Yes
XLOC_022834	XLOC_446293	-0.349175	0.983667	Yes
XLOC_022837	XLOC_446287	0.488673	0.944658	Yes
XLOC_022876	XLOC_465681	-0.638244	0.999671	Yes
XLOC_024004-77	XLOC_135311	0.867028	0.979754	Yes
XLOC_024004-78	XLOC_135312	0.997719	0.999989	Yes
XLOC_025014	XLOC_163159	0.84599	0.892205	Yes
XLOC_025407	XLOC_195688-695	0.931937	0.997462	Yes
XLOC_025408	XLOC_195689	0.843515	0.897839	Yes
XLOC_026206	XLOC_461593	0.970143	0.999748	Yes
XLOC_026765	XLOC_092009	0.594531	0.732023	Yes
XLOC_026782	XLOC_091993	0.702649	0.782322	Yes
XLOC_027210	XLOC_110489	-0.0319274	0.14783	Yes
XLOC_027425-96	XLOC_096727	0.970661	0.999489	Yes
XLOC_027629	XLOC_463832	0.00317057	0.834489	Yes
XLOC_027724	XLOC_427207	0.471885	0.942798	Yes
XLOC_028183	XLOC_241373	0.922941	0.948895	Yes
XLOC_028187	XLOC_241376	0.39928	0.999979	Yes
XLOC_029294	XLOC_398243	0.942498	0.960293	Yes
XLOC_029800	XLOC_211045	0.129497	0.715881	Yes
XLOC_029810	XLOC_410431-1321	-0.566813	0.835508	Yes
XLOC_030595	XLOC_248765-845	-0.224207	0.00413246	Yes
XLOC_031287	XLOC_157723	0.771146	0.876631	Yes
XLOC_031422	XLOC_390380	0.104574	0.563503	Yes
XLOC_031950	XLOC_231725	0.353695	0.760549	Yes
XLOC_032010	XLOC_354887	-0.0281646	0.76404	Yes
XLOC_032844	XLOC_077309	0.313576	0.986797	Yes
XLOC_033291	XLOC_198153	0.503587	0.552872	Yes
XLOC_033423	XLOC_363594	0.72615	0.903545	Yes
XLOC_033577	XLOC_192881	-0.753436	-0.705304	Yes
XLOC_033600	XLOC_136068	0.0794531	0.953611	Yes
XLOC_033939	XLOC_158458	0.850974	0.897216	Yes
XLOC_033995	XLOC_451752	0.05729	0.101717	Yes
XLOC_036028	XLOC_334085	0.0879185	0.633359	Yes
XLOC_036035	XLOC_334093	0.831136	0.946374	Yes
XLOC_036354	XLOC_098660	0.847647	0.874826	Yes
XLOC_036374	XLOC_194433	0.351157	0.666847	Yes
XLOC_037146	XLOC_119484	0.990397	0.997406	Yes
XLOC_037681	XLOC_081302	0.994665	0.997879	Yes
XLOC_037733	XLOC_243384	0.563924	0.726269	Yes
XLOC_037749	XLOC_427241	0.999956	0.999996	Yes
XLOC_037751	XLOC_427239	-0.368779	0.662297	Yes
XLOC_039197	XLOC_147962	0.852052	0.953288	Yes
XLOC_039550	XLOC_161079	0.238878	0.567543	Yes
XLOC_039555	XLOC_161077	0.765023	0.865499	Yes
XLOC_039815	XLOC_181935	-0.0346091	0.986704	Yes
XLOC_039816	XLOC_181934	0.162816	0.284741	Yes
XLOC_040819	XLOC_081121	0.81382	0.815556	Yes
XLOC_040826	XLOC_081116	0.192066	0.974849	Yes
XLOC_041496-147	XLOC_310072	0.206319	0.548975	Yes
XLOC_041501	XLOC_246692	0.996864	0.999149	Yes
XLOC_041502	XLOC_246690	0.802134	0.927829	Yes
XLOC_041503	XLOC_310073	0.609362	0.694313	Yes
XLOC_042177	XLOC_143836	0.826232	0.966337	Yes
XLOC_042851	XLOC_283843	0.510201	0.522263	Yes
XLOC_043583-153	XLOC_432036	0.925088	0.998327	Yes
XLOC_044203	XLOC_267341	0.764632	0.819161	Yes
XLOC_044876	XLOC_255360	0.999941	0.999943	Yes
XLOC_044881	XLOC_255366	0.935854	0.999912	Yes
XLOC_045750	XLOC_288860	0.788159	0.807234	Yes
XLOC_045753	XLOC_288867	0.547679	0.845289	Yes
XLOC_045985-167	XLOC_299664	0.656041	0.668222	Yes
XLOC_046074	XLOC_220623	0.995657	0.998867	Yes
XLOC_046346	XLOC_259948	-0.224847	0.197177	Yes
XLOC_046854	XLOC_302527	0.135205	0.710794	Yes
XLOC_046861	XLOC_302531	0.981105	0.988808	Yes
XLOC_047636-171	XLOC_186704	0.0479282	0.96498	Yes
XLOC_047649	XLOC_390160	-0.586374	0.592411	Yes
XLOC_048754	XLOC_411443	0.366181	0.691249	Yes
XLOC_049198	XLOC_085665	0.993138	0.99905	Yes
XLOC_049209	XLOC_085648	0.978182	0.978187	Yes
XLOC_050652	XLOC_119351	0.107875	0.180813	Yes
XLOC_050654	XLOC_119352	-0.753637	0.594728	Yes
XLOC_050901	XLOC_089809	-0.374977	0.413322	Yes
XLOC_050915	XLOC_089828	0.608301	0.809769	Yes
XLOC_051041	XLOC_161096	-0.00878578	0.260064	Yes
XLOC_051052	XLOC_161104	-0.459614	0.973375	Yes
XLOC_051846	XLOC_224655	-0.487786	0.794752	Yes
XLOC_052541	XLOC_186113	0.996495	0.998672	Yes
XLOC_053724	XLOC_208115	0.99214	0.998345	Yes
XLOC_054163	XLOC_288874	0.0910824	0.464956	Yes
XLOC_054754-200	XLOC_389502	0.778494	0.952851	Yes
XLOC_054754-201	XLOC_389501	0.974124	0.98561	Yes
XLOC_055585	XLOC_237960	-0.410984	0.998226	Yes
XLOC_055670	XLOC_257661	0.719292	0.832666	Yes
XLOC_056206-205	XLOC_378684	0.999657	0.999989	Yes
XLOC_057008-209	XLOC_350881-1170	0.473556	0.987445	Yes
XLOC_057357	XLOC_163433	-0.0877269	0.512061	Yes
XLOC_057642	XLOC_139949	0.541057	0.882936	Yes
XLOC_057669	XLOC_138505	0.396486	0.675563	Yes
XLOC_057674-213	XLOC_138499	-0.373353	-0.00730536	Yes
XLOC_058914	XLOC_188290	0.872169	0.939819	Yes
XLOC_058918	XLOC_188286	0.264333	0.94315	Yes
XLOC_059535	XLOC_197011	0.892974	0.967188	Yes
XLOC_060825	XLOC_465602	-0.520842	0.0919896	Yes
XLOC_061400	XLOC_205110	0.755589	0.780692	Yes
XLOC_061637	XLOC_353544	0.504795	0.581791	Yes
XLOC_061652	XLOC_353558	-0.728641	0.895776	Yes
XLOC_061761	XLOC_095413	-0.0586925	0.642511	Yes
XLOC_062110	XLOC_062534	0.625251	0.695967	Yes
XLOC_062115	XLOC_062538	0.0445188	0.619453	Yes
XLOC_062208	XLOC_223679-782	0.495109	0.90188	Yes
XLOC_062211	XLOC_223677	0.58548	0.710391	Yes
XLOC_062345	XLOC_202419-715	0.955434	0.988262	Yes
XLOC_062392	XLOC_235479	-0.574386	0.674042	Yes
XLOC_062962	XLOC_227398	0.113354	0.84789	Yes
XLOC_063238	XLOC_072481	0.987769	0.99958	Yes
XLOC_064370	XLOC_121464	0.999196	0.999924	Yes
XLOC_065201	XLOC_140251	-0.269489	0.646311	Yes
XLOC_065391-238	XLOC_373906-1222	0.612218	0.691851	Yes
XLOC_065949-240	XLOC_143233	0.999882	0.999998	Yes
XLOC_066515	XLOC_162778	0.757845	0.831235	Yes
XLOC_066700	XLOC_297792	0.655517	0.873342	Yes
XLOC_066706	XLOC_297802	0.595976	0.705708	Yes
XLOC_067002	XLOC_139543	-0.657254	0.780108	Yes
XLOC_067938	XLOC_284849	-0.330945	-0.0433057	Yes
XLOC_067941-248	XLOC_284855-969	-0.223252	0.601208	Yes
XLOC_067943	XLOC_284857	0.227948	0.381229	Yes
XLOC_070103	XLOC_339266	-0.671211	0.306011	Yes
XLOC_071197	XLOC_127079	0.872624	0.90555	Yes
XLOC_072649	XLOC_447941	0.554437	0.879044	Yes
XLOC_072656	XLOC_447931	0.83859	0.964932	Yes
XLOC_072921	XLOC_132481	0.249882	0.91151	Yes
XLOC_073280	XLOC_121931	0.0999419	0.774073	Yes
XLOC_073597	XLOC_342689	0.994898	0.997889	Yes
XLOC_073875	XLOC_444258	0.712296	0.721764	Yes
XLOC_074272	XLOC_343762-1144	-0.165323	0.14241	Yes
XLOC_074273	XLOC_343763	-0.798899	0.135088	Yes
XLOC_074291	XLOC_260380	0.970616	0.982298	Yes
XLOC_075761	XLOC_103507-377	0.293237	0.988639	Yes
XLOC_075762	XLOC_103507-378	-0.112891	0.729104	Yes
XLOC_075769	XLOC_103509	-0.815485	-0.613893	Yes
XLOC_076182	XLOC_099984	0.959477	0.966256	Yes
XLOC_076185	XLOC_099981	0.747094	0.996042	Yes
XLOC_077424	XLOC_436283	0.262023	0.517008	Yes
XLOC_077821	XLOC_252353	0.0210954	0.922258	Yes
XLOC_078136	XLOC_406417	0.998565	0.999904	Yes
XLOC_078141	XLOC_406412	0.994439	0.994552	Yes
XLOC_078197	XLOC_158507	0.681069	0.801384	Yes
XLOC_078485	XLOC_345094	0.85669	0.922269	Yes
XLOC_078533	XLOC_359312	0.414328	0.996678	Yes
XLOC_078542	XLOC_359314	0.80499	0.889601	Yes
XLOC_078647	XLOC_202283	0.444664	0.56904	Yes
XLOC_078657	XLOC_202294	-0.294273	0.1511	Yes
XLOC_078659	XLOC_202299	0.548199	0.862329	Yes
XLOC_078674	XLOC_443231	0.971793	0.995765	Yes
XLOC_079250	XLOC_386900	0.999209	0.999244	Yes
XLOC_079258	XLOC_386892	0.217361	0.877492	Yes
XLOC_079299	XLOC_375296	0.887156	0.917856	Yes
XLOC_079300-286	XLOC_375297	-0.384654	-0.0225865	Yes
XLOC_079913-291	XLOC_095691-352	0.921666	0.977657	Yes
XLOC_079960	XLOC_083710	0.873588	0.947065	Yes
XLOC_080104	XLOC_389099-1252	-0.990769	0.993795	Yes
XLOC_080105	XLOC_389099-1251	0.963378	0.978253	Yes
XLOC_080106	XLOC_389100	-0.45484	-0.23866	Yes
XLOC_080132-293	XLOC_096932	0.998602	0.999551	Yes
XLOC_082371-299	XLOC_301252	0.29125	0.541584	Yes
XLOC_082371-300	XLOC_301253	-0.324472	-0.187533	Yes
XLOC_082382	XLOC_301263	-0.0571272	0.940231	Yes
XLOC_083576	XLOC_365639	0.947159	0.948635	Yes
XLOC_083674-306	XLOC_362524	0.470319	0.767094	Yes
XLOC_083785	XLOC_270460-933	0.602935	0.890515	Yes
XLOC_083787	XLOC_270460-932	0.987521	0.991761	Yes
XLOC_083806	XLOC_262205	-0.510641	0.364899	Yes
XLOC_084493	XLOC_171183	0.773306	0.830516	Yes
XLOC_085372	XLOC_141098	0.815413	0.928048	Yes
XLOC_085373	XLOC_141099	0.0532826	0.112385	Yes
XLOC_085842-313	XLOC_156619	0.752755	0.99756	Yes
XLOC_086417	XLOC_258328	0.975851	0.976105	Yes
XLOC_086475	XLOC_123864	0.891369	0.969016	Yes
XLOC_086541	XLOC_456239	0.801069	0.804104	Yes
XLOC_086543	XLOC_456241	-0.0393386	0.922425	Yes
XLOC_086616-318	XLOC_216165-765	0.999907	0.999932	Yes
XLOC_088458	XLOC_359043	0.333401	0.85538	Yes
XLOC_088575	XLOC_335640	-0.323347	0.994175	Yes
XLOC_088651	XLOC_139328	0.955616	0.962964	Yes
XLOC_088800-328	XLOC_408742-1318	-0.461257	0.340809	Yes
XLOC_089081	XLOC_270230	0.154246	0.409544	Yes
XLOC_089096	XLOC_270235	0.17282	0.658062	Yes
XLOC_089323	XLOC_107019	-0.273146	0.964434	Yes
XLOC_090142	XLOC_168205	-0.586116	-0.236118	Yes
XLOC_090145	XLOC_168208	-0.191534	-0.0777414	Yes
XLOC_090238-331	XLOC_253974-881	0.760541	0.972515	Yes
XLOC_090781	XLOC_372604	0.99616	0.999816	Yes
XLOC_090787	XLOC_372606	0.697596	0.742874	Yes
XLOC_091365	XLOC_191281	0.408107	0.725326	Yes
XLOC_091366	XLOC_191282	0.734046	0.994546	Yes
XLOC_091849	XLOC_433327	0.997478	0.999154	Yes
XLOC_091892	XLOC_433321	-0.643123	0.898249	Yes
XLOC_092392	XLOC_170906	0.771151	0.952821	Yes
XLOC_092620	XLOC_418507	0.772311	0.781068	Yes
XLOC_092817	XLOC_131602	-0.233523	0.99083	Yes
XLOC_092863	XLOC_190003	0.402374	0.756712	Yes
XLOC_093128	XLOC_282161	0.850423	0.970129	Yes
XLOC_093329	XLOC_242914	-0.565135	-0.254044	Yes
XLOC_094268	XLOC_105669-387	-0.0509562	0.634939	Yes
XLOC_095634	XLOC_398484-1299	0.501617	0.927345	Yes
XLOC_095888	XLOC_398993	0.582616	0.843227	Yes
XLOC_096030	XLOC_188113	0.943206	0.973172	Yes
XLOC_096346	XLOC_165141	0.940396	0.991136	Yes
XLOC_096348	XLOC_165138	0.82573	0.990851	Yes
XLOC_096431	XLOC_397134	-0.268388	-0.201243	Yes
XLOC_096512	XLOC_336182-1120	-0.0648861	0.238256	Yes
XLOC_096596	XLOC_378010	0.717915	0.928141	Yes
XLOC_096598	XLOC_378013	0.115125	0.827158	Yes
XLOC_096905	XLOC_243834	-0.0687033	0.588015	Yes
XLOC_097067	XLOC_435019	0.999733	0.999934	Yes
XLOC_097165	XLOC_203019	0.267694	0.678314	Yes
XLOC_097644-362	XLOC_207684	0.0577921	0.746647	Yes
XLOC_098329	XLOC_350580	-0.260726	-0.0384097	Yes
XLOC_098669	XLOC_249567	0.297149	0.879108	Yes
XLOC_098745	XLOC_465560	0.998461	0.999273	Yes
XLOC_099196	XLOC_103065	0.808596	0.92633	Yes
XLOC_099858	XLOC_203721	0.283931	0.971222	Yes
XLOC_099860	XLOC_203724	0.902406	0.909054	Yes
XLOC_099910	XLOC_289035	-0.991502	0.982686	Yes
XLOC_101271	XLOC_354667	0.999849	0.999978	Yes
XLOC_101272	XLOC_354662	0.984503	0.998332	Yes
XLOC_101443	XLOC_281088	0.98185	0.992589	Yes
XLOC_102692	XLOC_182306	0.631476	0.893678	Yes
XLOC_102701	XLOC_182302	0.952499	0.971132	Yes
XLOC_102710	XLOC_120416	0.779037	0.911491	Yes
XLOC_104170	XLOC_126381	0.656921	0.850321	Yes
XLOC_104267	XLOC_120266	0.994728	0.998448	Yes
XLOC_104273	XLOC_120260	-0.457707	0.733774	Yes
XLOC_104762	XLOC_144521	0.801384	0.919204	Yes
XLOC_104768	XLOC_144518	0.12901	0.812237	Yes
XLOC_105569-385	XLOC_357600	0.790058	0.889823	Yes
XLOC_106189-391	XLOC_271253	0.179266	0.713114	Yes
XLOC_106189-392	XLOC_271256-938	0.788322	0.813645	Yes
XLOC_107067	XLOC_176144	0.683836	0.692002	Yes
XLOC_107075	XLOC_176154	0.990247	0.998801	Yes
XLOC_107184	XLOC_135464	0.946581	0.960399	Yes
XLOC_107187	XLOC_135467	-0.0908436	-0.0342903	Yes
XLOC_107634	XLOC_440177	-0.0261106	0.191277	Yes
XLOC_110725	XLOC_458782-1454	0.96591	0.999884	Yes
XLOC_110785	XLOC_397052	-0.608816	0.270705	Yes
XLOC_111055	XLOC_437316	0.844205	0.883361	Yes
XLOC_111058	XLOC_437318	0.323828	0.519566	Yes
XLOC_111537	XLOC_432592	-0.396305	0.411141	Yes
XLOC_111538	XLOC_432591	0.281525	0.380065	Yes
XLOC_111702	XLOC_143372	0.916572	0.978094	Yes
XLOC_113088	XLOC_227218-787	0.63858	0.802289	Yes
XLOC_113089	XLOC_227218-788	0.685954	0.901519	Yes
XLOC_113961	XLOC_145443	0.63642	0.712835	Yes
XLOC_114314-427	XLOC_214675	0.985154	0.997973	Yes
XLOC_114839	XLOC_209215	-0.814568	-0.403879	Yes
XLOC_114852	XLOC_209207	-0.25289	0.568999	Yes
XLOC_114938	XLOC_345958	0.577764	0.958448	Yes
XLOC_114942	XLOC_345955	0.8581	0.866027	Yes
XLOC_115535	XLOC_350909	-0.450298	0.983729	Yes
XLOC_115540	XLOC_350916	0.764163	0.920115	Yes
XLOC_115585	XLOC_187382	-0.390555	0.074638	Yes
XLOC_115586	XLOC_187381	0.606294	0.610454	Yes
XLOC_116418-435	XLOC_392863-1261	0.161465	0.983787	Yes
XLOC_116418-436	XLOC_392863-1262	0.0377323	0.980233	Yes
XLOC_117457	XLOC_119578	0.969132	0.995537	Yes
XLOC_117982	XLOC_402178	0.997721	0.99872	Yes
XLOC_118377	XLOC_208299	-0.0905989	0.144928	Yes
XLOC_118832	XLOC_299164	0.847615	0.99466	Yes
XLOC_118973	XLOC_197464	0.0486727	0.462193	Yes
XLOC_120588	XLOC_248303	0.911772	0.946747	Yes
XLOC_121697	XLOC_385511	0.966451	0.978469	Yes
XLOC_122333	XLOC_148376	0.222001	0.875835	Yes
XLOC_122551-448	XLOC_293152	-0.768112	0.36993	Yes
XLOC_123240-450	XLOC_317782-1067	0.859333	0.991154	Yes
XLOC_123778	XLOC_130315	-0.150103	0.963105	Yes
XLOC_123952	XLOC_293598	0.94233	0.962169	Yes
XLOC_124003	XLOC_192931	0.221817	0.789292	Yes
XLOC_124004	XLOC_192930	0.993877	0.996495	Yes
XLOC_124871-457	XLOC_435208-1401	0.992449	0.99439	Yes
XLOC_124871-458	XLOC_435208-1400	0.7966	0.861169	Yes
XLOC_124872	XLOC_435214	0.286662	0.916818	Yes
XLOC_124886	XLOC_435200	0.603858	0.877795	Yes
XLOC_125473	XLOC_133797-490	0.240195	0.614761	Yes
XLOC_126563-459	XLOC_427121-1373	0.811211	0.973489	Yes
XLOC_126563-460	XLOC_427121-1374	0.604222	0.909198	Yes
XLOC_126997	XLOC_270888	0.949389	0.983804	Yes
XLOC_127000	XLOC_270886	0.319971	0.980231	Yes
XLOC_127008	XLOC_270884	0.996	0.999987	Yes
XLOC_127523	XLOC_340902	0.981823	0.994237	Yes
XLOC_127674-461	XLOC_234401-796	0.976874	0.985027	Yes
XLOC_128217	XLOC_231996	0.720045	0.796175	Yes
XLOC_128504	XLOC_214574-760	0.305123	0.68547	Yes
XLOC_128545	XLOC_365974	0.735681	0.794337	Yes
XLOC_129644	XLOC_214722	0.478925	0.604755	Yes
XLOC_129651	XLOC_214710	0.596793	0.762163	Yes
XLOC_129657	XLOC_214709	0.639268	0.793254	Yes
XLOC_129777	XLOC_182773	0.607042	0.892662	Yes
XLOC_129778	XLOC_182774	0.642214	0.805324	Yes
XLOC_130783	XLOC_422578-1361	-0.213695	0.410799	Yes
XLOC_131872-483	XLOC_452618-1438	0.6147	0.993934	Yes
XLOC_132162	XLOC_423920	0.999155	0.999216	Yes
XLOC_132165	XLOC_423918	0.974743	0.997798	Yes
XLOC_132322	XLOC_429147	-0.265127	0.501414	Yes
XLOC_132332	XLOC_429156	0.10322	0.969958	Yes
XLOC_132375	XLOC_339199	-0.00127045	0.891286	Yes
XLOC_132719	XLOC_317850	0.549664	0.835368	Yes
XLOC_132721	XLOC_317852	-0.239277	0.277658	Yes
XLOC_132840	XLOC_144951	-0.192442	0.607045	Yes
XLOC_132842	XLOC_144953	0.449624	0.75798	Yes
XLOC_134246	XLOC_189703	0.720088	0.943496	Yes
XLOC_134806	XLOC_463555	0.433434	0.937949	Yes
XLOC_134862	XLOC_455384	0.260211	0.429182	Yes
XLOC_136061	XLOC_148301	0.952305	0.97767	Yes
XLOC_136062	XLOC_148300	0.931677	0.973883	Yes
XLOC_136136	XLOC_318935-1072	0.97238	0.999588	Yes
XLOC_136845	XLOC_192455	-0.205806	0.110374	Yes
XLOC_138132	XLOC_464732	0.214874	0.984515	Yes
XLOC_138449	XLOC_242225	0.979288	0.998092	Yes
XLOC_138452	XLOC_242236	0.757281	0.91934	Yes
XLOC_139240	XLOC_441469	0.779154	0.817211	Yes
XLOC_140566	XLOC_163570	0.0159443	0.106634	Yes
XLOC_140652	XLOC_237906	0.081648	0.998777	Yes
XLOC_140654	XLOC_237907	0.0474452	0.139524	Yes
XLOC_141947	XLOC_309676	0.979933	0.98508	Yes
XLOC_141948-520	XLOC_309679	0.190605	0.920028	Yes
XLOC_141948-521	XLOC_309678	-0.268213	0.208058	Yes
XLOC_143355	XLOC_444127	0.997084	0.998494	Yes
XLOC_143375	XLOC_443550	0.0400617	0.404483	Yes
XLOC_144085	XLOC_157496	0.788971	0.891769	Yes
XLOC_146167-536	XLOC_193421	0.0605894	0.764308	Yes
XLOC_146167-537	XLOC_193420	-0.143173	0.771738	Yes
XLOC_146200	XLOC_193395	-0.273796	0.984154	Yes
XLOC_147200	XLOC_218519	0.856393	0.899072	Yes
XLOC_147284-542	XLOC_388951-1248	0.816003	0.98131	Yes
XLOC_148767	XLOC_158196	-0.168788	0.643946	Yes
XLOC_149472	XLOC_399420	0.999659	0.999897	Yes
XLOC_149861	XLOC_331402	0.760752	0.829411	Yes
XLOC_149862	XLOC_331403-1111	0.839595	0.987326	Yes
XLOC_150040	XLOC_360162	0.0320014	0.981044	Yes
XLOC_150043	XLOC_360165	0.70321	0.786158	Yes
XLOC_150755	XLOC_200650	0.260092	0.463712	Yes
XLOC_151137-550	XLOC_228699	-0.126147	0.51865	Yes
XLOC_151139	XLOC_228702	0.87085	0.909606	Yes
XLOC_154366	XLOC_225501	0.560077	0.698439	Yes
XLOC_154398	XLOC_315768	0.796622	0.960992	Yes
XLOC_154401-562	XLOC_315766-1063	0.262898	0.700539	Yes
XLOC_154558-563	XLOC_305605-1035	0.950514	0.993165	Yes
XLOC_156110	XLOC_386207	0.195447	0.291782	Yes
XLOC_156276	XLOC_407150	-0.4983	0.995935	Yes
XLOC_156277	XLOC_407151	0.993234	0.99675	Yes
XLOC_156480	XLOC_468985	0.538583	0.801914	Yes
XLOC_157047	XLOC_251350-870	-0.854791	-0.065663	Yes
XLOC_157311	XLOC_442019	0.642445	0.85577	Yes
XLOC_157314	XLOC_442027	0.623506	0.697931	Yes
XLOC_157505	XLOC_320436	0.633648	0.653842	Yes
XLOC_157510	XLOC_320429	0.226566	0.737233	Yes
XLOC_157686	XLOC_222235	0.524362	0.540487	Yes
XLOC_158337	XLOC_178970	-0.00231963	0.587209	Yes
XLOC_159501	XLOC_373751	0.802133	0.806909	Yes
XLOC_159675	XLOC_179822-654	0.529959	0.824286	Yes
XLOC_159676	XLOC_179823	-0.823848	0.0493311	Yes
XLOC_160333	XLOC_432617	0.367281	0.864225	Yes
XLOC_160630-578	XLOC_214170-756	0.472037	0.804961	Yes
XLOC_160631	XLOC_214170-755	0.0203829	0.916846	Yes
XLOC_160632	XLOC_214169	0.653437	0.941339	Yes
XLOC_162455	XLOC_244317	0.147627	0.776054	Yes
XLOC_162566	XLOC_465143	0.474722	0.864098	Yes
XLOC_165116-597	XLOC_254526	0.683383	0.845922	Yes
XLOC_165332	XLOC_248871	0.988057	0.999646	Yes
XLOC_166217	XLOC_227729	-0.776802	-0.630708	Yes
XLOC_166464	XLOC_242222	0.998165	0.999964	Yes
XLOC_166816-612	XLOC_286147	0.648868	0.932115	Yes
XLOC_167469	XLOC_398235	0.129158	0.987011	Yes
XLOC_167472	XLOC_398224	0.980536	0.996427	Yes
XLOC_170260	XLOC_173385	-0.53084	-0.0725213	Yes
XLOC_170261	XLOC_173386	0.999779	0.999992	Yes
XLOC_170623	XLOC_362153	0.626065	0.992784	Yes
XLOC_170721	XLOC_300137	0.999999	0.999999	Yes
XLOC_170869	XLOC_215264	-0.356488	0.606165	Yes
XLOC_171774	XLOC_233790	0.422277	0.877065	Yes
XLOC_172914	XLOC_224463	0.993753	0.994667	Yes
XLOC_173700	XLOC_217630	0.995717	0.999887	Yes
XLOC_173701	XLOC_217629	0.959325	0.996906	Yes
XLOC_173822-637	XLOC_269780-928	-0.467947	-0.205759	Yes
XLOC_174524	XLOC_461572	0.997109	0.999612	Yes
XLOC_175017	XLOC_390327	0.99466	0.996488	Yes
XLOC_175628	XLOC_291453	0.426277	0.831681	Yes
XLOC_175921	XLOC_403570	0.645592	0.938126	Yes
XLOC_175922	XLOC_403576	0.534417	0.961123	Yes
XLOC_175989	XLOC_326680	0.591016	0.806217	Yes
XLOC_175990	XLOC_326679	0.999996	0.999996	Yes
XLOC_177073	XLOC_283956-962	0.575232	0.994071	Yes
XLOC_177074	XLOC_283956-963	0.990728	0.999682	Yes
XLOC_179568	XLOC_226246	-0.203971	0.196327	Yes
XLOC_181542	XLOC_195616	0.610876	0.79866	Yes
XLOC_181742	XLOC_361301	0.846902	0.863869	Yes
XLOC_182461	XLOC_240670	0.904023	0.920799	Yes
XLOC_182740	XLOC_271356	0.908248	0.927317	Yes
XLOC_182995	XLOC_372430	0.239395	0.772841	Yes
XLOC_183012	XLOC_372417	-0.213555	0.878834	Yes
XLOC_183015	XLOC_372416	0.886292	0.955637	Yes
XLOC_183212	XLOC_339671	0.998832	0.999976	Yes
XLOC_183233	XLOC_339647	0.522286	0.875844	Yes
XLOC_183868-669	XLOC_381173-1229	0.705689	0.840945	Yes
XLOC_183868-670	XLOC_381173-1230	0.705689	0.860725	Yes
XLOC_184212	XLOC_429918	0.544832	0.758568	Yes
XLOC_184593	XLOC_431360	0.655003	0.732833	Yes
XLOC_185527	XLOC_223736	0.0671217	0.762782	Yes
XLOC_186150	XLOC_351268	0.148184	0.498219	Yes
XLOC_186588	XLOC_242386	-0.41122	0.857371	Yes
XLOC_188854-681	XLOC_291044	0.959078	0.996801	Yes
XLOC_189017	XLOC_239277	0.336434	0.882992	Yes
XLOC_189309	XLOC_231884	0.973662	0.983105	Yes
XLOC_189447	XLOC_201815	0.647622	0.865731	Yes
XLOC_189744	XLOC_443320	0.539299	0.985954	Yes
XLOC_190479-684	XLOC_237387-811	0.962752	0.996709	Yes
XLOC_191277-685	XLOC_330230-1108	0.607182	0.991805	Yes
XLOC_191277-686	XLOC_330230-1107	-0.272501	0.996263	Yes
XLOC_193909	XLOC_204425	0.999757	0.999998	Yes
XLOC_194535	XLOC_235332	0.727677	0.764412	Yes
XLOC_195239	XLOC_286747	0.956477	0.997392	Yes
XLOC_195943	XLOC_374988	0.298095	0.929623	Yes
XLOC_195944	XLOC_374989	0.107096	0.964781	Yes
XLOC_196607	XLOC_324992	0.69705	0.934801	Yes
XLOC_196608	XLOC_324994-1095	0.460752	0.883358	Yes
XLOC_197599	XLOC_229846	0.283655	0.322122	Yes
XLOC_197977	XLOC_323524	0.882632	0.965335	Yes
XLOC_197987	XLOC_323528-1086	0.311986	0.891696	Yes
XLOC_200065	XLOC_411987	0.186128	0.646527	Yes
XLOC_200071	XLOC_411994	-0.238325	0.0591824	Yes
XLOC_201188	XLOC_295198	0.994167	0.999952	Yes
XLOC_201189	XLOC_295197	0.994494	0.999916	Yes
XLOC_201936	XLOC_241169	0.540241	0.615277	Yes
XLOC_202530	XLOC_248768	-0.168903	0.99942	Yes
XLOC_202532	XLOC_248773	0.264499	0.523423	Yes
XLOC_203809	XLOC_283252	0.839977	0.86878	Yes
XLOC_205811-727	XLOC_459615-1458	-0.517776	0.994417	Yes
XLOC_205811-728	XLOC_459615-1459	-0.916873	0.984863	Yes
XLOC_206966	XLOC_248438	0.480344	0.994766	Yes
XLOC_207584	XLOC_371057	0.4703	0.829544	Yes
XLOC_207594	XLOC_371051	-0.143264	0.968786	Yes
XLOC_210575	XLOC_335699	0.329614	0.610745	Yes
XLOC_210582	XLOC_335705	0.429679	0.742448	Yes
XLOC_212932	XLOC_322995	0.997017	0.999678	Yes
XLOC_212935	XLOC_322992	-0.0207074	0.0379069	Yes
XLOC_214872	XLOC_224103	-0.225191	0.448776	Yes
XLOC_215517	XLOC_352031	-0.0349633	0.512587	Yes
XLOC_215519	XLOC_352035	0.7041	0.998384	Yes
XLOC_215559	XLOC_348186	0.451584	0.521529	Yes
XLOC_215576	XLOC_348173	0.564034	0.721022	Yes
XLOC_217990	XLOC_292355	0.984303	0.992338	Yes
XLOC_218211	XLOC_455532-1447	0.934726	0.935787	Yes
XLOC_218780	XLOC_337522	-0.558571	0.751877	Yes
XLOC_219475	XLOC_428443	0.998509	0.999337	Yes
XLOC_219476-774	XLOC_428444-1378	-0.340469	-0.0667589	Yes
XLOC_219491	XLOC_428449	0.86698	0.922433	Yes
XLOC_219827	XLOC_324418	0.779181	0.845736	Yes
XLOC_220473	XLOC_445595-1423	-0.103499	0.241754	Yes
XLOC_221574	XLOC_404183	-0.287073	0.44774	Yes
XLOC_225044	XLOC_249394	0.850434	0.979657	Yes
XLOC_228040	XLOC_265030	0.667012	0.809584	Yes
XLOC_228751	XLOC_287302	-0.212235	0.604093	Yes
XLOC_229868	XLOC_374096	0.999953	0.999987	Yes
XLOC_230809	XLOC_348319	-0.344785	0.577892	Yes
XLOC_231535	XLOC_355402	0.958764	0.989484	Yes
XLOC_231536	XLOC_355404	0.894409	0.998381	Yes
XLOC_234259	XLOC_279715	0.159813	0.746424	Yes
XLOC_234561	XLOC_437178	-0.368152	0.762384	Yes
XLOC_235014	XLOC_368744	0.181489	0.275582	Yes
XLOC_235026	XLOC_368750	-0.95698	0.9938	Yes
XLOC_235591	XLOC_350169	0.462275	0.92092	Yes
XLOC_236839	XLOC_260895	0.479929	0.607902	Yes
XLOC_237498	XLOC_272163	0.774932	0.812677	Yes
XLOC_243531	XLOC_394370	0.984917	0.992278	Yes
XLOC_243585-831	XLOC_261995-905	0.592354	0.751671	Yes
XLOC_244080	XLOC_351879	-0.0452232	0.267538	Yes
XLOC_244509	XLOC_453404	0.124315	0.79716	Yes
XLOC_248850	XLOC_426688	0.92136	0.976098	Yes
XLOC_249738	XLOC_311813	0.178017	0.358987	Yes
XLOC_249753	XLOC_311823	0.629285	0.963118	Yes
XLOC_250806	XLOC_333730	0.301091	0.83419	Yes
XLOC_250813	XLOC_333727	0.19275	0.999535	Yes
XLOC_252012	XLOC_354276	0.996839	0.999591	Yes
XLOC_252148	XLOC_284743	0.317755	0.380227	Yes
XLOC_253147	XLOC_334533	0.969588	0.976613	Yes
XLOC_254511	XLOC_360158	0.639872	0.76812	Yes
XLOC_254513	XLOC_360156	-0.481606	0.972811	Yes
XLOC_254989	XLOC_366877-1197	-0.0419427	0.999789	Yes
XLOC_256451	XLOC_261906	-0.0610912	0.404832	Yes
XLOC_257497	XLOC_297115	0.864298	0.995002	Yes
XLOC_257835	XLOC_405115	0.322534	0.81842	Yes
XLOC_257935	XLOC_287722	-0.571764	0.349088	Yes
XLOC_257946	XLOC_287731	0.846422	0.997284	Yes
XLOC_257948	XLOC_287732-978	0.787119	0.946104	Yes
XLOC_258576	XLOC_392098	0.999262	0.999393	Yes
XLOC_258578	XLOC_392089-1259	0.00310608	0.0699942	Yes
XLOC_260045	XLOC_457375	0.602429	0.999753	Yes
XLOC_260438	XLOC_348266	0.919899	0.995712	Yes
XLOC_262244	XLOC_397195	0.973457	0.994805	Yes
XLOC_262537	XLOC_393714-1269	0.972519	0.991629	Yes
XLOC_265189	XLOC_420199	0.959539	0.993916	Yes
XLOC_266562	XLOC_428224	0.674045	0.961381	Yes
XLOC_266587	XLOC_428210-1376	0.999358	0.999654	Yes
XLOC_266620-918	XLOC_436359-1406	0.688911	0.918043	Yes
XLOC_270750	XLOC_412082	0.860904	0.900812	Yes
XLOC_270755	XLOC_412084	0.684477	0.812035	Yes
XLOC_274599	XLOC_320127	0.0928785	0.313062	Yes
XLOC_276166	XLOC_340247	0.989417	0.999949	Yes
XLOC_277180	XLOC_342952	0.972499	0.984428	Yes
XLOC_278386-946	XLOC_314813-1058	-0.854368	0.951389	Yes
XLOC_280267	XLOC_372223	0.92921	0.979061	Yes
XLOC_282352	XLOC_300391	0.638875	0.735723	Yes
XLOC_283764	XLOC_441521	0.162808	0.188568	Yes
XLOC_284193	XLOC_468819	0.957664	0.986679	Yes
XLOC_284206	XLOC_468829-1481	0.178422	0.644216	Yes
XLOC_284207-964	XLOC_468830-1483	0.439593	0.81001	Yes
XLOC_284207-965	XLOC_468830-1484	0.51401	0.997884	Yes
XLOC_287230	XLOC_425138	0.722822	0.791944	Yes
XLOC_287231	XLOC_425141	-0.726552	0.0699176	Yes
XLOC_288567	XLOC_467473	0.358415	0.631588	Yes
XLOC_288925-989	XLOC_421620-1356	0.122737	0.643109	Yes
XLOC_289733	XLOC_390365	0.645477	0.653112	Yes
XLOC_289908-990	XLOC_407217	0.973716	0.99728	Yes
XLOC_290450-993	XLOC_464145-1468	0.827068	0.920764	Yes
XLOC_293694	XLOC_438772	0.223571	0.552738	Yes
XLOC_294033	XLOC_381768	0.980227	0.984392	Yes
XLOC_294041	XLOC_381759	0.587463	0.858211	Yes
XLOC_294347	XLOC_359400	0.834139	0.873462	Yes
XLOC_297829	XLOC_360629	0.980665	0.995041	Yes
XLOC_297833	XLOC_360631	0.721428	0.780914	Yes
XLOC_298090-1019	XLOC_429248	-0.284752	-0.0353665	Yes
XLOC_298661	XLOC_385385	-0.21236	-0.0795078	Yes
XLOC_298662	XLOC_385384	0.999987	0.999999	Yes
XLOC_299441	XLOC_385718	0.0528775	0.517798	Yes
XLOC_299448	XLOC_385710	0.645696	0.912961	Yes
XLOC_299491	XLOC_436410	0.0350169	0.375362	Yes
XLOC_300080	XLOC_439334	0.981413	0.989034	Yes
XLOC_305497	XLOC_352117	0.927515	0.966455	Yes
XLOC_305613	XLOC_320129	0.490281	0.542552	Yes
XLOC_307799	XLOC_347453	-0.231351	0.914757	Yes
XLOC_309283	XLOC_445954	-0.115434	0.267691	Yes
XLOC_313421	XLOC_392989	0.521158	0.996045	Yes
XLOC_314198	XLOC_434909	-0.428065	-0.212443	Yes
XLOC_314559	XLOC_335891	-0.474803	-0.370544	Yes
XLOC_317786-1069	XLOC_395551-1290	-0.621881	0.996182	Yes
XLOC_324720-1092	XLOC_356802-1179	0.86939	0.996871	Yes
XLOC_324721	XLOC_356802-1180	0.576603	0.600525	Yes
XLOC_325428-1097	XLOC_331786-1116	-0.957892	0.966936	Yes
XLOC_331584	XLOC_460642	0.891105	0.981978	Yes
XLOC_332002	XLOC_392035	0.991077	0.998727	Yes
XLOC_336239	XLOC_434768	0.908967	0.965136	Yes
XLOC_336241	XLOC_434779	-0.483794	-0.224178	Yes
XLOC_337287	XLOC_409029	0.863807	0.970291	Yes
XLOC_340177	XLOC_441116	0.837589	0.900202	Yes
XLOC_343245	XLOC_446159	0.912399	0.980884	Yes
XLOC_346173	XLOC_443250	0.125747	0.577912	Yes
XLOC_346178	XLOC_443257	-0.658653	0.279873	Yes
XLOC_348596	XLOC_354365	-0.257458	0.560778	Yes
XLOC_348601	XLOC_354363	0.998924	0.99997	Yes
XLOC_348602	XLOC_354362	0.949259	0.996205	Yes
XLOC_348627	XLOC_354349	-0.0751949	0.728905	Yes
XLOC_349257	XLOC_356030	0.898618	0.99417	Yes
XLOC_349258	XLOC_356031	0.336556	0.375636	Yes
XLOC_350502	XLOC_449620	0.853405	0.879618	Yes
XLOC_356604	XLOC_395708	0.96723	0.996566	Yes
XLOC_356609	XLOC_395703	-0.262977	0.610937	Yes
XLOC_368763	XLOC_381465	0.902066	0.99424	Yes
XLOC_369866	XLOC_443932	0.912718	0.981514	Yes
XLOC_369871	XLOC_443931	0.771665	0.830264	Yes
XLOC_377032	XLOC_406540-1306	0.935263	0.978427	Yes
XLOC_382846	XLOC_455812	0.0439956	0.967711	Yes
XLOC_383029	XLOC_385140	0.992944	0.999934	Yes
XLOC_394723	XLOC_424513	-0.68885	0.690813	Yes
XLOC_394734	XLOC_424498	-0.0537808	0.427546	Yes
XLOC_416721	XLOC_459847	-0.0713181	0.990176	Yes
XLOC_416723	XLOC_459848	0.80755	0.904791	Yes
XLOC_429479	XLOC_443820	0.426545	0.48141	Yes
XLOC_429489	XLOC_443823-1417	0.989685	0.997285	Yes
XLOC_457521	XLOC_465512	0.260647	0.836004	Yes
XLOC_457522	XLOC_465509	0.904026	0.997992	Yes
