# Supplementary material for: The fate of recent duplicated genes following a fourth-round whole genome duplication in a tetraploid fish, common carp (Cyprinus carpio)
Source: Sci Rep. 2015 Feb 3;5:8199. doi: 10.1038/srep08199 (PMC4314655; doi:10.1038/srep08199)
Supplement: Supplementary Information — Table S6 [file srep08199-s7.xls]

## Sheet: brain
First copy	FPKM value	Second_copy	FPKM value	log2(Fold_change)	log2(Fold_change) normalized	p-value	corrected p-value (Benjamini et al. 1995)
XLOC_170721	8744.08	XLOC_300137	2833.86	1.62554	1.22419	0	0
XLOC_091892	223.12	XLOC_433321	2.62474	6.4095	6.00816	4.75e-48	3.8e-45
XLOC_037689	18.8083	XLOC_081294	179.253	-3.25256	-3.6539	6.69e-43	3.57e-40
XLOC_277180	16.4822	XLOC_342952	146.623	-3.15313	-3.55448	1.06e-34	4.24e-32
XLOC_167469	17.8869	XLOC_398235	145.229	-3.02135	-3.4227	1.99e-33	6.37e-31
XLOC_097067	183.354	XLOC_435019	370.881	-1.01632	-1.41767	8.21e-30	2.19e-27
XLOC_107075	59.2336	XLOC_176154	174.728	-1.56062	-1.96197	1.54e-22	3.53e-20
XLOC_123778	100.082	XLOC_130315	2.2203	5.49428	5.09294	3.41e-22	6.83e-20
XLOC_258576	274.098	XLOC_392098	420.264	-0.616604	-1.01795	1.32e-20	2.34e-18
XLOC_142742	185.963	XLOC_317814	32.8048	2.50304	2.10169	5.01e-20	8.03e-18
XLOC_091849	72.6193	XLOC_433327	178.855	-1.30037	-1.70171	2.97e-19	4.32e-17
XLOC_118853	68.8636	XLOC_299172	1.95856	5.13588	4.73453	1.89e-15	2.52e-13
XLOC_099858	1.46201	XLOC_203721	49.7017	-5.08727	-5.48862	2.93e-15	3.62e-13
XLOC_229863	54.5184	XLOC_374086	130.043	-1.25417	-1.65552	6.59e-14	7.54e-12
XLOC_188854-681	36.3166	XLOC_291044	102.501	-1.49694	-1.89828	2.62e-13	2.8e-11
XLOC_029837	9.65725	XLOC_410436	59.2824	-2.61792	-3.01926	3.4e-13	3.4e-11
XLOC_027629	0.712184	XLOC_463832	38.3972	-5.75261	-6.15395	4.16e-12	3.92e-10
XLOC_195421	24.2724	XLOC_360620	79.4641	-1.71099	-2.11233	5.16e-12	4.59e-10
XLOC_125473	69.0497	XLOC_133797-490	6.46793	3.41626	3.01491	8.54e-12	6.84e-10
XLOC_196613	14.8153	XLOC_324998	63.4486	-2.0985	-2.49985	8.99e-12	6.86e-10
XLOC_160630-578	4.81627	XLOC_214170-756	44.7998	-3.2175	-3.61885	8.31e-12	7.01e-10
XLOC_023323	79.1392	XLOC_363901	10.3109	2.94022	2.53888	2.27e-11	1.66e-09
XLOC_178849	5.58594	XLOC_303841	41.2117	-2.88318	-3.28453	2.92e-10	1.95e-08
XLOC_012809	66.2393	XLOC_250536-862	8.03979	3.04246	2.64111	4.06e-10	2.6e-08
XLOC_235026	0.479788	XLOC_368750	31.2765	-6.02654	-6.42788	4.63e-10	2.85e-08
XLOC_250341	80.805	XLOC_351071	141.794	-0.81128	-1.21263	5.88e-10	3.49e-08
XLOC_299448	40.0031	XLOC_385710	0.251446	7.31372	6.91237	1.33e-09	7.64e-08
XLOC_024047	104.158	XLOC_144236	164.754	-0.66154	-1.06289	1.87e-09	1.03e-07
XLOC_102710	56.4871	XLOC_120416	6.35662	3.15159	2.75024	3.66e-09	1.96e-07
XLOC_248850	6.65756	XLOC_426688	38.2099	-2.52088	-2.92223	8.94e-09	4.62e-07
XLOC_287230	13.8629	XLOC_425138	50.0426	-1.85193	-2.25327	1.21e-08	6.05e-07
XLOC_181535	12.405	XLOC_195610	46.1675	-1.89596	-2.2973	3.06e-08	1.49e-06
XLOC_027425-93	54.4785	XLOC_096726	100.702	-0.886333	-1.28768	4.58e-08	2.16e-06
XLOC_093329	37.4369	XLOC_242914	2.53575	3.88398	3.48263	8.56e-08	3.92e-06
XLOC_025909	120.193	XLOC_237101	167.278	-0.476895	-0.87824	2.38e-07	1.06e-05
XLOC_129778	90.5969	XLOC_182774	23.7324	1.9326	1.53126	2.74e-07	1.15e-05
XLOC_029800	2.72931	XLOC_211045	24.0572	-3.13986	-3.54121	6.85e-07	2.82e-05
XLOC_325428-1097	31.8558	XLOC_331786-1116	2.13142	3.90167	3.50032	7.44e-07	2.98e-05
XLOC_035947	7.65401	XLOC_166986	32.891	-2.10341	-2.50475	8.86e-07	3.46e-05
XLOC_218215	52.0001	XLOC_455534	8.92481	2.54262	2.14128	9.73e-07	3.71e-05
XLOC_029810	45.0766	XLOC_410431-1321	6.64483	2.76207	2.36073	1.31e-06	4.87e-05
XLOC_232313	3.7825	XLOC_366150	24.5632	-2.69909	-3.10043	2.12e-06	7.72e-05
XLOC_107067	1.81614	XLOC_176144	19.5502	-3.42824	-3.82958	4.13e-06	0.000143946
XLOC_033577	47.0503	XLOC_192881	8.28668	2.50534	2.10399	4.09e-06	0.000145747
XLOC_147285	20.2688	XLOC_388952	48.5293	-1.2596	-1.66094	4.56e-06	0.000155278
XLOC_162339	141.395	XLOC_248074	54.1092	1.38579	0.98444	5.54e-06	0.000184844
XLOC_262247	72.1871	XLOC_397192	107.619	-0.57612	-0.977465	5.94e-06	0.000194262
XLOC_177255	23.3476	XLOC_374268	51.8041	-1.14979	-1.55114	6.53e-06	0.000209062
XLOC_140047-508	40.1421	XLOC_388132	70.8416	-0.819481	-1.22083	1.1e-05	0.000346513
XLOC_377032	45.4319	XLOC_406540-1306	9.20927	2.30255	1.9012	2.27e-05	0.000698811
XLOC_192013	39.1528	XLOC_334462	67.844	-0.793106	-1.19445	2.36e-05	0.000712463
XLOC_118230	127.52	XLOC_238370	158.567	-0.314369	-0.715714	2.48e-05	0.000735358
XLOC_052541	14.0647	XLOC_186113	36.7277	-1.38479	-1.78613	2.72e-05	0.000791815
XLOC_057674-213	5.16416	XLOC_138499	23.0874	-2.1605	-2.56185	3.04e-05	0.000870608
XLOC_123340	15.3018	XLOC_178120	38.1525	-1.31808	-1.71942	3.12e-05	0.000876074
XLOC_056206-205	3.98443	XLOC_378684	20.8989	-2.39098	-2.79233	3.25e-05	0.00089807
XLOC_113088	19.0394	XLOC_227218-787	0.717952	4.72896	4.32761	4.16e-05	0.00111025
XLOC_146167-536	4.13423	XLOC_193421	20.6536	-2.3207	-2.72205	4.58e-05	0.00120311
XLOC_156276	17.6491	XLOC_407150	0.408475	5.4332	5.03186	4.89e-05	0.00126267
XLOC_137223	37.8626	XLOC_294578	7.00558	2.4342	2.03285	5.3e-05	0.00134842
XLOC_284205	189.614	XLOC_468829-1482	213.414	-0.170589	-0.571935	5.99e-05	0.00147672
XLOC_126347	19.1974	XLOC_385033	41.9414	-1.12746	-1.52881	5.99e-05	0.0014986
XLOC_013503	80.8909	XLOC_215727	109.136	-0.432078	-0.833423	6.69e-05	0.00162395
XLOC_095890	148.161	XLOC_398989	173.197	-0.225248	-0.626593	8.86e-05	0.00211867
XLOC_260438	12.927	XLOC_348266	32.7442	-1.34085	-1.7422	9.87e-05	0.00232616
XLOC_027724	58.2743	XLOC_427207	16.6268	1.80935	1.408	0.000108157	0.00251113
XLOC_085372	32.6886	XLOC_141098	6.03917	2.43637	2.03502	0.0001713	0.00392033
XLOC_082382	6.15628	XLOC_301263	21.0152	-1.7713	-2.17265	0.000306592	0.00691775
XLOC_076182	18.6471	XLOC_099984	37.7752	-1.01849	-1.41983	0.000312667	0.00695683
XLOC_243585-831	1.16961	XLOC_261995-905	12.0232	-3.36172	-3.76307	0.000331691	0.00718067
XLOC_100983	66.7116	XLOC_157855	89.6328	-0.426089	-0.827434	0.000331078	0.00726557
XLOC_061652	4.08055	XLOC_353558	17.4241	-2.09425	-2.49559	0.00035744	0.00763491
XLOC_309486	28.6425	XLOC_400338	48.8564	-0.77039	-1.17174	0.000411676	0.00867769
XLOC_088650	128.563	XLOC_139329	57.1962	1.16848	0.767139	0.00045599	0.00936532
XLOC_084755	20.1547	XLOC_250509	38.4885	-0.933311	-1.33466	0.000518272	0.0105098
XLOC_155319	8.87594	XLOC_470271	23.8999	-1.42903	-1.83038	0.000578646	0.0115874
XLOC_074614	17.2851	XLOC_335308	34.6849	-1.00478	-1.40612	0.00060667	0.0118523
XLOC_095545	22.0277	XLOC_471192	3.12159	2.81897	2.41762	0.000605074	0.011967
XLOC_036374	4.44275	XLOC_194433	17.0933	-1.94391	-2.34525	0.000648818	0.012523
XLOC_236839	0.285611	XLOC_260895	9.24886	-5.01715	-5.4185	0.000668363	0.0127466
XLOC_054152	55.2496	XLOC_288862	75.7261	-0.454827	-0.856172	0.000683401	0.0128801
XLOC_309497	37.6333	XLOC_400330	9.57993	1.97392	1.57258	0.000734816	0.0136881
XLOC_127000	1.05349	XLOC_270886	10.6605	-3.33903	-3.74037	0.000744856	0.0137156
XLOC_117982	13.258	XLOC_402178	0.601307	4.46262	4.06127	0.000776196	0.0139715
XLOC_013500	5.43087	XLOC_215729	18.3675	-1.7579	-2.15925	0.000775204	0.0141122
XLOC_165110	11.8974	XLOC_254520	0.227491	5.70869	5.30735	0.000800112	0.014242
XLOC_033943	1.54519	XLOC_158453	11.5035	-2.89622	-3.29756	0.000853103	0.0150184
XLOC_217989	127.537	XLOC_292367	58.5092	1.12418	0.722835	0.000916061	0.0159514
XLOC_146167-537	16.0521	XLOC_193420	1.49868	3.421	3.01965	0.000987844	0.0170164
XLOC_457521	4.73512	XLOC_465512	16.5419	-1.80465	-2.206	0.00122598	0.0202476
XLOC_274599	115.548	XLOC_320127	52.219	1.14585	0.7445	0.00120702	0.0203541
XLOC_191277-685	8.00818	XLOC_330230-1108	21.3436	-1.41426	-1.8156	0.0012203	0.0203638
XLOC_314559	9.58847	XLOC_335891	23.3329	-1.28299	-1.68434	0.00133065	0.0215324
XLOC_014336	46.0587	XLOC_072322	63.6436	-0.466542	-0.867887	0.00163882	0.0257391
XLOC_136061	1.38449	XLOC_148301	10.2476	-2.88786	-3.2892	0.00166543	0.0259031
XLOC_118234	40.4238	XLOC_238367	11.9692	1.75588	1.35453	0.0017464	0.0269014
XLOC_084757	1.32369	XLOC_250514	10.0154	-2.91958	-3.32093	0.00180154	0.0272271
XLOC_096030	7.18246	XLOC_188113	19.4943	-1.4405	-1.84185	0.00180131	0.0274829
XLOC_260068-898	8.63148	XLOC_461385-1461	21.4039	-1.31019	-1.71154	0.00187963	0.0276255
XLOC_184593	5.06071	XLOC_431360	16.3542	-1.69225	-2.09359	0.00186702	0.0276941
XLOC_184212	3.95912	XLOC_429918	14.6511	-1.88776	-2.2891	0.00185955	0.0278411
XLOC_183015	20.6427	XLOC_372416	35.9891	-0.801928	-1.20327	0.00196307	0.0285895
XLOC_094583	23.5866	XLOC_195646	39.0571	-0.727617	-1.12896	0.00217468	0.0308304
XLOC_270749	75.1761	XLOC_412080	30.5294	1.30007	0.89873	0.00216299	0.0309384
XLOC_058475	11.4518	XLOC_315170	24.729	-1.11063	-1.51197	0.00224422	0.0315372
XLOC_150275-546	57.717	XLOC_264111	21.1593	1.4477	1.04636	0.00229775	0.0317327
XLOC_289744	14.3366	XLOC_390388	28.2552	-0.978813	-1.38016	0.00228227	0.031793
XLOC_123971	10.9517	XLOC_293584	24.0122	-1.13261	-1.53396	0.00233951	0.0320333
XLOC_143205	18.7201	XLOC_168150	33.2936	-0.830657	-1.232	0.00241839	0.0328328
XLOC_030757	14.6084	XLOC_194706	1.59297	3.19701	2.79566	0.00249132	0.0335386
XLOC_097644-363	126.18	XLOC_207686	137.587	-0.124861	-0.526206	0.00284921	0.0380369
XLOC_244356	15.3645	XLOC_433860	28.9741	-0.915163	-1.31651	0.00288581	0.0382072
XLOC_072656	2.809	XLOC_447931	11.9993	-2.09482	-2.49617	0.00305133	0.0400674
XLOC_001049	64.7837	XLOC_441241	25.5709	1.34113	0.939783	0.0031217	0.0406582
XLOC_111058	23.8264	XLOC_437318	5.197	2.19681	1.79546	0.00317285	0.0409912
XLOC_017050	2.16805	XLOC_422875	10.7127	-2.30485	-2.7062	0.0034314	0.0436279
XLOC_022834	11.9533	XLOC_446293	0.972434	3.61966	3.21832	0.00342391	0.0438808
XLOC_086616-319	1.00021	XLOC_216165-764	8.42011	-3.07354	-3.47488	0.0035503	0.0447841
XLOC_104762	18.062	XLOC_144521	31.4271	-0.799052	-1.2004	0.00388678	0.0482685
XLOC_127688	2.53297	XLOC_240468-825	11.1545	-2.13872	-2.54007	0.00392028	0.0483099
XLOC_290446	0.315901	XLOC_464146	6.75982	-4.41944	-4.82079	0.00410249	0.0483249
XLOC_027425-95	11.1225	XLOC_096728	23.2029	-1.06082	-1.46217	0.00388546	0.048629
XLOC_088463	68.7649	XLOC_359037	82.8247	-0.268389	-0.669734	0.00410131	0.0486689
XLOC_160333	0.546931	XLOC_432617	7.22515	-3.7236	-4.12494	0.00417777	0.0488524
XLOC_189017	4.45744	XLOC_239277	14.1597	-1.6675	-2.06885	0.00407366	0.0490677
XLOC_289733	7.90855	XLOC_390365	19.015	-1.26565	-1.667	0.00403022	0.0492855
XLOC_104273	21.1771	XLOC_120260	4.3492	2.28368	1.88234	0.00407204	0.0494198
XLOC_044876	35.7535	XLOC_255360	50.1025	-0.486798	-0.888143	0.0043947	0.0510168
XLOC_072649	7.19072	XLOC_447941	17.7239	-1.30149	-1.70283	0.00482478	0.0552092
XLOC_033995	5.33097	XLOC_451752	15.011	-1.49355	-1.8949	0.00524199	0.0595579
XLOC_383029	1.32898	XLOC_385140	8.52371	-2.68116	-3.08251	0.00534719	0.0603254
XLOC_004499	4.16293	XLOC_212149	13.1214	-1.65625	-2.0576	0.00586247	0.065676
XLOC_041496-147	9.60513	XLOC_310072	0.597312	4.00725	3.6059	0.00598431	0.0661164
XLOC_090352	5.51067	XLOC_121446	15.0436	-1.44885	-1.8502	0.00595761	0.0662784
XLOC_134862	53.2898	XLOC_455384	20.6699	1.36633	0.964983	0.00614496	0.0674262
XLOC_294041	2.44382	XLOC_381759	10.2996	-2.07538	-2.47672	0.00628643	0.0680464
XLOC_287231	7.4002	XLOC_425141	17.5145	-1.24291	-1.64426	0.00627535	0.0683885
XLOC_191883	1.11377	XLOC_236782	7.82776	-2.81315	-3.21449	0.0065177	0.0700762
XLOC_165878	2.1044	XLOC_309026	9.58737	-2.18773	-2.58907	0.00687774	0.0729678
XLOC_065378	16.9913	XLOC_373892	28.8614	-0.764345	-1.16569	0.00687266	0.0734
XLOC_135248	2.61712	XLOC_242587	10.4153	-1.99265	-2.394	0.00705279	0.0743327
XLOC_260440	20.1972	XLOC_348264	32.3353	-0.678955	-1.0803	0.00712051	0.0745559
XLOC_046785	28.4025	XLOC_430714	8.28315	1.77777	1.37642	0.00791245	0.081779
XLOC_308317	1.16993	XLOC_364019	7.66116	-2.71114	-3.11249	0.00798996	0.0820507
XLOC_142219	58.6837	XLOC_148792	24.2782	1.2733	0.871953	0.0082767	0.084454
XLOC_025407	42.9195	XLOC_195688-695	55.1005	-0.360432	-0.761777	0.00881542	0.0888195
XLOC_289898	25.3912	XLOC_407216-1310	37.0438	-0.544904	-0.946249	0.00980591	0.0981817
XLOC_036806	0.826299	XLOC_175040	6.65663	-3.01006	-3.4114	0.010079	0.0996702
XLOC_069136	8.50806	XLOC_242302	18.0281	-1.08335	-1.48469	0.0100535	0.100036
XLOC_245606	19.717	XLOC_394591	30.747	-0.641006	-1.04235	0.0108126	0.106269
XLOC_092392	4.19016	XLOC_170906	12.1183	-1.53211	-1.93346	0.0110128	0.107576
XLOC_190479-683	11.1796	XLOC_237387-810	20.9346	-0.905021	-1.30637	0.0118248	0.114116
XLOC_143355	9.91182	XLOC_444127	1.03516	3.2593	2.85795	0.0117587	0.114167
XLOC_293699	0.239734	XLOC_438764	5.14752	-4.42437	-4.82572	0.0122449	0.116764
XLOC_065201	74.8415	XLOC_140251	34.5794	1.11393	0.71258	0.0122123	0.11715
XLOC_144085	2.2891	XLOC_157496	9.00615	-1.97613	-2.37748	0.0125866	0.119312
XLOC_122551-447	14.7777	XLOC_293150	24.9107	-0.753344	-1.15469	0.0127014	0.119692
XLOC_004508	2.71484	XLOC_212144	9.66383	-1.83173	-2.23307	0.0127988	0.119905
XLOC_150760	32.3655	XLOC_200648	43.2745	-0.41906	-0.820406	0.0133663	0.123773
XLOC_137546-502	6.64687	XLOC_187724	15.0616	-1.18013	-1.58147	0.0137299	0.125687
XLOC_157680	4.06092	XLOC_222239	11.5696	-1.51046	-1.91181	0.0136832	0.12598
XLOC_313421	7.25475	XLOC_392989	0.373914	4.27815	3.8768	0.0142685	0.129142
XLOC_283764	27.4899	XLOC_441521	8.64701	1.66863	1.26728	0.014225	0.12948
XLOC_102137	3.71121	XLOC_425965	10.8856	-1.55246	-1.9538	0.0152549	0.132817
XLOC_150289	7.23815	XLOC_264128	15.6342	-1.11101	-1.51236	0.0151031	0.132941
XLOC_416721	8.4897	XLOC_459847	17.1787	-1.01684	-1.41818	0.0151882	0.132959
XLOC_101271	122.761	XLOC_354667	126.241	-0.0403282	-0.441673	0.014942	0.132984
XLOC_011294	24.129	XLOC_191151	7.08201	1.76854	1.36719	0.0148835	0.133204
XLOC_206966	7.15956	XLOC_248438	15.569	-1.12073	-1.52208	0.0148384	0.133546
XLOC_186397-673	3.90271	XLOC_258648	11.1154	-1.51001	-1.91136	0.0156834	0.134358
XLOC_179574	35.7303	XLOC_226242	46.1445	-0.369011	-0.770356	0.0155291	0.134474
XLOC_206960	9.63771	XLOC_248433	1.12894	3.09372	2.69238	0.0160215	0.136523
XLOC_183844	0.902344	XLOC_339448	6.17943	-2.77572	-3.17707	0.0161923	0.136527
XLOC_095373	5.13945	XLOC_413664	12.7832	-1.31456	-1.71591	0.016111	0.13656
XLOC_266109	4.0349	XLOC_297000	11.1808	-1.47042	-1.87176	0.0168739	0.140062
XLOC_083674-305	14.9814	XLOC_362525	3.14876	2.25032	1.84897	0.0169937	0.140329
XLOC_424242	36.0362	XLOC_430341	46.1761	-0.357699	-0.759045	0.0168588	0.140665
XLOC_161851	4.98118	XLOC_221008	12.4946	-1.32675	-1.72809	0.0168072	0.14097
XLOC_096922	18.8469	XLOC_243828	28.5808	-0.600719	-1.00206	0.0173702	0.142703
XLOC_154401-560	0.942363	XLOC_315766-1061	6.14836	-2.70585	-3.10719	0.0175811	0.143698
XLOC_371693	4.82344	XLOC_382221	12.1862	-1.33711	-1.73846	0.0177353	0.144223
XLOC_085842-314	8.69753	XLOC_156620	0.902839	3.26807	2.86672	0.0180998	0.146444
XLOC_086417	7.69688	XLOC_258328	15.8195	-1.03936	-1.4407	0.0183954	0.148088
XLOC_057358	197.547	XLOC_163432	189.519	0.0598534	-0.341492	0.0187918	0.149774
XLOC_005709	23.2078	XLOC_236185	6.95651	1.73817	1.33683	0.0188987	0.14988
XLOC_061400	13.3372	XLOC_205110	2.57551	2.37253	1.97118	0.0187457	0.150153
XLOC_090238-331	11.3617	XLOC_253974-881	20.0687	-0.820768	-1.22211	0.0193012	0.152318
XLOC_111707	0.227766	XLOC_143381	4.50047	-4.30445	-4.7058	0.0196991	0.153942
XLOC_048510	6.6414	XLOC_079724	14.376	-1.1141	-1.51545	0.01962	0.154075
XLOC_010344	6.58988	XLOC_433096	14.2758	-1.11525	-1.51659	0.0199822	0.155396
XLOC_120588	10.3507	XLOC_248303	1.51333	2.77393	2.37258	0.0200813	0.155412
XLOC_401818	24.5645	XLOC_445372	7.73215	1.66763	1.26629	0.0205629	0.156122
XLOC_061409	7.01812	XLOC_205119	14.7646	-1.07299	-1.47433	0.0204942	0.156342
XLOC_457522	7.94191	XLOC_465509	15.9224	-1.0035	-1.40485	0.0203012	0.156359
XLOC_293694	7.49384	XLOC_438772	15.3588	-1.03529	-1.43663	0.0204474	0.156731
XLOC_097057	2.65058	XLOC_435029	8.78621	-1.72893	-2.13028	0.0211659	0.159943
XLOC_002195	0.402199	XLOC_018627	4.7076	-3.54901	-3.95036	0.0224743	0.168242
XLOC_295585	20.4059	XLOC_407131-1308	5.88033	1.79502	1.39367	0.02307	0.171102
XLOC_266107	13.1748	XLOC_297002	21.7125	-0.720745	-1.12209	0.0229914	0.171313
XLOC_185530	6.00117	XLOC_223743	13.2232	-1.13976	-1.5411	0.0234657	0.171654
XLOC_025903	10.7136	XLOC_237106	18.9084	-0.819584	-1.22093	0.0232537	0.17167
XLOC_071447-264	2.0001	XLOC_078456	7.61559	-1.92888	-2.33023	0.0233653	0.171703
XLOC_057660	7.31301	XLOC_138514	14.8183	-1.01884	-1.42019	0.023994	0.17472
XLOC_103861	3.50394	XLOC_170254	9.73487	-1.47418	-1.87553	0.0255768	0.184568
XLOC_122551-448	1.75296	XLOC_293152	7.08444	-2.01486	-2.41621	0.0254801	0.184702
XLOC_115535	8.62062	XLOC_350909	1.08746	2.98683	2.58548	0.0258639	0.185802
XLOC_003469	3.40077	XLOC_205859	9.54045	-1.4882	-1.88954	0.0263323	0.188323
XLOC_377031	10.9756	XLOC_406541	18.8836	-0.782834	-1.18418	0.0268596	0.190394
XLOC_077474	15.1975	XLOC_308464-1044	23.5499	-0.631887	-1.03323	0.0268118	0.1909
XLOC_278386-947	1.67385	XLOC_314812	6.83742	-2.03028	-2.43163	0.0276048	0.194815
XLOC_113959-424	0.429667	XLOC_145442-533	4.48668	-3.38436	-3.7857	0.028021	0.196884
XLOC_025408	6.23525	XLOC_195689	0.414129	3.9123	3.51095	0.028379	0.198529
XLOC_151137-551	57.9116	XLOC_228700	64.9004	-0.164375	-0.56572	0.0289245	0.201466
XLOC_205807	39.7021	XLOC_459619	47.8458	-0.269177	-0.670522	0.0290909	0.201747
XLOC_134806	2.33896	XLOC_463555	7.78032	-1.73396	-2.13531	0.0298363	0.206025
XLOC_154399	123.711	XLOC_315767	123.197	0.00600666	-0.395339	0.0300573	0.20666
XLOC_162581	1.50204	XLOC_465168	6.35859	-2.08178	-2.48313	0.031553	0.208875
XLOC_095036	10.4141	XLOC_172500	17.9168	-0.782775	-1.18412	0.031082	0.209216
XLOC_197977	2.40881	XLOC_323524	7.81015	-1.69703	-2.09837	0.0313573	0.20931
XLOC_074318	2.6109	XLOC_353172	8.105	-1.63426	-2.03561	0.0315196	0.20952
XLOC_092817	0.283196	XLOC_131602	4.02638	-3.82961	-4.23096	0.0312954	0.209771
XLOC_136062	4.09771	XLOC_148300	10.2476	-1.3224	-1.72374	0.0306664	0.209947
XLOC_191904	14.5065	XLOC_236789	22.4346	-0.629026	-1.03037	0.0310664	0.209993
XLOC_193336	2.50099	XLOC_332186	7.97621	-1.6732	-2.07455	0.0308132	0.210054
XLOC_212945	2.22563	XLOC_322989	7.54919	-1.76211	-2.16345	0.0309748	0.210261
XLOC_092785	8.86565	XLOC_286196-974	1.3158	2.75229	2.35094	0.0323585	0.212452
XLOC_197987	1.64466	XLOC_323528-1086	6.56354	-1.99668	-2.39803	0.0322829	0.212828
XLOC_015421	22.1482	XLOC_247684	30.235	-0.44903	-0.850375	0.0330306	0.215102
XLOC_121697	11.3617	XLOC_385511	18.833	-0.729084	-1.13043	0.0331713	0.215143
XLOC_033965	4.70048	XLOC_151207	10.8991	-1.21333	-1.61467	0.0333492	0.215425
XLOC_177074	5.48754	XLOC_283956-963	0.3053	4.16786	3.76651	0.0348164	0.224
XLOC_118236	3.29718	XLOC_238364	8.88465	-1.43008	-1.83143	0.0358468	0.229706
XLOC_057008-209	1.9195	XLOC_350881-1170	6.80017	-1.82484	-2.22619	0.0371471	0.23709
XLOC_079300-287	4.69052	XLOC_375298	10.6749	-1.1864	-1.58775	0.0374871	0.238311
XLOC_024060-80	24.1539	XLOC_144243	31.8437	-0.398752	-0.800097	0.0378535	0.239689
XLOC_113313	4.50417	XLOC_410815	10.3921	-1.20615	-1.6075	0.0383495	0.241873
XLOC_132162	26.3713	XLOC_423920	9.63937	1.45196	1.05061	0.0387537	0.242514
XLOC_249943	19.1579	XLOC_372933	5.95382	1.68605	1.28471	0.0386188	0.242617
XLOC_257835	11.1856	XLOC_405115	18.1894	-0.701455	-1.1028	0.040178	0.250448
XLOC_096598	2.97664	XLOC_378013	8.19589	-1.46122	-1.86256	0.0414612	0.257445
XLOC_142223	1.95348	XLOC_148804	6.63213	-1.76343	-2.16477	0.0430871	0.264466
XLOC_445113	6.59607	XLOC_457856	12.7784	-0.954029	-1.35537	0.0430746	0.265406
XLOC_315383	10.6708	XLOC_432769	2.22357	2.26272	1.86137	0.0430246	0.266121
XLOC_068340	25.8328	XLOC_444789	9.56108	1.43396	1.03261	0.0437157	0.266284
XLOC_059244	12.5087	XLOC_410609	19.4384	-0.635978	-1.03732	0.0435832	0.26649
XLOC_350502	29.8591	XLOC_449620	11.7701	1.34304	0.941699	0.0445456	0.270311
XLOC_033936	6.52374	XLOC_158462	0.73192	3.15594	2.7546	0.0449092	0.271489
XLOC_160632	12.4814	XLOC_214169	19.3216	-0.630435	-1.03178	0.0451586	0.27197
XLOC_196608	4.90283	XLOC_324994-1095	0.270867	4.17796	3.77661	0.0458548	0.275129
XLOC_178846	3.18799	XLOC_303843	8.28878	-1.37851	-1.77986	0.0468496	0.280049
XLOC_191277-686	8.00818	XLOC_330230-1107	1.28232	2.64272	2.24137	0.0481315	0.286642
XLOC_154464	6.2114	XLOC_362139	12.0807	-0.959714	-1.36106	0.0484652	0.28756
XLOC_219821	5.24203	XLOC_324411	0.390261	3.74761	3.34627	0.0487207	0.288009
XLOC_034551	115.751	XLOC_190470	113.427	0.0292606	-0.372085	0.0492269	0.28887
XLOC_123240-449	11.333	XLOC_317782-1066	2.63107	2.10681	1.70546	0.0496469	0.289216
XLOC_066104	5.66695	XLOC_420107-1350	0.520212	3.4454	3.04406	0.04947	0.289237
XLOC_256456	18.8541	XLOC_261904	25.6534	-0.444272	-0.845617	0.0506988	0.294273
XLOC_140047-507	11.2261	XLOC_388134	17.6053	-0.649153	-1.0505	0.0523241	0.302611
XLOC_219475	5.74969	XLOC_428443	0.578155	3.31396	2.91261	0.0527469	0.303959
XLOC_173701	0.303216	XLOC_217629	3.36816	-3.47354	-3.87489	0.0550489	0.314958
XLOC_254511	2.22139	XLOC_360158	6.66455	-1.58504	-1.98639	0.0549675	0.31562
XLOC_107634	0.503435	XLOC_440177	3.77894	-2.9081	-3.30945	0.0555864	0.316902
XLOC_016725	7.40795	XLOC_359685	1.17044	2.66202	2.26068	0.0560483	0.318402
XLOC_042851	17.6404	XLOC_283843	5.73311	1.62149	1.22015	0.0566409	0.320632
XLOC_249753	6.10124	XLOC_311823	11.6054	-0.927622	-1.32897	0.0575675	0.324729
XLOC_298090-1019	2.26357	XLOC_429248	6.61927	-1.54807	-1.94942	0.0588826	0.330982
XLOC_001356	27.7828	XLOC_345260	11.178	1.31353	0.912185	0.0592063	0.331638
XLOC_013401	34.118	XLOC_235900	39.9259	-0.226792	-0.628137	0.0599791	0.334796
XLOC_147220	1.93152	XLOC_262744	6.08805	-1.65624	-2.05759	0.0605618	0.335709
XLOC_101443	1.66592	XLOC_281088	5.67852	-1.7692	-2.17054	0.0608086	0.335915
XLOC_314563	7.69215	XLOC_335887	13.3331	-0.793553	-1.1949	0.0610442	0.336058
XLOC_075964	41.5451	XLOC_141100	19.1306	1.1188	0.717451	0.0604778	0.336408
XLOC_260435	126.583	XLOC_348269	73.3772	0.78668	0.385335	0.0618901	0.339548
XLOC_208618	4.83241	XLOC_423671-1366	9.89378	-1.03378	-1.43512	0.0630496	0.342391
XLOC_256451	8.43043	XLOC_261906	14.1009	-0.742109	-1.14345	0.0628915	0.342694
XLOC_097165	1.10736	XLOC_203019	4.70868	-2.0882	-2.48954	0.063902	0.344684
XLOC_110785	4.33235	XLOC_397052	0.264408	4.03431	3.63297	0.0641577	0.344902
XLOC_132322	7.20526	XLOC_429147	1.18727	2.6014	2.20006	0.0638572	0.345606
XLOC_217317	6.92576	XLOC_377585	1.09737	2.65792	2.25658	0.0649819	0.348164
XLOC_060825	0.573009	XLOC_465602	3.65105	-2.67168	-3.07303	0.0687219	0.365756
XLOC_117923	9.30877	XLOC_131472	2.08426	2.15906	1.75771	0.0692168	0.36717
XLOC_018215	1.3321	XLOC_298139	4.95946	-1.89648	-2.29783	0.0696122	0.368049
XLOC_182133	10.7647	XLOC_313227	16.3688	-0.60464	-1.00599	0.0709756	0.372796
XLOC_186588	0.596166	XLOC_242386	3.65797	-2.61726	-3.0186	0.0708153	0.373178
XLOC_072871	19.3896	XLOC_097290	25.0264	-0.368168	-0.769513	0.0751391	0.393375
XLOC_074272	3.8631	XLOC_343762-1144	0.22048	4.13104	3.72969	0.0776197	0.405038
XLOC_061637	0.662933	XLOC_353544	3.66007	-2.46494	-2.86628	0.0780884	0.406161
XLOC_182995	4.37905	XLOC_372430	8.91992	-1.02641	-1.42776	0.0787228	0.408135
XLOC_142739	7.51112	XLOC_317828	1.48577	2.33782	1.93647	0.0812883	0.420077
XLOC_053692	3.91405	XLOC_180402	8.27457	-1.08002	-1.48137	0.0817423	0.421065
XLOC_021786-68	6.79708	XLOC_343482	11.6734	-0.780238	-1.18158	0.0823624	0.422899
XLOC_047629	112.32	XLOC_186701	65.3925	0.780418	0.379073	0.0833389	0.423838
XLOC_013437	6.3648	XLOC_141959	11.1682	-0.81121	-1.21255	0.0828611	0.424101
XLOC_138452	2.55303	XLOC_242236	6.44842	-1.33674	-1.73808	0.0846336	0.426362
XLOC_078533	5.05375	XLOC_359312	0.614822	3.03911	2.63777	0.0845562	0.427316
XLOC_218780	0.520306	XLOC_337522	3.2901	-2.6607	-3.06204	0.0845229	0.428499
XLOC_093327	37.2852	XLOC_242915	41.4912	-0.154202	-0.555547	0.0858996	0.431383
XLOC_154401-562	13.7493	XLOC_315766-1063	4.37828	1.65092	1.24958	0.0864361	0.432721
XLOC_061650	1.70183	XLOC_353557	5.19981	-1.61137	-2.01272	0.0873054	0.434358
XLOC_143363	16.7921	XLOC_444120	22.0145	-0.390671	-0.792017	0.0870603	0.434488
XLOC_154366	3.72557	XLOC_225501	7.88703	-1.08202	-1.48337	0.0889227	0.438321
XLOC_150040	0.60719	XLOC_360162	3.39773	-2.48435	-2.8857	0.0885074	0.438975
XLOC_000410	0.590868	XLOC_321775	3.34741	-2.50214	-2.90348	0.0899145	0.44185
XLOC_073875	2.68812	XLOC_444258	6.51212	-1.27653	-1.67787	0.0909456	0.44555
XLOC_124292-455	14.1617	XLOC_199515	4.65782	1.60427	1.20292	0.0912823	0.445836
XLOC_089085	1.6128	XLOC_270232	4.97883	-1.62624	-2.02758	0.0927479	0.448888
XLOC_063736	143.203	XLOC_364336	132.527	0.111775	-0.28957	0.0931434	0.449445
XLOC_023294	8.94472	XLOC_461251	2.20253	2.02187	1.62053	0.0926436	0.449742
XLOC_155330	5.941	XLOC_470268-1490	10.4537	-0.815236	-1.21658	0.09251	0.450459
XLOC_217326	44.8946	XLOC_377569	22.3652	1.00529	0.603941	0.0938333	0.451414
XLOC_280291	24.4072	XLOC_455630	10.2408	1.25298	0.851633	0.0952568	0.45689
XLOC_189407	1.84937	XLOC_361803	5.26788	-1.51019	-1.91153	0.096244	0.458878
XLOC_061776	10.8859	XLOC_095407	15.7279	-0.530865	-0.932211	0.0966678	0.45953
XLOC_343245	2.24211	XLOC_446159	5.80605	-1.3727	-1.77405	0.096968	0.459594
XLOC_205811-728	3.79429	XLOC_459615-1459	0.295087	3.68462	3.28327	0.0962362	0.46021
XLOC_305497	6.53717	XLOC_352117	11.0218	-0.753622	-1.15497	0.0974082	0.460318
XLOC_075761	11.6654	XLOC_103507-377	3.53142	1.72392	1.32257	0.0988546	0.46578
XLOC_002194	12.2794	XLOC_018626	3.8357	1.67868	1.27733	0.0992956	0.466485
XLOC_151137-550	0.804047	XLOC_228699	3.59091	-2.159	-2.56034	0.100224	0.469471
XLOC_147200	6.37957	XLOC_218519	10.7726	-0.755835	-1.15718	0.100754	0.470577
XLOC_243004	21.0555	XLOC_377296	25.6999	-0.287566	-0.688911	0.101576	0.473039
XLOC_288925-988	10.2356	XLOC_421620-1357	14.9138	-0.543052	-0.944397	0.101981	0.473545
XLOC_107184	7.88571	XLOC_135464	12.3739	-0.649988	-1.05133	0.103586	0.475487
XLOC_022837	6.10037	XLOC_446287	10.3996	-0.769559	-1.1709	0.103571	0.476784
XLOC_088466	3.1396	XLOC_359035	6.88002	-1.13183	-1.53318	0.103522	0.477932
XLOC_443609	1.72219	XLOC_466404	4.97884	-1.53157	-1.93291	0.103293	0.478251
XLOC_307799	3.85742	XLOC_347453	7.74252	-1.00517	-1.40651	0.105328	0.480727
XLOC_219615	21.5041	XLOC_327831	26.0127	-0.274604	-0.67595	0.105264	0.48181
XLOC_064298	4.66534	XLOC_111765	8.68408	-0.896391	-1.29774	0.106809	0.483357
XLOC_080104	14.8183	XLOC_389099-1252	5.21776	1.50588	1.10453	0.10666	0.484051
XLOC_076656	9.66698	XLOC_454912	2.68278	1.84934	1.44799	0.107509	0.485153
XLOC_021757	2.91926	XLOC_343502	6.50759	-1.15652	-1.55787	0.109166	0.491246
XLOC_364825	1.2476	XLOC_410541	4.17578	-1.74289	-2.14424	0.110596	0.496288
XLOC_113036-419	29.8554	XLOC_156146-566	13.7393	1.11968	0.718338	0.111192	0.49757
XLOC_049196	28.6261	XLOC_085666	13.0489	1.1334	0.732058	0.112807	0.501992
XLOC_220473	3.39509	XLOC_445595-1423	7.05332	-1.05485	-1.4562	0.11259	0.502421
XLOC_248849	2.61946	XLOC_426689	6.04672	-1.20688	-1.60823	0.114051	0.506123
XLOC_277198	51.1845	XLOC_342964	26.9293	0.92653	0.525185	0.114723	0.507698
XLOC_111538	1.19598	XLOC_432591	4.02268	-1.74996	-2.15131	0.116593	0.510333
XLOC_022480	20.8008	XLOC_227399	25.011	-0.265924	-0.667269	0.116348	0.510656
XLOC_067003	11.864	XLOC_139542	16.2654	-0.455216	-0.856561	0.115767	0.510905
XLOC_239577	7.4203	XLOC_439112	11.6061	-0.645334	-1.04668	0.116259	0.511669
XLOC_031951	14.0937	XLOC_231723	18.4624	-0.38954	-0.790885	0.117593	0.511913
XLOC_064932	18.4138	XLOC_148542	7.30211	1.3344	0.933057	0.117533	0.513048
XLOC_157959	85.7168	XLOC_363642	49.5329	0.791191	0.389846	0.120638	0.523745
XLOC_166218	3.67989	XLOC_227728	7.26263	-0.980829	-1.38217	0.121641	0.526671
XLOC_235022	3.72652	XLOC_368748	7.31024	-0.97209	-1.37343	0.122223	0.527766
XLOC_004706	2.43182	XLOC_228049	5.67961	-1.22376	-1.6251	0.122816	0.528901
XLOC_350501	8.73974	XLOC_449619	2.42287	1.85087	1.44953	0.125632	0.529638
XLOC_001993	11.152	XLOC_108624	3.57293	1.64212	1.24078	0.124658	0.529712
XLOC_044219	4.46402	XLOC_267329	8.13682	-0.866122	-1.26747	0.125361	0.529889
XLOC_276167	5.96081	XLOC_340248	9.85426	-0.725239	-1.12658	0.124466	0.530304
XLOC_095535	7.91382	XLOC_471184	11.966	-0.596495	-0.99784	0.125188	0.530558
XLOC_065391-237	16.4445	XLOC_373906-1220	6.32754	1.37789	0.976543	0.124436	0.531593
XLOC_057669	0.941986	XLOC_138505	3.54127	-1.91049	-2.31183	0.123855	0.531947
XLOC_186150	3.64068	XLOC_351268	7.11786	-0.967236	-1.36858	0.128279	0.536562
XLOC_031765	3.62421	XLOC_365180	7.10561	-0.971292	-1.37264	0.127747	0.537142
XLOC_079250	2.25454	XLOC_386900	5.37808	-1.25426	-1.6556	0.128096	0.537198
XLOC_257841	0.463543	XLOC_405105	2.65939	-2.52032	-2.92167	0.129462	0.540101
XLOC_217990	29.0026	XLOC_292355	32.271	-0.154056	-0.555401	0.130031	0.541062
XLOC_141947	0.271344	XLOC_309676	2.25112	-3.05245	-3.45379	0.132635	0.550468
XLOC_033954	11.9882	XLOC_151195	15.9212	-0.409334	-0.810679	0.137686	0.56557
XLOC_092616	3.22069	XLOC_418502	6.46478	-1.00523	-1.40658	0.138895	0.566183
XLOC_062208	4.14359	XLOC_223679-782	0.59434	2.80152	2.40018	0.138642	0.566595
XLOC_083674-306	3.05387	XLOC_362524	6.26386	-1.03641	-1.43776	0.138606	0.567894
XLOC_123240-450	0.307198	XLOC_317782-1067	2.25199	-2.87396	-3.2753	0.141247	0.574311
XLOC_343238	143.068	XLOC_446169	89.2371	0.680985	0.27964	0.142197	0.576708
XLOC_166816-612	16.5712	XLOC_286147	6.63963	1.3195	0.918158	0.142957	0.578327
XLOC_170720	0.320572	XLOC_300136	2.26192	-2.81883	-3.22017	0.143331	0.578378
XLOC_013394	11.1939	XLOC_235904	14.9962	-0.421884	-0.823229	0.144347	0.581014
XLOC_212708	3.83529	XLOC_240711	7.06484	-0.881321	-1.28267	0.149463	0.5986
XLOC_113961	3.51225	XLOC_145443	6.6839	-0.928295	-1.32964	0.14942	0.599929
XLOC_058522	27.0464	XLOC_172848	29.9224	-0.145789	-0.547134	0.150394	0.600828
XLOC_037738	20.3667	XLOC_243385	8.93669	1.1884	0.787055	0.154395	0.603269
XLOC_235591	5.53095	XLOC_350169	1.19071	2.21571	1.81436	0.152275	0.603823
XLOC_044202-158	24.8806	XLOC_267343	11.5456	1.10768	0.706333	0.151951	0.604033
XLOC_191477	19.4753	XLOC_311436	8.42363	1.20913	0.807786	0.154389	0.60472
XLOC_123837	14.7405	XLOC_158720	18.3498	-0.315979	-0.717324	0.151793	0.604905
XLOC_011292	11.1782	XLOC_191149	14.7831	-0.403261	-0.804606	0.155267	0.6052
XLOC_121652	16.1002	XLOC_387610	19.6117	-0.284636	-0.685981	0.154242	0.605626
XLOC_122344	6.58861	XLOC_148383	10.0703	-0.612061	-1.01341	0.154242	0.607113
XLOC_088800-328	4.98842	XLOC_408742-1318	8.3257	-0.738989	-1.14033	0.153892	0.607228
XLOC_088651	0.346183	XLOC_139328	2.23133	-2.6883	-3.08964	0.153708	0.608002
XLOC_170868	2.83894	XLOC_215265-762	5.75957	-1.02061	-1.42195	0.159023	0.618335
XLOC_039815	0.536208	XLOC_181935	2.53533	-2.24131	-2.64265	0.159904	0.620258
XLOC_205789	63.3965	XLOC_273682	36.0859	0.812968	0.411623	0.160462	0.620916
XLOC_055587	13.1064	XLOC_237961	16.5532	-0.336839	-0.738184	0.162794	0.623914
XLOC_072651	2.2441	XLOC_447937	4.98283	-1.15083	-1.55217	0.162114	0.624293
XLOC_305505	13.9794	XLOC_352126	17.4028	-0.316017	-0.717362	0.162777	0.625344
XLOC_041501	4.37529	XLOC_246692	7.51201	-0.77982	-1.18117	0.16361	0.625544
XLOC_102701	5.98906	XLOC_182302	1.47617	2.02047	1.61913	0.169097	0.638901
XLOC_181542	7.02271	XLOC_195616	10.3423	-0.558457	-0.959802	0.167518	0.638961
XLOC_082371-299	5.1216	XLOC_301252	1.10261	2.21567	1.81433	0.16835	0.63909
XLOC_053136	82.8851	XLOC_149054	77.8645	0.0901471	-0.311198	0.168765	0.639153
XLOC_225897	5.10815	XLOC_400670	8.27386	-0.69576	-1.0971	0.168243	0.640203
XLOC_031950	1.04544	XLOC_231725	3.25932	-1.64046	-2.04181	0.171848	0.643224
XLOC_014298	37.2029	XLOC_380203	38.5143	-0.0499791	-0.451324	0.171091	0.643399
XLOC_078674	2.84715	XLOC_443231	5.63467	-0.984813	-1.38616	0.171816	0.644611
XLOC_083578	8.14744	XLOC_365636	11.4626	-0.492516	-0.893861	0.171058	0.644787
XLOC_207594	1.37113	XLOC_371051	3.71902	-1.43956	-1.8409	0.173043	0.646188
XLOC_231061	2.0299	XLOC_265974	4.57937	-1.17374	-1.57509	0.175548	0.64799
XLOC_030595	11.365	XLOC_248765-845	14.6423	-0.365545	-0.76689	0.174804	0.648231
XLOC_071197	13.7733	XLOC_127079	16.9782	-0.301809	-0.703154	0.17552	0.649385
XLOC_299441	10.0353	XLOC_385718	3.45946	1.53646	1.13512	0.174724	0.649437
XLOC_170199	1.45293	XLOC_307748-1041	3.77984	-1.37936	-1.78071	0.1794	0.650222
XLOC_046346	6.94583	XLOC_259948	1.96865	1.81894	1.4176	0.179382	0.651634
XLOC_290709	9.10515	XLOC_469610	12.3541	-0.440235	-0.84158	0.176972	0.651747
XLOC_020644	0.779484	XLOC_450106	2.80045	-1.84507	-2.24641	0.178681	0.652042
XLOC_336834	3.57264	XLOC_395504	6.43059	-0.847961	-1.24931	0.177918	0.652231
XLOC_116418-436	3.80331	XLOC_392863-1262	0.634521	2.58352	2.18217	0.180391	0.652338
XLOC_076655	12.4405	XLOC_454910	15.6372	-0.329938	-0.731283	0.178473	0.652772
XLOC_126563-460	2.06602	XLOC_427121-1374	4.59165	-1.15216	-1.5535	0.179326	0.652909
XLOC_017449-53	3.20115	XLOC_408589-1315	5.93559	-0.890801	-1.29215	0.183923	0.656224
XLOC_126346	28.9807	XLOC_385035	14.5185	0.9972	0.595855	0.183619	0.656603
XLOC_050652	4.66181	XLOC_119351	7.59086	-0.703373	-1.10472	0.184454	0.656656
XLOC_163853	11.7124	XLOC_367634	4.40648	1.41034	1.00899	0.182817	0.656667
XLOC_404954	2.62139	XLOC_464548	5.26028	-1.00481	-1.40615	0.182	0.656677
XLOC_201934	4.00565	XLOC_241177	6.86728	-0.777702	-1.17905	0.183519	0.657712
XLOC_250803	5.0933	XLOC_333732	1.15782	2.13719	1.73584	0.182765	0.657953
XLOC_157239	7.26928	XLOC_215644	10.3531	-0.510178	-0.911524	0.186	0.659232
XLOC_047636-171	10.5829	XLOC_186704	13.7016	-0.372609	-0.773955	0.185814	0.660032
XLOC_040819	3.4966	XLOC_081121	6.24834	-0.83752	-1.23887	0.187086	0.660159
XLOC_073596	13.7033	XLOC_342688	16.724	-0.287397	-0.688742	0.186759	0.660458
XLOC_170201	16.1631	XLOC_307748-1042	6.92448	1.22293	0.821581	0.188042	0.662074
XLOC_115586	8.1829	XLOC_187381	11.2548	-0.459856	-0.861201	0.188777	0.663203
XLOC_160066	7.04807	XLOC_180460-661	10.0507	-0.511996	-0.913341	0.191816	0.672405
XLOC_311712	3.5767	XLOC_374263	6.28403	-0.813061	-1.21441	0.19278	0.672839
XLOC_394734	2.96004	XLOC_424498	5.56994	-0.912045	-1.31339	0.19239	0.672946
XLOC_118228	6.02933	XLOC_238375	1.62317	1.89318	1.49184	0.193733	0.674696
XLOC_116418-435	3.80331	XLOC_392863-1261	0.683087	2.47711	2.07577	0.194304	0.675217
XLOC_280267	26.7961	XLOC_372223	13.3518	1.00499	0.603644	0.195833	0.679058
XLOC_278386-946	4.10408	XLOC_314813-1058	6.83742	-0.736393	-1.13774	0.197117	0.679101
XLOC_324721	0.52369	XLOC_356802-1180	2.26227	-2.11099	-2.51233	0.196734	0.679242
XLOC_314198	5.79681	XLOC_434909	8.68477	-0.583228	-0.984574	0.196413	0.679598
XLOC_349272	0.991827	XLOC_356061	2.9777	-1.58604	-1.98738	0.199435	0.685611
XLOC_143207	0.663126	XLOC_168153	2.45529	-1.88854	-2.28988	0.202679	0.69527
XLOC_235014	18.0018	XLOC_368744	20.4628	-0.184862	-0.586208	0.205744	0.699792
XLOC_262537	1.49755	XLOC_393714-1269	3.6387	-1.28082	-1.68216	0.205572	0.700694
XLOC_234561	3.78266	XLOC_437178	6.40123	-0.758948	-1.16029	0.204886	0.70134
XLOC_094268	0.768647	XLOC_105669-387	2.57499	-1.74417	-2.14552	0.210075	0.7115
XLOC_130568	7.00449	XLOC_328476	9.76551	-0.479415	-0.880761	0.212141	0.712473
XLOC_078542	8.78366	XLOC_359314	11.5635	-0.396684	-0.798029	0.212034	0.713609
XLOC_110726	4.57447	XLOC_458784	1.06447	2.10347	1.70212	0.213009	0.713893
XLOC_193906	0.508344	XLOC_204429	2.15063	-2.08088	-2.48223	0.211271	0.714043
XLOC_157314	6.97151	XLOC_442027	9.71001	-0.478002	-0.879347	0.214068	0.714453
XLOC_195239	0.390715	XLOC_286747	1.94278	-2.31393	-2.71528	0.211943	0.714806
XLOC_022873	11.8704	XLOC_465666	14.5575	-0.294394	-0.695739	0.213978	0.715643
XLOC_205811-727	3.79429	XLOC_459615-1458	0.75092	2.3371	1.93575	0.215472	0.717642
XLOC_132165	42.8538	XLOC_423918	42.3473	0.0171532	-0.384192	0.216404	0.717762
XLOC_324720-1092	1.54689	XLOC_356802-1179	3.62907	-1.23023	-1.63157	0.21611	0.718275
XLOC_111537	0.937337	XLOC_432592	2.77908	-1.56797	-1.96931	0.217872	0.721137
XLOC_079960	3.78904	XLOC_083710	6.27897	-0.728696	-1.13004	0.218968	0.72327
XLOC_032842	0.500566	XLOC_077312	2.07829	-2.05376	-2.45511	0.222021	0.724393
XLOC_132375	0.309555	XLOC_339199	1.73863	-2.48968	-2.89103	0.222635	0.724921
XLOC_083787	5.30191	XLOC_270460-932	7.90921	-0.577021	-0.978367	0.220072	0.725421
XLOC_032010	1.24895	XLOC_354887	3.1914	-1.35347	-1.75482	0.222009	0.725835
XLOC_278388	9.67071	XLOC_314813-1057	12.3206	-0.349379	-0.750724	0.221769	0.726533
XLOC_331991	23.3086	XLOC_392027	11.5992	1.00684	0.605492	0.226415	0.726887
XLOC_014289	2.30925	XLOC_380214	4.55108	-0.978785	-1.38013	0.220983	0.726931
XLOC_243532-828	3.85338	XLOC_394372	6.32744	-0.715497	-1.11684	0.221558	0.727328
XLOC_164784	4.73462	XLOC_203467	1.19058	1.99158	1.59024	0.227493	0.727432
XLOC_036681	5.58558	XLOC_233773	8.13707	-0.542802	-0.944147	0.227233	0.728053
XLOC_141948-521	1.84459	XLOC_309678	3.94605	-1.09711	-1.49845	0.225419	0.728068
XLOC_000888	9.2154	XLOC_377903	3.39722	1.43969	1.03835	0.226359	0.728166
XLOC_187056	0.414757	XLOC_238425-812	1.8854	-2.18453	-2.58588	0.231064	0.728669
XLOC_010305	5.20078	XLOC_226597	1.39098	1.90263	1.50128	0.225259	0.72902
XLOC_037688	4.38787	XLOC_081296	6.88855	-0.65068	-1.05202	0.224363	0.729066
XLOC_114942	1.53349	XLOC_345955	3.54223	-1.20784	-1.60918	0.226293	0.729419
XLOC_059533	13.09	XLOC_197015	5.5546	1.23671	0.835365	0.229517	0.729536
XLOC_144865	5.20231	XLOC_469937	7.7159	-0.568682	-0.970027	0.229105	0.729675
XLOC_212935	16.2701	XLOC_322992	18.4664	-0.18268	-0.584025	0.230928	0.729677
XLOC_077821	5.12824	XLOC_252353	1.38742	1.88606	1.48471	0.232357	0.729873
XLOC_006823	4.8367	XLOC_077498	7.36456	-0.606576	-1.00792	0.225181	0.730243
XLOC_012807	3.01475	XLOC_250535-860	5.31928	-0.819193	-1.22054	0.228971	0.730701
XLOC_095628	0.571477	XLOC_398476	2.14768	-1.91001	-2.31136	0.230845	0.730856
XLOC_074291	0.610265	XLOC_260380	2.20211	-1.85138	-2.25272	0.232254	0.730983
XLOC_189024	5.78848	XLOC_239287	1.68805	1.77783	1.37648	0.230664	0.73173
XLOC_092479	2.68386	XLOC_125638	0.386194	2.79691	2.39557	0.233867	0.731747
XLOC_079913-291	10.5808	XLOC_095691-352	4.18258	1.33898	0.937639	0.233564	0.73223
XLOC_009749	25.1524	XLOC_345760	26.4523	-0.0726971	-0.474042	0.235463	0.73245
XLOC_161863	1.22372	XLOC_221012	3.07543	-1.32951	-1.73086	0.235086	0.7327
XLOC_135069	6.72136	XLOC_165010	9.23256	-0.457978	-0.859323	0.234817	0.733287
XLOC_190468	10.0417	XLOC_237395	12.5084	-0.316894	-0.718239	0.236216	0.733368
XLOC_001643	6.36753	XLOC_262923	8.85068	-0.475054	-0.8764	0.236883	0.734017
XLOC_084705-307	4.37697	XLOC_145706	6.75419	-0.62585	-1.0272	0.238092	0.736339
XLOC_186832	6.95864	XLOC_407249	9.43242	-0.438823	-0.840168	0.238807	0.737126
XLOC_180311	8.35774	XLOC_323883	10.8137	-0.371675	-0.773021	0.240357	0.740484
XLOC_166791	15.455	XLOC_379777	7.026	1.1373	0.735953	0.241877	0.743738
XLOC_059535	3.56742	XLOC_197011	5.83075	-0.7088	-1.11015	0.242909	0.745481
XLOC_179568	1.45685	XLOC_226246	3.33162	-1.19337	-1.59472	0.243692	0.746453
XLOC_144086	5.01443	XLOC_157495	7.36466	-0.554533	-0.955878	0.245775	0.751397
XLOC_200071	3.4726	XLOC_411994	5.69391	-0.713403	-1.11475	0.246938	0.753513
XLOC_056987-206	25.2953	XLOC_102533-372	26.3631	-0.0596507	-0.460996	0.248331	0.754889
XLOC_138449	2.1762	XLOC_242225	4.19856	-0.948083	-1.34943	0.247871	0.754923
XLOC_037696	4.13833	XLOC_081288	6.37433	-0.623225	-1.02457	0.252749	0.755419
XLOC_136136	7.08622	XLOC_318935-1072	2.4359	1.54056	1.13922	0.25274	0.756803
XLOC_121663	62.8037	XLOC_387599	37.7637	0.733849	0.332504	0.252609	0.757827
XLOC_186596	6.46008	XLOC_242373	8.81902	-0.449066	-0.850411	0.249791	0.757889
XLOC_143206	15.7967	XLOC_168152	7.36717	1.10044	0.699096	0.258001	0.75838
XLOC_157686	18.4633	XLOC_222235	20.1826	-0.128452	-0.529797	0.251426	0.75854
XLOC_348596	3.01756	XLOC_354365	5.14326	-0.769301	-1.17065	0.252443	0.758749
XLOC_317771	3.57713	XLOC_395536	0.785767	2.18663	1.78528	0.25491	0.759043
XLOC_106342	6.82473	XLOC_408555	2.32728	1.55213	1.15078	0.257828	0.759266
XLOC_006357	8.88924	XLOC_371626	11.2079	-0.334384	-0.735729	0.252197	0.759436
XLOC_154466	1.36887	XLOC_362122	3.15235	-1.20344	-1.60479	0.254629	0.759621
XLOC_030762	1.18257	XLOC_194695	2.89	-1.28914	-1.69049	0.257613	0.76003
XLOC_065382	53.2983	XLOC_373895	31.5268	0.757511	0.356166	0.260973	0.760144
XLOC_000892	3.29736	XLOC_377889	0.689343	2.25802	1.85667	0.26152	0.760354
XLOC_037749	4.05171	XLOC_427241	0.996202	2.02402	1.62268	0.2573	0.760506
XLOC_063932	11.8041	XLOC_239144	13.9071	-0.236534	-0.637879	0.260664	0.760626
XLOC_093618	4.32529	XLOC_284210	6.5132	-0.59057	-0.991915	0.260336	0.761057
XLOC_143375	22.6381	XLOC_443550	23.7789	-0.0709291	-0.472274	0.262314	0.761281
XLOC_150286	93.0523	XLOC_264124	83.403	0.157943	-0.243403	0.25959	0.761654
XLOC_025013-83	0.533704	XLOC_163155-590	1.95654	-1.87419	-2.27554	0.257252	0.76177
XLOC_067941-248	0.733954	XLOC_284855-969	2.24885	-1.61543	-2.01677	0.260229	0.762133
XLOC_036108	13.41	XLOC_413173	5.95586	1.17093	0.769582	0.257094	0.762713
XLOC_110784	1.01324	XLOC_397054	2.66451	-1.39489	-1.79624	0.25679	0.763225
XLOC_177246-647	0.256528	XLOC_374278	1.45254	-2.50139	-2.90273	0.264016	0.764835
XLOC_037750	7.25537	XLOC_427240	9.46958	-0.384251	-0.785596	0.265228	0.765577
XLOC_086543	1.03513	XLOC_456241	2.65215	-1.35735	-1.7587	0.264867	0.765916
XLOC_168148	5.68895	XLOC_355405	7.83975	-0.462645	-0.86399	0.271422	0.777848
XLOC_189454	1.76623	XLOC_201820	3.55979	-1.01112	-1.41246	0.270636	0.778381
XLOC_404953	18.9424	XLOC_464549	9.38712	1.01286	0.611519	0.271284	0.778849
XLOC_180620	7.65585	XLOC_212126	9.79159	-0.354981	-0.756326	0.27297	0.78089
XLOC_252017	0.59209	XLOC_354273	1.97125	-1.73522	-2.13657	0.274069	0.781244
XLOC_039197	0.669817	XLOC_147962	2.09062	-1.64209	-2.04344	0.273604	0.781308
XLOC_242996	0.357521	XLOC_377299	1.58398	-2.14745	-2.5488	0.276174	0.785844
XLOC_266113	0.840021	XLOC_296998	2.32019	-1.46575	-1.86709	0.27725	0.787508
XLOC_086349	3.20339	XLOC_464378	5.1616	-0.688219	-1.08956	0.279177	0.788787
XLOC_030597	4.98301	XLOC_248764	7.03937	-0.498429	-0.899774	0.280776	0.790515
XLOC_096901	14.0067	XLOC_243838	6.50869	1.10568	0.704333	0.283678	0.794498
XLOC_337278	14.3643	XLOC_409013	6.71392	1.09726	0.695915	0.282693	0.794516
XLOC_091365	5.40409	XLOC_191281	1.72474	1.64767	1.24633	0.283462	0.795281
XLOC_133612	51.2124	XLOC_296259	30.5602	0.744839	0.343494	0.286886	0.802079
XLOC_131872-483	10.9129	XLOC_452618-1438	4.72715	1.20699	0.805647	0.287537	0.8025
XLOC_266562	4.41847	XLOC_428224	1.27716	1.79061	1.38926	0.291605	0.80962
XLOC_050915	11.9404	XLOC_089828	13.6912	-0.197398	-0.598743	0.291557	0.810893
XLOC_230811	4.12472	XLOC_348314	6.06682	-0.556644	-0.957989	0.291259	0.811472
XLOC_159501	12.9506	XLOC_373751	14.6064	-0.173582	-0.574927	0.29353	0.81215
XLOC_056206-204	5.48193	XLOC_378683	7.43634	-0.439909	-0.841254	0.295077	0.812223
XLOC_036813	1.43907	XLOC_175048	3.02765	-1.07306	-1.47441	0.294108	0.812346
XLOC_124872	6.86313	XLOC_435214	8.81571	-0.36121	-0.762555	0.294822	0.812918
XLOC_266596	22.9289	XLOC_389387	12.1089	0.921099	0.519754	0.29589	0.813063
XLOC_175143-641	8.80019	XLOC_275614	10.709	-0.283217	-0.684562	0.293404	0.813206
XLOC_099856	0.659218	XLOC_203720	1.96402	-1.57498	-1.97633	0.299136	0.814992
XLOC_196607	30.672	XLOC_324992	17.1225	0.841029	0.439684	0.299663	0.815042
XLOC_218212	21.7494	XLOC_455532-1448	22.4686	-0.0469346	-0.44828	0.299018	0.816059
XLOC_201652	1.17171	XLOC_341215	2.65144	-1.17816	-1.57951	0.301695	0.816412
XLOC_170869	5.70228	XLOC_215264	7.61402	-0.417119	-0.818465	0.300732	0.816563
XLOC_022878	2.57023	XLOC_465686	4.33292	-0.753442	-1.15479	0.298792	0.816834
XLOC_207584	17.0941	XLOC_371057	18.2892	-0.0974935	-0.498839	0.301386	0.816954
XLOC_175006	0.265314	XLOC_390318	1.33738	-2.33364	-2.73498	0.298523	0.817495
XLOC_027716	5.12687	XLOC_427216	7.05063	-0.459674	-0.861019	0.298382	0.818507
XLOC_026206	7.33981	XLOC_461593	2.81965	1.38023	0.978881	0.303777	0.819277
XLOC_029808	103.366	XLOC_410429	90.619	0.189876	-0.211469	0.304509	0.819871
XLOC_083785	2.05448	XLOC_270460-933	3.70824	-0.851961	-1.25331	0.305105	0.820097
XLOC_159324	2.83852	XLOC_358075	4.56497	-0.685466	-1.08681	0.309816	0.823094
XLOC_213528	2.22675	XLOC_465159	3.89455	-0.806517	-1.20786	0.307303	0.823242
XLOC_120585	23.4758	XLOC_248295	23.8529	-0.0229904	-0.424336	0.309083	0.82388
XLOC_121231	0.692413	XLOC_408135	1.96836	-1.50729	-1.90863	0.309783	0.824372
XLOC_189405	1.13523	XLOC_361807	2.55984	-1.17307	-1.57441	0.311334	0.824391
XLOC_152024	0.646564	XLOC_199651	1.90582	-1.55955	-1.96089	0.308907	0.824782
XLOC_218211	4.07586	XLOC_455532-1447	1.18271	1.78501	1.38366	0.312597	0.826369
XLOC_183231	2.71774	XLOC_339648	4.39398	-0.693121	-1.09447	0.3163	0.832041
XLOC_031419	12.4526	XLOC_390361	5.81256	1.0992	0.697856	0.316018	0.832666
XLOC_184655	8.59584	XLOC_393490	3.57262	1.26666	0.865311	0.315696	0.833187
XLOC_230815	1.45762	XLOC_348307	2.92272	-1.0037	-1.40504	0.320128	0.837982
XLOC_309283	3.17965	XLOC_445954	4.86352	-0.613133	-1.01448	0.321748	0.838114
XLOC_150043	11.8901	XLOC_360165	13.3454	-0.166582	-0.567927	0.320711	0.838139
XLOC_182461	25.2213	XLOC_240670	13.8443	0.865351	0.464005	0.323029	0.838722
XLOC_123832	9.15099	XLOC_158725	10.7858	-0.237133	-0.638479	0.321514	0.83887
XLOC_064288	2.71055	XLOC_111758	0.591983	2.19496	1.79361	0.320111	0.839308
XLOC_080132-293	1.50272	XLOC_096932	2.95238	-0.974302	-1.37565	0.32545	0.839568
XLOC_231052	2.35949	XLOC_265980-917	0.457585	2.36636	1.96502	0.323881	0.839574
XLOC_058518	5.04766	XLOC_172854	1.69413	1.57507	1.17372	0.322873	0.839678
XLOC_047648	5.66226	XLOC_390161	7.37623	-0.381506	-0.782851	0.326946	0.840718
XLOC_033939	0.249334	XLOC_158458	1.21791	-2.28826	-2.6896	0.325448	0.840915
XLOC_123948	3.47845	XLOC_293603	0.950459	1.87175	1.4704	0.328799	0.842778
XLOC_011047-40	14.6164	XLOC_033627	15.7515	-0.107901	-0.509246	0.328429	0.843179
XLOC_104173	1.32107	XLOC_126376	2.71109	-1.03717	-1.43851	0.329729	0.84381
XLOC_207022	19.4538	XLOC_225477	10.2325	0.926893	0.525548	0.33079	0.84383
XLOC_315518	4.93683	XLOC_410470	6.62483	-0.424298	-0.825644	0.330781	0.845154
XLOC_054163	1.47244	XLOC_288874	2.87874	-0.967229	-1.36857	0.333459	0.847939
XLOC_429489	1.65857	XLOC_443823-1417	0.21758	2.93032	2.52898	0.33436	0.848883
XLOC_262244	11.6025	XLOC_397195	12.9429	-0.157725	-0.55907	0.334981	0.849113
XLOC_399999	8.3491	XLOC_430160	9.90381	-0.246363	-0.647708	0.335986	0.850315
XLOC_149472	14.4548	XLOC_399420	7.20092	1.0053	0.60395	0.341967	0.850669
XLOC_004954-18	28.0539	XLOC_472094	15.8748	0.821463	0.420118	0.341632	0.851158
XLOC_166299	17.0858	XLOC_299007	8.81984	0.953973	0.552628	0.340159	0.851461
XLOC_249170	1.72488	XLOC_250534	0.247963	2.7983	2.39695	0.339741	0.851744
XLOC_101272	4.72388	XLOC_354662	6.36689	-0.430617	-0.831962	0.337226	0.852108
XLOC_162583	17.0369	XLOC_465177	8.80026	0.953045	0.5517	0.341586	0.852368
XLOC_029657	1.33804	XLOC_317805	2.68812	-1.00648	-1.40782	0.339637	0.85282
XLOC_231836	11.7373	XLOC_364415	5.54679	1.08138	0.68003	0.341345	0.853097
XLOC_160778-581	2.01364	XLOC_395520-1287	3.48324	-0.790624	-1.19197	0.339374	0.853497
XLOC_046348	3.84291	XLOC_259946-896	5.4278	-0.498168	-0.899514	0.343719	0.853703
XLOC_184584	2.30449	XLOC_431366	3.81119	-0.725794	-1.12714	0.339226	0.854466
XLOC_305611	103.32	XLOC_320124	89.7063	0.203838	-0.197507	0.338832	0.854816
XLOC_128545	2.5442	XLOC_365974	4.03288	-0.664598	-1.06594	0.347402	0.861515
XLOC_051052	3.88329	XLOC_161104	1.20029	1.6939	1.29255	0.349585	0.865588
XLOC_049161	4.18535	XLOC_132225	5.71943	-0.450523	-0.851868	0.353355	0.869546
XLOC_122333	12.4477	XLOC_148376	13.5438	-0.121753	-0.523099	0.353105	0.871608
XLOC_125068	0.286533	XLOC_450846	1.19048	-2.05477	-2.45612	0.355253	0.872875
XLOC_045753	0.28255	XLOC_288867	1.17841	-2.06026	-2.46161	0.357087	0.876038
XLOC_071193	7.79356	XLOC_127083	3.3326	1.22563	0.824289	0.359371	0.87895
XLOC_140705	4.30396	XLOC_164613-594	5.80586	-0.431845	-0.83319	0.358853	0.879026
XLOC_236832	20.6627	XLOC_260888	20.7327	-0.00487923	-0.406224	0.362501	0.87989
XLOC_407751	5.10041	XLOC_433809	6.58984	-0.36963	-0.770975	0.360523	0.880425
XLOC_299491	11.8356	XLOC_436410	5.7339	1.04554	0.644199	0.36241	0.881003
XLOC_127004	21.667	XLOC_270885	11.9094	0.863399	0.462054	0.36157	0.881636
XLOC_096512	11.1765	XLOC_336182-1120	12.3051	-0.138788	-0.540133	0.362187	0.881798
XLOC_137215	4.58207	XLOC_294593	6.03715	-0.397868	-0.799213	0.366632	0.881899
XLOC_020632	2.32671	XLOC_463925	3.70422	-0.670878	-1.07222	0.365543	0.881928
XLOC_031766	136.048	XLOC_365179	91.3194	0.575122	0.173777	0.365028	0.882012
XLOC_287229	4.98174	XLOC_425140	6.43565	-0.369436	-0.770781	0.366309	0.882448
XLOC_039555	13.2301	XLOC_161077	6.60118	1.00303	0.601683	0.364902	0.883041
XLOC_168149-614	10.0964	XLOC_355406	11.2669	-0.15825	-0.559595	0.367975	0.883802
XLOC_369866	1.3207	XLOC_443932	2.53884	-0.942867	-1.34421	0.370317	0.886768
XLOC_009750-35	9.70566	XLOC_345754	4.50505	1.10728	0.705938	0.371235	0.88764
XLOC_042177	0.932854	XLOC_143836	2.04472	-1.13218	-1.53353	0.374752	0.894714
XLOC_159675	1.54957	XLOC_179822-654	0.238428	2.70024	2.2989	0.377389	0.896998
XLOC_172914	1.85207	XLOC_224463	0.350426	2.40196	2.00061	0.376492	0.897529
XLOC_139239	14.1684	XLOC_441467	14.8467	-0.0674654	-0.468811	0.379082	0.899687
XLOC_049164-183	2.76759	XLOC_132221	4.1027	-0.567943	-0.969289	0.380834	0.901175
XLOC_219491	6.92969	XLOC_428449	8.21967	-0.24629	-0.647635	0.380815	0.902465
XLOC_111955	0.272509	XLOC_180030	1.08121	-1.98827	-2.38962	0.385897	0.903811
XLOC_114945	4.81316	XLOC_345951	1.80977	1.41118	1.00983	0.392846	0.904222
XLOC_289137	5.38384	XLOC_387977	6.70825	-0.317301	-0.718646	0.385522	0.904255
XLOC_055684	6.15053	XLOC_257667	7.45395	-0.277294	-0.67864	0.384394	0.904257
XLOC_009750-34	0.213944	XLOC_345755	0.965621	-2.17422	-2.57557	0.39245	0.904612
XLOC_090779	4.44275	XLOC_372602	5.7944	-0.383206	-0.784551	0.384059	0.904797
XLOC_004927	25.0052	XLOC_167377	14.2954	0.806677	0.405332	0.385191	0.904804
XLOC_137546-503	4.91814	XLOC_187720	6.26493	-0.349186	-0.750531	0.383767	0.905443
XLOC_079949	12.2888	XLOC_083717	13.0877	-0.0908675	-0.492213	0.38785	0.905738
XLOC_002522	3.85856	XLOC_090862	5.15029	-0.416591	-0.817936	0.394985	0.906542
XLOC_029660	15.7054	XLOC_317810	8.3299	0.91489	0.513544	0.392225	0.906701
XLOC_084756	12.0346	XLOC_250511	12.7917	-0.0880198	-0.489365	0.395783	0.907075
XLOC_000455	9.6557	XLOC_122547	4.57136	1.07876	0.677412	0.389756	0.907541
XLOC_092786	6.76634	XLOC_286197	8.00658	-0.24281	-0.644156	0.389332	0.907875
XLOC_346176	6.05284	XLOC_443256	7.30982	-0.272224	-0.673569	0.392168	0.907881
XLOC_000411	4.79913	XLOC_321776	1.79531	1.41854	1.01719	0.390701	0.908423
XLOC_044207	3.49678	XLOC_202603	4.8039	-0.458179	-0.859524	0.391405	0.908739
XLOC_073864	4.46198	XLOC_403534	5.73755	-0.362751	-0.764096	0.397233	0.909095
XLOC_307795	0.516319	XLOC_347447	1.41483	-1.45429	-1.85564	0.39816	0.909917
XLOC_009887	3.32172	XLOC_472334	4.58582	-0.465249	-0.866594	0.399092	0.910749
XLOC_135247	19.784	XLOC_242588	11.0066	0.845965	0.44462	0.400096	0.91174
XLOC_186397-674	4.27555	XLOC_258646	5.52406	-0.369619	-0.770964	0.402514	0.912061
XLOC_128503	3.88781	XLOC_214575	1.35085	1.52509	1.12375	0.402108	0.912433
XLOC_066997	13.7254	XLOC_139545	7.1388	0.943095	0.54175	0.401117	0.91277
XLOC_161399	4.57983	XLOC_164615	5.79889	-0.340483	-0.741828	0.406833	0.912809
XLOC_171984	6.84608	XLOC_223310	2.98308	1.19848	0.79713	0.403915	0.913943
XLOC_314190	0.515788	XLOC_434904	1.38917	-1.42937	-1.83072	0.406795	0.914006
XLOC_031287	4.89634	XLOC_157723	1.89894	1.36651	0.965164	0.406482	0.914584
XLOC_098329	7.64587	XLOC_350580	8.71622	-0.189022	-0.590367	0.406035	0.914863
XLOC_005708	0.664855	XLOC_236188	1.59394	-1.26149	-1.66283	0.406016	0.916109
XLOC_282353	0.448125	XLOC_300392	1.29647	-1.53262	-1.93396	0.405651	0.916576
XLOC_294347	3.07072	XLOC_359400	0.965342	1.66946	1.26812	0.412488	0.917785
XLOC_256447	25.5755	XLOC_261907	24.4128	0.0671247	-0.33422	0.410357	0.918144
XLOC_195944	8.2965	XLOC_374989	3.86839	1.10077	0.699424	0.412224	0.918474
XLOC_207582	22.8711	XLOC_371059	22.111	0.0487615	-0.352584	0.410013	0.918659
XLOC_222095	2.64824	XLOC_229948	3.83024	-0.532401	-0.933746	0.41179	0.918784
XLOC_032018	1.02996	XLOC_354879	2.03819	-0.9847	-1.38605	0.411249	0.918857
XLOC_041503	4.81391	XLOC_310073	1.87716	1.35866	0.957312	0.413644	0.91908
XLOC_129657	2.59202	XLOC_214709	3.75688	-0.535458	-0.936803	0.415027	0.920878
XLOC_134246	27.5164	XLOC_189703	16.2414	0.760616	0.359271	0.415687	0.921067
XLOC_401817	24.5645	XLOC_445374	23.4665	0.0659722	-0.335373	0.41808	0.92254
XLOC_107181	8.17843	XLOC_135461	3.82324	1.09703	0.695683	0.417768	0.923124
XLOC_047639	0.404226	XLOC_186706	1.10742	-1.45397	-1.85531	0.454813	0.92346
XLOC_079300-286	9.12147	XLOC_375297	9.9902	-0.131247	-0.532592	0.417601	0.924028
XLOC_035945	21.0655	XLOC_166989	20.0729	0.0696331	-0.331712	0.458598	0.924118
XLOC_185527	4.98823	XLOC_223736	5.90535	-0.243495	-0.64484	0.459326	0.924422
XLOC_031422	0.833108	XLOC_390380	1.65355	-0.988991	-1.39034	0.458179	0.924437
XLOC_201933	2.32816	XLOC_241179	3.31392	-0.509349	-0.910694	0.454729	0.924463
XLOC_034066	10.3573	XLOC_352453	11.0926	-0.0989496	-0.500295	0.419741	0.92493
XLOC_099940	1.70016	XLOC_339202	0.40534	2.06847	1.66712	0.454403	0.924972
XLOC_033423	4.09811	XLOC_363594	5.06133	-0.304558	-0.705903	0.458086	0.925414
XLOC_019005	19.9228	XLOC_372120	11.3397	0.813038	0.411693	0.431667	0.925744
XLOC_032439-105	5.21595	XLOC_448613-1428	6.2465	-0.260118	-0.661463	0.436328	0.925824
XLOC_134810	5.49744	XLOC_463558	2.30964	1.25109	0.849747	0.429498	0.926052
XLOC_009527	2.4453	XLOC_154059	3.43631	-0.490849	-0.892194	0.45436	0.926062
XLOC_135307	26.2373	XLOC_347261	24.7367	0.0849662	-0.316379	0.431335	0.926272
XLOC_252148	1.03354	XLOC_284743	1.89272	-0.872867	-1.27421	0.457974	0.926357
XLOC_348602	0.608354	XLOC_354362	1.43213	-1.23518	-1.63652	0.436156	0.926687
XLOC_221218-779	4.08858	XLOC_250669-864	5.17877	-0.34101	-0.742355	0.432834	0.927006
XLOC_157505	18.3489	XLOC_320436	18.0303	0.0252702	-0.376075	0.429388	0.927062
XLOC_394723	2.94583	XLOC_424513	4.09379	-0.474763	-0.876108	0.421319	0.927133
XLOC_122775	14.7278	XLOC_300117	7.9645	0.886886	0.485541	0.431192	0.927207
XLOC_252012	0.398644	XLOC_354276	1.10065	-1.46518	-1.86653	0.454354	0.927229
XLOC_147284-543	9.60691	XLOC_388951-1247	10.3356	-0.105478	-0.506823	0.430632	0.927248
XLOC_340177	20.891	XLOC_441116	20.1255	0.0538569	-0.347488	0.438162	0.92726
XLOC_233317	4.97228	XLOC_468131	5.89762	-0.246225	-0.647571	0.457934	0.927447
XLOC_140706-513	45.4766	XLOC_164613-595	40.7903	0.156898	-0.244447	0.429032	0.927544
XLOC_057008-208	3.61581	XLOC_350881-1169	1.3005	1.47525	1.07391	0.43605	0.927691
XLOC_243532-829	1.63319	XLOC_394373	2.69687	-0.723593	-1.12494	0.422175	0.927744
XLOC_290707	5.85172	XLOC_469601	6.74485	-0.204926	-0.606271	0.454154	0.928004
XLOC_252525	1.48424	XLOC_259122	2.4728	-0.736421	-1.13777	0.437973	0.928086
XLOC_057591	0.931642	XLOC_390821	1.8417	-0.98319	-1.38454	0.435133	0.928207
XLOC_067938	4.06122	XLOC_284849	5.13639	-0.338842	-0.740187	0.435894	0.928593
XLOC_041494	10.5856	XLOC_310071	11.2274	-0.0849208	-0.486266	0.428991	0.928706
XLOC_135299-496	20.7988	XLOC_347253-1159	12.0822	0.783617	0.382272	0.453343	0.928715
XLOC_092480	26.324	XLOC_125641	24.5994	0.0977556	-0.30359	0.450447	0.92872
XLOC_014758	1.12456	XLOC_278058	2.018	-0.843566	-1.24491	0.451723	0.92896
XLOC_081418	8.03694	XLOC_348453	3.89336	1.04563	0.644285	0.452912	0.92902
XLOC_130595-474	0.627661	XLOC_328029	1.41946	-1.17728	-1.57863	0.450031	0.929059
XLOC_072061	3.34843	XLOC_398563	4.43623	-0.405849	-0.807195	0.435085	0.929342
XLOC_032439-106	2.64967	XLOC_448613-1429	3.77631	-0.511165	-0.91251	0.424087	0.929395
XLOC_036028	3.3691	XLOC_334085	4.51251	-0.421567	-0.822912	0.423509	0.9294
XLOC_123233	1.38572	XLOC_317761	2.35594	-0.765667	-1.16701	0.439757	0.929406
XLOC_050901	6.96335	XLOC_089809	3.20073	1.12138	0.720035	0.440953	0.929482
XLOC_080106	7.8496	XLOC_389100	3.67663	1.09424	0.69289	0.428924	0.929819
XLOC_089323	0.856953	XLOC_107019	1.70139	-0.989426	-1.39077	0.451641	0.929985
XLOC_132721	1.73207	XLOC_317852	2.70204	-0.641552	-1.0429	0.449953	0.930096
XLOC_048754	3.87426	XLOC_411443	4.92924	-0.347444	-0.74879	0.440713	0.9302
XLOC_250345	9.03266	XLOC_351077	9.85112	-0.125137	-0.526482	0.425721	0.93043
XLOC_029834	7.87252	XLOC_211036	8.79415	-0.159719	-0.561064	0.425327	0.93084
XLOC_315385	2.29456	XLOC_432768	3.38492	-0.560904	-0.962249	0.428833	0.930881
XLOC_244074	5.82019	XLOC_351870	2.56323	1.1831	0.781758	0.449207	0.930957
XLOC_093620	5.00678	XLOC_284197	5.9736	-0.254718	-0.656063	0.449827	0.931037
XLOC_036377	15.2134	XLOC_194434	15.1416	0.00682495	-0.39452	0.44892	0.931567
XLOC_258583	35.0328	XLOC_392086	32.145	0.124112	-0.277233	0.428629	0.931702
XLOC_154398	3.17451	XLOC_315768	1.10208	1.5263	1.12496	0.448594	0.932099
XLOC_298661	0.492046	XLOC_385385	1.20581	-1.29314	-1.69448	0.463902	0.932461
XLOC_118966	1.5108	XLOC_197448	2.53691	-0.74776	-1.1491	0.428429	0.932531
XLOC_269338	2.73047	XLOC_414377	3.75312	-0.458941	-0.860286	0.448381	0.932866
XLOC_215559	7.06702	XLOC_348186	7.90715	-0.162056	-0.563401	0.447992	0.933268
XLOC_037681	5.30718	XLOC_081302	6.37873	-0.265324	-0.666669	0.428312	0.933546
XLOC_014634	1.10289	XLOC_021275	2.06916	-0.907756	-1.3091	0.428096	0.934346
XLOC_094277	2.41414	XLOC_105664	3.44005	-0.51092	-0.912265	0.445609	0.93438
XLOC_015422	14.5124	XLOC_247683	14.5402	-0.00276099	-0.404106	0.447982	0.934462
XLOC_066706	1.18276	XLOC_297802	2.10621	-0.832492	-1.23384	0.445199	0.934742
XLOC_263685-911	1.49546	XLOC_395303-1285	2.45095	-0.712752	-1.1141	0.447715	0.935123
XLOC_237496	0.98414	XLOC_272166	1.87658	-0.93117	-1.33252	0.444235	0.935171
XLOC_150292	0.700354	XLOC_264132	1.52144	-1.11928	-1.52063	0.446714	0.935472
XLOC_041708	3.23099	XLOC_293195	1.12828	1.51785	1.11651	0.44735	0.935581
XLOC_140654	13.2089	XLOC_237907	7.07964	0.899762	0.498417	0.445164	0.935895
XLOC_088458	5.15832	XLOC_359043	2.256	1.19313	0.791789	0.471345	0.943868
XLOC_303602	10.9721	XLOC_467030	11.2536	-0.0365469	-0.437892	0.472094	0.944189
XLOC_036090	19.2416	XLOC_413159	11.1789	0.783451	0.382105	0.470956	0.944269
XLOC_061761	6.06151	XLOC_095413	2.78874	1.12006	0.718719	0.472884	0.944588
XLOC_033291	7.65312	XLOC_198153	8.3001	-0.117081	-0.518426	0.470947	0.945434
XLOC_228602	5.80705	XLOC_455311	6.58444	-0.181255	-0.5826	0.475476	0.946226
XLOC_147284-542	4.50597	XLOC_388951-1248	5.36114	-0.250702	-0.652047	0.476452	0.946993
XLOC_013432	20.3299	XLOC_141965	11.935	0.768405	0.367059	0.475397	0.947246
XLOC_065391-238	2.59513	XLOC_373906-1222	3.4822	-0.424192	-0.825537	0.480826	0.947458
XLOC_090787	1.21452	XLOC_372606	0.23131	2.39249	1.99114	0.475265	0.948162
XLOC_181742	5.33194	XLOC_361301	2.38751	1.15915	0.757809	0.480793	0.94856
XLOC_050914	1.29254	XLOC_089826	2.12591	-0.717872	-1.11922	0.477883	0.94866
XLOC_203805	2.01866	XLOC_283254	2.89489	-0.520111	-0.921456	0.480419	0.948991
XLOC_046854	5.06242	XLOC_302527	5.87071	-0.213708	-0.615053	0.479351	0.949222
XLOC_295394	3.42771	XLOC_358687	4.29742	-0.326226	-0.727571	0.482646	0.949876
XLOC_124871-458	1.80065	XLOC_435208-1400	0.487104	1.88622	1.48487	0.479116	0.94993
XLOC_288567	5.47173	XLOC_467473	6.24694	-0.191153	-0.592498	0.480399	0.950123
XLOC_221219	5.32908	XLOC_250669-865	6.07611	-0.189261	-0.590607	0.487714	0.955157
XLOC_004917	4.46636	XLOC_167367	1.90684	1.22792	0.826571	0.48676	0.955624
XLOC_136357	18.6453	XLOC_214909	17.7506	0.0709442	-0.330401	0.487473	0.955854
XLOC_002523	2.76998	XLOC_090863	0.983217	1.49429	1.09295	0.489242	0.956979
XLOC_356609	8.18826	XLOC_395703	8.66069	-0.0809251	-0.48227	0.49058	0.958426
XLOC_062211	2.05601	XLOC_223677	2.88968	-0.491062	-0.892408	0.492578	0.961157
XLOC_237498	1.13919	XLOC_272163	0.223323	2.3508	1.94946	0.495317	0.962983
XLOC_371687	3.29192	XLOC_382212	4.11275	-0.321174	-0.722519	0.494841	0.963227
XLOC_053142	4.3707	XLOC_149048	5.14517	-0.235354	-0.6367	0.494655	0.964035
XLOC_040545	3.04049	XLOC_216229	3.84305	-0.337948	-0.739293	0.500805	0.972473
XLOC_078659	2.2324	XLOC_202299	3.03696	-0.444032	-0.845378	0.501669	0.97297
XLOC_074099	2.83232	XLOC_173890	3.63135	-0.358522	-0.759867	0.502709	0.97381
XLOC_148767	10.5955	XLOC_158196	5.74132	0.883997	0.482652	0.50671	0.978012
XLOC_045750	2.38283	XLOC_288860	3.17138	-0.412435	-0.81378	0.506343	0.978481
XLOC_006812	3.8199	XLOC_077511	4.55662	-0.254429	-0.655774	0.509421	0.978527
XLOC_026058	2.48786	XLOC_193276	0.871289	1.51368	1.11234	0.506217	0.979419
XLOC_160331	16.0177	XLOC_432614	9.38106	0.771844	0.370499	0.522801	0.979565
XLOC_090791	4.60941	XLOC_372610	2.05573	1.16493	0.763586	0.50935	0.979567
XLOC_063737	3.19466	XLOC_364338	3.96261	-0.310789	-0.712134	0.508221	0.979748
XLOC_332002	2.94436	XLOC_392035	3.71625	-0.335893	-0.737239	0.508986	0.980043
XLOC_004928	14.3565	XLOC_167378	13.8145	0.0555207	-0.345824	0.522591	0.980318
XLOC_243585-830	5.37893	XLOC_261995-904	5.94717	-0.144884	-0.546229	0.522263	0.98085
XLOC_130564	4.94797	XLOC_328492	5.57646	-0.172513	-0.573858	0.5171	0.981509
XLOC_210282	7.86654	XLOC_463135	8.19988	-0.0598736	-0.461219	0.51967	0.981736
XLOC_299489	0.696835	XLOC_436407	1.32447	-0.926526	-1.32787	0.521518	0.981753
XLOC_131530	1.72463	XLOC_140614	2.46145	-0.513222	-0.914567	0.517914	0.981892
XLOC_017053	12.3334	XLOC_422882	6.90315	0.837244	0.435899	0.514242	0.981902
XLOC_149545	8.81058	XLOC_296155	4.65119	0.921637	0.520292	0.516714	0.98194
XLOC_189309	1.56195	XLOC_231884	2.28396	-0.548189	-0.949534	0.520405	0.981966
XLOC_078485	1.76914	XLOC_345094	0.528148	1.74403	1.34269	0.51559	0.982135
XLOC_017449-52	1.35072	XLOC_408589-1316	2.05778	-0.60736	-1.00871	0.521218	0.982342
XLOC_095634	5.71368	XLOC_398484-1299	2.72855	1.06629	0.664941	0.515185	0.982532
XLOC_062110	10.9444	XLOC_062534	10.9006	0.00578532	-0.39556	0.519578	0.98272
XLOC_174298	4.30104	XLOC_232558	4.92829	-0.196402	-0.597747	0.527561	0.982736
XLOC_128504	1.7632	XLOC_214574-760	0.530507	1.73275	1.33141	0.519011	0.982808
XLOC_121232	7.76359	XLOC_408134	8.03906	-0.0503029	-0.451648	0.531765	0.983704
XLOC_278386-948	2.10418	XLOC_314811	2.80436	-0.414413	-0.815759	0.531178	0.983755
XLOC_374797	1.07909	XLOC_411452	0.218773	2.30231	1.90096	0.514016	0.983815
XLOC_203809	1.1975	XLOC_283252	1.87464	-0.646588	-1.04793	0.527545	0.98385
XLOC_135299-497	21.3922	XLOC_347253-1160	19.8338	0.109124	-0.292221	0.513448	0.983903
XLOC_096905	1.32095	XLOC_243834	0.339933	1.95825	1.55691	0.530208	0.984234
XLOC_064006	4.40254	XLOC_395422	5.01328	-0.187419	-0.588764	0.529637	0.984313
XLOC_139240	1.31086	XLOC_441469	1.97661	-0.592515	-0.99386	0.534578	0.984361
XLOC_099904	3.50282	XLOC_289031	4.1793	-0.254744	-0.65609	0.527322	0.984581
XLOC_098745	1.28043	XLOC_465560	1.9542	-0.60995	-1.01129	0.531027	0.984613
XLOC_012957	7.58841	XLOC_063763	3.95396	0.940499	0.539154	0.534247	0.984884
XLOC_346181	4.45985	XLOC_443260	5.05106	-0.179591	-0.580936	0.533033	0.984913
XLOC_400007	42.4876	XLOC_430172	27.6593	0.619277	0.217932	0.529412	0.985039
XLOC_170623	13.3248	XLOC_362153	12.8509	0.0522445	-0.349101	0.533857	0.985298
XLOC_221574	3.22949	XLOC_404183	3.83605	-0.248315	-0.64966	0.548296	0.988043
XLOC_215519	3.78639	XLOC_352035	4.4054	-0.21845	-0.619795	0.537273	0.988187
XLOC_228063-790	3.03189	XLOC_265042	3.64013	-0.263773	-0.665118	0.550445	0.988579
XLOC_214872	4.15864	XLOC_224103	1.87648	1.14808	0.746738	0.538743	0.988622
XLOC_149862	1.95124	XLOC_331403-1111	2.59695	-0.412427	-0.813772	0.547611	0.989034
XLOC_080145	4.87669	XLOC_096940	5.36485	-0.137636	-0.538981	0.548233	0.989042
XLOC_116456	2.85102	XLOC_269391	1.14895	1.31116	0.909817	0.546616	0.989467
XLOC_020637	124.392	XLOC_450101-1436	86.7444	0.520051	0.118706	0.55035	0.989519
XLOC_249942	3.24571	XLOC_372934	3.88922	-0.260947	-0.662292	0.538642	0.98957
XLOC_210280	0.508769	XLOC_463136	1.04242	-1.03485	-1.4362	0.546093	0.98964
XLOC_158336	4.46303	XLOC_178967	4.98905	-0.160742	-0.562087	0.547572	0.990079
XLOC_050015	1.5232	XLOC_070659-257	0.475191	1.68053	1.27918	0.561173	0.990087
XLOC_167475	5.40937	XLOC_398218	2.66967	1.0188	0.617454	0.55328	0.99034
XLOC_175142	10.0036	XLOC_275616	5.56799	0.845291	0.443946	0.550236	0.990424
XLOC_073280	0.50853	XLOC_121931	1.01188	-0.992633	-1.39398	0.560922	0.990736
XLOC_189740	5.96823	XLOC_443322	6.36267	-0.0923292	-0.493674	0.546085	0.990745
XLOC_060617	5.1422	XLOC_189876	5.58407	-0.118931	-0.520276	0.553034	0.991008
XLOC_195125	0.754375	XLOC_435843	1.34065	-0.829579	-1.23092	0.543218	0.991156
XLOC_188533	2.21014	XLOC_390379	0.816254	1.43705	1.0357	0.554405	0.991247
XLOC_027630	3.74837	XLOC_463833	4.33926	-0.211186	-0.612531	0.544595	0.991411
XLOC_249175	2.00127	XLOC_250538	2.60438	-0.380024	-0.781369	0.560916	0.991819
XLOC_156480	1.81483	XLOC_468985	2.46631	-0.44252	-0.843865	0.545491	0.991914
XLOC_122864	5.5474	XLOC_211483	5.90304	-0.0896464	-0.490992	0.562907	0.992054
XLOC_175144	10.6291	XLOC_275613	10.4734	0.0212896	-0.380056	0.543098	0.992067
XLOC_013507	1.50831	XLOC_215724	0.442446	1.76936	1.36801	0.542549	0.992196
XLOC_140566	1.29929	XLOC_163570	1.89217	-0.542318	-0.943663	0.560584	0.992327
XLOC_085842-313	8.69753	XLOC_156619	4.79687	0.858512	0.457167	0.567113	0.992912
XLOC_078657	0.797836	XLOC_202294	1.33197	-0.739397	-1.14074	0.568385	0.992968
XLOC_100984	2.82357	XLOC_157856	1.17248	1.26796	0.866612	0.564794	0.993195
XLOC_078677	10.4244	XLOC_443240	10.1558	0.0376605	-0.363685	0.565513	0.993368
XLOC_266597	44.1012	XLOC_389388	37.9489	0.21676	-0.184585	0.560577	0.993413
XLOC_182741	0.9024	XLOC_271354	1.47077	-0.704733	-1.10608	0.558746	0.993464
XLOC_170260	9.93781	XLOC_173385	9.78232	0.0227513	-0.378594	0.558139	0.993488
XLOC_092863	5.81901	XLOC_190003	6.12123	-0.0730479	-0.474393	0.568101	0.993556
XLOC_047649	0.981658	XLOC_390160	0.230627	2.08966	1.68831	0.566265	0.993599
XLOC_035344	4.28948	XLOC_382890	4.79123	-0.159593	-0.560938	0.556351	0.993617
XLOC_061569	9.01676	XLOC_106201	8.93338	0.013403	-0.387942	0.566984	0.993772
XLOC_346173	5.76945	XLOC_443250	2.92856	0.978242	0.576897	0.564555	0.993865
XLOC_336239	18.8368	XLOC_434768	11.516	0.709914	0.308569	0.559615	0.993905
XLOC_443612	3.03297	XLOC_466402	3.56529	-0.233288	-0.634633	0.570832	0.993993
XLOC_062392	1.41502	XLOC_235479	2.01322	-0.508682	-0.910028	0.560372	0.994148
XLOC_053735	3.07906	XLOC_208110	1.30185	1.24193	0.840582	0.558011	0.994364
XLOC_343239	0.768517	XLOC_446168-1424	1.29393	-0.75161	-1.15296	0.570683	0.994815
XLOC_212932	0.32059	XLOC_322995	0.757309	-1.24015	-1.6415	0.570384	0.995376
XLOC_125474	6.16033	XLOC_133797-491	3.21182	0.939617	0.538271	0.576051	0.996581
XLOC_088800-329	9.53166	XLOC_408742-1317	9.34267	0.0288926	-0.372453	0.573021	0.996721
XLOC_346178	1.62675	XLOC_443257	2.18134	-0.423222	-0.824567	0.57726	0.997596
XLOC_252524	4.15855	XLOC_259121	4.59072	-0.14264	-0.543985	0.575434	0.997668
XLOC_074107	5.69671	XLOC_173879	2.92787	0.960277	0.558932	0.577972	0.99775
XLOC_062965	0.790824	XLOC_227405	1.30881	-0.726827	-1.12817	0.57518	0.998308
XLOC_082371-300	11.0589	XLOC_301253	8.36811	0.402234	0.000888999	0.998916	0.998916
XLOC_180625	7.0308	XLOC_212120	3.75923	0.903252	0.501906	0.575114	0.999277
XLOC_192789	22.174	XLOC_407515	16.8041	0.400056	-0.0012894	0.997773	0.999645
XLOC_140563	4.8689	XLOC_163565	3.67815	0.404616	0.00327038	0.997356	0.999853
XLOC_062346	0.213013	XLOC_202419-716	0.283606	-0.412947	-0.814292	0.842401	1
XLOC_048504	0.218859	XLOC_079733	0.214672	0.0278677	-0.373477	0.931756	1
XLOC_113089	0.219844	XLOC_227218-788	0.268135	-0.286479	-0.687825	0.867435	1
XLOC_241984	0.237199	XLOC_399533	0.419281	-0.82182	-1.22316	0.73514	1
XLOC_250806	0.237681	XLOC_333730	0.288551	-0.2798	-0.681145	0.863695	1
XLOC_058287	0.238237	XLOC_083870	0.479526	-1.00921	-1.41056	0.6863	1
XLOC_157047	0.241684	XLOC_251350-870	0.47802	-0.983949	-1.38529	0.690806	1
XLOC_026772	0.242649	XLOC_092006	0.336771	-0.472897	-0.874242	0.817931	1
XLOC_132719	0.253145	XLOC_317850	0.312608	-0.304391	-0.705736	0.853739	1
XLOC_111945	0.255934	XLOC_180013-658	0.273086	-0.0935835	-0.494929	0.900262	1
XLOC_161868	0.259362	XLOC_255499	0.24438	0.0858409	-0.315504	0.937855	1
XLOC_257492	0.26342	XLOC_297110	0.316841	-0.266394	-0.667739	0.859696	1
XLOC_092830	0.271307	XLOC_131610	0.469359	-0.790766	-1.19211	0.725795	1
XLOC_078136	0.272312	XLOC_406417	0.255621	0.0912542	-0.310091	0.937475	1
XLOC_290450-993	0.282029	XLOC_464145-1468	0.364231	-0.36901	-0.770355	0.82993	1
XLOC_341153	0.291276	XLOC_443270	0.461033	-0.662483	-1.06383	0.751117	1
XLOC_284207-965	0.306948	XLOC_468830-1484	0.408663	-0.412917	-0.814263	0.811369	1
XLOC_284193	0.315875	XLOC_468819	0.214442	0.558766	0.157421	0.96845	1
XLOC_174299	0.331418	XLOC_232560	0.522429	-0.656583	-1.05793	0.736797	1
XLOC_172742	0.33413	XLOC_306628	0.671159	-1.00625	-1.40759	0.633321	1
XLOC_157311	0.345273	XLOC_442019	0.433224	-0.327376	-0.728721	0.823382	1
XLOC_046074	0.349476	XLOC_220623	0.341426	0.0336205	-0.367725	0.915232	1
XLOC_002201	0.367079	XLOC_018634	0.281231	0.384335	-0.0170102	0.996211	1
XLOC_288925-989	0.368091	XLOC_421620-1356	0.7987	-1.11759	-1.51894	0.581736	1
XLOC_041502	0.370994	XLOC_246690	0.363021	0.0313428	-0.370002	0.912099	1
XLOC_309489	0.390408	XLOC_400333	0.419481	-0.103623	-0.504968	0.874292	1
XLOC_190479-684	0.402388	XLOC_237387-811	0.390839	0.0420128	-0.359332	0.911263	1
XLOC_263685-912	0.414554	XLOC_395301	0.594878	-0.521034	-0.922379	0.748873	1
XLOC_037144	0.42515	XLOC_119481	0.735798	-0.791338	-1.19268	0.660445	1
XLOC_175017	0.428444	XLOC_390327	0.247695	0.790542	0.389197	0.912883	1
XLOC_136845	0.441801	XLOC_192455	0.506274	-0.196522	-0.597867	0.839529	1
XLOC_166816-610	0.443463	XLOC_286148	0.250311	0.825092	0.423747	0.904118	1
XLOC_194532	0.460097	XLOC_235319	0.577321	-0.327436	-0.728781	0.796657	1
XLOC_086541	0.464523	XLOC_456239	0.832958	-0.842494	-1.24384	0.628989	1
XLOC_062962	0.468012	XLOC_227398	0.373858	0.324055	-0.0772901	0.980359	1
XLOC_244355	0.474132	XLOC_433861	0.417216	0.184494	-0.216851	0.943218	1
XLOC_121675	0.484257	XLOC_163388	0.419079	0.208551	-0.192794	0.949185	1
XLOC_064300	0.487639	XLOC_111767	0.598264	-0.294969	-0.696314	0.801013	1
XLOC_210575	0.502385	XLOC_335699	0.250831	1.00208	0.600733	0.860077	1
XLOC_117457	0.506453	XLOC_119578	0.718888	-0.505339	-0.906684	0.728689	1
XLOC_010345	0.508807	XLOC_433098	0.381616	0.414997	0.0136517	0.996439	1
XLOC_104604-381	0.523159	XLOC_214559-758	0.743106	-0.506319	-0.907664	0.7241	1
XLOC_324718	0.523393	XLOC_356803	0.532283	-0.0242989	-0.425644	0.878951	1
XLOC_159353	0.530913	XLOC_423969	0.286914	0.887857	0.486512	0.881008	1
XLOC_035348	0.532169	XLOC_382896	0.948006	-0.833012	-1.23436	0.608406	1
XLOC_131455	0.532282	XLOC_296668	0.841285	-0.660404	-1.06175	0.668823	1
XLOC_249738	0.534828	XLOC_311813	0.820905	-0.61814	-1.01949	0.68275	1
XLOC_039550	0.54319	XLOC_161079	0.29716	0.870217	0.468872	0.88363	1
XLOC_266587	0.552392	XLOC_428210-1376	0.484512	0.18916	-0.212185	0.940084	1
XLOC_065197	0.555783	XLOC_140261	0.711678	-0.356703	-0.758048	0.767171	1
XLOC_006814	0.570273	XLOC_077510	0.902411	-0.662132	-1.06348	0.657317	1
XLOC_029294	0.574537	XLOC_398243	0.676856	-0.236449	-0.637794	0.804093	1
XLOC_013883	0.57459	XLOC_140097	0.568265	0.015969	-0.385376	0.885916	1
XLOC_294353	0.586968	XLOC_359411	0.425422	0.464387	0.063042	0.982489	1
XLOC_045985-167	0.587492	XLOC_299664	0.820126	-0.481276	-0.882622	0.717229	1
XLOC_009561	0.587496	XLOC_031155	0.282072	1.05852	0.65717	0.836398	1
XLOC_050425	0.594751	XLOC_090173	0.590009	0.0115488	-0.389796	0.882535	1
XLOC_191481	0.597695	XLOC_311430	0.631827	-0.0801201	-0.481465	0.852535	1
XLOC_294033	0.602341	XLOC_381768	0.292536	1.04197	0.640621	0.838028	1
XLOC_057584	0.602706	XLOC_390815	0.757938	-0.330625	-0.731971	0.766945	1
XLOC_461789	0.606229	XLOC_464228	0.756592	-0.319653	-0.720998	0.770114	1
XLOC_253147	0.614889	XLOC_334533	0.495792	0.310591	-0.0907542	0.973505	1
XLOC_046070	0.627299	XLOC_220622	0.5724	0.13213	-0.269216	0.918251	1
XLOC_099910	0.631312	XLOC_289035	0.423182	0.577075	0.17573	0.950386	1
XLOC_033607	0.640393	XLOC_136082	0.963733	-0.589676	-0.991021	0.665299	1
XLOC_228040	0.658316	XLOC_265030	0.846284	-0.362362	-0.763707	0.745214	1
XLOC_039196-125	0.66163	XLOC_147960	0.315981	1.06619	0.664842	0.824774	1
XLOC_086468	0.667599	XLOC_123858	1.01686	-0.607067	-1.00841	0.652126	1
XLOC_356589	0.693408	XLOC_395719	1.13943	-0.716536	-1.11788	0.60371	1
XLOC_128217	0.699011	XLOC_231996	0.927438	-0.407936	-0.809281	0.720608	1
XLOC_058914	0.711697	XLOC_188290	0.946755	-0.411728	-0.813073	0.716749	1
XLOC_132842	0.719294	XLOC_144953	0.79326	-0.141212	-0.542557	0.816351	1
XLOC_067002	0.721162	XLOC_139543	0.655981	0.136669	-0.264676	0.91391	1
XLOC_349257	0.723377	XLOC_356030	0.510572	0.502633	0.101288	0.968979	1
XLOC_132840	0.727957	XLOC_144951	0.678772	0.100926	-0.300419	0.901276	1
XLOC_042852	0.740976	XLOC_283841	0.970691	-0.389585	-0.79093	0.719794	1
XLOC_122875	0.74432	XLOC_211492	0.634822	0.229571	-0.171774	0.944081	1
XLOC_062209	0.755047	XLOC_223679-781	0.288406	1.38847	0.98712	0.739811	1
XLOC_017644-55	0.762302	XLOC_398991-1303	0.555979	0.455332	0.0539871	0.982884	1
XLOC_157510	0.762459	XLOC_320429	0.367365	1.05345	0.6521	0.815262	1
XLOC_124886	0.770647	XLOC_435200	1.26463	-0.714573	-1.11592	0.585015	1
XLOC_220006-775	0.7971	XLOC_463473	0.508889	0.64741	0.246065	0.922953	1
XLOC_171774	0.80705	XLOC_233790	0.912553	-0.17725	-0.578595	0.791792	1
XLOC_130783	0.827776	XLOC_422578-1361	0.545616	0.601354	0.200009	0.935638	1
XLOC_123952	0.829954	XLOC_293598	1.13757	-0.454852	-0.856197	0.677654	1
XLOC_006811	0.829968	XLOC_077512	1.15432	-0.475916	-0.877261	0.669049	1
XLOC_156277	0.872082	XLOC_407151	0.365716	1.25374	0.852395	0.752395	1
XLOC_191479	0.881209	XLOC_311432	0.490944	0.843926	0.442581	0.859682	1
XLOC_175921	0.886238	XLOC_403570	0.843201	0.0718176	-0.329528	0.880059	1
XLOC_122767	0.899904	XLOC_300135	0.468444	0.941895	0.540549	0.830145	1
XLOC_225202	0.924447	XLOC_302283	0.631891	0.548915	0.14757	0.949337	1
XLOC_358287	0.932057	XLOC_453713	0.769908	0.275732	-0.125613	0.954593	1
XLOC_228750	0.933386	XLOC_287301	1.03051	-0.142813	-0.544158	0.790694	1
XLOC_104170	0.942074	XLOC_126381	0.424324	1.15067	0.749329	0.769181	1
XLOC_004954-17	0.94215	XLOC_472095	1.27628	-0.437916	-0.839261	0.66513	1
XLOC_044203	0.945414	XLOC_267341	1.16323	-0.299118	-0.700463	0.723877	1
XLOC_173822-638	0.97713	XLOC_269780-929	1.31007	-0.423021	-0.824367	0.66584	1
XLOC_005189	0.994448	XLOC_244750	1.049	-0.0770468	-0.478392	0.811792	1
XLOC_270755	1.00375	XLOC_412084	1.35184	-0.429524	-0.83087	0.658737	1
XLOC_090140	1.00734	XLOC_168204	0.704635	0.515603	0.114257	0.958806	1
XLOC_093128	1.00891	XLOC_282161	1.45038	-0.523633	-0.924979	0.616336	1
XLOC_118832	1.00924	XLOC_299164	0.879535	0.198456	-0.202889	0.922733	1
XLOC_104267	1.029	XLOC_120266	0.474223	1.11761	0.71626	0.768119	1
XLOC_356596	1.06033	XLOC_395711	1.31413	-0.309595	-0.71094	0.70363	1
XLOC_037120	1.0624	XLOC_119468	0.368481	1.52766	1.12632	0.66082	1
XLOC_336839	1.12374	XLOC_395519	1.00374	0.162923	-0.238423	0.90368	1
XLOC_013428	1.12791	XLOC_141967	0.760025	0.569533	0.168188	0.936472	1
XLOC_020513	1.14959	XLOC_171441	0.906571	0.342627	-0.0587177	0.97669	1
XLOC_007443	1.15087	XLOC_203711	0.707334	0.702261	0.300916	0.888049	1
XLOC_055670	1.15474	XLOC_257661	1.41208	-0.290254	-0.691599	0.700306	1
XLOC_337287	1.15834	XLOC_409029	0.542903	1.09329	0.691947	0.761527	1
XLOC_300080	1.17166	XLOC_439334	0.336592	1.79948	1.39814	0.585287	1
XLOC_254513	1.17267	XLOC_360156	1.2977	-0.14616	-0.547505	0.764561	1
XLOC_238818	1.18429	XLOC_247272	1.55227	-0.390357	-0.791702	0.649806	1
XLOC_056984	1.18797	XLOC_102533-374	0.649411	0.871295	0.46995	0.828272	1
XLOC_208619	1.20877	XLOC_423671-1365	1.1011	0.134594	-0.266751	0.887781	1
XLOC_146170	1.21114	XLOC_193418	1.40946	-0.218777	-0.620122	0.727011	1
XLOC_316953	1.24574	XLOC_323607	1.05956	0.233538	-0.167807	0.929411	1
XLOC_039554-128	1.25589	XLOC_161078	1.14385	0.134812	-0.266533	0.885727	1
XLOC_167472	1.25902	XLOC_398224	1.16694	0.109571	-0.291774	0.874291	1
XLOC_171775	1.26361	XLOC_233789	0.412523	1.615	1.21366	0.611527	1
XLOC_166217	1.29201	XLOC_227729	1.43852	-0.154968	-0.556313	0.749034	1
XLOC_058478	1.29499	XLOC_315165	1.74569	-0.430856	-0.832202	0.615259	1
XLOC_104604-382	1.2993	XLOC_214559-757	1.31094	-0.0128671	-0.414212	0.815717	1
XLOC_036354	1.29947	XLOC_098660	1.35506	-0.0604334	-0.461779	0.79333	1
XLOC_043583-154	1.30796	XLOC_432034-1389	0.844756	0.630712	0.229367	0.907797	1
XLOC_072921	1.31347	XLOC_132481	1.40125	-0.0933311	-0.494676	0.776584	1
XLOC_266586	1.32475	XLOC_428210-1375	0.550226	1.26762	0.866279	0.693418	1
XLOC_083805	1.34209	XLOC_262204	0.655296	1.03426	0.632918	0.762754	1
XLOC_003465	1.34693	XLOC_205855	0.720722	0.90216	0.500815	0.806586	1
XLOC_027198	1.36209	XLOC_110500	0.8907	0.612811	0.211465	0.912961	1
XLOC_113036-420	1.42128	XLOC_156146-567	0.66829	1.08864	0.687299	0.738249	1
XLOC_096027	1.42663	XLOC_188116	0.741094	0.944883	0.543538	0.786045	1
XLOC_049209	1.4334	XLOC_085648	0.881198	0.701903	0.300558	0.875301	1
XLOC_184645	1.44646	XLOC_393494	1.15273	0.327472	-0.0738734	0.967022	1
XLOC_006340-28	1.45544	XLOC_371617-1205	0.495571	1.55429	1.15295	0.600769	1
XLOC_006340-29	1.45544	XLOC_371617-1206	0.495571	1.55429	1.15295	0.600769	1
XLOC_382846	1.47948	XLOC_455812	0.920084	0.685253	0.283908	0.879948	1
XLOC_228481	1.48163	XLOC_346760	0.91929	0.688593	0.287248	0.878529	1
XLOC_084503	1.4835	XLOC_171188	1.54529	-0.0588727	-0.460218	0.780317	1
XLOC_205786	1.48375	XLOC_273689	0.779171	0.929236	0.527891	0.787474	1
XLOC_017318	1.49087	XLOC_411718	2.02422	-0.441212	-0.842557	0.584416	1
XLOC_175989	1.49971	XLOC_326680	1.67858	-0.162558	-0.563903	0.726464	1
XLOC_317786-1069	1.50423	XLOC_395551-1290	0.979768	0.618513	0.217168	0.906188	1
XLOC_107187	1.50766	XLOC_135467	1.92036	-0.349066	-0.750411	0.629731	1
XLOC_050013	1.51139	XLOC_070659-258	0.996532	0.600888	0.199543	0.913303	1
XLOC_101446-370	1.53204	XLOC_281085	2.05369	-0.422764	-0.82411	0.588799	1
XLOC_057642	1.53733	XLOC_139949	1.23758	0.312905	-0.0884401	0.959201	1
XLOC_219827	1.53967	XLOC_324418	1.41394	0.1229	-0.278445	0.867701	1
XLOC_200065	1.54441	XLOC_411987	0.910363	0.762542	0.361197	0.846402	1
XLOC_123848	1.55598	XLOC_158712	1.63474	-0.0712377	-0.472583	0.768803	1
XLOC_102692	1.565	XLOC_182306	1.6185	-0.0484947	-0.44984	0.77986	1
XLOC_124004	1.56644	XLOC_192930	0.882303	0.828143	0.426798	0.819713	1
XLOC_228604	1.5675	XLOC_455310	1.50529	0.058424	-0.342921	0.834195	1
XLOC_136363	1.57005	XLOC_214896	0.872892	0.846935	0.44559	0.812309	1
XLOC_095888	1.57234	XLOC_398993	1.38802	0.179885	-0.22146	0.894532	1
XLOC_160630-579	1.58312	XLOC_214171	1.77214	-0.162722	-0.564067	0.719187	1
XLOC_290450-992	1.59552	XLOC_464145-1467	1.35864	0.231863	-0.169482	0.919325	1
XLOC_008890	1.59855	XLOC_339769	2.05861	-0.364907	-0.766252	0.611244	1
XLOC_079258	1.60947	XLOC_386892	0.845192	0.929235	0.527889	0.778878	1
XLOC_001048	1.62731	XLOC_441240	0.932922	0.802661	0.401316	0.826341	1
XLOC_020631	1.64854	XLOC_463923	0.885175	0.897154	0.495809	0.788401	1
XLOC_170486	1.65508	XLOC_295841	0.848311	0.964236	0.562891	0.762824	1
XLOC_161652	1.66855	XLOC_410189	1.4748	0.178076	-0.22327	0.890457	1
XLOC_265189	1.67403	XLOC_420199	0.911163	0.877544	0.476199	0.794368	1
XLOC_282352	1.6771	XLOC_300391	1.18531	0.500704	0.0993591	0.953664	1
XLOC_461795	1.67915	XLOC_464234	1.56036	0.105852	-0.295493	0.853104	1
XLOC_114857	1.68554	XLOC_209198	1.08149	0.640191	0.238845	0.891279	1
XLOC_127673	1.6911	XLOC_234400	0.61293	1.46417	1.06282	0.597384	1
XLOC_182473	1.69657	XLOC_240666	1.67891	0.0150961	-0.386249	0.804802	1
XLOC_049198	1.74161	XLOC_085665	1.57223	0.147609	-0.253736	0.872285	1
XLOC_416723	1.74719	XLOC_459848	0.660935	1.40246	1.00111	0.609268	1
XLOC_057357	1.76709	XLOC_163433	2.1964	-0.313765	-0.71511	0.621055	1
XLOC_257945	1.7745	XLOC_287728	1.05673	0.747806	0.346461	0.841732	1
XLOC_297833	1.79846	XLOC_360631	0.871521	1.04515	0.64381	0.722749	1
XLOC_182143	1.80232	XLOC_313238	2.05068	-0.186247	-0.587592	0.688225	1
XLOC_235588	1.81837	XLOC_350165	1.34646	0.433474	0.0321292	0.984208	1
XLOC_063244	1.84219	XLOC_072485	1.9607	-0.0899469	-0.491292	0.738697	1
XLOC_014773-45	1.87907	XLOC_278061	1.65536	0.182874	-0.218471	0.886371	1
XLOC_221571	1.88452	XLOC_404189	1.54909	0.282776	-0.118569	0.939154	1
XLOC_141948-520	1.90149	XLOC_309679	1.94425	-0.0320834	-0.433429	0.767225	1
XLOC_104768	1.92736	XLOC_144518	1.30094	0.567072	0.165726	0.918192	1
XLOC_073866	1.93986	XLOC_403533	1.49923	0.371731	-0.0296144	0.984803	1
XLOC_010308	1.94733	XLOC_226599	1.88505	0.0468946	-0.354451	0.809059	1
XLOC_127674-461	1.956	XLOC_234401-796	1.41983	0.462188	0.060843	0.969142	1
XLOC_234563	1.96538	XLOC_437176	1.60184	0.295078	-0.106267	0.944419	1
XLOC_156342	1.9768	XLOC_284275-966	0.9998	0.983455	0.58211	0.733908	1
XLOC_204399-722	1.98943	XLOC_403083	1.08681	0.872255	0.47091	0.778526	1
XLOC_006339	1.9967	XLOC_371616	1.89169	0.0779419	-0.323403	0.824272	1
XLOC_074319	2.03101	XLOC_353173	1.27465	0.672096	0.270751	0.865681	1
XLOC_026782	2.05116	XLOC_091993	2.12937	-0.0539866	-0.455332	0.745785	1
XLOC_244080	2.05236	XLOC_351879	0.832857	1.30114	0.899798	0.612351	1
XLOC_067943	2.06324	XLOC_284857	1.54716	0.415289	0.0139441	0.992676	1
XLOC_126563-459	2.06602	XLOC_427121-1373	2.56296	-0.310957	-0.712302	0.5946	1
XLOC_215517	2.07038	XLOC_352031	2.42467	-0.227893	-0.629238	0.642725	1
XLOC_000464	2.07314	XLOC_122555	1.64779	0.331285	-0.07006	0.962584	1
XLOC_020692	2.08461	XLOC_100341	2.32096	-0.154944	-0.556289	0.684486	1
XLOC_100889	2.09213	XLOC_198167	1.39571	0.583973	0.182628	0.9064	1
XLOC_277178	2.14094	XLOC_342951	1.52783	0.48676	0.0854152	0.954884	1
XLOC_036584	2.14414	XLOC_441623	2.44908	-0.191841	-0.593186	0.658298	1
XLOC_099932	2.16118	XLOC_339211-1124	1.65598	0.384134	-0.0172112	0.990697	1
XLOC_228751	2.18958	XLOC_287302	1.49704	0.548541	0.147196	0.922291	1
XLOC_445111	2.21856	XLOC_457855	2.44279	-0.138906	-0.540251	0.684752	1
XLOC_244501	2.23915	XLOC_453398	2.1205	0.0785467	-0.322798	0.814452	1
XLOC_295584	2.28022	XLOC_407131-1309	2.22493	0.0354131	-0.365932	0.786784	1
XLOC_060826	2.28814	XLOC_465601	2.30867	-0.0128866	-0.414232	0.757093	1
XLOC_156339	2.29101	XLOC_284270	2.60696	-0.186385	-0.58773	0.650888	1
XLOC_260040	2.30733	XLOC_457381	1.76411	0.387284	-0.0140613	0.992151	1
XLOC_258578	2.30744	XLOC_392089-1259	2.67081	-0.210984	-0.612329	0.63466	1
XLOC_131872-482	2.33981	XLOC_452618-1437	2.43623	-0.058259	-0.459604	0.726509	1
XLOC_150271	2.35066	XLOC_264108	1.85075	0.344956	-0.0563893	0.968005	1
XLOC_124871-457	2.39096	XLOC_435208-1401	1.7004	0.491716	0.0903707	0.949605	1
XLOC_102997	2.39488	XLOC_372721	1.96616	0.284573	-0.116773	0.932483	1
XLOC_096295	2.39916	XLOC_162471	1.56701	0.614515	0.21317	0.883768	1
XLOC_092620	2.41458	XLOC_418507	1.8629	0.374222	-0.0271231	0.984478	1
XLOC_115585	2.42175	XLOC_187382	1.31745	0.878302	0.476957	0.753556	1
XLOC_150755	2.42788	XLOC_200650	1.67502	0.535519	0.134174	0.925234	1
XLOC_065949-239	2.47383	XLOC_143235	2.01075	0.299013	-0.102333	0.94	1
XLOC_093331	2.48069	XLOC_242913	2.33311	0.0884871	-0.312858	0.811104	1
XLOC_078197	2.50341	XLOC_158507	1.27915	0.968709	0.567364	0.708548	1
XLOC_033600	2.50953	XLOC_136068	2.95411	-0.235306	-0.636652	0.604868	1
XLOC_202532	2.57063	XLOC_248773	2.98088	-0.213616	-0.614961	0.614307	1
XLOC_096431	2.58544	XLOC_397134	1.9356	0.417629	0.0162838	0.990429	1
XLOC_195128	2.58984	XLOC_435842	1.22428	1.08093	0.679584	0.655138	1
XLOC_159676	2.62272	XLOC_179823	1.51836	0.78855	0.387205	0.787623	1
XLOC_092386	2.626	XLOC_170921	1.85128	0.504344	0.102999	0.939955	1
XLOC_220478	2.63111	XLOC_445601	1.81226	0.537882	0.136536	0.920843	1
XLOC_149868	2.65989	XLOC_331410	1.64296	0.695069	0.293724	0.83432	1
XLOC_183233	2.69972	XLOC_339647	1.20948	1.15842	0.757078	0.616205	1
XLOC_062115	2.72135	XLOC_062538	2.34488	0.214808	-0.186537	0.883904	1
XLOC_054754-201	2.72253	XLOC_389501	1.63531	0.735384	0.334039	0.81112	1
XLOC_197599	2.75211	XLOC_229846	2.59726	0.0835477	-0.317797	0.798003	1
XLOC_080133	2.75283	XLOC_096933	2.16625	0.345716	-0.0556294	0.965848	1
XLOC_174868	2.7834	XLOC_286775	3.17521	-0.190004	-0.591349	0.615537	1
XLOC_090347	2.8295	XLOC_121430	2.74196	0.0453396	-0.356006	0.769799	1
XLOC_026064	2.83283	XLOC_193273	1.62417	0.802541	0.401196	0.772277	1
XLOC_160778-580	2.88775	XLOC_395520-1288	1.61549	0.837974	0.436629	0.751966	1
XLOC_175613	2.90128	XLOC_291460	1.95952	0.566189	0.164844	0.900232	1
XLOC_186151	2.90299	XLOC_351275	2.28283	0.346716	-0.054629	0.965566	1
XLOC_356594	2.90908	XLOC_395713	2.64702	0.136194	-0.265151	0.827782	1
XLOC_149861	2.9183	XLOC_331402	2.03637	0.519128	0.117783	0.92783	1
XLOC_074305	2.93562	XLOC_260366	2.0019	0.552295	0.15095	0.907845	1
XLOC_078472-283	2.98744	XLOC_345082	2.31655	0.366932	-0.0344133	0.978068	1
XLOC_189746	2.98987	XLOC_443318	2.8383	0.0750557	-0.32629	0.78386	1
XLOC_183213	2.99956	XLOC_339670	3.29048	-0.133547	-0.534892	0.640528	1
XLOC_094584	3.00584	XLOC_195645	2.20363	0.447886	0.046541	0.970665	1
XLOC_315515	3.02181	XLOC_410476	1.85437	0.704484	0.303139	0.818315	1
XLOC_092864	3.02997	XLOC_190002	3.0503	-0.00964763	-0.410993	0.724126	1
XLOC_113319	3.04403	XLOC_410819	2.81024	0.115289	-0.286056	0.809592	1
XLOC_107632	3.04607	XLOC_440169	3.25897	-0.097467	-0.498812	0.662771	1
XLOC_445116	3.07601	XLOC_457859	3.48149	-0.178645	-0.57999	0.605319	1
XLOC_239571	3.07837	XLOC_439107	2.68133	0.199218	-0.202127	0.865999	1
XLOC_086475	3.08546	XLOC_123864	1.40692	1.13295	0.7316	0.602987	1
XLOC_110831	3.08808	XLOC_119989-444	2.27162	0.442989	0.0416434	0.973372	1
XLOC_199933	3.11743	XLOC_309618	1.90913	0.707442	0.306097	0.81384	1
XLOC_270750	3.14687	XLOC_412082	2.73887	0.200337	-0.201008	0.865299	1
XLOC_284206	3.16081	XLOC_468829-1481	1.8619	0.763519	0.362174	0.781141	1
XLOC_201936	3.1758	XLOC_241169	3.21983	-0.0198645	-0.42121	0.710649	1
XLOC_096495	3.20129	XLOC_336198	1.84953	0.791495	0.39015	0.76437	1
XLOC_140706-514	3.20471	XLOC_164613-596	3.32588	-0.0535423	-0.454887	0.685609	1
XLOC_183868-669	3.21003	XLOC_381173-1229	2.88832	0.152356	-0.248989	0.830551	1
XLOC_183868-670	3.21003	XLOC_381173-1230	2.88832	0.152356	-0.248989	0.830551	1
XLOC_129651	3.22683	XLOC_214710	1.69053	0.932642	0.531297	0.689222	1
XLOC_073882	3.25568	XLOC_444261	2.29739	0.502963	0.101618	0.934035	1
XLOC_028183	3.27132	XLOC_241373	2.97771	0.13567	-0.265676	0.81718	1
XLOC_225039	3.3355	XLOC_249396	2.66749	0.32242	-0.078925	0.946472	1
XLOC_039816	3.35796	XLOC_181934	3.35861	-0.000279235	-0.401624	0.716974	1
XLOC_037733	3.36702	XLOC_243384	2.51257	0.422309	0.0209633	0.985951	1
XLOC_012947	3.37416	XLOC_063747	2.88431	0.226302	-0.175043	0.878969	1
XLOC_066520	3.39676	XLOC_162779-588	2.63331	0.367282	-0.0340633	0.976853	1
XLOC_166464	3.3991	XLOC_242222	3.75739	-0.144578	-0.545923	0.611232	1
XLOC_064010	3.43778	XLOC_395419	2.87891	0.255955	-0.145391	0.89893	1
XLOC_099861	3.45797	XLOC_203725	2.5747	0.425521	0.0241758	0.98359	1
XLOC_097644-362	3.4995	XLOC_207684	1.74959	1.00013	0.598787	0.64271	1
XLOC_037146	3.51463	XLOC_119484	1.7409	1.01354	0.612194	0.635342	1
XLOC_127692	3.52895	XLOC_240471	2.51558	0.488348	0.0870027	0.941037	1
XLOC_005208	3.54906	XLOC_244741-833	2.74334	0.371504	-0.0298416	0.979287	1
XLOC_195244	3.55085	XLOC_286753	3.05524	0.216879	-0.184466	0.869029	1
XLOC_063935	3.55232	XLOC_239143	2.28874	0.634208	0.232863	0.846435	1
XLOC_084493	3.56628	XLOC_171183	3.22213	0.146405	-0.25494	0.817169	1
XLOC_091027	3.57021	XLOC_160272	2.31436	0.625396	0.22405	0.851587	1
XLOC_044211	3.57589	XLOC_202608	3.8761	-0.116303	-0.517649	0.622755	1
XLOC_015419	3.62047	XLOC_247687	2.80306	0.369174	-0.0321708	0.977438	1
XLOC_017451	3.64392	XLOC_408588	2.55424	0.512597	0.111252	0.923752	1
XLOC_210274	3.65422	XLOC_463141	3.61137	0.0170173	-0.384328	0.718254	1
XLOC_072067	3.66163	XLOC_398572	1.95625	0.904395	0.50305	0.68523	1
XLOC_260068-899	3.6954	XLOC_461385-1462	2.89744	0.350952	-0.0503934	0.964188	1
XLOC_199936	3.71104	XLOC_309615	3.71379	-0.00106869	-0.402414	0.702541	1
XLOC_026765	3.72024	XLOC_092009	3.63047	0.0352394	-0.366106	0.72958	1
XLOC_099860	3.77987	XLOC_203724	2.901	0.381786	-0.0195588	0.986014	1
XLOC_069137	3.78979	XLOC_242303	2.0693	0.872975	0.47163	0.69748	1
XLOC_058928	3.83695	XLOC_188283	2.35134	0.706477	0.305132	0.794507	1
XLOC_077425	3.86093	XLOC_436284	3.78192	0.0298296	-0.371516	0.720567	1
XLOC_369872	3.8693	XLOC_443928	3.54648	0.125685	-0.27566	0.793846	1
XLOC_097308	3.88519	XLOC_144415	2.73722	0.505274	0.103929	0.92635	1
XLOC_154365	3.92038	XLOC_225500	2.10223	0.899073	0.497728	0.677877	1
XLOC_158337	3.92327	XLOC_178970	2.41258	0.70148	0.300135	0.795413	1
XLOC_298090-1018	3.92715	XLOC_429247	4.27724	-0.123197	-0.524543	0.600946	1
XLOC_288934	3.93916	XLOC_421626	2.6232	0.58656	0.185215	0.870079	1
XLOC_189752	3.94641	XLOC_443315	2.55518	0.627116	0.225771	0.842922	1
XLOC_183842	3.94919	XLOC_339436	4.01299	-0.0231208	-0.424466	0.676577	1
XLOC_001360	3.96094	XLOC_345255	2.62058	0.595957	0.194612	0.863399	1
XLOC_215576	3.97519	XLOC_348173	3.18421	0.320088	-0.0812568	0.939825	1
XLOC_298648	3.9915	XLOC_385393	4.24878	-0.0901176	-0.491463	0.623264	1
XLOC_040826	3.99341	XLOC_081116	1.99942	0.99804	0.596694	0.621291	1
XLOC_073846	3.99735	XLOC_403541	4.19974	-0.0712561	-0.472601	0.637512	1
XLOC_257935	4.00909	XLOC_287722	2.00453	1.00001	0.598666	0.619573	1
XLOC_083576	4.02985	XLOC_365639	2.56844	0.649834	0.248489	0.826242	1
XLOC_083552	4.0335	XLOC_357202	2.70391	0.576985	0.17564	0.87508	1
XLOC_181212	4.10688	XLOC_279422	2.46297	0.737644	0.336299	0.767692	1
XLOC_075762	4.11238	XLOC_103507-378	2.42241	0.763531	0.362185	0.751304	1
XLOC_037751	4.12114	XLOC_427239	3.76559	0.130168	-0.271178	0.790933	1
XLOC_151139	4.13878	XLOC_228702	2.9493	0.488833	0.0874878	0.935805	1
XLOC_075769	4.14877	XLOC_103509	2.25855	0.877287	0.475942	0.681708	1
XLOC_029042	4.16135	XLOC_042239	3.8655	0.106397	-0.294949	0.771099	1
XLOC_114839	4.16252	XLOC_209215	3.47101	0.262102	-0.139243	0.893631	1
XLOC_083806	4.24415	XLOC_262205	4.2965	-0.0176862	-0.419031	0.669744	1
XLOC_368768-1199	4.29719	XLOC_381468	4.46363	-0.0548239	-0.456169	0.638206	1
XLOC_097167	4.31426	XLOC_203017	3.34886	0.365443	-0.0359021	0.972498	1
XLOC_003200	4.32036	XLOC_345753-1154	4.5428	-0.0724303	-0.473775	0.623307	1
XLOC_014631	4.32823	XLOC_021276	3.22813	0.423078	0.0217333	0.983488	1
XLOC_252149	4.33272	XLOC_284744	3.10592	0.480252	0.0789072	0.940662	1
XLOC_013502	4.33435	XLOC_215728	2.77311	0.644311	0.242966	0.823675	1
XLOC_368768-1200	4.33635	XLOC_381467	3.5886	0.27306	-0.128285	0.900131	1
XLOC_114852	4.3853	XLOC_209207	2.40327	0.867677	0.466332	0.678992	1
XLOC_029039	4.39968	XLOC_042236	3.64865	0.270036	-0.131309	0.896996	1
XLOC_136150	4.43496	XLOC_318920	2.83742	0.644341	0.242996	0.821653	1
XLOC_053685	4.44078	XLOC_180393	2.7837	0.673809	0.272464	0.801324	1
XLOC_042721	4.46832	XLOC_471384	2.5912	0.786112	0.384767	0.726654	1
XLOC_118377	4.4827	XLOC_208299	4.48932	-0.00212898	-0.403474	0.673818	1
XLOC_162455	4.51046	XLOC_244317	4.06521	0.149945	-0.2514	0.79777	1
XLOC_165116-597	4.55417	XLOC_254526	4.81028	-0.0789327	-0.480278	0.608802	1
XLOC_140652	4.55688	XLOC_237906	2.32752	0.969253	0.567908	0.613712	1
XLOC_014326	4.58346	XLOC_072327	4.90406	-0.0975395	-0.498885	0.592621	1
XLOC_182740	4.59418	XLOC_271356	4.27473	0.103974	-0.297371	0.757826	1
XLOC_106189-392	4.6374	XLOC_271256-938	2.68291	0.789518	0.388172	0.71954	1
XLOC_225900	4.6941	XLOC_400672	4.53454	0.0498924	-0.351453	0.710024	1
XLOC_184587	4.73271	XLOC_431363	4.9672	-0.0697663	-0.471111	0.609384	1
XLOC_024004-77	4.7354	XLOC_135311	3.41023	0.473617	0.0722721	0.943112	1
XLOC_061571	4.84477	XLOC_106188	2.92182	0.729561	0.328216	0.753849	1
XLOC_111947	4.8942	XLOC_180014	3.30907	0.564647	0.163302	0.871814	1
XLOC_004707	4.89964	XLOC_228063-789	4.43897	0.142451	-0.258894	0.783024	1
XLOC_207020	4.90574	XLOC_225475	4.36618	0.168099	-0.233246	0.80479	1
XLOC_001636	4.94301	XLOC_262899	3.65012	0.437446	0.0361008	0.970767	1
XLOC_098752	5.03175	XLOC_465546	3.03686	0.72848	0.327135	0.750053	1
XLOC_059999	5.0359	XLOC_454887	2.94869	0.772175	0.37083	0.719936	1
XLOC_183012	5.05369	XLOC_372417	3.71363	0.444507	0.0431619	0.964706	1
XLOC_215570	5.05614	XLOC_348177	3.43019	0.559748	0.158403	0.873497	1
XLOC_102140	5.06686	XLOC_425979	3.21546	0.656067	0.254722	0.800994	1
XLOC_033982	5.06722	XLOC_451767	4.77479	0.0857572	-0.315588	0.730283	1
XLOC_111702	5.11885	XLOC_143372	2.64133	0.954555	0.55321	0.601329	1
XLOC_234259	5.13838	XLOC_279715	2.98123	0.785406	0.384061	0.708227	1
XLOC_105569-385	5.16756	XLOC_357600	3.80908	0.440041	0.0386955	0.967977	1
XLOC_204399-721	5.23776	XLOC_403080	3.16637	0.72612	0.324775	0.746836	1
XLOC_173700	5.24861	XLOC_217630	4.82995	0.119927	-0.281418	0.755778	1
XLOC_059238	5.33591	XLOC_410608	4.95941	0.105566	-0.295779	0.741074	1
XLOC_165879	5.37342	XLOC_309027	5.37414	-0.000193298	-0.401538	0.646605	1
XLOC_064007	5.39256	XLOC_395421	4.3981	0.29409	-0.107255	0.907191	1
XLOC_157508	5.49456	XLOC_320434	4.0041	0.456526	0.0551808	0.953061	1
XLOC_219826	5.4962	XLOC_324417	3.988	0.462769	0.0614239	0.947806	1
XLOC_125063	5.50007	XLOC_450853	4.42	0.315404	-0.0859416	0.925113	1
XLOC_088586	5.52627	XLOC_335649	2.87556	0.942463	0.541118	0.594631	1
XLOC_130218	5.56301	XLOC_131890	5.11996	0.119733	-0.281612	0.748632	1
XLOC_225195	5.62795	XLOC_302291	3.82284	0.557965	0.15662	0.868045	1
XLOC_220110	5.62827	XLOC_384719	4.40571	0.353317	-0.0480282	0.9579	1
XLOC_033569	5.71921	XLOC_192877	4.6822	0.288629	-0.112716	0.899498	1
XLOC_052543	5.75528	XLOC_186110	4.70318	0.29125	-0.110096	0.90156	1
XLOC_147996	5.8541	XLOC_203197	5.79943	0.0135363	-0.387809	0.644731	1
XLOC_219621	5.87552	XLOC_327824	5.15394	0.189041	-0.212304	0.806217	1
XLOC_072659	5.92588	XLOC_447928	4.02989	0.556289	0.154944	0.866026	1
XLOC_072927	5.93298	XLOC_132476	5.72733	0.0508942	-0.350451	0.676848	1
XLOC_166291	5.93639	XLOC_299011	5.93192	0.00108673	-0.400258	0.631038	1
XLOC_284207-964	5.96515	XLOC_468830-1483	3.74054	0.673312	0.271967	0.770943	1
XLOC_118973	5.9693	XLOC_197464	5.55665	0.103346	-0.297999	0.724646	1
XLOC_074273	6.01094	XLOC_343763	6.0286	-0.00423239	-0.405578	0.62403	1
XLOC_252883	6.01232	XLOC_464050	3.88677	0.62935	0.228005	0.804972	1
XLOC_161642	6.01491	XLOC_410201	4.14	0.538912	0.137567	0.879688	1
XLOC_132379	6.01682	XLOC_339207	4.20541	0.516755	0.11541	0.89855	1
XLOC_089096	6.01915	XLOC_270235	4.64679	0.373325	-0.0280198	0.97468	1
XLOC_100888	6.07964	XLOC_198166	3.98991	0.60763	0.206285	0.821597	1
XLOC_099196	6.08187	XLOC_103065	5.93981	0.0340982	-0.367247	0.657419	1
XLOC_076189	6.09039	XLOC_099978	3.8603	0.657822	0.256476	0.780879	1
XLOC_201659	6.13024	XLOC_341204	6.17694	-0.0109488	-0.412294	0.614422	1
XLOC_114856	6.1608	XLOC_209201	3.40195	0.856756	0.455411	0.631265	1
XLOC_204382	6.17228	XLOC_403096	3.87275	0.672445	0.2711	0.767799	1
XLOC_090142	6.18521	XLOC_168205	4.32987	0.514499	0.113154	0.899108	1
XLOC_069277	6.19751	XLOC_151991	4.19659	0.562471	0.161126	0.857761	1
XLOC_037119	6.20458	XLOC_119467	5.05577	0.295403	-0.105942	0.901714	1
XLOC_144863	6.23086	XLOC_469929	5.50433	0.178864	-0.222481	0.790859	1
XLOC_134248	6.23272	XLOC_189694	6.15074	0.0191019	-0.382243	0.63943	1
XLOC_137405	6.25981	XLOC_333158	5.48475	0.190693	-0.210652	0.801688	1
XLOC_025014	6.26404	XLOC_163159	4.79503	0.385554	-0.0157916	0.985472	1
XLOC_048753	6.27736	XLOC_411444	4.36365	0.524623	0.123277	0.889518	1
XLOC_311713	6.29631	XLOC_374261	4.78326	0.396512	-0.00483281	0.995551	1
XLOC_162580	6.31411	XLOC_465175	5.14556	0.295251	-0.106094	0.900711	1
XLOC_181741	6.35066	XLOC_361303	6.34638	0.000972626	-0.400373	0.619262	1
XLOC_021761	6.41088	XLOC_343497	4.01666	0.674526	0.273181	0.761806	1
XLOC_086346-315	6.41994	XLOC_464380	4.81328	0.415539	0.0141943	0.986848	1
XLOC_157238	6.4265	XLOC_215642	6.33732	0.0201604	-0.381185	0.635271	1
XLOC_175628	6.50358	XLOC_291453	5.47067	0.249517	-0.151829	0.855074	1
XLOC_089081	6.5591	XLOC_270230	5.89722	0.153463	-0.247882	0.760749	1
XLOC_063239	6.59169	XLOC_072482	5.99978	0.135739	-0.265606	0.742847	1
XLOC_054754-200	6.59679	XLOC_389502	6.31107	0.0638796	-0.337466	0.672853	1
XLOC_382833	6.60057	XLOC_455822	5.01616	0.396007	-0.00533792	0.994968	1
XLOC_295586	6.62857	XLOC_407126	4.16925	0.66891	0.267565	0.762521	1
XLOC_162566	6.63305	XLOC_465143	3.77565	0.812947	0.411602	0.650167	1
XLOC_079299	6.65927	XLOC_375296	4.67549	0.510246	0.108901	0.899171	1
XLOC_074303	6.66147	XLOC_260368	3.73373	0.835223	0.433878	0.633182	1
XLOC_090822	6.7083	XLOC_134386-495	4.01349	0.74109	0.339745	0.703063	1
XLOC_280299	6.75783	XLOC_455624	5.58161	0.275879	-0.125466	0.878275	1
XLOC_001999	6.76909	XLOC_108615	3.99181	0.761919	0.360574	0.685533	1
XLOC_073285	6.79968	XLOC_121938	6.06059	0.166009	-0.235337	0.768986	1
XLOC_274598	6.81975	XLOC_320131	5.72149	0.253328	-0.148017	0.85541	1
XLOC_149539	6.82232	XLOC_296170	4.4588	0.613607	0.212262	0.806041	1
XLOC_156110	6.84415	XLOC_386207	6.52186	0.0695879	-0.331757	0.672741	1
XLOC_429479	6.97384	XLOC_443820	4.95641	0.492658	0.0913126	0.913158	1
XLOC_036351	7.09428	XLOC_098666	6.61858	0.100135	-0.301211	0.697733	1
XLOC_189447	7.11581	XLOC_201815	6.91972	0.0403143	-0.361031	0.637583	1
XLOC_027210	7.1413	XLOC_110489	4.56741	0.64481	0.243465	0.774428	1
XLOC_349270	7.14475	XLOC_356058	4.27147	0.742151	0.340806	0.693172	1
XLOC_138538	7.21545	XLOC_188130	5.2083	0.470277	0.0689316	0.933004	1
XLOC_257497	7.22328	XLOC_297115	4.9221	0.55338	0.152035	0.854905	1
XLOC_029049	7.27629	XLOC_042243	4.27197	0.768302	0.366956	0.669537	1
XLOC_026197	7.40881	XLOC_461600	5.96885	0.311789	-0.0895563	0.909431	1
XLOC_166816-611	7.43394	XLOC_286149	5.26601	0.497417	0.0960716	0.905776	1
XLOC_166468	7.49604	XLOC_242234	5.42435	0.466678	0.0653332	0.935232	1
XLOC_160065	7.50674	XLOC_180460-662	4.63817	0.694631	0.293286	0.725652	1
XLOC_007456	7.51874	XLOC_203728	4.93633	0.607052	0.205707	0.802516	1
XLOC_053140	7.5266	XLOC_149050	6.4081	0.232102	-0.169244	0.82611	1
XLOC_221235	7.56352	XLOC_250648	5.68747	0.411271	0.00992561	0.99001	1
XLOC_021760	7.56952	XLOC_343498	5.76604	0.392621	-0.0087242	0.991187	1
XLOC_057635	7.72493	XLOC_139959	7.0225	0.137537	-0.263808	0.724341	1
XLOC_057595	7.92678	XLOC_390824	5.25902	0.591941	0.190596	0.811454	1
XLOC_129644	8.01534	XLOC_214722	4.73053	0.760762	0.359417	0.660437	1
XLOC_070103	8.09227	XLOC_339266	5.56637	0.539808	0.138462	0.859752	1
XLOC_349258	8.11177	XLOC_356031	5.60583	0.533089	0.131744	0.866178	1
XLOC_134861	8.16926	XLOC_455385	5.13398	0.670128	0.268783	0.736177	1
XLOC_098668	8.18664	XLOC_249565	5.88937	0.475158	0.073813	0.923674	1
XLOC_095041	8.23675	XLOC_172505	5.94768	0.469748	0.068403	0.928971	1
XLOC_066700	8.41595	XLOC_297792	5.45464	0.625642	0.224297	0.773667	1
XLOC_289143	8.433	XLOC_387973	5.47119	0.624191	0.222846	0.774815	1
XLOC_295374	8.47108	XLOC_358663	6.46545	0.389795	-0.01155	0.987651	1
XLOC_317783	8.54487	XLOC_395549	5.59537	0.610825	0.20948	0.786138	1
XLOC_188527	8.65407	XLOC_390356	5.47469	0.660602	0.259256	0.737596	1
XLOC_281863	8.6779	XLOC_435611	6.35027	0.450528	0.0491829	0.947372	1
XLOC_130595-475	8.6925	XLOC_328028	4.90907	0.824321	0.422976	0.59438	1
XLOC_358275	8.7651	XLOC_453698	6.11313	0.519859	0.118514	0.874502	1
XLOC_277064	8.81488	XLOC_398240	7.96419	0.146413	-0.254932	0.716235	1
XLOC_003443	8.92187	XLOC_205844	6.88712	0.373445	-0.0278999	0.969307	1
XLOC_092814	8.99207	XLOC_131599	6.82212	0.398433	-0.00291204	0.996797	1
XLOC_082370	9.0977	XLOC_301251	6.83788	0.411953	0.0106076	0.988292	1
XLOC_036035	9.10455	XLOC_334093	7.12612	0.353471	-0.0478742	0.946638	1
XLOC_106189-391	9.11921	XLOC_271253	5.74455	0.666715	0.26537	0.725089	1
XLOC_358274	9.26865	XLOC_453697	6.82669	0.441173	0.0398278	0.955874	1
XLOC_269324	9.2813	XLOC_414363	6.02395	0.623617	0.222272	0.764644	1
XLOC_133621	9.3098	XLOC_296248	9.10928	0.0314131	-0.369932	0.580266	1
XLOC_123335	9.45004	XLOC_178125	6.65405	0.506088	0.104743	0.884482	1
XLOC_331584	9.79059	XLOC_460642	6.95846	0.492628	0.0912826	0.897213	1
XLOC_210582	9.92323	XLOC_335705	7.79509	0.348244	-0.0531011	0.938168	1
XLOC_049208	9.9932	XLOC_085651	6.47166	0.626811	0.225466	0.752799	1
XLOC_052410	10.007	XLOC_137870	6.02176	0.732752	0.331407	0.649232	1
XLOC_083551	10.1626	XLOC_357203	6.70934	0.599027	0.197682	0.779619	1
XLOC_029665	10.2321	XLOC_317824	7.54241	0.440005	0.0386596	0.954988	1
XLOC_103851	10.329	XLOC_170250	7.0132	0.558556	0.157211	0.82126	1
XLOC_034557	10.3469	XLOC_190481	9.62559	0.104252	-0.297093	0.643843	1
XLOC_114949	10.3656	XLOC_345948	6.17784	0.746629	0.345284	0.630421	1
XLOC_331986	10.5932	XLOC_392026	8.80706	0.266406	-0.134939	0.836333	1
XLOC_383015	10.5964	XLOC_385150	6.53091	0.698218	0.296873	0.673184	1
XLOC_219476-774	10.7066	XLOC_428444-1378	9.83837	0.122009	-0.279336	0.659334	1
XLOC_126997	10.7654	XLOC_270888	7.23731	0.572876	0.171531	0.801787	1
XLOC_000272	11.0095	XLOC_448733	6.90342	0.673366	0.272021	0.692372	1
XLOC_066103	11.0613	XLOC_420107-1351	8.60569	0.362158	-0.039187	0.95192	1
XLOC_090145	11.102	XLOC_168208	7.76544	0.51568	0.114335	0.863737	1
XLOC_052250	11.3481	XLOC_422337	7.45789	0.605611	0.204266	0.760219	1
XLOC_096596	11.5121	XLOC_378010	10.0803	0.191612	-0.209733	0.734532	1
XLOC_082377	11.6173	XLOC_301262	7.30116	0.670077	0.268732	0.687881	1
XLOC_156478	11.7078	XLOC_468987	9.24581	0.340598	-0.0607468	0.923105	1
XLOC_033432	11.7746	XLOC_363587	9.33517	0.33493	-0.0664153	0.915634	1
XLOC_046861	11.8273	XLOC_302531	8.67629	0.446971	0.0456254	0.942973	1
XLOC_150754	11.9353	XLOC_200651	10.1946	0.22743	-0.173916	0.775993	1
XLOC_175922	12.3177	XLOC_403576	11.5619	0.0913544	-0.309991	0.597816	1
XLOC_374807	12.3774	XLOC_411438	11.6961	0.0816807	-0.319664	0.584901	1
XLOC_364824	12.4829	XLOC_410538	7.76939	0.68408	0.282735	0.662058	1
XLOC_266620-918	12.5674	XLOC_436359-1406	8.22239	0.612057	0.210711	0.740688	1
XLOC_136851-500	12.6564	XLOC_192444-688	8.37273	0.596097	0.194752	0.758228	1
XLOC_219476-773	12.7559	XLOC_428444-1377	10.5047	0.28013	-0.121215	0.839006	1
XLOC_031289	12.8773	XLOC_157722	9.14438	0.493873	0.0925277	0.880646	1
XLOC_060827	12.8836	XLOC_465599	12.0204	0.100051	-0.301294	0.600552	1
XLOC_213524	12.9133	XLOC_465183	7.78251	0.73055	0.329205	0.607629	1
XLOC_066515	13.0105	XLOC_162778	11.3426	0.197925	-0.20342	0.726883	1
XLOC_186826	13.0476	XLOC_407235	8.15082	0.678767	0.277422	0.660761	1
XLOC_086418	13.0676	XLOC_258329	11.7976	0.147501	-0.253844	0.659469	1
XLOC_154558-563	13.2629	XLOC_305605-1035	8.80055	0.591731	0.190385	0.757878	1
XLOC_032440	13.4475	XLOC_448614	11.4708	0.229372	-0.171973	0.765269	1
XLOC_078141	13.4783	XLOC_406412	9.82917	0.455497	0.0541519	0.927887	1
XLOC_062345	14.1009	XLOC_202419-715	8.70812	0.695354	0.294009	0.629713	1
XLOC_173822-637	14.4121	XLOC_269780-928	10.8394	0.410996	0.0096505	0.98659	1
XLOC_113959-423	14.4695	XLOC_145442-532	13.0696	0.1468	-0.254545	0.64191	1
XLOC_039051	14.757	XLOC_232087	12.5293	0.236094	-0.165252	0.764023	1
XLOC_008328	14.7984	XLOC_453407	12.8578	0.202797	-0.198548	0.716391	1
XLOC_050422	14.844	XLOC_090169	9.89377	0.585288	0.183942	0.752419	1
XLOC_008327	14.924	XLOC_453408	10.8554	0.459221	0.0578762	0.918978	1
XLOC_162338	15.36	XLOC_248075-841	12.0736	0.347322	-0.0540229	0.921763	1
XLOC_191873	15.7351	XLOC_236779	12.4474	0.338142	-0.0632033	0.907269	1
XLOC_348627	15.88	XLOC_354349	12.2714	0.371911	-0.0294341	0.956793	1
XLOC_194535	16.0209	XLOC_235332	11.1831	0.518635	0.11729	0.832574	1
XLOC_222100	16.115	XLOC_229944	11.7363	0.457427	0.0560814	0.918393	1
XLOC_091024	16.8127	XLOC_160270	14.7252	0.191264	-0.210081	0.681401	1
XLOC_118968	16.9662	XLOC_197450-701	12.4935	0.441486	0.0401406	0.939851	1
XLOC_011286	17.2045	XLOC_191142	11.9952	0.520329	0.118984	0.824178	1
XLOC_231536	18.1856	XLOC_355404	11.2409	0.694039	0.292694	0.585588	1
XLOC_018292	18.407	XLOC_134214	15.484	0.249476	-0.151869	0.758512	1
XLOC_075965	18.4255	XLOC_141101	11.7326	0.651181	0.249836	0.636955	1
XLOC_137412	18.6163	XLOC_333136	16.1789	0.202453	-0.198892	0.683107	1
XLOC_170612	18.9034	XLOC_362152	14.074	0.425613	0.0242682	0.961487	1
XLOC_257838	19.4412	XLOC_405110	15.0782	0.366653	-0.0346921	0.943617	1
XLOC_127012	20.539	XLOC_270881	17.29	0.248428	-0.152917	0.743617	1
XLOC_019002	20.5742	XLOC_372118	17.1918	0.259116	-0.142229	0.7612	1
XLOC_080105	21.8254	XLOC_389099-1251	14.5079	0.589169	0.187824	0.696267	1
XLOC_095546	22.0277	XLOC_471193	17.6391	0.320542	-0.0808033	0.859696	1
XLOC_215516	22.1349	XLOC_352030-1174	18.2329	0.279779	-0.121566	0.788337	1
XLOC_063739	22.6711	XLOC_364337	18.9835	0.256108	-0.145237	0.744466	1
XLOC_124003	23.651	XLOC_192931	15.014	0.655593	0.254248	0.586587	1
XLOC_013884	23.9735	XLOC_140096	16.0103	0.58244	0.181095	0.692885	1
XLOC_297829	24.0769	XLOC_360629	15.7364	0.613544	0.212199	0.644599	1
XLOC_105568	26.1322	XLOC_357599	20.4452	0.354066	-0.0472788	0.91082	1
XLOC_187057-675	27.9413	XLOC_238425-813	23.2127	0.267485	-0.13386	0.73922	1
XLOC_001355	29.5957	XLOC_345262	23.6074	0.326148	-0.0751968	0.848906	1
XLOC_062368	30.1289	XLOC_235466	26.0871	0.207811	-0.193534	0.613564	1
XLOC_150275-547	33.9738	XLOC_264112	22.3109	0.606674	0.205329	0.595468	1
XLOC_115327	37.1304	XLOC_181271	31.1257	0.254495	-0.146851	0.673018	1
XLOC_215555	37.5516	XLOC_348189	25.3603	0.566303	0.164957	0.651544	1
XLOC_085373	37.9707	XLOC_141099	25.8558	0.554399	0.153053	0.672854	1
XLOC_174565	39.5409	XLOC_373838	26.4411	0.580564	0.179218	0.615482	1
XLOC_129777	40.4209	XLOC_182773	27.205	0.57123	0.169884	0.62969	1
XLOC_313420	41.4716	XLOC_392988	31.2939	0.406242	0.00489707	0.988441	1
XLOC_369871	44.4497	XLOC_443931	35.1151	0.340082	-0.061263	0.849455	1
XLOC_176793-645	50.2159	XLOC_311769	35.8522	0.486083	0.0847374	0.785544	1
XLOC_124292-456	50.4932	XLOC_199516	39.1711	0.366299	-0.0350457	0.908272	1
XLOC_193333	55.6634	XLOC_332183	45.2932	0.297435	-0.103911	0.716576	1
XLOC_184220-671	57.3835	XLOC_429906-1388	43.6821	0.393594	-0.00775142	0.978426	1
XLOC_184220-672	57.3835	XLOC_429906-1387	43.6821	0.393594	-0.00775142	0.978426	1
XLOC_305613	72.9102	XLOC_320129	60.1241	0.278177	-0.123168	0.621083	1
XLOC_123780	100.082	XLOC_130316	69.6625	0.522728	0.121383	0.584183	1
XLOC_009883	110.949	XLOC_472326	90.2306	0.298208	-0.103137	0.610593	1
XLOC_254988	128.713	XLOC_366878	100.908	0.351117	-0.050228	0.791198	1
XLOC_090821	148.51	XLOC_134386-494	113.748	0.384719	-0.0166263	0.925408	1
XLOC_130780	174.538	XLOC_422565-1359	135.79	0.362164	-0.0391812	0.810133	1

## Sheet: skin
First copy	FPKM value	Second_copy	FPKM value	log2(Fold_change)	log2(Fold_change) normalized	p-value	corrected p-value (Benjamini et al. 1995)
XLOC_037689	117.663	XLOC_081294	1355.51	-3.5261	-3.50858	1.9073e-261	2.8896e-258
XLOC_025013-83	850.423	XLOC_163155-590	2734.37	-1.68496	-1.66743	2.0943e-232	1.5864e-229
XLOC_142742	1201.22	XLOC_317814	168.615	2.8327	2.85022	3.189e-195	1.6104e-192
XLOC_085842-313	663.055	XLOC_156619	7.2223	6.52053	6.53805	7.8423e-157	2.9703e-154
XLOC_162339	855.287	XLOC_248074	153.71	2.4762	2.49372	6.5949e-121	1.9983e-118
XLOC_085842-314	663.055	XLOC_156620	126.814	2.38641	2.40394	3.41747e-90	8.62912e-88
XLOC_287230	25.6646	XLOC_425138	298.873	-3.54168	-3.52416	6.65211e-59	1.43971e-56
XLOC_229863	390.034	XLOC_374086	932.246	-1.25711	-1.23959	4.34655e-51	8.23127e-49
XLOC_274599	346.46	XLOC_320127	75.8354	2.19175	2.20927	2.08045e-43	3.50209e-41
XLOC_023323	233.826	XLOC_363901	26.1792	3.15894	3.17647	3.14375e-43	4.76278e-41
XLOC_270749	286.461	XLOC_412080	63.5686	2.17195	2.18948	8.7331e-36	1.20279e-33
XLOC_250341	448.276	XLOC_351071	895.712	-0.998648	-0.981124	2.9769e-34	3.75833e-32
XLOC_193909	131.824	XLOC_204425	6.63094	4.31326	4.33078	7.72337e-31	9.0007e-29
XLOC_104273	118.617	XLOC_120260	5.45538	4.44249	4.46001	2.77129e-28	2.99893e-26
XLOC_277180	55.1177	XLOC_342952	238.429	-2.11297	-2.09545	3.32616e-28	3.35942e-26
XLOC_024047	699.924	XLOC_144236	1175.74	-0.748299	-0.730775	9.85592e-28	9.33232e-26
XLOC_307799	4.02565	XLOC_347453	109.714	-4.76838	-4.75086	1.2947e-26	1.1538e-24
XLOC_003191	186.771	XLOC_345739	36.3115	2.36277	2.3803	3.03313e-26	2.55289e-24
XLOC_118230	757.837	XLOC_238370	1227.77	-0.696081	-0.678557	1.34535e-25	1.07274e-23
XLOC_343238	875.445	XLOC_446169	520.068	0.751316	0.76884	5.42372e-23	4.10847e-21
XLOC_027425-93	228.019	XLOC_096726	489.423	-1.10193	-1.0844	1.7406e-22	1.25572e-20
XLOC_125473	158.52	XLOC_133797-490	32.0275	2.30728	2.32481	6.1436e-22	4.23071e-20
XLOC_001048	10.1046	XLOC_441240	108.316	-3.42216	-3.40464	7.82574e-22	5.15478e-20
XLOC_107067	5.18978	XLOC_176144	93.2141	-4.1668	-4.14928	1.42303e-21	8.98287e-20
XLOC_107075	3028.91	XLOC_176154	2392.47	0.340298	0.357822	4.22209e-21	2.55858e-19
XLOC_095887	118.128	XLOC_398994	16.9914	2.79747	2.815	2.45859e-20	1.4326e-18
XLOC_277198	234.176	XLOC_342964	83.4854	1.488	1.50552	2.31058e-18	1.29649e-16
XLOC_117982	262.983	XLOC_402178	105.586	1.31655	1.33407	2.70633e-17	1.46432e-15
XLOC_029837	50.8851	XLOC_410436	175.372	-1.7851	-1.76758	3.44269e-17	1.79851e-15
XLOC_260068-898	55.8813	XLOC_461385-1461	181.116	-1.69648	-1.67895	1.40351e-16	7.08771e-15
XLOC_195421	22.2254	XLOC_360620	115.25	-2.37449	-2.35696	1.97281e-16	9.6413e-15
XLOC_118853	65.4782	XLOC_299172	2.91802	4.48795	4.50548	2.18266e-16	1.03335e-14
XLOC_248850	15.0044	XLOC_426688	97.5928	-2.70139	-2.68387	3.90974e-16	1.79493e-14
XLOC_114314-427	146.549	XLOC_214675	40.4984	1.85545	1.87297	7.30038e-16	3.25296e-14
XLOC_080104	65.5353	XLOC_389099-1252	0.274867	7.89739	7.91492	1.32207e-15	5.72268e-14
XLOC_195943	55.4088	XLOC_374988	0.677568	6.35361	6.37113	1.07275e-14	4.5145e-13
XLOC_191277-686	62.5421	XLOC_330230-1107	4.83067	3.69453	3.71206	3.27412e-14	1.34062e-12
XLOC_100983	190.619	XLOC_157855	368.609	-0.951399	-0.933875	7.58011e-14	3.02207e-12
XLOC_142219	118.101	XLOC_148792	30.6237	1.9473	1.96482	7.78496e-14	3.02416e-12
XLOC_065201	16.9932	XLOC_140251	91.9006	-2.43512	-2.41759	9.14478e-14	3.46359e-12
XLOC_091892	54.7095	XLOC_433321	3.34431	4.03201	4.04953	2.85491e-13	1.05492e-11
XLOC_127688	17.9799	XLOC_240468-825	90.8218	-2.33665	-2.31913	4.8488e-13	1.74903e-11
XLOC_243585-831	1.13283	XLOC_261995-905	45.6864	-5.33376	-5.31624	2.75859e-12	9.71921e-11
XLOC_196613	20.347	XLOC_324998	90.9875	-2.16085	-2.14333	5.40062e-12	1.85953e-10
XLOC_170623	9.26571	XLOC_362153	63.3798	-2.77405	-2.75653	2.87182e-11	9.66845e-10
XLOC_315383	69.8939	XLOC_432769	13.3003	2.39371	2.41123	6.65438e-11	2.19161e-09
XLOC_027425-95	16.9751	XLOC_096728	76.1496	-2.16542	-2.14789	2.6961e-10	8.69062e-09
XLOC_149465	35.0161	XLOC_399426	1.27124	4.78371	4.80123	1.20979e-09	3.66566e-08
XLOC_283764	51.4411	XLOC_441521	7.73688	2.7331	2.75062	1.71046e-09	5.08108e-08
XLOC_093329	38.3424	XLOC_242914	2.7599	3.79625	3.81378	2.02101e-09	5.88813e-08
XLOC_126347	191.879	XLOC_385033	330.708	-0.785361	-0.767837	2.06896e-09	5.9141e-08
XLOC_127000	1.16405	XLOC_270886	33.902	-4.86415	-4.84662	2.61041e-09	7.32364e-08
XLOC_029800	3.14412	XLOC_211045	39.0872	-3.63597	-3.61844	3.50879e-09	9.66513e-08
XLOC_284205	316.548	XLOC_468829-1482	487.165	-0.621986	-0.604462	3.62481e-09	9.8064e-08
XLOC_042851	68.9116	XLOC_283843	17.8024	1.95268	1.9702	1.08068e-08	2.87234e-07
XLOC_236839	0.819319	XLOC_260895	30.4013	-5.21356	-5.19604	1.27152e-08	3.32129e-07
XLOC_150275-546	98.7979	XLOC_264111	35.1468	1.49109	1.50861	1.34421e-08	3.45167e-07
XLOC_195239	68.6676	XLOC_286747	18.1431	1.92021	1.93773	1.65123e-08	4.16935e-07
XLOC_130780	1393.04	XLOC_422565-1359	1131.15	0.300446	0.31797	2.00294e-08	4.97451e-07
XLOC_027716	62.1206	XLOC_427216	15.6841	1.98577	2.00329	4.06782e-08	9.78215e-07
XLOC_027629	1.86316	XLOC_463832	31.2897	-4.06986	-4.05234	4.04734e-08	9.88987e-07
XLOC_118234	37.3602	XLOC_238367	4.43459	3.07463	3.09215	5.37954e-08	1.27344e-06
XLOC_289908-990	34.6903	XLOC_407217	96.1692	-1.47104	-1.45352	6.01626e-08	1.40225e-06
XLOC_343245	23.1797	XLOC_446159	75.494	-1.7035	-1.68598	8.91734e-08	2.04693e-06
XLOC_129778	69.8943	XLOC_182774	21.6666	1.6897	1.70723	1.76528e-07	3.99164e-06
XLOC_185527	35.0081	XLOC_223736	4.34307	3.0109	3.02843	1.85776e-07	4.13897e-06
XLOC_095890	331.675	XLOC_398989	479.712	-0.532398	-0.514874	4.06714e-07	8.93003e-06
XLOC_207594	61.395	XLOC_371051	18.0254	1.76809	1.78561	4.41853e-07	9.56295e-06
XLOC_050422	105.057	XLOC_090169	45.2217	1.21609	1.23361	5.05595e-07	1.06386e-05
XLOC_018286	0.735621	XLOC_134204	23.9155	-5.02284	-5.00532	5.04455e-07	1.07641e-05
XLOC_025408	31.2788	XLOC_195689	3.84691	3.02341	3.04094	7.92885e-07	1.64551e-05
XLOC_382833	44.8944	XLOC_455822	10.1352	2.14716	2.16468	9.50869e-07	1.94671e-05
XLOC_249943	36.5996	XLOC_372933	6.47431	2.49903	2.51655	1.29639e-06	2.6187e-05
XLOC_212932	17.8974	XLOC_322995	58.8095	-1.7163	-1.69878	2.09044e-06	4.16713e-05
XLOC_146167-536	2.7283	XLOC_193421	26.9813	-3.30589	-3.28836	2.34111e-06	4.60621e-05
XLOC_182461	104.249	XLOC_240670	47.9342	1.12091	1.13843	2.65842e-06	5.16346e-05
XLOC_250813	32.7986	XLOC_333727	82.9041	-1.33781	-1.32029	2.9248e-06	5.60894e-05
XLOC_097644-363	667.159	XLOC_207686	855.265	-0.358341	-0.340817	3.5567e-06	6.73549e-05
XLOC_027724	39.4007	XLOC_427207	8.80174	2.16236	2.17988	3.99233e-06	7.46714e-05
XLOC_257835	85.3653	XLOC_405115	36.3589	1.23134	1.24887	4.82997e-06	8.92366e-05
XLOC_219475	21.3475	XLOC_428443	1.34423	3.98922	4.00674	5.47817e-06	9.99932e-05
XLOC_135081	45.7633	XLOC_165002	12.953	1.8209	1.83843	8.68697e-06	0.000154832
XLOC_266107	17.8903	XLOC_297002	55.5297	-1.63408	-1.61656	8.58492e-06	0.000154835
XLOC_074273	26.835	XLOC_343763	3.81326	2.81502	2.83254	1.00463e-05	0.000176978
XLOC_218215	38.0515	XLOC_455534	9.09695	2.0645	2.08202	1.06911e-05	0.000186173
XLOC_429489	144.384	XLOC_443823-1417	80.5944	0.841159	0.858683	1.20202e-05	0.000206939
XLOC_394734	4.06486	XLOC_424498	26.8585	-2.7241	-2.70658	1.79733e-05	0.000299226
XLOC_134862	108.346	XLOC_455384	54.9971	0.978218	0.995742	1.76949e-05	0.000301211
XLOC_123948	33.4239	XLOC_293603	7.28771	2.19734	2.21487	1.79049e-05	0.000301399
XLOC_029796	16.8133	XLOC_211049	0.364249	5.52853	5.54606	1.89965e-05	0.000309459
XLOC_181535	14.3697	XLOC_195610	47.1839	-1.71526	-1.69774	2.1611e-05	0.000348305
XLOC_013500	4.47784	XLOC_215729	27.4385	-2.61533	-2.5978	2.23782e-05	0.000356873
XLOC_039051	21.4551	XLOC_232087	59.1433	-1.46289	-1.44537	2.33606e-05	0.000368659
XLOC_064932	41.4013	XLOC_148542	11.7733	1.81416	1.83168	2.44812e-05	0.000382362
XLOC_401818	36.3118	XLOC_445372	9.21061	1.97907	1.99659	2.84037e-05	0.000439098
XLOC_081422	2.96595	XLOC_348445	23.2808	-2.97257	-2.95505	2.97243e-05	0.000450324
XLOC_027425-96	1.61986	XLOC_096727	19.691	-3.6036	-3.58607	2.94926e-05	0.000451326
XLOC_033432	61.9653	XLOC_363587	24.66	1.32929	1.34681	3.63934e-05	0.0005459
XLOC_111702	65.803	XLOC_143372	27.2266	1.27314	1.29066	3.82439e-05	0.00056252
XLOC_111058	40.7601	XLOC_437318	12.0484	1.75832	1.77584	4.15724e-05	0.000588619
XLOC_135248	4.48022	XLOC_242587	26.335	-2.55534	-2.53782	4.13003e-05	0.000590282
XLOC_369871	29.1009	XLOC_443931	5.95059	2.28996	2.30748	4.07152e-05	0.00059311
XLOC_377032	17.1653	XLOC_406540-1306	1.02204	4.06997	4.0875	4.12463e-05	0.000595125
XLOC_090821	223.782	XLOC_134386-494	147.716	0.599268	0.616792	4.39379e-05	0.000616351
XLOC_262247	595.525	XLOC_397192	751.945	-0.336465	-0.318941	4.53032e-05	0.000629673
XLOC_078136	97.6982	XLOC_406417	49.8383	0.971077	0.988601	5.09577e-05	0.000701826
XLOC_021761	23.9769	XLOC_343497	3.91616	2.61413	2.63166	5.92712e-05	0.000808972
XLOC_192013	201.993	XLOC_334462	293.017	-0.536679	-0.519155	6.85711e-05	0.000927547
XLOC_254988	795.957	XLOC_366878	655.975	0.27905	0.296574	8.02219e-05	0.00107554
XLOC_113961	16.6064	XLOC_145443	47.8437	-1.52659	-1.50907	8.55539e-05	0.00113697
XLOC_256447	12.2476	XLOC_261907	40.0825	-1.71047	-1.69295	9.3489e-05	0.00123162
XLOC_143206	34.0315	XLOC_168152	9.39648	1.85668	1.8742	0.000102142	0.001334
XLOC_299448	21.279	XLOC_385710	3.20393	2.73152	2.74904	0.00010789	0.00139704
XLOC_041501	28.1386	XLOC_246692	6.67914	2.07482	2.09234	0.000146007	0.00184334
XLOC_001049	59.0638	XLOC_441241	25.1761	1.23022	1.24774	0.000144972	0.00184565
XLOC_250806	16.4043	XLOC_333730	1.6287	3.33228	3.34981	0.000189185	0.00234931
XLOC_118228	20.1993	XLOC_238375	3.15463	2.67876	2.69629	0.000188325	0.00235795
XLOC_177074	101.067	XLOC_283956-963	162.01	-0.680771	-0.663247	0.000230263	0.00281329
XLOC_037749	8.19133	XLOC_427241	30.6821	-1.90523	-1.8877	0.000229023	0.00282089
XLOC_416721	0.442547	XLOC_459847	12.7508	-4.84861	-4.83109	0.000262636	0.00318314
XLOC_149862	25.789	XLOC_331403-1111	6.11459	2.07643	2.09395	0.000275316	0.00331035
XLOC_295585	30.1997	XLOC_407131-1308	8.61995	1.80878	1.82631	0.000322796	0.00385068
XLOC_084757	2.94454	XLOC_250514	18.9636	-2.68712	-2.66959	0.000347379	0.00407968
XLOC_280291	26.8986	XLOC_455630	7.11416	1.91877	1.93629	0.000414926	0.00483549
XLOC_175006	11.4089	XLOC_390318	0.278883	5.35436	5.37188	0.000437191	0.00505607
XLOC_189744	23.9777	XLOC_443320	5.70486	2.07143	2.08895	0.000461713	0.00529921
XLOC_167469	32.2962	XLOC_398235	10.2647	1.65367	1.6712	0.000472354	0.00538058
XLOC_160333	1.80208	XLOC_432617	15.5853	-3.11245	-3.09493	0.00047881	0.00541342
XLOC_184655	55.1047	XLOC_393490	24.793	1.15224	1.16977	0.000487815	0.00547436
XLOC_308325	0.426154	XLOC_364028	11.6363	-4.77111	-4.75359	0.000507223	0.00565031
XLOC_195125	7.78707	XLOC_435843	28.1371	-1.85332	-1.8358	0.000535273	0.00591926
XLOC_445113	6.08318	XLOC_457856	24.8265	-2.02898	-2.01146	0.000546942	0.00600447
XLOC_102996	0.431338	XLOC_372722	11.5114	-4.7381	-4.72058	0.000552567	0.00602258
XLOC_205789	137.833	XLOC_273682	87.8191	0.650315	0.667839	0.000585642	0.00633749
XLOC_106189-391	4.00309	XLOC_271253	20.3727	-2.34745	-2.32993	0.000598794	0.00643385
XLOC_088458	17.1277	XLOC_359043	2.7072	2.66146	2.67898	0.000610954	0.00651828
XLOC_010344	4.80954	XLOC_433096	21.9149	-2.18794	-2.17042	0.000652052	0.0069081
XLOC_192789	48.2076	XLOC_407515	20.7777	1.21422	1.23175	0.000679468	0.00714857
XLOC_195944	13.5575	XLOC_374989	1.34763	3.33059	3.34812	0.000691463	0.00722459
XLOC_073285	7.41616	XLOC_121938	26.7575	-1.8512	-1.83368	0.000741356	0.00769284
XLOC_123778	19.3636	XLOC_130315	3.88819	2.31618	2.3337	0.00075251	0.00775546
XLOC_287231	17.7317	XLOC_425141	3.23274	2.4555	2.47303	0.000851365	0.0086565
XLOC_113088	43.0937	XLOC_227218-787	17.8034	1.27532	1.29285	0.000849515	0.00869605
XLOC_079913-291	67.5341	XLOC_095691-352	34.7542	0.958429	0.975953	0.00086372	0.00872357
XLOC_134806	8.86356	XLOC_463555	28.879	-1.70406	-1.68654	0.000942694	0.00933452
XLOC_146167-537	18.6234	XLOC_193420	3.72659	2.32119	2.33871	0.00093673	0.00933649
XLOC_063736	1036.14	XLOC_364336	904.332	0.196295	0.213819	0.000962139	0.0094652
XLOC_122344	37.8049	XLOC_148383	72.8111	-0.945585	-0.928061	0.000977296	0.00955228
XLOC_257946	18.1736	XLOC_287731	3.56282	2.35075	2.36828	0.000991025	0.00962438
XLOC_299441	17.4263	XLOC_385718	3.317	2.39332	2.41084	0.00112019	0.0108095
XLOC_141935	9.99477	XLOC_309663	0.374336	4.73877	4.75629	0.00118572	0.0113694
XLOC_033943	1.21593	XLOC_158453	12.4672	-3.35801	-3.34048	0.00123431	0.0116873
XLOC_244356	14.3062	XLOC_433860	37.403	-1.38651	-1.36899	0.00124607	0.0117254
XLOC_309283	2.238	XLOC_445954	15.0807	-2.75242	-2.7349	0.00123291	0.0117475
XLOC_162581	4.34532	XLOC_465168	19.5393	-2.16884	-2.15132	0.00136891	0.0128018
XLOC_126346	49.7759	XLOC_385035	23.1927	1.10178	1.1193	0.00137811	0.0128088
XLOC_047629	259.026	XLOC_186701	339.96	-0.392268	-0.374744	0.00149313	0.0137933
XLOC_136136	5.68589	XLOC_318935-1072	21.9042	-1.94575	-1.92823	0.00159042	0.0145149
XLOC_231535	9.78852	XLOC_355402	0.465769	4.3934	4.41093	0.00158199	0.0145255
XLOC_063739	94.9262	XLOC_364337	57.5608	0.72172	0.739244	0.00182031	0.0165136
XLOC_350502	8.7969	XLOC_449620	0.219837	5.32249	5.34001	0.002025	0.0181531
XLOC_191477	27.459	XLOC_311436	9.49235	1.53244	1.54997	0.00226495	0.0200667
XLOC_206966	0.653414	XLOC_248438	9.91201	-3.92311	-3.90558	0.00225902	0.0201319
XLOC_154401-560	51.1928	XLOC_315766-1061	25.4946	1.00575	1.02327	0.00256203	0.0223074
XLOC_004954-18	62.5716	XLOC_472094	33.8451	0.886561	0.904085	0.00263166	0.0227827
XLOC_160630-578	17.793	XLOC_214170-756	40.587	-1.18971	-1.17218	0.00288888	0.0248673
XLOC_349258	22.6093	XLOC_356031	6.99101	1.69334	1.71087	0.00294169	0.0251789
XLOC_035947	35.8101	XLOC_166986	66.1575	-0.885538	-0.868014	0.00297805	0.0253469
XLOC_123837	43.2131	XLOC_158720	76.0764	-0.81598	-0.798456	0.00302191	0.0255765
XLOC_070110	9.32786	XLOC_339279	0.660912	3.81902	3.83654	0.00304537	0.0256319
XLOC_229868	4.77032	XLOC_374096	18.7744	-1.97661	-1.95908	0.00313423	0.026234
XLOC_085373	8.04753	XLOC_141099	24.7252	-1.61936	-1.60184	0.00318543	0.0265161
XLOC_099198	0.374621	XLOC_103069	8.44113	-4.49393	-4.47641	0.00343516	0.0284386
XLOC_197987	19.0905	XLOC_323528-1086	41.927	-1.13502	-1.1175	0.00356398	0.0293447
XLOC_143207	2.63753	XLOC_168153	14.0947	-2.41789	-2.40037	0.00366913	0.0300472
XLOC_162338	29.2839	XLOC_248075-841	11.3502	1.36739	1.38491	0.00374374	0.0304934
XLOC_317786-1069	8.91142	XLOC_395551-1290	0.648851	3.7797	3.79722	0.00390006	0.0315968
XLOC_013394	155.969	XLOC_235904	110.921	0.491727	0.509251	0.0041389	0.0333533
XLOC_097165	2.04732	XLOC_203019	12.4893	-2.60888	-2.59136	0.00428635	0.0343588
XLOC_256456	43.7652	XLOC_261904	75.3172	-0.783195	-0.765671	0.00443232	0.0353419
XLOC_206960	11.9428	XLOC_248433	1.96799	2.60135	2.61887	0.00470708	0.0373363
XLOC_011294	14.0075	XLOC_191151	2.97064	2.23735	2.25488	0.00499719	0.0394309
XLOC_239577	10.3784	XLOC_439112	27.5551	-1.40874	-1.39121	0.0050366	0.039536
XLOC_214872	12.7505	XLOC_224103	2.39941	2.4098	2.42733	0.0051386	0.0401287
XLOC_159498	8.19467	XLOC_373758	0.555942	3.88168	3.8992	0.00523553	0.040676
XLOC_294347	15.2562	XLOC_359400	35.0649	-1.20063	-1.18311	0.00527689	0.0407882
XLOC_260045	0.308748	XLOC_457375	7.53434	-4.60898	-4.59146	0.0054476	0.041894
XLOC_024004-78	7.37679	XLOC_135312	0.296695	4.63594	4.65346	0.00553315	0.042337
XLOC_088463	27.4933	XLOC_359037	52.4605	-0.932151	-0.914627	0.00571034	0.0434732
XLOC_083674-305	75.7007	XLOC_362525	114.77	-0.600367	-0.582843	0.00575734	0.0436119
XLOC_218780	0.472795	XLOC_337522	7.85068	-4.05353	-4.03601	0.00603599	0.0454952
XLOC_256451	2.05801	XLOC_261906	11.9103	-2.53289	-2.51536	0.00608113	0.0456085
XLOC_160331	18.4624	XLOC_432614	5.56169	1.73099	1.74852	0.00636348	0.0472582
XLOC_066104	7.507	XLOC_420107-1350	0.458041	4.03469	4.05221	0.00683784	0.0505333
XLOC_178849	7.88867	XLOC_303841	22.6987	-1.52476	-1.50723	0.00687511	0.0505621
XLOC_034551	825.385	XLOC_190470	729.457	0.178244	0.195768	0.0069439	0.0508213
XLOC_137223	44.9345	XLOC_294578	23.2922	0.947977	0.965501	0.00708695	0.0516189
XLOC_136851-500	48.4073	XLOC_192444-688	25.9085	0.901799	0.919323	0.00730386	0.0529443
XLOC_141948-521	2.02601	XLOC_309678	11.4756	-2.50186	-2.48433	0.00749613	0.0540792
XLOC_091365	17.6238	XLOC_191281	5.30389	1.7324	1.74993	0.00764786	0.0549123
XLOC_254989	12.0093	XLOC_366877-1197	2.42131	2.31029	2.32782	0.00805804	0.0575846
XLOC_138538	40.8307	XLOC_188130	20.6793	0.981467	0.998991	0.00828126	0.0589019
XLOC_073864	30.0083	XLOC_403534	54.4203	-0.858783	-0.841259	0.0087284	0.0615048
XLOC_013503	694.625	XLOC_215727	804.27	-0.211446	-0.193922	0.00870258	0.0616094
XLOC_217317	22.186	XLOC_377585	8.29033	1.42015	1.43767	0.00944687	0.0662593
XLOC_150040	0.528958	XLOC_360162	7.30442	-3.78754	-3.77002	0.00957749	0.0668659
XLOC_044881	18.408	XLOC_255366	6.05037	1.60524	1.62276	0.0097608	0.0678331
XLOC_054752	8.28779	XLOC_389498	0.954052	3.11885	3.13637	0.00994128	0.0681495
XLOC_027210	7.12725	XLOC_110489	0.520495	3.77539	3.79291	0.00987783	0.068333
XLOC_065382	74.4819	XLOC_373895	46.9384	0.666121	0.683645	0.00992324	0.0683351
XLOC_057595	15.8944	XLOC_390824	4.70304	1.75685	1.77438	0.0105431	0.0719495
XLOC_018215	0.33935	XLOC_298139	6.56941	-4.27492	-4.25739	0.0107778	0.0728942
XLOC_026772	0.417262	XLOC_092006	6.80005	-4.02652	-4.009	0.0107633	0.0731231
XLOC_092392	5.09313	XLOC_170906	16.8245	-1.72394	-1.70642	0.0109289	0.0735876
XLOC_073875	2.36762	XLOC_444258	11.5484	-2.28618	-2.26866	0.0109952	0.0737067
XLOC_186150	6.71226	XLOC_351268	19.5858	-1.54494	-1.52741	0.0112337	0.0749739
XLOC_076655	25.1487	XLOC_454910	46.8185	-0.896595	-0.879071	0.01157	0.0768794
XLOC_284206	19.4239	XLOC_468829-1481	6.94137	1.48454	1.50206	0.012105	0.0800834
XLOC_017643	2.84045	XLOC_398991-1302	12.3384	-2.11896	-2.10144	0.0122017	0.0803721
XLOC_036108	27.7375	XLOC_413173	12.4098	1.16036	1.17788	0.012872	0.0840566
XLOC_278386-946	0.615484	XLOC_314813-1058	7.05703	-3.51927	-3.50174	0.0132187	0.0859501
XLOC_061650	1.84166	XLOC_353557	10.0613	-2.44974	-2.43221	0.013381	0.0866332
XLOC_150271	25.1841	XLOC_264108	10.8362	1.21665	1.23418	0.0139268	0.0894031
XLOC_046346	11.5439	XLOC_259948	2.67006	2.11219	2.12971	0.0139049	0.0896422
XLOC_181542	8.73159	XLOC_195616	1.36734	2.67487	2.6924	0.0141632	0.0905367
XLOC_123780	19.3636	XLOC_130316	7.1297	1.44143	1.45896	0.0142252	0.0905514
XLOC_048510	7.24438	XLOC_079724	19.8901	-1.45712	-1.43959	0.014485	0.0918193
XLOC_123340	43.9013	XLOC_178120	70.4807	-0.682965	-0.665441	0.0149222	0.0941965
XLOC_030757	7.96226	XLOC_194706	1.08948	2.86954	2.88706	0.0151585	0.0952908
XLOC_284186	7.62985	XLOC_468816	20.2461	-1.40792	-1.39039	0.0162658	0.101829
XLOC_197977	12.3586	XLOC_323524	27.5458	-1.15632	-1.13879	0.0164804	0.102748
XLOC_052251	1.81567	XLOC_422336	9.59743	-2.40215	-2.38462	0.0169351	0.103873
XLOC_102711	10.8413	XLOC_120417	2.48983	2.12242	2.13994	0.016808	0.103935
XLOC_157239	8.50804	XLOC_215644	21.544	-1.34039	-1.32286	0.017027	0.104016
XLOC_289898	16.1899	XLOC_407216-1310	33.0702	-1.03044	-1.01291	0.0169023	0.104093
XLOC_270755	2.90793	XLOC_412084	11.8289	-2.02425	-2.00673	0.0172124	0.104726
XLOC_004508	1.08734	XLOC_212144	7.86136	-2.85398	-2.83645	0.0174431	0.105705
XLOC_013432	21.8675	XLOC_141965	9.08829	1.26671	1.28423	0.0180899	0.109188
XLOC_174524	21.5022	XLOC_461572	8.86261	1.27868	1.2962	0.0182313	0.109605
XLOC_059238	17.1414	XLOC_410608	6.13152	1.48317	1.50069	0.0185024	0.110795
XLOC_289744	3.71219	XLOC_390388	13.2127	-1.83158	-1.81406	0.0186123	0.111015
XLOC_072651	1.66374	XLOC_447937	9.04562	-2.44279	-2.42527	0.0192115	0.114139
XLOC_138449	25.1729	XLOC_242225	45.0137	-0.838493	-0.820969	0.0195128	0.115476
XLOC_107181	16.7087	XLOC_135461	5.95518	1.48838	1.50591	0.0197294	0.116304
XLOC_356609	19.6787	XLOC_395703	7.83701	1.32826	1.34578	0.02008	0.117456
XLOC_025903	13.4973	XLOC_237106	28.6765	-1.0872	-1.06967	0.0200163	0.117538
XLOC_062208	7.62927	XLOC_223679-782	1.14593	2.73503	2.75255	0.0203443	0.118544
XLOC_143205	8.00174	XLOC_168150	20.2124	-1.33685	-1.31933	0.021087	0.122402
XLOC_158337	7.24495	XLOC_178970	1.01247	2.8391	2.85662	0.0212066	0.122626
XLOC_135299-496	103.662	XLOC_347253-1159	74.191	0.482571	0.500095	0.0215638	0.12328
XLOC_104267	7.70607	XLOC_120266	1.21432	2.66585	2.68337	0.0214255	0.123421
XLOC_135247	25.9302	XLOC_242588	12.1307	1.09597	1.11349	0.0215097	0.123436
XLOC_183844	1.16532	XLOC_339448	7.69362	-2.72294	-2.70541	0.0217556	0.123909
XLOC_095366-346	0.401204	XLOC_413651	5.65808	-3.8179	-3.80038	0.0222289	0.125193
XLOC_188854-681	0.669981	XLOC_291044	6.41971	-3.26032	-3.24279	0.0220813	0.125293
XLOC_186397-673	16.7336	XLOC_258648	32.9969	-0.979583	-0.962059	0.0222281	0.125655
XLOC_102710	14.6594	XLOC_120416	4.9071	1.57888	1.59641	0.0226683	0.127195
XLOC_088575	13.1486	XLOC_335640	4.03612	1.70387	1.72139	0.0227605	0.12724
XLOC_235022	23.4075	XLOC_368748	41.922	-0.840737	-0.823213	0.023873	0.132969
XLOC_066103	12.098	XLOC_420107-1351	3.54405	1.7713	1.78882	0.0248497	0.137399
XLOC_225897	4.83542	XLOC_400670	14.6241	-1.59663	-1.57911	0.0247904	0.137573
XLOC_088800-328	3.52303	XLOC_408742-1318	12.2379	-1.79647	-1.77894	0.0254542	0.140229
XLOC_075762	7.05163	XLOC_103507-378	1.06241	2.73062	2.74814	0.0258468	0.140856
XLOC_127674-462	1.46864	XLOC_234401-797	8.11095	-2.46539	-2.44787	0.0258112	0.14117
XLOC_113036-419	37.4608	XLOC_156146-566	20.893	0.842362	0.859886	0.0257477	0.141333
XLOC_013437	7.90102	XLOC_141959	19.4819	-1.30202	-1.2845	0.0265605	0.144226
XLOC_031950	1.40388	XLOC_231725	7.8697	-2.48689	-2.46937	0.0273362	0.147382
XLOC_178846	11.7515	XLOC_303843	25.2362	-1.10265	-1.08513	0.0272728	0.147565
XLOC_061652	7.73901	XLOC_353558	1.4298	2.43634	2.45386	0.0282586	0.151815
XLOC_200071	3.08656	XLOC_411994	11.1879	-1.85787	-1.84034	0.0287599	0.153962
XLOC_059531	7.94158	XLOC_197019	1.57043	2.33827	2.35579	0.0300098	0.159526
XLOC_377031	13.9979	XLOC_406541	28.2071	-1.01085	-0.993324	0.0299462	0.159748
XLOC_057642	10.2874	XLOC_139949	2.78066	1.88738	1.9049	0.0308203	0.163261
XLOC_004499	3.00518	XLOC_212149	10.8865	-1.85702	-1.83949	0.0310507	0.163909
XLOC_123971	14.8619	XLOC_293584	29.2889	-0.978735	-0.961211	0.0313582	0.164957
XLOC_086616-319	4.1407	XLOC_216165-764	12.8411	-1.63282	-1.6153	0.0325093	0.169833
XLOC_157508	0.750859	XLOC_320434	6.03018	-3.00559	-2.98806	0.0326446	0.169954
XLOC_098669	5.27995	XLOC_249567	14.7607	-1.48316	-1.46564	0.0327903	0.170128
XLOC_052250	44.6632	XLOC_422337	27.1446	0.718421	0.735945	0.03322	0.171769
XLOC_215570	12.1559	XLOC_348177	3.94284	1.62435	1.64187	0.03421	0.175689
XLOC_230813	3.20674	XLOC_348312	11.0696	-1.78742	-1.7699	0.0342086	0.176279
XLOC_134246	12.0358	XLOC_189703	24.9103	-1.04941	-1.03189	0.03529	0.180623
XLOC_173701	18.5428	XLOC_217629	8.03065	1.20727	1.22479	0.0359603	0.183434
XLOC_252012	10.7075	XLOC_354276	22.916	-1.09773	-1.08021	0.0360932	0.183494
XLOC_383015	14.9547	XLOC_385150	5.73541	1.38263	1.40015	0.0367343	0.186129
XLOC_232313	17.4797	XLOC_366150	32.3157	-0.886555	-0.869031	0.0377879	0.190195
XLOC_086475	25.1378	XLOC_123864	12.6981	0.985246	1.00277	0.0377159	0.190465
XLOC_276166	13.1073	XLOC_340247	26.1261	-0.995121	-0.977597	0.0392373	0.196836
XLOC_191883	4.55277	XLOC_236782	13.1259	-1.5276	-1.51008	0.0395848	0.197273
XLOC_154464	10.1361	XLOC_362139	21.8222	-1.10629	-1.08877	0.039554	0.19777
XLOC_090238-330	1.50118	XLOC_253973	7.42043	-2.30541	-2.28788	0.0404898	0.201122
XLOC_257838	7.58595	XLOC_405110	1.64982	2.20102	2.21855	0.0408221	0.202109
XLOC_212935	15.5219	XLOC_322992	29.3257	-0.91786	-0.900336	0.0414651	0.20396
XLOC_154558-563	9.37112	XLOC_305605-1035	2.58452	1.85833	1.87585	0.0413727	0.204168
XLOC_324721	2.00962	XLOC_356802-1180	8.38208	-2.06039	-2.04286	0.0425009	0.208378
XLOC_162566	19.7566	XLOC_465143	9.20053	1.10255	1.12007	0.0437881	0.213996
XLOC_090238-331	3.82059	XLOC_253974-881	11.6397	-1.60719	-1.58966	0.0441974	0.215302
XLOC_025909	1005.84	XLOC_237101	1109.65	-0.141704	-0.12418	0.0449246	0.215382
XLOC_030595	4.25908	XLOC_248765-845	12.3777	-1.53913	-1.52161	0.044456	0.215868
XLOC_140047-508	84.3361	XLOC_388132	61.1013	0.464947	0.482471	0.044922	0.216053
XLOC_014336	25.1459	XLOC_072322	13.0787	0.943104	0.960628	0.0449072	0.21667
XLOC_083785	11.2973	XLOC_270460-933	23.0939	-1.03153	-1.01401	0.0457326	0.217877
XLOC_170261	12.7203	XLOC_173386	4.64721	1.4527	1.47022	0.0456837	0.218331
XLOC_009750-35	12.6016	XLOC_345754	4.63011	1.44449	1.46201	0.0476284	0.226198
XLOC_049198	9.97367	XLOC_085665	3.07543	1.69734	1.71486	0.0479094	0.226821
XLOC_058518	4.46671	XLOC_172854	0.413628	3.43281	3.45033	0.0486484	0.229602
XLOC_058288	7.01966	XLOC_083869	1.52329	2.20421	2.22173	0.0489252	0.230192
XLOC_020632	1.99105	XLOC_463925	8.08472	-2.02167	-2.00414	0.049106	0.230327
XLOC_029657	2.81818	XLOC_317805	9.64145	-1.77449	-1.75696	0.0492725	0.230395
XLOC_157505	5.18753	XLOC_320436	13.6161	-1.39219	-1.37467	0.0507609	0.236624
XLOC_191277-685	62.5421	XLOC_330230-1108	43.1892	0.534157	0.551681	0.0511005	0.237476
XLOC_121663	251.758	XLOC_387599	212.723	0.243062	0.260586	0.0513325	0.237825
XLOC_011292	9.94533	XLOC_191149	20.7409	-1.06039	-1.04286	0.0526892	0.242626
XLOC_053724	4.15953	XLOC_208115	11.8483	-1.51019	-1.49266	0.052549	0.242719
XLOC_309497	6.2383	XLOC_400330	1.21462	2.36065	2.37817	0.0531169	0.243855
XLOC_131530	4.73346	XLOC_140614	0.577305	3.03549	3.05301	0.0543583	0.2488
XLOC_138452	0.672523	XLOC_242236	5.0228	-2.90084	-2.88331	0.0553741	0.250423
XLOC_001636	0.240217	XLOC_262899	3.85508	-4.00435	-3.98683	0.0552467	0.250595
XLOC_170260	9.10417	XLOC_173385	19.386	-1.09042	-1.07289	0.0552359	0.251299
XLOC_091849	0.793024	XLOC_433327	5.32529	-2.74742	-2.7299	0.0550935	0.251406
XLOC_239571	18.1449	XLOC_439107	8.55623	1.08452	1.10204	0.0565266	0.254874
XLOC_113313	4.07597	XLOC_410815	11.5338	-1.50065	-1.48313	0.0569588	0.256061
XLOC_005208	13.9483	XLOC_244741-833	5.76325	1.27513	1.29266	0.0577832	0.258999
XLOC_141947	0.497969	XLOC_309676	4.49903	-3.17549	-3.15796	0.0582656	0.26039
XLOC_092480	65.2749	XLOC_125641	46.2298	0.497705	0.515229	0.0610702	0.272122
XLOC_106189-392	9.83091	XLOC_271256-938	20.1385	-1.03456	-1.01704	0.0614589	0.273051
XLOC_096596	22.0171	XLOC_378010	11.4978	0.937267	0.954791	0.0618958	0.273388
XLOC_079960	0.830812	XLOC_083710	5.23764	-2.65632	-2.6388	0.0617531	0.273555
XLOC_066700	2.0291	XLOC_297792	7.69313	-1.92273	-1.90521	0.0634219	0.2769
XLOC_011286	6.34499	XLOC_191142	1.4056	2.17443	2.19196	0.0633574	0.277418
XLOC_018292	39.9369	XLOC_134214	25.3892	0.653507	0.671031	0.0633558	0.278214
XLOC_045753	7.40506	XLOC_288867	1.94728	1.92705	1.94458	0.063258	0.278593
XLOC_399999	18.7326	XLOC_430160	9.20975	1.02432	1.04184	0.0641736	0.279376
XLOC_058918	0.881668	XLOC_188286	5.29087	-2.5852	-2.56767	0.0643734	0.279443
XLOC_221218-779	3.47967	XLOC_250669-864	10.2293	-1.55569	-1.53816	0.0655338	0.283668
XLOC_068340	23.3506	XLOC_444789	12.6267	0.886982	0.904506	0.0661423	0.285486
XLOC_072921	6.71971	XLOC_132481	1.64795	2.02773	2.04525	0.0674379	0.290251
XLOC_111946	0.780455	XLOC_180013-657	4.97236	-2.67154	-2.65402	0.067878	0.291318
XLOC_207584	4.7506	XLOC_371057	12.2296	-1.3642	-1.34667	0.068385	0.292665
XLOC_165116-597	14.5288	XLOC_254526	6.47224	1.16658	1.1841	0.0706844	0.299963
XLOC_051846	7.19339	XLOC_224655	1.93903	1.89134	1.90886	0.0705803	0.300363
XLOC_060617	34.8415	XLOC_189876	21.6488	0.68652	0.704044	0.0704449	0.300631
XLOC_099858	10.1418	XLOC_203721	3.66239	1.46946	1.48698	0.0719584	0.304517
XLOC_020637	38.9275	XLOC_450101-1436	25.052	0.635864	0.653388	0.0734014	0.308897
XLOC_147285	7.03773	XLOC_388952	15.542	-1.14299	-1.12547	0.074394	0.312207
XLOC_071197	4.64895	XLOC_127079	11.854	-1.3504	-1.33287	0.0750564	0.314117
XLOC_159356	3.84597	XLOC_423964	0.415617	3.21002	3.22754	0.0752783	0.314178
XLOC_042177	1.54822	XLOC_143836	6.43815	-2.05604	-2.03851	0.0758337	0.315626
XLOC_025407	5.35724	XLOC_195688-695	1.0941	2.29175	2.30927	0.0782092	0.324622
XLOC_143375	17.0757	XLOC_443550	29.2395	-0.775974	-0.75845	0.0787939	0.326155
XLOC_183868-669	34.4275	XLOC_381173-1229	21.7249	0.664212	0.681736	0.0804601	0.330792
XLOC_183868-670	34.4275	XLOC_381173-1230	21.7249	0.664212	0.681736	0.0804601	0.330792
XLOC_124871-458	8.39076	XLOC_435208-1400	2.74566	1.61165	1.62917	0.0802004	0.331073
XLOC_097307	0.517664	XLOC_144414	4.06045	-2.97155	-2.95403	0.0812669	0.331858
XLOC_154366	3.72616	XLOC_225501	10.1874	-1.45102	-1.4335	0.0811374	0.332225
XLOC_090779	9.71907	XLOC_372602	3.57954	1.44104	1.45857	0.0825024	0.335097
XLOC_404953	22.4674	XLOC_464549	12.4982	0.846113	0.863637	0.0830677	0.335593
XLOC_457522	5.38677	XLOC_465509	12.7748	-1.24581	-1.22828	0.0828964	0.335797
XLOC_116456	4.25595	XLOC_269391	0.640934	2.73123	2.74876	0.0833698	0.335918
XLOC_126997	10.8487	XLOC_270888	4.28902	1.3388	1.35633	0.0824929	0.335959
XLOC_049161	4.55754	XLOC_132225	11.4581	-1.33004	-1.31252	0.0837202	0.336435
XLOC_309290	0.294091	XLOC_445961	3.39515	-3.52914	-3.51162	0.0853361	0.341119
XLOC_074318	1.87007	XLOC_353172	6.85187	-1.87341	-1.85588	0.0852362	0.341621
XLOC_346173	11.0387	XLOC_443250	4.46816	1.30482	1.32234	0.0858433	0.342244
XLOC_221574	4.77279	XLOC_404183	0.895505	2.41406	2.43158	0.0865909	0.343417
XLOC_052252	3.29756	XLOC_422331	9.34225	-1.50237	-1.48485	0.0864005	0.343561
XLOC_106342	6.80902	XLOC_408555	1.93984	1.81151	1.82903	0.0874315	0.344945
XLOC_008328	20.7708	XLOC_453407	11.3466	0.872297	0.889821	0.0874224	0.345809
XLOC_080132-293	10.3542	XLOC_096932	19.755	-0.932002	-0.914478	0.090005	0.349635
XLOC_107634	0.276282	XLOC_440177	3.27658	-3.56798	-3.55045	0.0896117	0.349901
XLOC_311712	2.60187	XLOC_374263	8.07474	-1.63387	-1.61634	0.0898482	0.349923
XLOC_184593	7.14338	XLOC_431360	15.2196	-1.09125	-1.07373	0.0892091	0.350134
XLOC_099860	26.1096	XLOC_203724	15.4705	0.755061	0.772585	0.0895006	0.350371
XLOC_118973	2.79407	XLOC_197464	8.42339	-1.59203	-1.57451	0.0891542	0.350828
XLOC_131872-483	3.60152	XLOC_452618-1438	0.427242	3.07548	3.093	0.0913222	0.353844
XLOC_143383	1.18268	XLOC_443556	5.37145	-2.18325	-2.16573	0.0919347	0.354405
XLOC_111538	2.29774	XLOC_432591	7.49502	-1.70572	-1.68819	0.0918555	0.355003
XLOC_123335	13.629	XLOC_178125	6.31982	1.10872	1.12625	0.0925944	0.356042
XLOC_033936	4.2579	XLOC_158462	0.711446	2.58132	2.59884	0.0928605	0.356161
XLOC_132375	0.564214	XLOC_339199	3.95662	-2.80995	-2.79243	0.0943264	0.36087
XLOC_058914	6.3135	XLOC_188290	13.8312	-1.13141	-1.11389	0.095091	0.362879
XLOC_157680	22.4878	XLOC_222239	35.4714	-0.657514	-0.63999	0.0953894	0.363103
XLOC_150754	20.4659	XLOC_200651	11.3436	0.851344	0.868868	0.0963851	0.365974
XLOC_170721	8.04647	XLOC_300137	2.76046	1.54345	1.56097	0.0967039	0.366266
XLOC_066997	21.8066	XLOC_139545	12.3824	0.816474	0.833998	0.0974457	0.368155
XLOC_095535	16.6488	XLOC_471184	27.9029	-0.744997	-0.727473	0.0977622	0.368432
XLOC_368763	22.9832	XLOC_381465	13.2977	0.789403	0.806927	0.0981227	0.368873
XLOC_258583	12.2072	XLOC_392086	5.48414	1.1544	1.17192	0.100343	0.373514
XLOC_183012	3.21054	XLOC_372417	8.88848	-1.46912	-1.4516	0.100067	0.374325
XLOC_142739	15.1038	XLOC_317828	7.49947	1.01005	1.02758	0.100322	0.374353
XLOC_132332	5.82271	XLOC_429156	1.53372	1.92466	1.94218	0.0998353	0.374382
XLOC_100984	13.1162	XLOC_157856	6.15862	1.09067	1.10819	0.103407	0.380246
XLOC_237496	0.800575	XLOC_272166	4.36219	-2.44594	-2.42842	0.103707	0.380427
XLOC_170201	8.42841	XLOC_307748-1042	3.07184	1.45616	1.47368	0.103225	0.3805
XLOC_170868	2.5009	XLOC_215265-762	7.6344	-1.61007	-1.59254	0.102737	0.380554
XLOC_107184	16.5539	XLOC_135464	27.5876	-0.736849	-0.719325	0.103043	0.380758
XLOC_064369	23.7707	XLOC_121465	36.7831	-0.629859	-0.612335	0.102546	0.380777
XLOC_093327	5.80072	XLOC_242915	12.827	-1.14488	-1.12736	0.104584	0.382718
XLOC_041496-147	15.0909	XLOC_310072	25.5878	-0.761777	-0.744253	0.105781	0.386166
XLOC_207020	10.3577	XLOC_225475	4.34536	1.25316	1.27068	0.106684	0.388523
XLOC_189017	7.11886	XLOC_239277	14.6925	-1.04536	-1.02784	0.107118	0.38917
XLOC_096432-355	3.76516	XLOC_397133	0.595295	2.66103	2.67856	0.108187	0.392112
XLOC_244074	6.74777	XLOC_351870	2.13058	1.66316	1.68069	0.108687	0.392987
XLOC_155319	5.47406	XLOC_470271	12.2188	-1.15842	-1.1409	0.109746	0.395869
XLOC_129777	5.11751	XLOC_182773	1.25576	2.02688	2.04441	0.110609	0.398034
XLOC_149545	12.7879	XLOC_296155	6.06436	1.07635	1.09388	0.111563	0.399568
XLOC_017318	17.1806	XLOC_411718	28.1074	-0.71017	-0.692646	0.111411	0.39997
XLOC_032439-105	7.1311	XLOC_448613-1428	2.40007	1.57105	1.58857	0.113248	0.404649
XLOC_127008	7.16465	XLOC_270884	2.42652	1.56201	1.57953	0.113896	0.406005
XLOC_037733	3.09124	XLOC_243384	0.354361	3.12489	3.14242	0.115091	0.409301
XLOC_205807	42.0623	XLOC_459619	58.3891	-0.473171	-0.455647	0.115682	0.410441
XLOC_199936	17.1539	XLOC_309615	9.2905	0.884708	0.902232	0.116076	0.410877
XLOC_091024	27.73	XLOC_160270	17.4962	0.664406	0.68193	0.116626	0.411861
XLOC_358287	3.93979	XLOC_453713	0.730127	2.4319	2.44942	0.117929	0.415492
XLOC_308317	8.44273	XLOC_364019	16.2819	-0.947488	-0.929964	0.118533	0.416653
XLOC_364824	11.7562	XLOC_410538	5.46538	1.10503	1.12255	0.119259	0.418235
XLOC_160632	4.16759	XLOC_214169	0.849742	2.29412	2.31164	0.12011	0.419278
XLOC_196607	6.67466	XLOC_324992	13.7072	-1.03817	-1.02064	0.121781	0.423162
XLOC_033995	5.95583	XLOC_451752	12.6709	-1.08914	-1.07162	0.121562	0.423372
XLOC_266596	17.8253	XLOC_389387	9.90825	0.847224	0.864748	0.122254	0.423832
XLOC_260068-899	2.13005	XLOC_461385-1462	6.6176	-1.63542	-1.6179	0.124393	0.427337
XLOC_356604	20.7453	XLOC_395708	12.1762	0.768721	0.786245	0.124385	0.428282
XLOC_017449-53	2.6948	XLOC_408589-1315	7.58452	-1.49288	-1.47536	0.124141	0.428413
XLOC_011047-40	38.8428	XLOC_033627	26.8126	0.534736	0.55226	0.123969	0.428797
XLOC_215559	1.96548	XLOC_348186	6.31634	-1.68421	-1.66668	0.125164	0.429013
XLOC_125068	7.15391	XLOC_450846	14.3022	-0.999433	-0.981909	0.12581	0.429286
XLOC_036574	3.21724	XLOC_441616	0.456479	2.8172	2.83473	0.126133	0.429418
XLOC_289143	3.4914	XLOC_387973	8.85323	-1.3424	-1.32487	0.125709	0.429906
XLOC_105569-385	1.38102	XLOC_357600	5.22402	-1.91943	-1.9019	0.12656	0.429908
XLOC_009527	0.250691	XLOC_154059	2.7097	-3.43415	-3.41663	0.128434	0.433356
XLOC_077424	6.09348	XLOC_436283	1.93124	1.65774	1.67526	0.128293	0.433847
XLOC_177022	17.7888	XLOC_440164	10.0338	0.826101	0.843625	0.130632	0.436883
XLOC_121674	7.64476	XLOC_163387	2.88333	1.40674	1.42426	0.130364	0.436949
XLOC_160065	9.07976	XLOC_180460-662	3.80293	1.25554	1.27307	0.130362	0.437911
XLOC_317771	5.95139	XLOC_395536	1.86554	1.67363	1.69116	0.13025	0.438508
XLOC_243532-828	4.09644	XLOC_394372	9.67447	-1.23981	-1.22229	0.132775	0.44307
XLOC_337287	1.78	XLOC_409029	5.86492	-1.72023	-1.70271	0.133568	0.444736
XLOC_025013-84	5.32291	XLOC_163155-591	1.54485	1.78475	1.80227	0.134673	0.447435
XLOC_401817	36.3118	XLOC_445374	25.0157	0.537605	0.555129	0.135096	0.447856
XLOC_266113	0.968338	XLOC_296998	4.28645	-2.1462	-2.12868	0.136422	0.451266
XLOC_294041	5.9558	XLOC_381759	12.3557	-1.05281	-1.03529	0.137184	0.452797
XLOC_086346-315	7.10349	XLOC_464380	2.61724	1.44048	1.45801	0.137816	0.452909
XLOC_356589	5.4692	XLOC_395719	11.6389	-1.08955	-1.07203	0.137727	0.453602
XLOC_196608	9.50544	XLOC_324994-1095	4.17816	1.18589	1.20341	0.138655	0.45468
XLOC_127674-461	7.67383	XLOC_234401-796	3.00082	1.35459	1.37211	0.140667	0.460283
XLOC_136357	42.9648	XLOC_214909	30.807	0.479897	0.497421	0.14123	0.461128
XLOC_037738	7.52542	XLOC_243385	2.9257	1.36299	1.38051	0.142706	0.463947
XLOC_049164-183	4.03392	XLOC_132221	9.41382	-1.2226	-1.20507	0.142555	0.464454
XLOC_030762	1.73279	XLOC_194695	5.61105	-1.69517	-1.67765	0.146489	0.47421
XLOC_288925-989	2.01674	XLOC_421620-1356	6.11167	-1.59954	-1.58202	0.146241	0.474421
XLOC_053136	74.602	XLOC_149054	94.4052	-0.339652	-0.322128	0.147642	0.476923
XLOC_201652	1.28082	XLOC_341215	4.74374	-1.88896	-1.87143	0.149828	0.482956
XLOC_260440	36.4267	XLOC_348264	25.5314	0.512724	0.530248	0.151068	0.484889
XLOC_179568	1.2538	XLOC_226246	4.68202	-1.90082	-1.8833	0.150759	0.484927
XLOC_110784	5.42643	XLOC_397054	11.3322	-1.06235	-1.04483	0.151515	0.485297
XLOC_161642	0.889524	XLOC_410201	3.92671	-2.14222	-2.12469	0.154534	0.492884
XLOC_009750-34	1.47492	XLOC_345755	5.05029	-1.77573	-1.75821	0.154532	0.493914
XLOC_197599	2.63869	XLOC_229846	7.01761	-1.41116	-1.39363	0.156472	0.495931
XLOC_006823	3.65872	XLOC_077498	8.61101	-1.23484	-1.21732	0.157461	0.496986
XLOC_023293	3.80233	XLOC_461252	0.87038	2.12717	2.14469	0.156236	0.497264
XLOC_346178	3.16867	XLOC_443257	0.572609	2.46826	2.48578	0.157344	0.497654
XLOC_003443	15.5855	XLOC_205844	8.81264	0.822558	0.840082	0.158599	0.4985
XLOC_039197	1.43861	XLOC_147962	4.9206	-1.77416	-1.75663	0.16019	0.50246
XLOC_115585	4.36472	XLOC_187382	1.18599	1.8798	1.89732	0.160694	0.503
XLOC_258576	15.6417	XLOC_392098	8.90303	0.813029	0.830553	0.161925	0.505805
XLOC_039196-126	0.496299	XLOC_147961	2.99416	-2.59287	-2.57535	0.163416	0.508368
XLOC_053140	11.472	XLOC_149050	5.82855	0.976908	0.994432	0.163345	0.509193
XLOC_149861	18.9426	XLOC_331402	11.4872	0.721607	0.739131	0.164028	0.509226
XLOC_233316	3.48269	XLOC_468130	0.754788	2.20606	2.22358	0.165213	0.511856
XLOC_089323	5.84202	XLOC_107019	2.07208	1.49539	1.51291	0.166599	0.514048
XLOC_208618	11.9965	XLOC_423671-1366	19.9693	-0.73517	-0.717646	0.166331	0.514268
XLOC_193906	232.143	XLOC_204429	206.012	0.172285	0.189809	0.167711	0.514336
XLOC_160066	7.0384	XLOC_180460-661	2.82376	1.31763	1.33515	0.167032	0.514338
XLOC_057674-213	11.9919	XLOC_138499	6.27972	0.933288	0.950812	0.169759	0.519565
XLOC_123240-449	5.29852	XLOC_317782-1066	1.77839	1.57502	1.59254	0.171429	0.522565
XLOC_146200	3.85165	XLOC_193395	0.981812	1.97196	1.98948	0.173884	0.527926
XLOC_088651	1.94551	XLOC_139328	5.65136	-1.53845	-1.52093	0.174625	0.528057
XLOC_225195	4.93943	XLOC_302291	1.5859	1.63904	1.65657	0.174337	0.528243
XLOC_026058	8.37193	XLOC_193276	3.7621	1.15402	1.17155	0.173701	0.528429
XLOC_022834	5.09386	XLOC_446293	1.68072	1.59968	1.6172	0.175128	0.528523
XLOC_114945	21.7472	XLOC_345951	13.9214	0.643525	0.661049	0.176436	0.531413
XLOC_207582	33.2224	XLOC_371059	45.6554	-0.458629	-0.441105	0.177048	0.532197
XLOC_132322	4.56862	XLOC_429147	1.39484	1.71166	1.72918	0.178101	0.533247
XLOC_089085	3.66357	XLOC_270232	8.33731	-1.18633	-1.16881	0.178027	0.534081
XLOC_037751	0.645414	XLOC_427239	3.19008	-2.3053	-2.28777	0.179203	0.535488
XLOC_219821	9.68739	XLOC_324411	4.73028	1.03418	1.05171	0.179829	0.536302
XLOC_086541	3.85159	XLOC_456239	1.02161	1.91461	1.93213	0.182266	0.542502
XLOC_185530	11.0672	XLOC_223743	18.436	-0.736235	-0.718711	0.182992	0.542529
XLOC_277064	12.1751	XLOC_398240	19.869	-0.706586	-0.689062	0.182794	0.543004
XLOC_101271	3.75935	XLOC_354667	0.982677	1.93569	1.95322	0.184422	0.543579
XLOC_252524	17.5256	XLOC_259121	10.6787	0.714728	0.732252	0.184279	0.544216
XLOC_336241	2.06395	XLOC_434779	5.74793	-1.47763	-1.46011	0.184104	0.54476
XLOC_199933	5.87047	XLOC_309618	2.22002	1.4029	1.42043	0.185885	0.545767
XLOC_245606	34.5034	XLOC_394591	24.7024	0.482087	0.499611	0.185635	0.546091
XLOC_095373	3.63549	XLOC_413664	8.1709	-1.16835	-1.15082	0.187864	0.547335
XLOC_090822	4.86046	XLOC_134386-495	1.61414	1.59033	1.60785	0.187184	0.547458
XLOC_171775	4.51205	XLOC_233789	1.41002	1.67807	1.69559	0.18686	0.547568
XLOC_102140	4.76943	XLOC_425979	1.56423	1.60836	1.62589	0.187812	0.548237
XLOC_457521	1.04247	XLOC_465512	3.89854	-1.90293	-1.8854	0.189482	0.550988
XLOC_090787	2.11218	XLOC_372606	0.243193	3.11856	3.13608	0.193157	0.560599
XLOC_350501	7.20916	XLOC_449619	3.15246	1.19335	1.21088	0.195007	0.564886
XLOC_189024	7.52245	XLOC_239287	3.37021	1.15836	1.17589	0.195894	0.566373
XLOC_058522	60.5893	XLOC_172848	47.8165	0.341555	0.359079	0.196325	0.566537
XLOC_000892	9.56868	XLOC_377889	4.81815	0.989841	1.00736	0.198205	0.569792
XLOC_175143-641	13.0468	XLOC_275614	20.6742	-0.664136	-0.646612	0.198918	0.570759
XLOC_017449-52	3.78309	XLOC_408589-1316	8.21843	-1.1193	-1.10177	0.20222	0.579135
XLOC_085372	9.37051	XLOC_141098	4.72764	0.987007	1.00453	0.203967	0.583038
XLOC_141948-520	7.13356	XLOC_309679	3.17769	1.16664	1.18417	0.205331	0.585831
XLOC_115586	21.3508	XLOC_187381	14.0727	0.601391	0.618915	0.2065	0.586955
XLOC_371687	3.47633	XLOC_382212	7.71668	-1.15042	-1.13289	0.206312	0.587522
XLOC_147996	4.18628	XLOC_203197	1.33075	1.65343	1.67095	0.208295	0.590949
XLOC_168149-614	5.72212	XLOC_355406	10.8951	-0.929058	-0.911534	0.209286	0.59265
XLOC_059999	8.144	XLOC_454887	3.91473	1.05682	1.07435	0.21081	0.593638
XLOC_250803	5.70991	XLOC_333732	2.27927	1.3249	1.34242	0.211385	0.594152
XLOC_234259	0.37106	XLOC_279715	2.34649	-2.66078	-2.64326	0.210759	0.594599
XLOC_077822	6.3114	XLOC_252365	2.66527	1.24368	1.2612	0.210586	0.595221
XLOC_098329	7.06482	XLOC_350580	12.683	-0.844171	-0.826647	0.212502	0.596185
XLOC_150286	71.1833	XLOC_264124	57.8649	0.29885	0.316374	0.213766	0.597519
XLOC_089096	27.4817	XLOC_270235	19.2787	0.511463	0.528987	0.213398	0.597592
XLOC_257841	3.32239	XLOC_405105	7.39414	-1.15416	-1.13664	0.214842	0.599421
XLOC_336239	6.55249	XLOC_434768	2.86596	1.19302	1.21055	0.216753	0.603642
XLOC_030597	3.93797	XLOC_248764	8.26643	-1.06981	-1.05229	0.217931	0.605807
XLOC_067938	2.60101	XLOC_284849	6.25277	-1.26542	-1.2479	0.219318	0.607435
XLOC_013884	16.7928	XLOC_140096	10.5767	0.666953	0.684477	0.220597	0.607646
XLOC_019002	15.9124	XLOC_372118	9.85818	0.690758	0.708282	0.219156	0.608097
XLOC_080145	8.50204	XLOC_096940	4.24367	1.0025	1.02002	0.22043	0.608291
XLOC_294353	7.49879	XLOC_359411	13.1417	-0.809422	-0.791898	0.221306	0.60849
XLOC_049196	32.8482	XLOC_085666	24.0333	0.45078	0.468304	0.223564	0.613587
XLOC_170869	6.24502	XLOC_215264	11.4185	-0.870595	-0.853071	0.224307	0.614511
XLOC_090352	4.27495	XLOC_121446	8.67366	-1.02073	-1.00321	0.224957	0.615179
XLOC_040819	1.96047	XLOC_081121	5.18201	-1.40231	-1.38479	0.22559	0.6158
XLOC_084493	3.53898	XLOC_171183	1.0436	1.76176	1.77929	0.226665	0.617621
XLOC_016725	2.88564	XLOC_359685	0.709056	2.02492	2.04244	0.231189	0.619915
XLOC_225900	3.21918	XLOC_400672	7.08086	-1.13723	-1.11971	0.230438	0.620095
XLOC_094277	3.46128	XLOC_105664	7.44014	-1.10402	-1.0865	0.230252	0.620696
XLOC_077474	13.5729	XLOC_308464-1044	20.7677	-0.613612	-0.596088	0.231157	0.620928
XLOC_278386-947	3.20081	XLOC_314812	7.05703	-1.14062	-1.1231	0.230087	0.621359
XLOC_298090-1019	1.73019	XLOC_429248	4.77857	-1.46565	-1.44812	0.228742	0.622162
XLOC_349272	1.77519	XLOC_356061	4.8417	-1.44754	-1.43002	0.230085	0.622461
XLOC_014758	11.3006	XLOC_278058	17.9386	-0.666668	-0.649144	0.229844	0.622923
XLOC_140705	8.51672	XLOC_164613-594	4.32761	0.976727	0.994251	0.229825	0.623987
XLOC_294033	55.0016	XLOC_381768	43.7916	0.328819	0.346343	0.234061	0.625401
XLOC_072868	2.00458	XLOC_097287	0.303982	2.72124	2.73877	0.235615	0.62734
XLOC_022837	3.19228	XLOC_446287	0.893705	1.83672	1.85424	0.237534	0.629133
XLOC_135069	8.02797	XLOC_165010	13.629	-0.763573	-0.746049	0.236893	0.629638
XLOC_059535	3.07206	XLOC_197011	6.79485	-1.14524	-1.12771	0.237397	0.629872
XLOC_033954	11.4272	XLOC_151195	17.9372	-0.650483	-0.632959	0.240369	0.634423
XLOC_096495	4.41551	XLOC_336198	1.6268	1.44054	1.45807	0.242001	0.635411
XLOC_036351	9.54662	XLOC_098666	5.18148	0.881626	0.89915	0.242462	0.635518
XLOC_160631	2.5566	XLOC_214170-755	0.576389	2.14911	2.16664	0.241984	0.636468
XLOC_033600	1.19717	XLOC_136068	3.77144	-1.65549	-1.63796	0.241881	0.637305
XLOC_061409	8.44488	XLOC_205119	14.0771	-0.737201	-0.719677	0.244059	0.637499
XLOC_231052	4.71519	XLOC_265980-917	1.82825	1.36685	1.38438	0.24495	0.638726
XLOC_201659	10.3013	XLOC_341204	5.79239	0.830596	0.84812	0.247906	0.643111
XLOC_257935	0.706411	XLOC_287722	2.83184	-2.00316	-1.98564	0.247087	0.643191
XLOC_077821	2.50152	XLOC_252353	0.565722	2.14464	2.16216	0.247732	0.643763
XLOC_096905	5.82103	XLOC_243834	2.58778	1.16956	1.18708	0.25167	0.647336
XLOC_212945	3.83728	XLOC_322989	7.78234	-1.02012	-1.0026	0.250628	0.647955
XLOC_050654	0.738911	XLOC_119352	2.86791	-1.95653	-1.939	0.251516	0.648038
XLOC_048753	5.39008	XLOC_411444	2.29672	1.23073	1.24826	0.251109	0.648092
XLOC_050915	11.1309	XLOC_089828	6.47624	0.781342	0.798866	0.253856	0.649648
XLOC_140706-513	33.2909	XLOC_164613-595	43.7697	-0.394805	-0.377281	0.253019	0.649702
XLOC_161399	2.56024	XLOC_164615	5.88248	-1.20015	-1.18262	0.25348	0.649785
XLOC_266586	2.77799	XLOC_428210-1375	0.741277	1.90596	1.92348	0.25874	0.657703
XLOC_094584	5.03228	XLOC_195645	2.09445	1.26464	1.28216	0.257483	0.657818
XLOC_003465	7.85494	XLOC_205855	4.06539	0.950206	0.96773	0.259482	0.658485
XLOC_124886	5.18128	XLOC_435200	9.57407	-0.885824	-0.8683	0.258665	0.658617
XLOC_215517	4.80502	XLOC_352031	1.95237	1.29932	1.31684	0.25864	0.659664
XLOC_000888	2.96693	XLOC_377903	6.42274	-1.11422	-1.09669	0.261381	0.66109
XLOC_120588	4.60289	XLOC_248303	1.83491	1.32683	1.34435	0.261299	0.661987
XLOC_090142	2.10337	XLOC_168205	5.0978	-1.27717	-1.25965	0.263881	0.664086
XLOC_044207	9.95347	XLOC_202603	5.65637	0.815323	0.832847	0.263449	0.664102
XLOC_036377	18.198	XLOC_194434	12.2277	0.573627	0.591151	0.263023	0.664132
XLOC_172741	4.64717	XLOC_306627	8.76794	-0.915886	-0.898362	0.265899	0.664747
XLOC_022873	13.8839	XLOC_465666	20.6135	-0.570177	-0.552653	0.265125	0.665006
XLOC_204382	2.87712	XLOC_403096	0.817274	1.81573	1.83326	0.265838	0.665692
XLOC_056206-205	0.375028	XLOC_378684	2.04524	-2.4472	-2.42968	0.265076	0.665988
XLOC_138132	2.34419	XLOC_464732	0.544663	2.10565	2.12318	0.268636	0.669381
XLOC_331584	8.79203	XLOC_460642	4.81926	0.867385	0.884909	0.268439	0.669991
XLOC_231836	9.0455	XLOC_364415	5.02013	0.849476	0.867	0.269937	0.671518
XLOC_134861	13.3008	XLOC_455385	8.33307	0.674593	0.692117	0.270968	0.672978
XLOC_371693	4.3928	XLOC_382221	8.35845	-0.928095	-0.910571	0.2719	0.674187
XLOC_150292	0.763174	XLOC_264132	2.78961	-1.86998	-1.85246	0.272746	0.67518
XLOC_065949-239	4.81196	XLOC_143235	2.0414	1.23707	1.25459	0.2763	0.682861
XLOC_083674-306	2.20557	XLOC_362524	5.15259	-1.22415	-1.20662	0.277522	0.683652
XLOC_305611	79.1374	XLOC_320124	66.9111	0.242114	0.259638	0.277231	0.684047
XLOC_037146	6.83969	XLOC_119484	3.45628	0.984711	1.00223	0.278705	0.68434
XLOC_133612	77.6286	XLOC_296259	92.7786	-0.257204	-0.23968	0.278639	0.68529
XLOC_127525	2.17427	XLOC_340901	0.489009	2.1526	2.17012	0.2801	0.686653
XLOC_044202-158	20.1432	XLOC_267343	14.0652	0.518163	0.535687	0.281291	0.687348
XLOC_063935	16.408	XLOC_239143	10.9546	0.582863	0.600387	0.281185	0.688199
XLOC_215576	2.04068	XLOC_348173	0.439342	2.21563	2.23316	0.286838	0.699775
XLOC_162583	14.3122	XLOC_465177	9.31812	0.619135	0.636659	0.288881	0.701369
XLOC_117457	30.8331	XLOC_119578	23.3639	0.400199	0.417723	0.288661	0.701961
XLOC_113089	5.48553	XLOC_227218-788	2.56284	1.09789	1.11541	0.289756	0.702369
XLOC_041494	13.0099	XLOC_310071	19.2064	-0.561977	-0.544453	0.288605	0.702952
XLOC_337278	15.8124	XLOC_409013	10.6016	0.576774	0.594298	0.294504	0.703743
XLOC_166816-610	5.61174	XLOC_286148	2.67384	1.06954	1.08706	0.294321	0.704417
XLOC_001355	5.17584	XLOC_345262	2.37044	1.12664	1.14416	0.293902	0.705644
XLOC_075964	22.7627	XLOC_141100	16.432	0.470164	0.487688	0.293049	0.705833
XLOC_369866	1.13048	XLOC_443932	3.32537	-1.55658	-1.53906	0.293534	0.705879
XLOC_121652	13.7769	XLOC_387610	20.0828	-0.543709	-0.526185	0.292774	0.706294
XLOC_057669	1.61589	XLOC_138505	4.1309	-1.35413	-1.3366	0.292322	0.706329
XLOC_222095	8.51709	XLOC_229948	4.7804	0.833229	0.850753	0.292159	0.707062
XLOC_242996	1.75696	XLOC_377299	4.32437	-1.29941	-1.28188	0.296875	0.70718
XLOC_078659	1.68501	XLOC_202299	4.21134	-1.32152	-1.304	0.296862	0.708261
XLOC_443612	3.57049	XLOC_466402	6.98283	-0.96769	-0.950166	0.298009	0.708764
XLOC_187057-675	5.22362	XLOC_238425-813	9.17238	-0.812246	-0.794722	0.305411	0.710748
XLOC_014298	7.3129	XLOC_380203	3.97057	0.881098	0.898622	0.306552	0.711219
XLOC_172914	1.68899	XLOC_224463	0.311631	2.43825	2.45577	0.305252	0.711472
XLOC_033982	5.75219	XLOC_451767	2.80003	1.03867	1.05619	0.29968	0.711623
XLOC_080106	4.80306	XLOC_389100	8.59999	-0.840381	-0.822857	0.306528	0.712254
XLOC_121232	2.19285	XLOC_408134	4.93735	-1.17093	-1.15341	0.305122	0.712265
XLOC_135307	18.7211	XLOC_347261	13.1307	0.511721	0.529245	0.304262	0.712453
XLOC_059244	9.82422	XLOC_410609	15.1214	-0.622177	-0.604653	0.300758	0.713065
XLOC_195244	9.43738	XLOC_286753	5.54907	0.76614	0.783664	0.301435	0.713552
XLOC_006357	7.53965	XLOC_371626	12.2191	-0.696569	-0.679045	0.302424	0.713665
XLOC_149539	9.8586	XLOC_296170	5.89355	0.742246	0.75977	0.303846	0.713684
XLOC_033965	9.62649	XLOC_151207	14.8397	-0.62438	-0.606856	0.303731	0.714523
XLOC_276167	5.17403	XLOC_340248	9.12453	-0.818462	-0.800938	0.303429	0.714922
XLOC_348596	4.1329	XLOC_354365	7.65828	-0.889866	-0.872342	0.310482	0.718137
XLOC_249170	2.28229	XLOC_250534	0.619688	1.88087	1.89839	0.310243	0.718682
XLOC_097644-362	4.07294	XLOC_207684	1.70726	1.25439	1.27191	0.311363	0.719077
XLOC_219476-774	4.13758	XLOC_428444-1378	7.64782	-0.886261	-0.868737	0.312514	0.720636
XLOC_167475	5.48442	XLOC_398218	2.68678	1.02946	1.04698	0.314673	0.721225
XLOC_013507	2.81357	XLOC_215724	0.930458	1.59639	1.61391	0.314311	0.721486
XLOC_070103	7.31111	XLOC_339266	4.01193	0.865794	0.883318	0.313638	0.722131
XLOC_029049	8.94064	XLOC_042243	5.25505	0.766674	0.784198	0.31423	0.722396
XLOC_050901	4.37833	XLOC_089809	1.93766	1.17607	1.19359	0.318055	0.724591
XLOC_128503	5.85391	XLOC_214575	2.96501	0.981364	0.998888	0.31762	0.724691
XLOC_088466	3.08917	XLOC_359035	6.15713	-0.995039	-0.977515	0.317013	0.725491
XLOC_008327	22.3476	XLOC_453408	16.3757	0.448563	0.466087	0.317595	0.725726
XLOC_061400	2.35778	XLOC_205110	0.687597	1.77779	1.79532	0.32074	0.727427
XLOC_315518	6.27534	XLOC_410470	10.4121	-0.730496	-0.712972	0.320403	0.727751
XLOC_349257	2.94905	XLOC_356030	5.92582	-1.00676	-0.989241	0.321492	0.728043
XLOC_081418	5.9623	XLOC_348453	3.06606	0.959483	0.977007	0.322064	0.728248
XLOC_117923	10.8753	XLOC_131472	16.154	-0.570836	-0.553312	0.323396	0.730172
XLOC_201933	1.96141	XLOC_241179	4.45636	-1.18397	-1.16645	0.325573	0.733993
XLOC_136845	2.37362	XLOC_192455	0.712526	1.73607	1.7536	0.326998	0.735019
XLOC_188527	5.27879	XLOC_390356	2.60604	1.01835	1.03587	0.328151	0.735428
XLOC_203805	3.34747	XLOC_283254	6.43971	-0.943925	-0.926401	0.327856	0.735855
XLOC_122333	4.79724	XLOC_148376	8.41579	-0.810894	-0.79337	0.326952	0.736005
XLOC_052410	9.88739	XLOC_137870	14.8756	-0.589286	-0.571762	0.329024	0.736295
XLOC_055684	11.9794	XLOC_257667	7.78329	0.622104	0.639628	0.329906	0.737179
XLOC_228750	3.0152	XLOC_287301	5.94474	-0.97936	-0.961836	0.332014	0.737538
XLOC_144729	1.92338	XLOC_305795	0.479878	2.0029	2.02043	0.331723	0.737974
XLOC_078197	5.29493	XLOC_158507	2.64455	1.00159	1.01911	0.333896	0.73847
XLOC_162455	6.57365	XLOC_244317	3.56194	0.884031	0.901555	0.331005	0.738547
XLOC_074099	3.60505	XLOC_173890	6.75314	-0.905539	-0.888015	0.333611	0.738919
XLOC_149868	5.7041	XLOC_331410	9.55374	-0.744066	-0.726542	0.333233	0.739162
XLOC_013428	1.165	XLOC_141967	3.14994	-1.43499	-1.41747	0.336249	0.74259
XLOC_313420	71.2294	XLOC_392988	61.0728	0.221943	0.239467	0.340082	0.748872
XLOC_092479	2.52704	XLOC_125638	0.840422	1.58826	1.60579	0.342041	0.752093
XLOC_095634	3.36901	XLOC_398484-1299	1.3657	1.30268	1.32021	0.343269	0.752608
XLOC_374807	16.2341	XLOC_411438	11.4291	0.506316	0.52384	0.343252	0.753662
XLOC_031287	8.03924	XLOC_157723	12.41	-0.626372	-0.608848	0.345555	0.756526
XLOC_156107	0.22028	XLOC_386203	1.33892	-2.60366	-2.58614	0.350244	0.758027
XLOC_110785	4.02904	XLOC_397052	1.81922	1.14712	1.16464	0.34759	0.758787
XLOC_295586	11.1409	XLOC_407126	7.25936	0.617952	0.635476	0.350226	0.759073
XLOC_015421	2.25228	XLOC_247684	4.7294	-1.07027	-1.05275	0.351228	0.759074
XLOC_157959	79.7521	XLOC_363642	69.2592	0.203517	0.221041	0.349855	0.759356
XLOC_096293	2.12476	XLOC_162472	4.55212	-1.09924	-1.08171	0.349773	0.760267
XLOC_076189	11.4819	XLOC_099978	7.53046	0.608551	0.626075	0.349356	0.760452
XLOC_205806	2.26871	XLOC_459620	0.708755	1.67851	1.69604	0.349218	0.761245
XLOC_057008-208	2.98157	XLOC_350881-1169	1.15077	1.37347	1.391	0.353451	0.761704
XLOC_287229	6.56127	XLOC_425140	10.4778	-0.675289	-0.657765	0.353189	0.762224
XLOC_137546-502	8.30845	XLOC_187724	12.6572	-0.607307	-0.589783	0.354538	0.762962
XLOC_184584	3.00954	XLOC_431366	5.76699	-0.938276	-0.920752	0.356959	0.767082
XLOC_243004	57.7283	XLOC_377296	48.8991	0.239471	0.256995	0.358219	0.768699
XLOC_164788	15.7768	XLOC_203469	11.2632	0.486188	0.503712	0.367295	0.773926
XLOC_122551-447	20.3264	XLOC_293150	26.7883	-0.398248	-0.380724	0.367224	0.774853
XLOC_078533	1.30049	XLOC_359312	0.230252	2.49777	2.51529	0.361781	0.775245
XLOC_000464	4.18054	XLOC_122555	1.98039	1.0779	1.09543	0.362415	0.775506
XLOC_012957	10.9667	XLOC_063763	7.23033	0.600996	0.61852	0.365601	0.77575
XLOC_190479-683	15.7841	XLOC_237387-810	21.5031	-0.446073	-0.428549	0.367178	0.775837
XLOC_213524	17.0637	XLOC_465183	12.343	0.467237	0.484761	0.365303	0.776204
XLOC_097167	5.40187	XLOC_203017	2.87316	0.910821	0.928345	0.366434	0.776429
XLOC_029294	6.44731	XLOC_398243	3.65847	0.817457	0.834981	0.367078	0.776709
XLOC_092863	5.11209	XLOC_190003	2.65526	0.94506	0.962584	0.365133	0.776933
XLOC_088800-329	11.4794	XLOC_408742-1317	16.369	-0.511919	-0.494395	0.369546	0.777586
XLOC_157314	8.69466	XLOC_442027	5.39433	0.688686	0.70621	0.364985	0.777711
XLOC_314559	14.086	XLOC_335891	19.4606	-0.466294	-0.44877	0.370685	0.777822
XLOC_104173	1.53795	XLOC_126376	3.59165	-1.22364	-1.20611	0.364774	0.778356
XLOC_102137	1.00535	XLOC_425965	2.75196	-1.45276	-1.43524	0.364263	0.778362
XLOC_031289	8.24044	XLOC_157722	12.4185	-0.591698	-0.574174	0.370682	0.778895
XLOC_222100	28.1272	XLOC_229944	22.1493	0.344705	0.362229	0.374933	0.784562
XLOC_278386-948	1.44381	XLOC_314811	3.39811	-1.23485	-1.21733	0.374532	0.784807
XLOC_189306	3.98316	XLOC_231886	6.94793	-0.80267	-0.785146	0.377397	0.788629
XLOC_029660	15.503	XLOC_317810	21.0327	-0.440087	-0.422563	0.378695	0.790251
XLOC_348602	1.41061	XLOC_354362	3.31609	-1.23316	-1.21564	0.380881	0.793721
XLOC_122334	0.247813	XLOC_148377	1.28706	-2.37676	-2.35923	0.384848	0.800886
XLOC_137412	16.6396	XLOC_333136	12.171	0.451173	0.468697	0.38607	0.802326
XLOC_289733	7.37483	XLOC_390365	11.1995	-0.602753	-0.585229	0.387135	0.803438
XLOC_014773-44	3.42573	XLOC_278064	1.56135	1.13362	1.15114	0.390858	0.804551
XLOC_023294	2.80505	XLOC_461251	1.14341	1.29468	1.31221	0.389392	0.804813
XLOC_118377	4.21296	XLOC_208299	7.15966	-0.765057	-0.747533	0.390502	0.804913
XLOC_044211	1.86973	XLOC_202608	3.954	-1.08048	-1.06296	0.390279	0.805548
XLOC_083551	7.74434	XLOC_357203	4.80099	0.68981	0.707334	0.391913	0.805628
XLOC_079250	4.14889	XLOC_386900	7.08428	-0.771896	-0.754372	0.389256	0.805632
XLOC_084705-307	4.93174	XLOC_145706	8.04642	-0.70625	-0.688726	0.396818	0.80587
XLOC_266587	3.92924	XLOC_428210-1376	1.90409	1.04515	1.06267	0.388992	0.806188
XLOC_175017	1.8108	XLOC_390327	0.55285	1.71167	1.72919	0.396561	0.80643
XLOC_090140	1.12657	XLOC_168204	2.80343	-1.31526	-1.29773	0.396465	0.807317
XLOC_114839	2.44318	XLOC_209215	4.72558	-0.951731	-0.934207	0.39863	0.807385
XLOC_057660	7.5329	XLOC_138514	11.3183	-0.58738	-0.569856	0.395981	0.807417
XLOC_154399	858.932	XLOC_315767	834.646	0.0413795	0.0589035	0.395743	0.80802
XLOC_083806	2.58612	XLOC_262205	4.9499	-0.93661	-0.919086	0.394146	0.808027
XLOC_122864	1.49631	XLOC_211483	3.37681	-1.17425	-1.15673	0.395302	0.808209
XLOC_243531	8.43219	XLOC_394370	5.36256	0.652985	0.670509	0.394056	0.808937
XLOC_074272	4.58346	XLOC_343762-1144	2.41602	0.923805	0.941329	0.399966	0.809011
XLOC_000411	11.2799	XLOC_321776	7.74249	0.542885	0.560409	0.40103	0.81008
XLOC_124003	4.42815	XLOC_192931	7.361	-0.733198	-0.715674	0.401915	0.810787
XLOC_225044	3.02364	XLOC_249394	1.3282	1.18681	1.20434	0.403354	0.812608
XLOC_001356	61.2984	XLOC_345260	71.7182	-0.22649	-0.208966	0.403893	0.812613
XLOC_282352	1.15151	XLOC_300391	2.79556	-1.27961	-1.26209	0.407328	0.815194
XLOC_156277	4.04532	XLOC_407151	2.05307	0.978471	0.995995	0.407243	0.816101
XLOC_097057	1.83901	XLOC_435029	3.79533	-1.0453	-1.02777	0.412894	0.816624
XLOC_122775	2.00902	XLOC_300117	0.690209	1.54139	1.55891	0.407019	0.816734
XLOC_166217	0.57167	XLOC_227729	1.81616	-1.66764	-1.65011	0.414265	0.817203
XLOC_121697	6.13684	XLOC_385511	9.49707	-0.629987	-0.612463	0.406818	0.817413
XLOC_082371-300	20.2716	XLOC_301253	15.6047	0.377479	0.395003	0.414114	0.81797
XLOC_249175	9.40306	XLOC_250538	13.4766	-0.519254	-0.50173	0.409258	0.817976
XLOC_234561	1.5906	XLOC_437178	3.43556	-1.11097	-1.09345	0.412537	0.818054
XLOC_156342	3.12969	XLOC_284275-966	1.42347	1.13661	1.15413	0.411161	0.81854
XLOC_078647	1.31965	XLOC_202283	3.03184	-1.20004	-1.18251	0.412368	0.81879
XLOC_059965	1.97793	XLOC_100219	4.00738	-1.01867	-1.00114	0.410298	0.818975
XLOC_113959-423	16.6745	XLOC_145442-532	12.434	0.423353	0.440877	0.412148	0.819428
XLOC_056210	0.354825	XLOC_378672	1.42539	-2.00618	-1.98865	0.411085	0.819465
XLOC_040826	3.00956	XLOC_081116	5.39955	-0.843287	-0.825763	0.416415	0.820375
XLOC_125474	6.67083	XLOC_133797-491	4.09045	0.705607	0.723131	0.417873	0.822178
XLOC_429490	0.336175	XLOC_443823-1416	1.36207	-2.01852	-2.00099	0.419794	0.823818
XLOC_082382	37.8183	XLOC_301263	45.6523	-0.271603	-0.254079	0.421881	0.826843
XLOC_053142	5.33688	XLOC_149048	3.08064	0.792766	0.81029	0.42385	0.82749
XLOC_004928	18.3067	XLOC_167378	13.9714	0.389895	0.407419	0.42444	0.827576
XLOC_183842	2.52737	XLOC_339436	4.70901	-0.897787	-0.880263	0.422904	0.827778
XLOC_104762	9.87951	XLOC_144521	6.75255	0.549007	0.566531	0.427394	0.829068
XLOC_293694	20.1888	XLOC_438772	15.6727	0.365301	0.382825	0.428625	0.829331
XLOC_143363	46.7625	XLOC_444120	55.4163	-0.244958	-0.227434	0.426115	0.829775
XLOC_078485	4.41795	XLOC_345094	2.40072	0.87991	0.897434	0.427297	0.829941
XLOC_065391-238	5.17858	XLOC_373906-1222	8.13509	-0.651602	-0.634078	0.428456	0.830064
XLOC_079299	3.1684	XLOC_375296	1.50656	1.0725	1.09002	0.429697	0.830346
XLOC_175921	4.8425	XLOC_403570	2.71835	0.833021	0.850545	0.427137	0.830696
XLOC_001993	11.141	XLOC_108624	7.8535	0.504471	0.521995	0.433873	0.833103
XLOC_010305	9.56145	XLOC_226597	6.53238	0.549621	0.567145	0.434486	0.833222
XLOC_174298	5.44022	XLOC_232558	8.42645	-0.63126	-0.613736	0.433747	0.833917
XLOC_058478	4.30826	XLOC_315165	7.00402	-0.701078	-0.683554	0.432284	0.83428
XLOC_047639	2.55701	XLOC_186706	4.69616	-0.877024	-0.8595	0.4329	0.834407
XLOC_233317	5.31839	XLOC_468131	8.27487	-0.637747	-0.620223	0.433603	0.8347
XLOC_031422	1.42124	XLOC_390380	3.07893	-1.11528	-1.09775	0.436444	0.834864
XLOC_300080	1.49946	XLOC_439334	0.45238	1.72884	1.74636	0.437273	0.835396
XLOC_218212	45.5508	XLOC_455532-1448	53.8564	-0.241641	-0.224117	0.439189	0.837998
XLOC_260438	1.53349	XLOC_348266	3.21642	-1.06864	-1.05111	0.442615	0.842414
XLOC_088586	5.03292	XLOC_335649	2.93209	0.779466	0.79699	0.443877	0.843755
XLOC_089102	0.306698	XLOC_270238	1.23042	-2.00426	-1.98674	0.445333	0.845463
XLOC_135246	0.408301	XLOC_242589	1.42115	-1.79935	-1.78183	0.445919	0.845515
XLOC_235591	9.49862	XLOC_350169	6.5742	0.530903	0.548427	0.449826	0.846567
XLOC_092786	13.3205	XLOC_286197	17.7133	-0.411185	-0.393661	0.449436	0.846885
XLOC_066706	12.9519	XLOC_297802	17.3002	-0.417625	-0.400101	0.447935	0.847218
XLOC_046854	1.52498	XLOC_302527	3.1761	-1.05847	-1.04094	0.449105	0.847316
XLOC_252017	1.37251	XLOC_354273	2.9544	-1.10605	-1.08852	0.448983	0.848141
XLOC_219615	4.72636	XLOC_327831	7.43424	-0.653456	-0.635932	0.447898	0.848207
XLOC_297833	2.61623	XLOC_360631	1.22834	1.09078	1.1083	0.467024	0.849389
XLOC_014289	3.42038	XLOC_380214	1.7546	0.963014	0.980538	0.451907	0.849429
XLOC_047648	4.60965	XLOC_390161	7.17031	-0.637378	-0.619854	0.4663	0.850113
XLOC_443609	5.90203	XLOC_466404	8.76679	-0.570837	-0.553313	0.466968	0.850309
XLOC_059966	4.18779	XLOC_100220	2.32659	0.847972	0.865496	0.453555	0.850415
XLOC_139240	0.806226	XLOC_441469	2.0709	-1.361	-1.34348	0.454144	0.850467
XLOC_022878	4.23417	XLOC_465686	6.6984	-0.661737	-0.644213	0.466175	0.85091
XLOC_044876	1.24977	XLOC_255360	0.342825	1.86612	1.88364	0.455093	0.851193
XLOC_028183	6.27631	XLOC_241373	3.96094	0.664074	0.681598	0.45566	0.851203
XLOC_080105	3.46991	XLOC_389099-1251	1.83481	0.919268	0.936792	0.465775	0.851204
XLOC_072927	6.07007	XLOC_132476	8.98199	-0.565322	-0.547798	0.465602	0.851916
XLOC_083552	6.81337	XLOC_357202	4.43872	0.618225	0.635749	0.464915	0.852719
XLOC_096901	12.9647	XLOC_243838	9.63245	0.428614	0.446138	0.464725	0.853404
XLOC_181741	7.94421	XLOC_361303	11.2762	-0.505305	-0.487781	0.461971	0.853519
XLOC_064007	5.52277	XLOC_395421	3.37354	0.711129	0.728653	0.458071	0.853601
XLOC_114942	5.09031	XLOC_345955	3.04205	0.74271	0.760234	0.459787	0.853648
XLOC_079300-286	7.72591	XLOC_375297	5.16864	0.57992	0.597444	0.461627	0.853926
XLOC_309486	49.0853	XLOC_400338	57.3637	-0.224847	-0.207323	0.458866	0.854031
XLOC_150760	26.7944	XLOC_200648	21.932	0.288894	0.306418	0.459495	0.854153
XLOC_297829	2.26061	XLOC_360629	0.980581	1.205	1.22253	0.464685	0.854367
XLOC_189407	0.68692	XLOC_361803	1.85371	-1.4322	-1.41468	0.461383	0.854517
XLOC_033569	6.98605	XLOC_192877	10.1521	-0.539229	-0.521705	0.458005	0.85453
XLOC_083576	7.58281	XLOC_365639	10.8511	-0.517037	-0.499513	0.460844	0.854564
XLOC_150043	27.8221	XLOC_360165	33.939	-0.286713	-0.269189	0.464372	0.854829
XLOC_093126	0.267179	XLOC_282166	1.1024	-2.04477	-2.02725	0.464171	0.855497
XLOC_183233	5.95488	XLOC_339647	3.74192	0.670294	0.687818	0.463865	0.855976
XLOC_147189	1.91495	XLOC_218503	0.769588	1.31515	1.33267	0.471713	0.856888
XLOC_086417	3.07515	XLOC_258328	5.1774	-0.751571	-0.734047	0.472318	0.856961
XLOC_129657	1.4108	XLOC_214709	2.89261	-1.03586	-1.01833	0.478062	0.857118
XLOC_037750	4.69188	XLOC_427240	7.18474	-0.61477	-0.597246	0.480558	0.857532
XLOC_210582	3.59133	XLOC_335705	1.96415	0.870613	0.888137	0.478051	0.858112
XLOC_015422	18.1032	XLOC_247683	14.2892	0.34132	0.358844	0.480497	0.858435
XLOC_220110	7.42891	XLOC_384719	10.5084	-0.500321	-0.482797	0.481766	0.858677
XLOC_094583	18.4923	XLOC_195646	23.3267	-0.335058	-0.317534	0.478037	0.859106
XLOC_182143	2.57894	XLOC_313238	4.50089	-0.803432	-0.785908	0.477064	0.859395
XLOC_046861	27.2657	XLOC_302531	22.5537	0.273723	0.291247	0.477032	0.860361
XLOC_166816-611	11.1154	XLOC_286149	8.16585	0.444885	0.462409	0.484152	0.860904
XLOC_311713	4.38069	XLOC_374261	6.81788	-0.638165	-0.620641	0.476969	0.861273
XLOC_010308	8.39383	XLOC_226599	5.79742	0.533918	0.551442	0.475275	0.861293
XLOC_107187	3.26032	XLOC_135467	1.74826	0.899094	0.916618	0.487559	0.861904
XLOC_102997	6.98776	XLOC_372721	9.94996	-0.509861	-0.492337	0.485873	0.861942
XLOC_121231	1.24096	XLOC_408135	2.61918	-1.07766	-1.06013	0.485367	0.862053
XLOC_257948	5.20672	XLOC_287732-978	3.24591	0.681752	0.699276	0.487079	0.862062
XLOC_348627	10.8507	XLOC_354349	14.5846	-0.426658	-0.409134	0.476864	0.86211
XLOC_062368	10.3531	XLOC_235466	14.0065	-0.436034	-0.41851	0.476509	0.862499
XLOC_063238	0.29074	XLOC_072481	1.091	-1.90785	-1.89033	0.486853	0.862669
XLOC_358275	14.1603	XLOC_453698	10.8692	0.381606	0.39913	0.490728	0.866495
XLOC_118832	2.70544	XLOC_299164	1.35572	0.996804	1.01433	0.491436	0.866735
XLOC_029665	8.6708	XLOC_317824	6.12542	0.501356	0.51888	0.492318	0.867281
XLOC_358274	13.7788	XLOC_453697	17.8082	-0.370091	-0.352567	0.493931	0.868103
XLOC_027630	10.6904	XLOC_463833	14.2517	-0.414818	-0.397294	0.493822	0.868921
XLOC_124292-456	33.9102	XLOC_199516	28.9127	0.230016	0.24754	0.497022	0.869501
XLOC_175990	6.76815	XLOC_326679	4.56484	0.568197	0.585721	0.498484	0.87005
XLOC_151139	1.38445	XLOC_228702	0.484477	1.51481	1.53234	0.496701	0.870951
XLOC_148767	3.94804	XLOC_158196	6.12203	-0.632874	-0.61535	0.503636	0.871015
XLOC_201934	1.60682	XLOC_241177	3.08149	-0.93942	-0.921896	0.500281	0.871179
XLOC_132162	268.402	XLOC_423920	287.759	-0.100466	-0.0829416	0.496437	0.871498
XLOC_074107	5.0627	XLOC_173879	3.1971	0.663143	0.680667	0.503368	0.871545
XLOC_002195	8.41544	XLOC_018627	5.95812	0.498182	0.515706	0.501158	0.871703
XLOC_096348	8.15787	XLOC_165138	11.2255	-0.460515	-0.442991	0.501743	0.87172
XLOC_113036-420	5.72316	XLOC_156146-567	3.71576	0.623155	0.640679	0.500073	0.87182
XLOC_115540	1.78038	XLOC_350916	3.31145	-0.895278	-0.877754	0.502604	0.872216
XLOC_140563	4.94509	XLOC_163565	3.11728	0.665709	0.683233	0.50696	0.875763
XLOC_037144	5.90374	XLOC_119481	8.46604	-0.520058	-0.502534	0.512488	0.878302
XLOC_237498	4.08486	XLOC_272163	2.45999	0.731634	0.749158	0.513252	0.878618
XLOC_130564	1.62215	XLOC_328492	3.04953	-0.91068	-0.893156	0.513832	0.878618
XLOC_032010	1.97474	XLOC_354887	0.893573	1.14401	1.16153	0.511719	0.878973
XLOC_265189	9.19395	XLOC_420199	12.3594	-0.426852	-0.409328	0.512392	0.879132
XLOC_096431	2.16434	XLOC_397134	1.03435	1.0652	1.08273	0.516246	0.879768
XLOC_136150	5.31622	XLOC_318920	3.44905	0.624202	0.641726	0.515112	0.879814
XLOC_022480	1.46292	XLOC_227399	2.81727	-0.945447	-0.927923	0.516961	0.879995
XLOC_165878	9.38033	XLOC_309026	12.5907	-0.424648	-0.407124	0.510595	0.880035
XLOC_061761	4.91492	XLOC_095413	3.1056	0.662296	0.67982	0.51013	0.880235
XLOC_305497	3.52886	XLOC_352117	2.02433	0.801758	0.819282	0.511496	0.880587
XLOC_257490	0.24959	XLOC_297107	0.943755	-1.91885	-1.90133	0.516192	0.880666
XLOC_132165	2.20844	XLOC_423918	3.81651	-0.789226	-0.771702	0.519256	0.88192
XLOC_220006-776	4.26681	XLOC_463474	6.43451	-0.592672	-0.575148	0.518717	0.881994
XLOC_116418-435	1.79048	XLOC_392863-1261	0.799824	1.16259	1.18012	0.526893	0.888911
XLOC_046074	1.10789	XLOC_220623	2.2395	-1.01536	-0.997838	0.53933	0.889103
XLOC_086616-318	2.04624	XLOC_216165-765	3.57062	-0.803199	-0.785675	0.526644	0.889483
XLOC_144865	7.46277	XLOC_469937	10.2298	-0.454995	-0.437471	0.526163	0.889661
XLOC_128504	1.71424	XLOC_214574-760	3.13138	-0.869229	-0.851705	0.525147	0.889931
XLOC_039550	0.469887	XLOC_161079	1.31264	-1.48209	-1.46456	0.524677	0.89013
XLOC_305613	59.6488	XLOC_320129	53.6319	0.153402	0.170926	0.528363	0.8904
XLOC_043583-154	9.50627	XLOC_432034-1389	12.5175	-0.396995	-0.379471	0.538966	0.89044
XLOC_461795	2.94338	XLOC_464234	1.62481	0.857203	0.874727	0.52606	0.890481
XLOC_123832	20.2667	XLOC_158725	24.6543	-0.282728	-0.265204	0.538731	0.891023
XLOC_168148	6.39008	XLOC_355405	8.88154	-0.474976	-0.457452	0.538251	0.891202
XLOC_061571	1.43371	XLOC_106188	2.72977	-0.929026	-0.911502	0.529748	0.891742
XLOC_100888	3.79273	XLOC_198166	2.2914	0.727007	0.744531	0.530934	0.891758
XLOC_189447	0.972245	XLOC_201815	2.04835	-1.07507	-1.05755	0.538048	0.891841
XLOC_075769	3.88911	XLOC_103509	2.36606	0.716953	0.734477	0.530649	0.892267
XLOC_007456	9.38785	XLOC_203728	6.98484	0.426568	0.444092	0.535614	0.89269
XLOC_045985-167	2.90544	XLOC_299664	4.63382	-0.673445	-0.655921	0.537994	0.892729
XLOC_012807	3.56109	XLOC_250535-860	5.4603	-0.616661	-0.599137	0.537441	0.892789
XLOC_059968	0.922082	XLOC_100221	1.98382	-1.10531	-1.08779	0.535217	0.893011
XLOC_307795	1.56869	XLOC_347447	2.90613	-0.889539	-0.872015	0.53227	0.893012
XLOC_037119	7.10719	XLOC_119467	5.02125	0.501233	0.518757	0.534273	0.893404
XLOC_021760	2.13005	XLOC_343498	1.0527	1.01679	1.03432	0.535015	0.893658
XLOC_102692	0.379815	XLOC_182306	1.12943	-1.57223	-1.5547	0.537433	0.893756
XLOC_033291	6.66427	XLOC_198153	9.23355	-0.470439	-0.452915	0.53407	0.894051
XLOC_100889	3.93886	XLOC_198167	2.4527	0.683407	0.700931	0.544711	0.896023
XLOC_065949-240	2.49426	XLOC_143233	1.34214	0.894077	0.911601	0.545587	0.896491
XLOC_095888	2.21864	XLOC_398993	3.72315	-0.746848	-0.729324	0.544489	0.896632
XLOC_089081	11.8542	XLOC_270230	9.21897	0.362721	0.380245	0.546733	0.897401
XLOC_161863	2.06389	XLOC_221012	3.50321	-0.763311	-0.745787	0.548892	0.899969
XLOC_118966	0.748946	XLOC_197448	1.67874	-1.16445	-1.14692	0.551664	0.901587
XLOC_194535	7.08986	XLOC_235332	9.62202	-0.440583	-0.423059	0.551184	0.901775
XLOC_047649	0.986629	XLOC_390160	0.325535	1.5997	1.61722	0.550691	0.901942
XLOC_012947	7.72916	XLOC_063747	5.65023	0.452002	0.469526	0.554089	0.904575
XLOC_235014	28.912	XLOC_368744	24.9084	0.215036	0.23256	0.554734	0.904652
XLOC_218211	6.25731	XLOC_455532-1447	4.41617	0.502747	0.520271	0.558751	0.905356
XLOC_050652	7.10167	XLOC_119351	9.58934	-0.433273	-0.415749	0.558255	0.905521
XLOC_156478	5.66491	XLOC_468987	7.90227	-0.480214	-0.46269	0.55744	0.906139
XLOC_166468	8.46547	XLOC_242234	6.30742	0.42454	0.442064	0.55804	0.906143
XLOC_004927	7.62503	XLOC_167377	5.59892	0.445594	0.463118	0.561734	0.906311
XLOC_221231	1.79676	XLOC_250652	0.863105	1.05779	1.07531	0.556425	0.906435
XLOC_032440	27.6819	XLOC_448614	23.8308	0.216116	0.23364	0.561547	0.906976
XLOC_060827	20.1572	XLOC_465599	16.8171	0.261366	0.27889	0.557425	0.907087
XLOC_315385	1.56181	XLOC_432768	0.71391	1.1294	1.14693	0.563492	0.907215
XLOC_036354	1.99272	XLOC_098660	1.01857	0.968194	0.985718	0.564156	0.907321
XLOC_102701	3.62128	XLOC_182302	5.3769	-0.570275	-0.552751	0.569263	0.907825
XLOC_445111	2.17572	XLOC_457855	1.14584	0.925087	0.942611	0.561546	0.907942
XLOC_036681	5.84463	XLOC_233773	8.005	-0.45379	-0.436266	0.575968	0.908003
XLOC_122551-448	3.11459	XLOC_293152	4.71293	-0.597582	-0.580058	0.577856	0.908145
XLOC_201936	6.21963	XLOC_241169	4.46614	0.4778	0.495324	0.577263	0.908155
XLOC_263685-911	2.21104	XLOC_395303-1285	3.61827	-0.710575	-0.693051	0.567792	0.908347
XLOC_075761	1.37757	XLOC_103507-377	0.615015	1.16343	1.18096	0.578667	0.908478
XLOC_160778-580	2.42641	XLOC_395520-1288	1.36017	0.835036	0.85256	0.573275	0.908486
XLOC_186596	3.68974	XLOC_242373	5.46161	-0.565807	-0.548283	0.56908	0.908489
XLOC_252883	9.28688	XLOC_464050	7.12923	0.381448	0.398972	0.576936	0.908585
XLOC_118236	8.04678	XLOC_238364	10.5692	-0.393383	-0.375859	0.575815	0.908709
XLOC_159675	0.828586	XLOC_179822-654	0.255684	1.69629	1.71381	0.568752	0.908924
XLOC_127673	1.02923	XLOC_234400	0.380269	1.43647	1.454	0.572972	0.908956
XLOC_230811	4.32009	XLOC_348314	6.23853	-0.530145	-0.512621	0.566977	0.908962
XLOC_027198	2.2814	XLOC_110500	1.23375	0.886869	0.904393	0.565855	0.909088
XLOC_146170	1.40598	XLOC_193418	2.55917	-0.8641	-0.846576	0.567666	0.909106
XLOC_274598	8.34256	XLOC_320131	6.29354	0.406618	0.424142	0.57572	0.909505
XLOC_298662	47.4103	XLOC_385384	42.529	0.156754	0.174278	0.566834	0.909696
XLOC_262537	1.18917	XLOC_393714-1269	2.23841	-0.912519	-0.894995	0.575258	0.909724
XLOC_182741	1.04876	XLOC_271354	2.05065	-0.967397	-0.949873	0.572886	0.909772
XLOC_042721	6.2962	XLOC_471384	4.52047	0.478009	0.495533	0.574781	0.90992
XLOC_257945	2.36388	XLOC_287728	1.30823	0.853541	0.871065	0.571274	0.910073
XLOC_170486	2.03759	XLOC_295841	1.06933	0.930157	0.947681	0.572522	0.910148
XLOC_130568	3.97748	XLOC_328476	5.75264	-0.53237	-0.514846	0.580994	0.910244
XLOC_026785	3.91885	XLOC_091992	2.55696	0.616001	0.633525	0.58062	0.9106
XLOC_042169	2.71242	XLOC_143826	1.57545	0.783817	0.801341	0.572264	0.910693
XLOC_063244	1.28384	XLOC_072485	2.33432	-0.862537	-0.845013	0.585789	0.913036
XLOC_186151	3.06353	XLOC_351275	1.88038	0.704171	0.721695	0.583677	0.913502
XLOC_346176	8.5752	XLOC_443256	11.1093	-0.373526	-0.356002	0.585618	0.913709
XLOC_020692	2.88198	XLOC_100341	1.74828	0.721124	0.738648	0.587526	0.913862
XLOC_166816-612	4.49602	XLOC_286147	6.33897	-0.4956	-0.478076	0.588202	0.913976
XLOC_133621	8.13273	XLOC_296248	10.6045	-0.382865	-0.365341	0.585236	0.914054
XLOC_159501	28.3862	XLOC_373751	33.0085	-0.217648	-0.200124	0.587203	0.914298
XLOC_159324	3.61454	XLOC_358075	5.29212	-0.550034	-0.53251	0.585157	0.914875
XLOC_118375	0.622963	XLOC_208300	1.38366	-1.15127	-1.13375	0.592347	0.918533
XLOC_004706	4.48631	XLOC_228049	6.3073	-0.491493	-0.473969	0.592076	0.919052
XLOC_244510	0.278273	XLOC_453406	0.835407	-1.58598	-1.56845	0.593478	0.919344
XLOC_132721	1.01362	XLOC_317852	1.93088	-0.929742	-0.912218	0.596913	0.922779
XLOC_026064	3.53608	XLOC_193273	2.32386	0.605628	0.623152	0.605059	0.923127
XLOC_074614	39.1752	XLOC_335308	44.4222	-0.18134	-0.163816	0.603855	0.923149
XLOC_175628	3.0317	XLOC_291453	4.4984	-0.569285	-0.551761	0.603257	0.923166
XLOC_064298	3.30445	XLOC_111765	4.85578	-0.555293	-0.537769	0.597805	0.923215
XLOC_204399-722	7.49746	XLOC_403083	5.69052	0.397841	0.415365	0.602818	0.923427
XLOC_033939	1.35389	XLOC_158458	2.37793	-0.812596	-0.795072	0.601666	0.923529
XLOC_175922	29.4502	XLOC_403576	25.9506	0.18251	0.200034	0.606079	0.923753
XLOC_189454	3.84487	XLOC_201820	5.49351	-0.514793	-0.497269	0.601299	0.923902
XLOC_182473	1.77401	XLOC_240666	2.9247	-0.721275	-0.703751	0.602645	0.924096
XLOC_189309	4.67897	XLOC_231884	6.49035	-0.472105	-0.454581	0.600925	0.924265
XLOC_083787	0.939335	XLOC_270460-932	0.360504	1.38162	1.39915	0.60088	0.925135
XLOC_156110	11.6833	XLOC_386207	14.5184	-0.313435	-0.295911	0.600625	0.925684
XLOC_177019	2.56178	XLOC_440162-1412	1.55137	0.723604	0.741128	0.608021	0.925781
XLOC_044219	8.47553	XLOC_267329	10.838	-0.354723	-0.337199	0.608847	0.926107
XLOC_114314-428	0.430715	XLOC_214676	1.0713	-1.31456	-1.29703	0.600309	0.926139
XLOC_033577	26.53	XLOC_192881	23.2343	0.191368	0.208892	0.609829	0.926671
XLOC_305505	23.5896	XLOC_352126	27.5367	-0.223205	-0.205681	0.610679	0.927033
XLOC_078472-283	3.70065	XLOC_345082	2.48612	0.573883	0.591407	0.61366	0.928766
XLOC_022876	1.00493	XLOC_465681	1.87422	-0.899195	-0.881671	0.612679	0.929138
XLOC_340177	6.8555	XLOC_441116	5.17885	0.40463	0.422154	0.613481	0.929424
XLOC_207022	1.06738	XLOC_225477	0.464823	1.19932	1.21684	0.616682	0.930551
XLOC_090347	2.27715	XLOC_121430	1.34905	0.755286	0.77281	0.616035	0.93143
XLOC_124872	1.92055	XLOC_435214	1.07737	0.834006	0.85153	0.61667	0.93146
XLOC_284207-964	11.2226	XLOC_468830-1483	9.10495	0.301684	0.319208	0.618842	0.931953
XLOC_249753	1.96229	XLOC_311823	1.11354	0.817385	0.834909	0.618808	0.932829
XLOC_052543	3.64826	XLOC_186110	2.46741	0.564211	0.581735	0.621378	0.93299
XLOC_150289	10.2871	XLOC_264128	12.7836	-0.313458	-0.295934	0.623245	0.933019
XLOC_174299	0.809449	XLOC_232560	1.57631	-0.961539	-0.944015	0.622886	0.933404
XLOC_036813	4.62605	XLOC_175048	3.30239	0.48627	0.503794	0.625407	0.93349
XLOC_244355	7.52861	XLOC_433861	5.8074	0.374491	0.392015	0.621225	0.933687
XLOC_076182	7.49633	XLOC_099984	5.82397	0.364182	0.381706	0.630555	0.933813
XLOC_166218	4.53299	XLOC_227728	6.16369	-0.443331	-0.425807	0.631328	0.934045
XLOC_228040	8.57995	XLOC_265030	6.73929	0.348373	0.365897	0.620894	0.934116
XLOC_001360	9.97753	XLOC_345255	8.00261	0.318212	0.335736	0.622751	0.934127
XLOC_073597	1.24767	XLOC_342689	0.613141	1.02495	1.04247	0.632752	0.934327
XLOC_150275-547	36.239	XLOC_264112	32.6666	0.149727	0.167251	0.630479	0.934615
XLOC_001643	1.2203	XLOC_262923	2.1237	-0.799344	-0.78182	0.626821	0.934679
XLOC_154466	11.6005	XLOC_362122	14.2382	-0.29558	-0.278056	0.625088	0.934855
XLOC_238818	0.780651	XLOC_247272	1.51167	-0.953394	-0.93587	0.632583	0.934988
XLOC_220473	2.98055	XLOC_445595-1423	4.32144	-0.535934	-0.51841	0.630246	0.935184
XLOC_136363	2.12613	XLOC_214896	1.26458	0.749572	0.767096	0.630192	0.936021
XLOC_221219	17.7467	XLOC_250669-865	20.9766	-0.24123	-0.223706	0.629991	0.936641
XLOC_123240-450	18.9088	XLOC_317782-1067	16.3482	0.209926	0.22745	0.640104	0.936964
XLOC_093331	4.42816	XLOC_242913	5.97578	-0.43242	-0.414896	0.644619	0.937235
XLOC_009749	36.5532	XLOC_345760	41.2018	-0.17271	-0.155186	0.635452	0.9374
XLOC_044203	2.21364	XLOC_267341	3.34545	-0.59578	-0.578256	0.640097	0.93786
XLOC_132719	1.39426	XLOC_317850	2.29849	-0.721187	-0.703663	0.644468	0.937914
XLOC_029039	4.60354	XLOC_042236	6.22082	-0.434361	-0.416837	0.636459	0.937972
XLOC_280267	2.37073	XLOC_372223	3.52428	-0.571997	-0.554473	0.644038	0.93819
XLOC_096030	33.9037	XLOC_188113	30.5395	0.150766	0.16829	0.639721	0.938217
XLOC_166299	21.8489	XLOC_299007	19.1406	0.190925	0.208449	0.643982	0.939011
XLOC_097067	3.63422	XLOC_435019	2.53947	0.517118	0.534642	0.647847	0.939224
XLOC_057358	2.84722	XLOC_163432	4.12592	-0.535162	-0.517638	0.638551	0.939227
XLOC_034557	8.38126	XLOC_190481	10.5388	-0.330472	-0.312948	0.63815	0.93955
XLOC_060826	5.8996	XLOC_465601	4.47584	0.398459	0.415983	0.643928	0.939838
XLOC_025014	21.0428	XLOC_163159	18.4352	0.190864	0.208388	0.65026	0.940023
XLOC_115327	23.3037	XLOC_181271	20.5411	0.182046	0.19957	0.647198	0.940081
XLOC_061569	11.1592	XLOC_106201	9.22976	0.273869	0.291393	0.649077	0.940106
XLOC_157311	3.28638	XLOC_442019	2.25377	0.544159	0.561683	0.6497	0.94011
XLOC_143355	16.4352	XLOC_444127	14.0661	0.224567	0.242091	0.643531	0.940163
XLOC_034066	16.4215	XLOC_352453	19.3322	-0.23542	-0.217896	0.652058	0.940826
XLOC_190468	6.86976	XLOC_237395	8.7464	-0.34843	-0.330906	0.651557	0.941
XLOC_057008-209	0.715299	XLOC_350881-1170	1.36928	-0.936799	-0.919275	0.65398	0.942702
XLOC_181212	5.63367	XLOC_279422	4.29831	0.390306	0.40783	0.657442	0.943205
XLOC_062211	1.38402	XLOC_223677	2.24986	-0.70097	-0.683446	0.656325	0.943389
XLOC_021757	2.43513	XLOC_343502	3.56094	-0.548259	-0.530735	0.655304	0.943712
XLOC_137546-503	0.982878	XLOC_187720	1.72429	-0.810918	-0.793394	0.65726	0.943838
XLOC_189752	4.36543	XLOC_443315	3.18929	0.452888	0.470412	0.656035	0.943868
XLOC_099940	6.50606	XLOC_339202	8.28796	-0.349233	-0.331709	0.659496	0.944363
XLOC_134810	1.10477	XLOC_463558	1.87926	-0.766419	-0.748895	0.659493	0.945252
XLOC_149472	0.594784	XLOC_399420	0.213199	1.48017	1.49769	0.66135	0.946123
XLOC_243532-829	1.69143	XLOC_394373	2.62101	-0.631879	-0.614355	0.662152	0.946377
XLOC_173822-638	4.48597	XLOC_269780-929	5.91979	-0.400126	-0.382602	0.670307	0.949967
XLOC_103851	2.80019	XLOC_170250	3.9437	-0.494025	-0.476501	0.670279	0.950818
XLOC_180311	2.99218	XLOC_323883	4.17461	-0.480444	-0.46292	0.669692	0.950875
XLOC_036374	3.46135	XLOC_194433	4.74173	-0.454079	-0.436555	0.666689	0.951068
XLOC_001999	4.14543	XLOC_108615	5.53292	-0.416519	-0.398995	0.668654	0.951184
XLOC_009561	3.24515	XLOC_031155	2.27794	0.510555	0.528079	0.669526	0.951531
XLOC_041503	19.715	XLOC_310073	17.3294	0.186072	0.203596	0.667835	0.951806
XLOC_041502	2.39526	XLOC_246690	1.58336	0.597193	0.614717	0.674143	0.951842
XLOC_290450-993	0.476874	XLOC_464145-1468	0.992633	-1.05765	-1.04013	0.672393	0.952033
XLOC_127692	5.66933	XLOC_240471	4.3755	0.37373	0.391254	0.668653	0.952077
XLOC_051848	0.647966	XLOC_224657	0.259038	1.32275	1.34028	0.674138	0.952723
XLOC_183015	4.2503	XLOC_372416	5.62243	-0.403629	-0.386105	0.675626	0.953047
XLOC_072659	9.39861	XLOC_447928	11.4443	-0.28411	-0.266586	0.673868	0.953231
XLOC_124004	1.98642	XLOC_192930	1.25944	0.657388	0.674912	0.677382	0.954637
XLOC_186826	4.2027	XLOC_407235	3.15878	0.411949	0.429473	0.687816	0.956001
XLOC_210274	6.72558	XLOC_463141	5.39958	0.316811	0.334335	0.687462	0.956386
XLOC_124292-455	10.2834	XLOC_199515	8.6279	0.253236	0.27076	0.683755	0.9565
XLOC_270750	3.95075	XLOC_412082	2.94281	0.424932	0.442456	0.688814	0.956511
XLOC_047636-171	7.44064	XLOC_186704	9.1556	-0.299228	-0.281704	0.691579	0.956842
XLOC_114852	6.38409	XLOC_209207	5.09215	0.326206	0.34373	0.687454	0.957255
XLOC_090791	2.43491	XLOC_372610	1.65536	0.556723	0.574247	0.690032	0.957324
XLOC_057584	0.889068	XLOC_390815	1.46793	-0.723418	-0.705893	0.71153	0.957342
XLOC_230815	0.214172	XLOC_348307	0.573621	-1.42133	-1.4038	0.68375	0.957376
XLOC_303603	2.63347	XLOC_467029	1.80958	0.54131	0.558834	0.685696	0.957447
XLOC_257497	0.996636	XLOC_297115	0.520717	0.936567	0.954091	0.691433	0.957515
XLOC_039816	6.38006	XLOC_181934	7.99513	-0.325551	-0.308027	0.686572	0.957787
XLOC_219476-773	14.4627	XLOC_428444-1377	12.6995	0.187565	0.205089	0.711294	0.957876
XLOC_114857	2.07418	XLOC_209198	1.38404	0.583655	0.601179	0.701309	0.958055
XLOC_101446-370	1.47997	XLOC_281085	2.26861	-0.616241	-0.598717	0.691193	0.958058
XLOC_250345	2.64485	XLOC_351077	1.81362	0.544314	0.561838	0.683609	0.958064
XLOC_049209	0.55205	XLOC_085648	1.06941	-0.953944	-0.93642	0.68745	0.958129
XLOC_037681	0.586532	XLOC_081302	1.13167	-0.948172	-0.930648	0.680541	0.958197
XLOC_356594	4.48818	XLOC_395713	5.73573	-0.353847	-0.336323	0.71039	0.958362
XLOC_039815	0.481149	XLOC_181935	0.933111	-0.955565	-0.938041	0.706656	0.958446
XLOC_015419	5.2174	XLOC_247687	4.14218	0.332941	0.350465	0.711094	0.958459
XLOC_055670	0.614362	XLOC_257661	0.273397	1.16809	1.18562	0.709879	0.958526
XLOC_234563	2.63091	XLOC_437176	1.80141	0.546435	0.563959	0.683381	0.958632
XLOC_252525	8.93804	XLOC_259122	7.48067	0.256791	0.274315	0.700602	0.958819
XLOC_161851	3.26119	XLOC_221008	2.40055	0.442034	0.459558	0.706335	0.958868
XLOC_231536	1.08647	XLOC_355404	0.573241	0.922435	0.939959	0.682337	0.958943
XLOC_184645	2.77701	XLOC_393494	1.97717	0.490095	0.507619	0.703303	0.95905
XLOC_253147	1.24465	XLOC_334533	0.735481	0.75898	0.776504	0.709685	0.95912
XLOC_026206	0.66681	XLOC_461593	0.301492	1.14516	1.16268	0.702766	0.95918
XLOC_130783	1.69408	XLOC_422578-1361	1.0364	0.708921	0.726445	0.681906	0.959227
XLOC_205786	3.8988	XLOC_273689	3.00844	0.374015	0.391539	0.722469	0.959281
XLOC_036028	1.09201	XLOC_334085	1.77161	-0.698075	-0.680551	0.694026	0.959352
XLOC_147200	1.99483	XLOC_218519	1.27915	0.64108	0.658604	0.683277	0.959375
XLOC_008890	1.03516	XLOC_339769	1.68422	-0.702227	-0.684703	0.699768	0.95941
XLOC_082371-299	3.45729	XLOC_301252	2.56976	0.428008	0.445532	0.706157	0.959487
XLOC_184202	0.797933	XLOC_386532	1.38439	-0.794911	-0.777387	0.696072	0.959553
XLOC_110831	4.4787	XLOC_119989-444	3.46364	0.370791	0.388315	0.705625	0.959624
XLOC_078141	1.17252	XLOC_406412	0.672487	0.802034	0.819558	0.705037	0.959686
XLOC_036035	2.86886	XLOC_334093	3.82782	-0.416045	-0.398521	0.722148	0.959696
XLOC_006339	1.63752	XLOC_371616	1.04609	0.646506	0.66403	0.709634	0.959907
XLOC_252148	1.21386	XLOC_284743	1.91151	-0.655111	-0.637587	0.69972	0.960213
XLOC_019005	14.3068	XLOC_372120	16.6483	-0.218674	-0.20115	0.698468	0.960235
XLOC_269338	1.53164	XLOC_414377	2.31849	-0.598108	-0.580584	0.696061	0.960412
XLOC_049208	4.63366	XLOC_085651	5.84722	-0.335599	-0.318075	0.722061	0.960424
XLOC_056206-204	3.51676	XLOC_378683	2.60029	0.435574	0.453098	0.699347	0.960572
XLOC_083805	0.91855	XLOC_262204	0.488505	0.910985	0.928509	0.709539	0.960636
XLOC_084756	5.70044	XLOC_250511	7.16783	-0.330463	-0.312939	0.698147	0.960666
XLOC_094268	1.95736	XLOC_105669-387	2.84067	-0.537322	-0.519798	0.695625	0.960686
XLOC_349270	6.48701	XLOC_356058	7.92365	-0.288611	-0.271087	0.72199	0.961173
XLOC_295584	3.14841	XLOC_407131-1309	2.35835	0.416846	0.43437	0.725251	0.96129
XLOC_086349	4.00767	XLOC_464378	5.14152	-0.359431	-0.341907	0.721045	0.961605
XLOC_026782	4.61135	XLOC_091993	3.65779	0.334217	0.351741	0.72679	0.961648
XLOC_332002	7.32498	XLOC_392035	6.11778	0.259817	0.277341	0.725037	0.961849
XLOC_098752	2.98086	XLOC_465546	2.21582	0.427888	0.445412	0.726344	0.961898
XLOC_175613	4.41139	XLOC_291460	3.45771	0.351416	0.36894	0.720805	0.962132
XLOC_014634	6.81613	XLOC_021275	8.31865	-0.287397	-0.269873	0.716601	0.962457
XLOC_144085	1.27927	XLOC_157496	1.93808	-0.599307	-0.581783	0.720476	0.962541
XLOC_111055	2.01465	XLOC_437316	2.83902	-0.494864	-0.47734	0.717484	0.962788
XLOC_298090-1018	5.09199	XLOC_429247	6.20493	-0.285185	-0.267661	0.755759	0.962973
XLOC_171774	4.16804	XLOC_233790	5.17638	-0.312574	-0.29505	0.755275	0.963166
XLOC_314563	18.6084	XLOC_335887	16.687	0.157229	0.174753	0.719122	0.96328
XLOC_096598	33.9187	XLOC_378013	31.4241	0.110209	0.127733	0.720441	0.963344
XLOC_113319	1.81574	XLOC_410819	1.2858	0.497891	0.515415	0.754832	0.963412
XLOC_092817	2.92484	XLOC_131602	3.77419	-0.367809	-0.350285	0.754312	0.963561
XLOC_072649	4.10164	XLOC_447941	3.26586	0.328738	0.346262	0.74541	0.963564
XLOC_055587	10.9013	XLOC_237961	9.4839	0.200948	0.218472	0.732732	0.963619
XLOC_051041	0.314451	XLOC_161096	0.653247	-1.05479	-1.03727	0.732149	0.963689
XLOC_005709	3.30814	XLOC_236185	4.24702	-0.360431	-0.342907	0.744872	0.963691
XLOC_140047-507	18.0194	XLOC_388134	16.2118	0.152507	0.170031	0.730387	0.963882
XLOC_186397-674	5.71428	XLOC_258646	6.96896	-0.286372	-0.268848	0.74061	0.963938
XLOC_183212	0.219366	XLOC_339671	0.50333	-1.19816	-1.18064	0.738703	0.96394
XLOC_064370	0.276314	XLOC_121464	0.615435	-1.1553	-1.13777	0.720259	0.963951
XLOC_136062	4.61235	XLOC_148300	5.69304	-0.303697	-0.286173	0.750839	0.964002
XLOC_029810	18.3395	XLOC_410431-1321	20.4524	-0.157316	-0.139792	0.762955	0.964034
XLOC_156339	3.37868	XLOC_284270	4.35591	-0.366514	-0.34899	0.73759	0.964149
XLOC_315515	1.50059	XLOC_410476	1.01279	0.567195	0.584719	0.750326	0.964159
XLOC_050015	0.677464	XLOC_070659-257	0.36611	0.887867	0.905391	0.754153	0.96417
XLOC_104768	5.16647	XLOC_144518	4.17705	0.306694	0.324218	0.731955	0.964271
XLOC_014631	9.62301	XLOC_021276	8.35209	0.204351	0.221875	0.744691	0.964279
XLOC_201658	2.34752	XLOC_341205-1138	1.71544	0.452559	0.470083	0.744124	0.964369
XLOC_003445-10	1.36907	XLOC_205848	0.907238	0.593643	0.611167	0.75182	0.964443
XLOC_036806	4.72297	XLOC_175040	5.78631	-0.292949	-0.275425	0.757569	0.964468
XLOC_284193	1.1727	XLOC_468819	0.734394	0.675208	0.692732	0.743602	0.964518
XLOC_045750	0.524675	XLOC_288860	0.946633	-0.851381	-0.833857	0.731519	0.964535
XLOC_099196	3.29009	XLOC_103065	2.52753	0.380399	0.397923	0.740485	0.964604
XLOC_013883	4.92959	XLOC_140097	5.99214	-0.281604	-0.26408	0.762827	0.964676
XLOC_069277	4.22053	XLOC_151991	3.34514	0.335358	0.352882	0.737413	0.96475
XLOC_004917	7.21947	XLOC_167367	8.59391	-0.251422	-0.233898	0.74762	0.964774
XLOC_000272	7.82607	XLOC_448733	6.70135	0.223836	0.24136	0.750196	0.964811
XLOC_215516	31.2077	XLOC_352030-1174	29.0968	0.101042	0.118566	0.749629	0.964901
XLOC_219827	17.9052	XLOC_324418	16.1763	0.146497	0.164021	0.7401	0.964933
XLOC_191479	2.05706	XLOC_311432	1.48988	0.465388	0.482912	0.754145	0.964975
XLOC_182133	7.23021	XLOC_313227	6.19581	0.222745	0.240269	0.760601	0.965084
XLOC_012809	6.32763	XLOC_250536-862	7.61454	-0.267092	-0.249568	0.747224	0.965085
XLOC_346181	4.03954	XLOC_443260	3.20368	0.334461	0.351985	0.743494	0.965204
XLOC_035945	22.5261	XLOC_166989	20.802	0.114875	0.132399	0.762647	0.965254
XLOC_029293	0.396677	XLOC_398244	0.761571	-0.941014	-0.92349	0.737193	0.965296
XLOC_002522	7.54843	XLOC_090862	6.49645	0.216525	0.234049	0.761437	0.965337
XLOC_006811	0.299427	XLOC_077512	0.626506	-1.06512	-1.0476	0.735422	0.96548
XLOC_062345	1.42688	XLOC_202419-715	0.937542	0.605909	0.623433	0.742437	0.965486
XLOC_123952	5.47283	XLOC_293598	4.49921	0.282615	0.300139	0.743124	0.965551
XLOC_129651	4.54176	XLOC_214710	3.71595	0.28952	0.307044	0.760333	0.965553
XLOC_073866	1.85182	XLOC_403533	1.31474	0.494166	0.51169	0.754064	0.965686
XLOC_074303	5.47776	XLOC_260368	4.47899	0.290413	0.307937	0.736924	0.965778
XLOC_128217	1.55593	XLOC_231996	1.0822	0.52381	0.541334	0.762464	0.96583
XLOC_254513	2.13382	XLOC_360156	2.86464	-0.424915	-0.407391	0.753539	0.965831
XLOC_006812	2.21696	XLOC_077511	3.01732	-0.444685	-0.427161	0.73633	0.965836
XLOC_105568	23.0739	XLOC_357599	21.3032	0.115192	0.132716	0.759321	0.965887
XLOC_184212	3.89007	XLOC_429918	3.04236	0.354605	0.372129	0.735127	0.96593
XLOC_201188	17.6352	XLOC_295198	16.0673	0.13433	0.151854	0.760037	0.965986
XLOC_147284-543	18.6591	XLOC_388951-1247	20.7556	-0.153621	-0.136097	0.767237	0.968637
XLOC_404954	5.37968	XLOC_464548	4.59425	0.227691	0.245215	0.788701	0.969085
XLOC_135299-497	64.7705	XLOC_347253-1160	68.6623	-0.0841813	-0.0666573	0.789449	0.969218
XLOC_048754	3.46696	XLOC_411443	4.25154	-0.294314	-0.27679	0.790367	0.96956
XLOC_037696	3.42403	XLOC_081288	4.27667	-0.320793	-0.303269	0.771215	0.969619
XLOC_086543	2.64874	XLOC_456241	3.34039	-0.33471	-0.317186	0.788595	0.969741
XLOC_128545	3.9629	XLOC_365974	3.27714	0.274119	0.291643	0.786106	0.969829
XLOC_176793-645	45.5909	XLOC_311769	48.9965	-0.103933	-0.0864088	0.770795	0.969895
XLOC_078677	12.9952	XLOC_443240	14.5906	-0.16706	-0.149536	0.785606	0.970003
XLOC_067002	0.362722	XLOC_139543	0.630563	-0.797776	-0.780252	0.791417	0.970062
XLOC_230809	1.82704	XLOC_348319	2.44471	-0.420155	-0.402631	0.774191	0.97014
XLOC_244080	5.19839	XLOC_351879	4.37257	0.249583	0.267107	0.774973	0.970317
XLOC_160630-579	3.24501	XLOC_214171	4.01099	-0.305735	-0.288211	0.788449	0.970349
XLOC_374797	0.335422	XLOC_411452	0.624606	-0.896969	-0.879445	0.770573	0.970423
XLOC_132842	0.22594	XLOC_144953	0.452771	-1.00284	-0.985318	0.784758	0.970537
XLOC_004707	5.0786	XLOC_228063-789	4.3389	0.227102	0.244626	0.795026	0.970559
XLOC_331986	10.1114	XLOC_392026	11.5158	-0.187632	-0.170108	0.784146	0.970572
XLOC_043583-153	6.34519	XLOC_432036	7.48414	-0.238173	-0.220649	0.776469	0.970586
XLOC_063932	14.6135	XLOC_239144	16.4295	-0.168987	-0.151463	0.770072	0.970598
XLOC_035344	6.04814	XLOC_382890	5.2037	0.216954	0.234478	0.785448	0.970598
XLOC_014326	6.92323	XLOC_072327	8.09412	-0.225429	-0.207905	0.780375	0.970663
XLOC_186832	7.59488	XLOC_407249	8.86179	-0.222571	-0.205047	0.773432	0.970796
XLOC_254511	2.22208	XLOC_360158	2.84352	-0.355767	-0.338243	0.792665	0.970806
XLOC_191904	2.71839	XLOC_236789	3.45107	-0.344291	-0.326767	0.779241	0.970847
XLOC_369872	5.69071	XLOC_443928	4.82448	0.238235	0.255759	0.774139	0.970878
XLOC_177246-647	1.17243	XLOC_374278	1.62348	-0.469588	-0.452064	0.794664	0.9709
XLOC_266562	6.3691	XLOC_428224	5.51575	0.207532	0.225056	0.78826	0.970905
XLOC_032018	3.5633	XLOC_354879	4.38366	-0.298922	-0.281398	0.783925	0.971093
XLOC_180625	11.8654	XLOC_212120	10.7627	0.140721	0.158245	0.79427	0.971202
XLOC_039554-128	5.5589	XLOC_161078	4.71121	0.238702	0.256226	0.776321	0.971203
XLOC_126563-459	1.16637	XLOC_427121-1373	0.777582	0.584959	0.602483	0.773211	0.971322
XLOC_182995	2.25351	XLOC_372430	1.72684	0.384039	0.401563	0.782207	0.971347
XLOC_013502	7.81936	XLOC_215728	9.02464	-0.206819	-0.189295	0.787979	0.971349
XLOC_288567	2.59223	XLOC_467473	2.01667	0.362219	0.379743	0.778369	0.971358
XLOC_183231	9.10562	XLOC_339648	10.4488	-0.198508	-0.180984	0.78172	0.971539
XLOC_098668	16.5917	XLOC_249565	18.4278	-0.151422	-0.133898	0.783708	0.971619
XLOC_170612	25.4405	XLOC_362152	27.6634	-0.120851	-0.103327	0.794142	0.971829
XLOC_219826	3.7995	XLOC_324417	3.10184	0.292685	0.310209	0.778155	0.971892
XLOC_208619	1.90609	XLOC_423671-1365	2.45918	-0.367561	-0.350037	0.800694	0.972776
XLOC_127004	5.39046	XLOC_270885	6.33334	-0.232558	-0.215034	0.798891	0.972927
XLOC_249942	1.30239	XLOC_372934	1.76466	-0.438229	-0.420705	0.799578	0.972981
XLOC_150755	2.74675	XLOC_200650	2.2073	0.315443	0.332967	0.797878	0.973257
XLOC_210575	1.20907	XLOC_335699	1.64392	-0.443242	-0.425718	0.804322	0.975618
XLOC_063737	4.42099	XLOC_364338	3.76175	0.232965	0.25049	0.804178	0.976225
XLOC_281863	14.5575	XLOC_435611	16.1014	-0.145424	-0.1279	0.806199	0.977113
XLOC_101272	0.401055	XLOC_354662	0.655703	-0.709242	-0.691718	0.808171	0.977158
XLOC_183213	4.16633	XLOC_339670	3.53732	0.23612	0.253644	0.807545	0.977181
XLOC_368768-1199	3.72353	XLOC_381468	4.47127	-0.264014	-0.24649	0.807191	0.977533
XLOC_111537	0.629557	XLOC_432592	0.938513	-0.57604	-0.558516	0.810325	0.978201
XLOC_140566	3.45806	XLOC_163570	4.11308	-0.250256	-0.232732	0.824676	0.978375
XLOC_156480	2.24019	XLOC_468985	2.77286	-0.307754	-0.29023	0.822305	0.978627
XLOC_130595-475	5.88287	XLOC_328028	5.20571	0.176425	0.193949	0.823037	0.978729
XLOC_129644	2.40869	XLOC_214722	1.95785	0.298978	0.316502	0.819173	0.978743
XLOC_189740	4.40965	XLOC_443322	5.14546	-0.222636	-0.205112	0.826318	0.978789
XLOC_217990	1.45347	XLOC_292355	1.9138	-0.396939	-0.379415	0.810201	0.978831
XLOC_073280	1.04396	XLOC_121931	0.75662	0.464426	0.48195	0.823773	0.978836
XLOC_040545	2.27348	XLOC_216229	2.81154	-0.306458	-0.288934	0.821837	0.978838
XLOC_461789	0.606641	XLOC_464228	0.90532	-0.577585	-0.560061	0.81319	0.979319
XLOC_303602	24.7176	XLOC_467030	26.6446	-0.108305	-0.0907805	0.821608	0.979336
XLOC_101443	6.57571	XLOC_281088	5.87648	0.162194	0.179718	0.826154	0.97936
XLOC_154365	7.23324	XLOC_225500	6.50925	0.152151	0.169675	0.827535	0.979465
XLOC_040535	1.05981	XLOC_216239	0.777311	0.447242	0.464766	0.828189	0.979474
XLOC_162580	8.15701	XLOC_465175	7.36059	0.148219	0.165743	0.821082	0.97948
XLOC_088650	3.30359	XLOC_139329	3.912	-0.243872	-0.226348	0.833389	0.979507
XLOC_258578	1.30346	XLOC_392089-1259	1.69515	-0.379067	-0.361543	0.828947	0.979606
XLOC_288925-988	27.2965	XLOC_421620-1357	26.0617	0.0667848	0.0843088	0.830951	0.979681
XLOC_137405	3.42725	XLOC_333158	2.87171	0.255141	0.272665	0.812875	0.979718
XLOC_201189	6.13978	XLOC_295197	5.41138	0.18219	0.199714	0.814186	0.97974
XLOC_266620-918	8.85824	XLOC_436359-1406	9.985	-0.172742	-0.155218	0.8155	0.979764
XLOC_174565	1.11325	XLOC_373838	0.811059	0.456899	0.474423	0.820679	0.979771
XLOC_044202-157	0.520778	XLOC_267342	0.766997	-0.558552	-0.541028	0.833032	0.979848
XLOC_228604	1.74584	XLOC_455310	1.36134	0.358894	0.376418	0.818807	0.979852
XLOC_111947	4.58426	XLOC_180014	3.95313	0.213693	0.231217	0.815112	0.980076
XLOC_064006	3.2686	XLOC_395422	3.86718	-0.242609	-0.225085	0.835208	0.980124
XLOC_228602	4.15358	XLOC_455311	4.90656	-0.240357	-0.222833	0.816484	0.980169
XLOC_032844	1.02185	XLOC_077309	0.720226	0.504662	0.522186	0.81261	0.980179
XLOC_262244	2.97	XLOC_397195	2.50195	0.24741	0.264934	0.830235	0.980363
XLOC_277068	1.8439	XLOC_398226	1.47542	0.321635	0.339159	0.83094	0.980432
XLOC_000455	3.13983	XLOC_122547	3.73644	-0.250978	-0.233454	0.832282	0.980488
XLOC_151137-550	1.03864	XLOC_228699	0.778036	0.416787	0.434311	0.840049	0.980489
XLOC_052408	7.84848	XLOC_137866	7.13917	0.136657	0.154181	0.836187	0.980513
XLOC_074319	7.50465	XLOC_353173	6.72376	0.158517	0.176041	0.818102	0.980558
XLOC_131455	4.13498	XLOC_296668	3.64073	0.183653	0.201177	0.845991	0.980625
XLOC_114949	0.560988	XLOC_345948	0.347519	0.690878	0.708402	0.817535	0.980653
XLOC_213528	7.21331	XLOC_465159	8.1212	-0.171031	-0.153507	0.835094	0.98075
XLOC_079300-287	1.48466	XLOC_375298	1.87523	-0.336935	-0.319411	0.839738	0.980881
XLOC_157510	0.90433	XLOC_320429	1.21437	-0.425287	-0.407763	0.837888	0.980989
XLOC_003200	5.36096	XLOC_345753-1154	4.79989	0.15949	0.177014	0.845064	0.981052
XLOC_269324	9.03306	XLOC_414363	8.295	0.122973	0.140497	0.839429	0.981277
XLOC_093618	1.05192	XLOC_284210	1.38345	-0.395246	-0.377722	0.838867	0.981377
XLOC_072656	6.58919	XLOC_447931	5.93996	0.149648	0.167172	0.837604	0.981416
XLOC_340169	0.293364	XLOC_441127	0.464755	-0.663779	-0.646255	0.847369	0.981471
XLOC_090145	11.0752	XLOC_168208	12.1582	-0.134597	-0.117073	0.845004	0.981734
XLOC_298648	3.50551	XLOC_385393	4.05677	-0.210707	-0.193183	0.854107	0.981769
XLOC_029834	9.13153	XLOC_211036	10.0602	-0.13973	-0.122206	0.852869	0.981836
XLOC_165879	5.05775	XLOC_309027	5.76848	-0.189695	-0.172171	0.844503	0.981905
XLOC_123233	3.70944	XLOC_317761	4.27919	-0.206136	-0.188612	0.853595	0.981926
XLOC_117461	0.335291	XLOC_119580-442	0.511004	-0.607921	-0.590397	0.852307	0.981936
XLOC_175989	0.409238	XLOC_326680	0.613714	-0.584626	-0.567102	0.844006	0.98208
XLOC_073882	3.61847	XLOC_444261	3.14534	0.202164	0.219688	0.843215	0.98267
XLOC_031766	0.73924	XLOC_365179	0.535375	0.465493	0.483017	0.851052	0.982731
XLOC_147284-542	0.333906	XLOC_388951-1248	0.510005	-0.611069	-0.593545	0.851752	0.982791
XLOC_228751	7.11668	XLOC_287302	6.49951	0.130873	0.148397	0.849544	0.983239
XLOC_157686	16.051	XLOC_222235	15.1901	0.0795318	0.0970558	0.850867	0.983267
XLOC_175142	9.43275	XLOC_275616	8.78944	0.101907	0.119431	0.859777	0.984552
XLOC_260040	1.90386	XLOC_457381	2.2943	-0.269127	-0.251603	0.8585	0.984578
XLOC_007443	4.60448	XLOC_203711	4.13393	0.155524	0.173048	0.859374	0.984835
XLOC_134248	2.13877	XLOC_189694	2.55362	-0.255763	-0.238239	0.85832	0.985118
XLOC_072871	32.6524	XLOC_097290	31.6483	0.045061	0.062585	0.861872	0.986206
XLOC_116418-436	1.79048	XLOC_392863-1262	1.51566	0.2404	0.257924	0.871102	0.987075
XLOC_017053	3.89026	XLOC_422882	3.6323	0.0989832	0.116507	0.911838	0.987444
XLOC_074291	4.45721	XLOC_260380	4.84877	-0.121478	-0.103954	0.912517	0.987474
XLOC_203809	0.739153	XLOC_283252	0.963406	-0.382271	-0.364747	0.869552	0.987535
XLOC_029042	3.33859	XLOC_042239	3.08914	0.112034	0.129558	0.909396	0.987623
XLOC_053692	2.25331	XLOC_180402	2.04885	0.137231	0.154755	0.911468	0.98775
XLOC_065378	6.19314	XLOC_373892	5.889	0.0726484	0.0901724	0.913504	0.987836
XLOC_079258	1.38972	XLOC_386892	1.1698	0.248532	0.266056	0.882935	0.987922
XLOC_137215	9.21616	XLOC_294593	9.98465	-0.115546	-0.0980221	0.881695	0.987995
XLOC_039555	5.52651	XLOC_161077	6.09555	-0.141388	-0.123864	0.883708	0.988057
XLOC_066515	49.3797	XLOC_162778	48.2836	0.0323848	0.0499088	0.864192	0.988114
XLOC_249737	5.11079	XLOC_311812	4.81184	0.0869576	0.104482	0.909201	0.98812
XLOC_126563-460	1.16637	XLOC_427121-1374	0.961387	0.278836	0.29636	0.881177	0.988145
XLOC_024004-77	17.5844	XLOC_135311	16.8294	0.0633124	0.0808364	0.869442	0.988151
XLOC_219491	7.97475	XLOC_428449	8.6786	-0.122023	-0.104499	0.882544	0.988214
XLOC_221571	2.31936	XLOC_404189	2.58672	-0.157397	-0.139873	0.914553	0.988265
XLOC_132379	9.69893	XLOC_339207	9.08462	0.0943994	0.111923	0.866512	0.988528
XLOC_314198	3.98544	XLOC_434909	4.23354	-0.0871255	-0.0696015	0.944875	0.988596
XLOC_107632	0.358819	XLOC_440169	0.24627	0.543015	0.560539	0.880927	0.988596
XLOC_177073	0.957749	XLOC_283956-962	1.13183	-0.240938	-0.223414	0.911034	0.988693
XLOC_156276	0.703799	XLOC_407150	0.855716	-0.281969	-0.264445	0.909093	0.988713
XLOC_175007	0.39212	XLOC_390319	0.557812	-0.508484	-0.49096	0.869286	0.988715
XLOC_051052	2.66994	XLOC_161104	2.51885	0.0840421	0.101566	0.936103	0.988979
XLOC_054754-201	0.456903	XLOC_389501	0.529396	-0.212459	-0.194935	0.946578	0.98901
XLOC_062110	5.35387	XLOC_062534	5.19252	0.0441472	0.0616712	0.944661	0.989054
XLOC_195128	5.02882	XLOC_435842	4.73019	0.0883218	0.105846	0.90878	0.989081
XLOC_096346	0.52489	XLOC_165141	0.719748	-0.455477	-0.437953	0.866355	0.989095
XLOC_073846	20.8243	XLOC_403541	20.0922	0.0516325	0.0691565	0.878129	0.989119
XLOC_290709	0.273383	XLOC_469610	0.369555	-0.434866	-0.417342	0.908188	0.989148
XLOC_288571	0.539856	XLOC_467469	0.73823	-0.451496	-0.433972	0.865794	0.989199
XLOC_131872-482	7.55613	XLOC_452618-1437	7.07212	0.0955048	0.113029	0.880924	0.989325
XLOC_155330	10.8246	XLOC_470268-1490	10.1972	0.0861406	0.103665	0.86917	0.989326
XLOC_167472	17.6884	XLOC_398224	18.3906	-0.056165	-0.038641	0.935878	0.989432
XLOC_356596	2.52399	XLOC_395711	2.9115	-0.206056	-0.188532	0.87907	0.989444
XLOC_092386	3.96311	XLOC_170921	3.58647	0.144068	0.161592	0.877774	0.989455
XLOC_031419	13.6183	XLOC_390361	13.3732	0.0262019	0.0437259	0.937236	0.989486
XLOC_110726	18.505	XLOC_458784	19.2431	-0.0564261	-0.0389021	0.933972	0.989488
XLOC_136061	5.87924	XLOC_148301	5.69304	0.0464304	0.0639544	0.939895	0.989535
XLOC_062115	2.24296	XLOC_062538	2.42149	-0.110491	-0.0929671	0.944541	0.989612
XLOC_157238	0.740264	XLOC_215642	0.657806	0.170378	0.187902	0.938676	0.989627
XLOC_210282	7.49447	XLOC_463135	7.33274	0.0314741	0.0489981	0.947861	0.989668
XLOC_104170	1.63301	XLOC_126381	1.93998	-0.248508	-0.230984	0.879941	0.989689
XLOC_140654	17.3722	XLOC_237907	18.2127	-0.0681643	-0.0506403	0.91661	0.989782
XLOC_189746	1.71472	XLOC_443318	1.52668	0.167575	0.185099	0.908126	0.989793
XLOC_179574	49.9336	XLOC_226242	49.3793	0.0161045	0.0336285	0.907478	0.989798
XLOC_077425	4.85316	XLOC_436284	4.66184	0.0580249	0.0755489	0.93563	0.98986
XLOC_067003	16.0131	XLOC_139542	17.1635	-0.100091	-0.0825671	0.869094	0.989983
XLOC_026765	4.60162	XLOC_092009	5.14129	-0.159989	-0.142465	0.877603	0.989999
XLOC_092620	4.18374	XLOC_418507	4.01727	0.0585778	0.0761018	0.939795	0.990118
XLOC_235588	9.5074	XLOC_350165	9.11713	0.0604711	0.0779951	0.907131	0.990133
XLOC_006340-28	12.3873	XLOC_371617-1205	13.142	-0.0853231	-0.0677991	0.905498	0.990134
XLOC_006340-29	12.3873	XLOC_371617-1206	13.142	-0.0853231	-0.0677991	0.905498	0.990134
XLOC_033423	3.06758	XLOC_363594	3.31574	-0.11223	-0.0947059	0.933931	0.990137
XLOC_368768-1200	2.33804	XLOC_381467	2.6889	-0.201716	-0.184192	0.886324	0.990251
XLOC_166291	8.57571	XLOC_299011	8.17401	0.0692121	0.0867361	0.902089	0.990337
XLOC_057357	1.08977	XLOC_163433	0.98241	0.149627	0.167151	0.933584	0.990462
XLOC_394723	2.34175	XLOC_424513	2.63861	-0.172191	-0.154667	0.90486	0.990508
XLOC_054754-200	8.50215	XLOC_389502	8.94551	-0.073336	-0.055812	0.935607	0.990527
XLOC_060825	1.43612	XLOC_465602	1.62622	-0.179346	-0.161822	0.921892	0.990543
XLOC_236832	26.9642	XLOC_260888	28.5292	-0.0813941	-0.0638701	0.869004	0.990625
XLOC_057635	7.87798	XLOC_139959	7.49681	0.0715489	0.0890729	0.90366	0.990626
XLOC_298661	0.501589	XLOC_385385	0.615232	-0.294625	-0.277101	0.919369	0.990643
XLOC_092616	3.52389	XLOC_418502	3.89604	-0.14484	-0.127316	0.904385	0.990704
XLOC_284207-965	0.401028	XLOC_468830-1484	0.278487	0.526093	0.543617	0.877586	0.990718
XLOC_295394	5.75869	XLOC_358687	6.1515	-0.0951976	-0.0776736	0.925995	0.990736
XLOC_416723	0.366824	XLOC_459848	0.258913	0.502621	0.520145	0.887453	0.990782
XLOC_221235	7.49996	XLOC_250648	7.315	0.036025	0.053549	0.94305	0.990791
XLOC_064010	3.40662	XLOC_395419	3.26059	0.063208	0.080732	0.94241	0.990806
XLOC_078674	0.527501	XLOC_443231	0.450691	0.227035	0.244559	0.933295	0.990849
XLOC_231062	0.291996	XLOC_265973	0.224457	0.37951	0.397034	0.921565	0.990895
XLOC_006814	3.37853	XLOC_077510	3.67809	-0.122561	-0.105037	0.922993	0.991024
XLOC_159676	1.95252	XLOC_179823	2.29833	-0.235249	-0.217725	0.876567	0.991044
XLOC_157047	0.354057	XLOC_251350-870	0.261427	0.437573	0.455097	0.90208	0.991045
XLOC_062962	1.16391	XLOC_227398	1.33965	-0.202877	-0.185353	0.919138	0.991099
XLOC_099904	5.75465	XLOC_289031	6.07648	-0.0785077	-0.0609836	0.942052	0.991118
XLOC_074305	2.75636	XLOC_260366	3.1679	-0.200762	-0.183238	0.877301	0.991134
XLOC_407751	9.08815	XLOC_433809	8.54056	0.089656	0.10718	0.876078	0.99123
XLOC_110725	1.80233	XLOC_458782-1454	1.53633	0.230375	0.247899	0.87545	0.991261
XLOC_096512	6.06373	XLOC_336182-1120	6.47226	-0.094064	-0.07654	0.925185	0.99127
XLOC_249738	2.80881	XLOC_311813	2.56091	0.133302	0.150826	0.903636	0.991317
XLOC_053735	2.83758	XLOC_208110	2.66061	0.092904	0.110428	0.928509	0.991326
XLOC_228063-790	1.98129	XLOC_265042	2.20182	-0.152256	-0.134732	0.923965	0.991365
XLOC_096295	8.94511	XLOC_162471	9.41605	-0.0740228	-0.0564988	0.933135	0.991374
XLOC_132840	2.07148	XLOC_144951	1.97537	0.068539	0.086063	0.952159	0.991423
XLOC_290450-992	2.23286	XLOC_464145-1467	2.05476	0.119923	0.137447	0.921458	0.991483
XLOC_445116	4.01427	XLOC_457859	3.7773	0.0877823	0.105306	0.918871	0.991517
XLOC_299491	6.22235	XLOC_436410	5.98197	0.0568389	0.0743629	0.928261	0.991759
XLOC_182740	9.5005	XLOC_271356	9.24953	0.0386234	0.0561474	0.932843	0.99176
XLOC_114938	1.14412	XLOC_345958	1.35358	-0.242542	-0.225018	0.90208	0.991764
XLOC_086468	1.6337	XLOC_123858	1.82345	-0.158528	-0.141004	0.927654	0.991811
XLOC_072061	5.31766	XLOC_398563	5.84873	-0.137332	-0.119808	0.8897	0.991829
XLOC_181742	1.12169	XLOC_361301	1.01062	0.150433	0.167957	0.932306	0.991884
XLOC_202532	3.19541	XLOC_248773	3.47857	-0.122493	-0.104969	0.925152	0.991936
XLOC_171984	14.7011	XLOC_223310	14.128	0.0573669	0.0748909	0.889155	0.991951
XLOC_161652	2.49212	XLOC_410189	2.72504	-0.128904	-0.11138	0.929774	0.991977
XLOC_032842	2.47165	XLOC_077312	2.79667	-0.178236	-0.160712	0.898365	0.991999
XLOC_062392	0.804154	XLOC_235479	0.928393	-0.207264	-0.18974	0.931112	0.992007
XLOC_124871-457	1.5536	XLOC_435208-1401	1.46747	0.0822841	0.0998081	0.952066	0.992008
XLOC_002194	4.99865	XLOC_018626	4.74986	0.0736535	0.0911775	0.921413	0.99214
XLOC_118968	11.6532	XLOC_197450-701	12.0974	-0.0539708	-0.0364468	0.95091	0.992169
XLOC_219621	5.81661	XLOC_327824	6.32885	-0.121765	-0.104241	0.899844	0.992186
XLOC_180620	9.75333	XLOC_212126	9.32714	0.0644601	0.0819841	0.901225	0.992264
XLOC_191873	8.16561	XLOC_236779	8.62368	-0.078743	-0.061219	0.930728	0.992296
XLOC_090781	10.0547	XLOC_372604	10.7698	-0.0991214	-0.0815974	0.897334	0.992307
XLOC_429479	7.592	XLOC_443820	7.20788	0.074905	0.092429	0.901928	0.992317
XLOC_078657	1.85319	XLOC_202294	1.77561	0.0616961	0.0792201	0.958292	0.992353
XLOC_054152	37.8962	XLOC_288862	39.4772	-0.0589665	-0.0414425	0.899424	0.992445
XLOC_188533	739.803	XLOC_390379	751.072	-0.0218101	-0.00428606	0.953824	0.992475
XLOC_186588	6.15153	XLOC_242386	6.41851	-0.0612931	-0.0437691	0.95711	0.992486
XLOC_165332	1.45127	XLOC_248871	1.69727	-0.2259	-0.208376	0.898187	0.992526
XLOC_003469	26.2167	XLOC_205859	26.9243	-0.0384227	-0.0208987	0.957879	0.992604
XLOC_154398	0.666979	XLOC_315768	0.747019	-0.163504	-0.14598	0.952065	0.99269
XLOC_144086	5.08119	XLOC_157495	5.29531	-0.0595487	-0.0420247	0.962581	0.992723
XLOC_052541	2.42263	XLOC_186113	2.3296	0.0564918	0.0740158	0.955408	0.992759
XLOC_166791	9.7106	XLOC_379777	10.4166	-0.101252	-0.0837281	0.896438	0.992766
XLOC_036584	1.19782	XLOC_441623	1.13674	0.0755088	0.0930328	0.960714	0.992825
XLOC_083578	22.8631	XLOC_365636	22.7695	0.00591842	0.0234424	0.956219	0.992921
XLOC_173700	1.09441	XLOC_217630	1.02865	0.0894011	0.106925	0.956948	0.992998
XLOC_099573	0.251822	XLOC_314702	0.296632	-0.23627	-0.218746	0.955301	0.99333
XLOC_086418	19.8208	XLOC_258329	20.3624	-0.0388924	-0.0213684	0.962549	0.993366
XLOC_093620	5.36969	XLOC_284197	5.57507	-0.0541511	-0.0366271	0.966503	0.993386
XLOC_082370	3.09626	XLOC_301251	3.46977	-0.164313	-0.146789	0.896361	0.993406
XLOC_127012	22.2955	XLOC_270881	23.4882	-0.0751836	-0.0576596	0.892429	0.993409
XLOC_057591	8.1854	XLOC_390821	8.10186	0.0147998	0.0323238	0.963936	0.993444
XLOC_158336	6.26876	XLOC_178967	6.52274	-0.057298	-0.039774	0.96068	0.993467
XLOC_290707	7.09054	XLOC_469601	7.70283	-0.119493	-0.101969	0.891916	0.993568
XLOC_071447-265	0.580767	XLOC_078455	0.635994	-0.131054	-0.11353	0.965399	0.9936
XLOC_317783	4.4873	XLOC_395549	4.41941	0.0219939	0.0395179	0.967395	0.993629
XLOC_243585-830	12.2394	XLOC_261995-904	12.1532	0.0101966	0.0277206	0.962149	0.993631
XLOC_173822-637	8.7569	XLOC_269780-928	9.42481	-0.106043	-0.0885193	0.895945	0.993673
XLOC_031765	7.17363	XLOC_365180	7.77178	-0.115542	-0.0980177	0.895547	0.994688
XLOC_154401-562	6.95853	XLOC_315766-1063	6.90119	0.0119374	0.0294614	0.969675	0.995296
XLOC_039209	0.437227	XLOC_147966	0.416538	0.0699344	0.0874584	0.97766	0.996069
XLOC_073596	10.8194	XLOC_342688	11.0753	-0.0337253	-0.0162013	0.979037	0.996132
XLOC_382846	2.34626	XLOC_455812	2.43711	-0.0548085	-0.0372845	0.977455	0.99653
XLOC_093128	1.67758	XLOC_282161	1.7427	-0.0549427	-0.0374187	0.980867	0.996655
XLOC_092864	4.2321	XLOC_190002	4.20682	0.00864363	0.0261676	0.978981	0.996744
XLOC_010345	1.6063	XLOC_433098	1.6708	-0.0567977	-0.0392737	0.980343	0.996792
XLOC_061637	3.16726	XLOC_353544	3.13453	0.0149862	0.0325102	0.977434	0.997181
XLOC_017451	2.44474	XLOC_408588	2.54305	-0.0568788	-0.0393548	0.975701	0.997427
XLOC_026197	7.33125	XLOC_461600	7.31044	0.00410096	0.021625	0.977119	0.997531
XLOC_266597	6.47982	XLOC_389388	6.52703	-0.0104729	0.00705107	0.992968	0.997577
XLOC_252149	5.33965	XLOC_284744	5.37338	-0.00908469	0.00843931	0.992361	0.997629
XLOC_098745	1.47163	XLOC_465560	1.4326	0.0387791	0.0563031	0.973473	0.997842
XLOC_042718	0.847171	XLOC_471383	0.816543	0.0531243	0.0706483	0.974807	0.99786
XLOC_295374	3.59136	XLOC_358663	3.66417	-0.0289562	-0.0114322	0.991485	0.998073
XLOC_172742	0.699634	XLOC_306628	0.724523	-0.0504311	-0.0329071	0.989142	0.998367
XLOC_170199	2.2316	XLOC_307748-1041	2.33067	-0.0626663	-0.0451423	0.973344	0.998386
XLOC_066520	2.59989	XLOC_162779-588	2.70486	-0.0571033	-0.0395793	0.974798	0.998525
XLOC_184587	6.96341	XLOC_431363	7.00816	-0.00924174	0.00828226	0.991439	0.99869
XLOC_280299	6.89101	XLOC_455624	7.02774	-0.0283454	-0.0108214	0.988836	0.998724
XLOC_336839	1.97812	XLOC_395519	1.99631	-0.0132058	0.00431818	0.997619	0.998938
XLOC_225202	0.782984	XLOC_302283	0.772524	0.0194031	0.0369271	0.987265	0.999136
XLOC_054163	0.925696	XLOC_288874	0.956721	-0.0475598	-0.0300358	0.988605	0.999158
XLOC_235026	2.72005	XLOC_368750	2.71425	0.00307956	0.0206036	0.986718	0.99925
XLOC_225039	7.62199	XLOC_249396	7.77392	-0.0284745	-0.0109505	0.988118	0.999332
XLOC_022478	0.501592	XLOC_227401	0.518644	-0.0482303	-0.0307063	0.991424	0.99934
XLOC_067943	2.23366	XLOC_284857	2.26422	-0.0196045	-0.00208054	0.99878	0.99944
XLOC_078542	2.64708	XLOC_359314	2.63828	0.00480411	0.0223281	0.985805	0.999662
XLOC_099861	1.81082	XLOC_203725	1.86548	-0.0429037	-0.0253797	0.986545	0.999742
XLOC_099932	1.65286	XLOC_339211-1124	1.63806	0.0129763	0.0305003	0.9847	0.99988
XLOC_125063	4.96071	XLOC_450853	5.01073	-0.0144742	0.00304982	0.997337	1

## Sheet: gill
First copy	FPKM value	Second_copy	FPKM value	log2(Fold_change)	log2(Fold_change) normalized	p-value	corrected p-value (Benjamini et al. 1995)
XLOC_037689	94.0242	XLOC_081294	935.709	-3.31496	-3.28029	1.7379e-170	2.6276e-167
XLOC_142742	853.584	XLOC_317814	94.672	3.17252	3.20719	2.6846e-156	2.0295e-153
XLOC_162339	633.532	XLOC_248074	76.181	3.05591	3.09058	1.7603e-112	8.8718e-110
XLOC_274599	602.282	XLOC_320127	98.7749	2.60822	2.64289	9.22794e-92	3.48816e-89
XLOC_107075	386.804	XLOC_176154	27.7372	3.80171	3.83638	6.3821e-82	1.92995e-79
XLOC_287230	32.9369	XLOC_425138	316.989	-3.26666	-3.23199	6.56975e-58	1.65558e-55
XLOC_229863	283.407	XLOC_374086	786.662	-1.47287	-1.4382	8.33942e-54	1.80132e-51
XLOC_307799	2.75145	XLOC_347453	209.069	-6.24764	-6.21297	2.44433e-50	4.61979e-48
XLOC_104273	170.828	XLOC_120260	1.44993	6.88042	6.91509	3.08463e-41	5.18218e-39
XLOC_201188	348.206	XLOC_295198	98.0128	1.8289	1.86357	1.3182e-35	1.99312e-33
XLOC_023323	166.365	XLOC_363901	13.673	3.60495	3.63962	6.23026e-35	8.56378e-33
XLOC_125473	167.812	XLOC_133797-490	22.5323	2.89678	2.93145	1.66425e-29	2.09695e-27
XLOC_024047	454.863	XLOC_144236	861.567	-0.921531	-0.886862	4.03776e-28	4.69622e-26
XLOC_277180	15.2391	XLOC_342952	143.31	-3.23329	-3.19862	7.66659e-27	8.27992e-25
XLOC_029837	109.741	XLOC_410436	326.117	-1.57129	-1.53662	2.66632e-25	2.68765e-23
XLOC_118230	537.571	XLOC_238370	887.774	-0.723737	-0.689068	2.60126e-19	2.45819e-17
XLOC_284205	387.853	XLOC_468829-1482	687.154	-0.825124	-0.790455	6.55589e-19	5.83089e-17
XLOC_195943	70.0682	XLOC_374988	0.972734	6.17057	6.20524	2.32546e-18	1.95338e-16
XLOC_195421	33.5636	XLOC_360620	147.455	-2.13531	-2.10064	5.31561e-18	4.23011e-16
XLOC_343238	606.585	XLOC_446169	356.345	0.767435	0.802104	1.27836e-17	9.66437e-16
XLOC_250341	313.705	XLOC_351071	574.536	-0.872989	-0.83832	1.47908e-17	1.06494e-15
XLOC_080104	74.1621	XLOC_389099-1252	0.280797	8.04501	8.07968	2.66149e-17	1.82917e-15
XLOC_270749	179.074	XLOC_412080	55.9181	1.67917	1.71384	3.84175e-17	2.52553e-15
XLOC_095890	245.591	XLOC_398989	471.554	-0.941165	-0.906497	1.65379e-16	1.04189e-14
XLOC_325428-1097	60.4658	XLOC_331786-1116	0.966709	5.96689	6.00156	4.12489e-16	2.49473e-14
XLOC_325428-1096	60.4658	XLOC_331786-1117	2.24799	4.74941	4.78408	1.16351e-15	6.76628e-14
XLOC_091892	64.1243	XLOC_433321	3.93397	4.02681	4.06148	2.09084e-15	1.17087e-13
XLOC_027425-93	128.647	XLOC_096726	290.036	-1.17281	-1.13815	7.30063e-15	3.8064e-13
XLOC_205789	195.754	XLOC_273682	73.5812	1.41163	1.4463	7.12819e-15	3.84922e-13
XLOC_118853	54.5899	XLOC_299172	0.950919	5.84317	5.87784	1.04114e-14	5.24736e-13
XLOC_107067	6.96232	XLOC_176144	67.7072	-3.28167	-3.247	1.18429e-13	5.77627e-12
XLOC_260068-898	57.41	XLOC_461385-1461	167.168	-1.54192	-1.50726	2.39715e-13	1.13265e-11
XLOC_218215	63.97	XLOC_455534	9.11044	2.8118	2.84647	6.98728e-12	3.10728e-10
XLOC_174564	22.6701	XLOC_373840	95.8873	-2.08055	-2.04588	7.24976e-12	3.1319e-10
XLOC_142219	118.682	XLOC_148792	38.1906	1.63581	1.67048	1.74412e-11	7.32529e-10
XLOC_243585-831	1.18761	XLOC_261995-905	42.6594	-5.16673	-5.13206	1.92151e-11	7.85222e-10
XLOC_027425-95	12.8836	XLOC_096728	69.5066	-2.43161	-2.39695	1.27448e-10	5.0711e-09
XLOC_137223	85.4625	XLOC_294578	22.5346	1.92315	1.95782	1.99354e-10	7.72881e-09
XLOC_001049	109.167	XLOC_441241	36.2368	1.59101	1.62568	2.51323e-10	9.50003e-09
XLOC_033432	82.6806	XLOC_363587	21.4893	1.94393	1.9786	2.95852e-10	1.09104e-08
XLOC_042851	63.0418	XLOC_283843	12.3362	2.35341	2.38808	6.24067e-10	2.24664e-08
XLOC_196613	18.8668	XLOC_324998	78.72	-2.06088	-2.02621	6.85397e-10	2.41005e-08
XLOC_150275-546	117.255	XLOC_264111	44.8466	1.38658	1.42125	2.85823e-09	9.60364e-08
XLOC_039051	15.3443	XLOC_232087	68.6485	-2.16153	-2.12686	2.8113e-09	9.66065e-08
XLOC_126347	125.864	XLOC_385033	242.333	-0.945125	-0.910457	3.31434e-09	1.08941e-07
XLOC_287231	36.0231	XLOC_425141	2.4526	3.87654	3.91121	4.14254e-09	1.33266e-07
XLOC_174561	17.6542	XLOC_373843	71.0707	-2.00924	-1.97457	8.23061e-09	2.59264e-07
XLOC_236839	0.543169	XLOC_260895	29.9108	-5.78312	-5.74845	1.53904e-08	4.74905e-07
XLOC_027629	2.24741	XLOC_463832	33.7784	-3.90977	-3.8751	2.05503e-08	6.2144e-07
XLOC_122344	31.1252	XLOC_148383	93.5023	-1.58692	-1.55225	2.22691e-08	6.60214e-07
XLOC_065201	2.92363	XLOC_140251	35.1828	-3.58904	-3.55437	2.87039e-08	8.34622e-07
XLOC_262247	405.87	XLOC_397192	588.659	-0.536414	-0.501746	4.17212e-08	1.19024e-06
XLOC_134862	48.1665	XLOC_455384	9.42047	2.35416	2.38883	6.44552e-08	1.80475e-06
XLOC_189744	55.5281	XLOC_443320	13.2537	2.06682	2.10149	7.98535e-08	2.15604e-06
XLOC_277198	124.877	XLOC_342964	55.7849	1.16256	1.19723	7.9263e-08	2.17901e-06
XLOC_130780	1010.01	XLOC_422565-1359	807.59	0.322675	0.357343	8.92661e-08	2.3679e-06
XLOC_248850	11.5374	XLOC_426688	53.7126	-2.21894	-2.18427	9.09262e-08	2.37035e-06
XLOC_025408	32.2769	XLOC_195689	3.03972	3.40849	3.44316	1.08206e-07	2.77301e-06
XLOC_173183	0.700155	XLOC_259398	25.9601	-5.21248	-5.17781	1.60075e-07	4.03389e-06
XLOC_013503	459.316	XLOC_215727	643.065	-0.485478	-0.450809	1.99287e-07	4.9397e-06
XLOC_034551	641.365	XLOC_190470	482.757	0.409848	0.444517	2.11003e-07	5.14574e-06
XLOC_289908-990	1.94567	XLOC_407217	27.9887	-3.84651	-3.81184	3.853e-07	9.24721e-06
XLOC_183012	2.69566	XLOC_372417	29.8953	-3.47121	-3.43654	4.47488e-07	1.05719e-05
XLOC_173182	1.02307	XLOC_259399	23.8708	-4.54427	-4.5096	8.91898e-07	2.07469e-05
XLOC_149465	33.9572	XLOC_399426	5.27425	2.68668	2.72135	1.05703e-06	2.42156e-05
XLOC_332002	70.8984	XLOC_392035	25.2041	1.49209	1.52676	1.12161e-06	2.49392e-05
XLOC_309283	1.2393	XLOC_445954	24.1235	-4.28284	-4.24817	1.11951e-06	2.52642e-05
XLOC_111702	54.4766	XLOC_143372	15.8884	1.77766	1.81233	1.43089e-06	3.13551e-05
XLOC_135081	51.0164	XLOC_165002	14.003	1.86523	1.89989	1.46048e-06	3.15464e-05
XLOC_175922	60.3045	XLOC_403576	19.6433	1.61823	1.6529	1.97701e-06	4.2102e-05
XLOC_121663	201.375	XLOC_387599	120.814	0.737097	0.771766	2.16838e-06	4.55359e-05
XLOC_184655	105.882	XLOC_393490	50.6807	1.06295	1.09762	4.01853e-06	8.32331e-05
XLOC_064369	1.03586	XLOC_121465	21.2088	-4.35576	-4.32109	4.5239e-06	9.12018e-05
XLOC_280291	33.8262	XLOC_455630	6.38589	2.40518	2.43985	4.52193e-06	9.23941e-05
XLOC_160333	0.277874	XLOC_432617	19.6557	-6.14437	-6.1097	4.6892e-06	9.32905e-05
XLOC_178849	6.96402	XLOC_303841	35.9609	-2.36844	-2.33377	5.32116e-06	0.000103149
XLOC_029800	4.04003	XLOC_211045	29.1884	-2.85296	-2.81829	5.29029e-06	0.000103882
XLOC_135248	4.93184	XLOC_242587	29.8683	-2.59842	-2.56375	1.19379e-05	0.000225627
XLOC_146167-536	4.78282	XLOC_193421	29.3049	-2.61521	-2.58054	1.34333e-05	0.000250756
XLOC_186150	6.33512	XLOC_351268	32.1867	-2.34502	-2.31035	1.86687e-05	0.000340085
XLOC_093329	27.2805	XLOC_242914	4.56098	2.58045	2.61512	1.85365e-05	0.000341795
XLOC_127688	16.8848	XLOC_240468-825	52.1305	-1.6264	-1.59173	2.12131e-05	0.000381837
XLOC_201189	62.6352	XLOC_295197	24.8342	1.33465	1.36931	2.46646e-05	0.00043874
XLOC_091849	0.900354	XLOC_433327	17.8938	-4.31282	-4.27815	2.65297e-05	0.00046643
XLOC_083785	9.7291	XLOC_270460-933	37.8194	-1.95875	-1.92408	3.59936e-05	0.000625543
XLOC_382846	21.328	XLOC_455812	2.77403	2.94269	2.97736	5.16777e-05	0.000887917
XLOC_097307	0.965703	XLOC_144414	16.9651	-4.13485	-4.10018	5.26558e-05	0.000894557
XLOC_013500	3.04734	XLOC_215729	22.6321	-2.89275	-2.85808	5.39997e-05	0.000907194
XLOC_256456	68.5594	XLOC_261904	126.399	-0.882559	-0.84789	5.91472e-05	0.000982754
XLOC_401818	37.8211	XLOC_445372	11.2671	1.74708	1.78174	7.20893e-05	0.00117203
XLOC_394734	4.52431	XLOC_424498	25.6339	-2.50228	-2.46761	7.19138e-05	0.00118189
XLOC_143207	8.89347	XLOC_168153	34.6717	-1.96294	-1.92827	7.44027e-05	0.00119677
XLOC_083674-305	117.397	XLOC_362525	189.193	-0.688463	-0.653794	8.77672e-05	0.00139688
XLOC_350502	14.4822	XLOC_449620	0.54402	4.73448	4.76915	8.98374e-05	0.00140035
XLOC_212935	16.6115	XLOC_322992	47.8171	-1.52534	-1.49068	0.000104127	0.00160653
XLOC_063739	109.848	XLOC_364337	61.8047	0.82972	0.864389	0.000117505	0.00179463
XLOC_021761	22.2713	XLOC_343497	3.85025	2.53216	2.56683	0.000128593	0.00192507
XLOC_250806	16.2652	XLOC_333730	1.41888	3.51896	3.55363	0.000134539	0.00199434
XLOC_118228	19.8985	XLOC_238375	2.93722	2.76014	2.79481	0.000151791	0.0022068
XLOC_142739	33.8502	XLOC_317828	9.9795	1.76212	1.79679	0.000158828	0.00228713
XLOC_369871	21.7515	XLOC_443931	3.81197	2.51251	2.54717	0.000164551	0.00232525
XLOC_143206	30.304	XLOC_168152	8.08714	1.90581	1.94048	0.000167071	0.00233899
XLOC_283764	41.384	XLOC_441521	14.4281	1.52019	1.55486	0.000163993	0.00233922
XLOC_124003	6.3586	XLOC_192931	27.8553	-2.13117	-2.0965	0.000177098	0.00245662
XLOC_305613	19.4441	XLOC_320129	50.8643	-1.38732	-1.35265	0.000199193	0.002738
XLOC_074273	23.1568	XLOC_343763	4.72968	2.29162	2.32629	0.000224859	0.00306295
XLOC_079913-291	29.4148	XLOC_095691-352	7.97272	1.8834	1.91807	0.000233238	0.00314871
XLOC_001048	9.05279	XLOC_441240	32.2372	-1.83229	-1.79762	0.000269671	0.00360834
XLOC_170623	7.69197	XLOC_362153	29.3004	-1.9295	-1.89483	0.000318898	0.0042296
XLOC_146167-537	18.3252	XLOC_193420	2.89082	2.66428	2.69895	0.000357833	0.00470473
XLOC_399999	31.4847	XLOC_430160	9.66876	1.70325	1.73792	0.00037198	0.00484857
XLOC_141948-521	1.04692	XLOC_309678	13.7384	-3.71399	-3.67932	0.00044434	0.00569358
XLOC_191277-686	27.9184	XLOC_330230-1107	8.02797	1.79811	1.83278	0.000507557	0.00644896
XLOC_254988	575.375	XLOC_366878	476.591	0.271751	0.30642	0.000523875	0.00654628
XLOC_025013-83	2.5585	XLOC_163155-590	17.4718	-2.77166	-2.73699	0.000522002	0.00657722
XLOC_052407	11.9952	XLOC_137865	0.689343	4.12109	4.15576	0.000551744	0.00683801
XLOC_356609	24.3789	XLOC_395703	6.26401	1.96047	1.99514	0.000585117	0.00719265
XLOC_270755	4.77168	XLOC_412084	22.199	-2.21793	-2.18326	0.000595462	0.00726079
XLOC_192013	148.177	XLOC_334462	217.716	-0.555126	-0.520457	0.000604828	0.007316
XLOC_232313	7.67431	XLOC_366150	27.8971	-1.86201	-1.82734	0.000610473	0.00732568
XLOC_266107	14.9057	XLOC_297002	40.459	-1.4406	-1.40593	0.000634629	0.00755559
XLOC_134806	10.1406	XLOC_463555	32.2753	-1.67029	-1.63562	0.000647344	0.00764675
XLOC_186397-673	13.704	XLOC_258648	38.2743	-1.48178	-1.44711	0.000684376	0.00802153
XLOC_315383	22.7046	XLOC_432769	5.57573	2.02575	2.06042	0.000703512	0.00818239
XLOC_000410	0.347161	XLOC_321775	10.9294	-4.97647	-4.9418	0.000722999	0.00834485
XLOC_100983	183.006	XLOC_157855	258.81	-0.500002	-0.465334	0.000731753	0.00838189
XLOC_135299-496	162.109	XLOC_347253-1159	110.068	0.558569	0.593238	0.000756117	0.00859585
XLOC_098669	3.58776	XLOC_249567	19.1809	-2.41852	-2.38385	0.000763197	0.00861159
XLOC_047629	211.348	XLOC_186701	291.733	-0.465028	-0.430359	0.000843191	0.0093743
XLOC_183233	24.3089	XLOC_339647	6.62443	1.87562	1.91029	0.000849429	0.00937472
XLOC_199936	55.7605	XLOC_309615	26.7214	1.06125	1.09592	0.000839134	0.00939831
XLOC_162581	4.64332	XLOC_465168	21.1604	-2.18814	-2.15347	0.000888191	0.00959246
XLOC_111058	41.3405	XLOC_437318	16.9997	1.28205	1.31672	0.000885923	0.00963681
XLOC_191477	52.6406	XLOC_311436	24.806	1.08549	1.12016	0.00095825	0.0102757
XLOC_295585	26.5229	XLOC_407131-1308	8.09217	1.71264	1.74731	0.00104217	0.0109428
XLOC_075762	10.0468	XLOC_103507-378	0.331233	4.92275	4.95741	0.00103083	0.0109761
XLOC_207594	27.8501	XLOC_371051	8.85361	1.65334	1.68801	0.00103996	0.0109959
XLOC_044202-158	31.3493	XLOC_267343	10.9966	1.51138	1.54604	0.00108957	0.0112837
XLOC_133612	126.511	XLOC_296259	187.841	-0.570249	-0.53558	0.00108305	0.0112936
XLOC_217317	15.7681	XLOC_377585	2.61519	2.59202	2.62669	0.00110279	0.011343
XLOC_113961	26.6547	XLOC_145443	57.0066	-1.09674	-1.06207	0.00114461	0.0116151
XLOC_185527	28.1455	XLOC_223736	9.25814	1.60411	1.63878	0.00124605	0.0125602
XLOC_033995	5.00736	XLOC_451752	21.1663	-2.07965	-2.04498	0.00129692	0.0129864
XLOC_349258	26.2731	XLOC_356031	8.35021	1.6537	1.68837	0.00144398	0.0143638
XLOC_383015	16.8793	XLOC_385150	3.39591	2.31338	2.34805	0.00153942	0.0150168
XLOC_131872-483	10.0219	XLOC_452618-1438	0.556819	4.1698	4.20447	0.00153738	0.0150942
XLOC_374797	0.93016	XLOC_411452	11.4061	-3.61618	-3.58151	0.00153277	0.0151474
XLOC_050422	90.4812	XLOC_090169	54.4682	0.732204	0.766873	0.00161501	0.0156532
XLOC_196608	10.8685	XLOC_324994-1095	0.911867	3.57519	3.60985	0.00169219	0.0161936
XLOC_099860	51.3178	XLOC_203724	25.0433	1.03503	1.0697	0.00168251	0.0162036
XLOC_445113	9.02451	XLOC_457856	27.921	-1.62943	-1.59476	0.00183851	0.0174832
XLOC_025909	618.714	XLOC_237101	747.877	-0.273528	-0.23886	0.00200271	0.0189256
XLOC_206960	10.5956	XLOC_248433	0.938785	3.49653	3.5312	0.00211257	0.0198398
XLOC_219475	9.62075	XLOC_428443	0.596358	4.0119	4.04657	0.00214204	0.0199923
XLOC_181535	16.0784	XLOC_195610	39.1446	-1.28369	-1.24902	0.00215719	0.0200102
XLOC_195944	6.11645	XLOC_374989	22.2334	-1.86196	-1.82729	0.00221982	0.0204656
XLOC_086475	94.9049	XLOC_123864	59.039	0.684814	0.719483	0.00225052	0.020623
XLOC_132375	0.502283	XLOC_339199	9.50931	-4.24277	-4.2081	0.00229361	0.0208912
XLOC_026772	2.35712	XLOC_092006	14.3579	-2.60675	-2.57208	0.00235763	0.0213457
XLOC_022834	17.0474	XLOC_446293	3.97077	2.10206	2.13673	0.00266029	0.0239426
XLOC_113313	4.07094	XLOC_410815	17.8439	-2.132	-2.09733	0.00268568	0.0240281
XLOC_143205	7.21507	XLOC_168150	23.7581	-1.71933	-1.68467	0.00280367	0.0249362
XLOC_256447	10.783	XLOC_261907	29.8712	-1.47	-1.43533	0.00287004	0.0253772
XLOC_096348	25.1179	XLOC_165138	51.742	-1.04262	-1.00795	0.00299561	0.0263335
XLOC_337287	7.31088	XLOC_409029	23.751	-1.69987	-1.6652	0.00304165	0.0264309
XLOC_149861	17.9053	XLOC_331402	4.55975	1.97336	2.00803	0.00308645	0.0266669
XLOC_221574	13.4563	XLOC_404183	2.38694	2.49505	2.52972	0.00315614	0.0271141
XLOC_175628	17.7045	XLOC_291453	4.51848	1.97021	2.00488	0.00328916	0.0280972
XLOC_083578	30.196	XLOC_365636	58.4248	-0.952223	-0.917555	0.00353629	0.0298708
XLOC_191277-685	27.9184	XLOC_330230-1108	10.6104	1.39574	1.43041	0.00361999	0.0304079
XLOC_036574	1.00048	XLOC_441616	10.2001	-3.34982	-3.31515	0.00367958	0.0307377
XLOC_249943	28.8326	XLOC_372933	11.271	1.35509	1.38975	0.00381486	0.0316927
XLOC_122333	0.80643	XLOC_148376	9.5724	-3.56926	-3.53459	0.00387817	0.0320426
XLOC_181542	13.572	XLOC_195616	2.62206	2.37186	2.40653	0.00396081	0.0325475
XLOC_073864	43.0068	XLOC_403534	75.4104	-0.810199	-0.77553	0.00408671	0.0334006
XLOC_244356	8.25995	XLOC_433860	24.6405	-1.57683	-1.54216	0.00429371	0.0349037
XLOC_059238	16.7385	XLOC_410608	4.43399	1.91649	1.95116	0.0049936	0.0401613
XLOC_140654	13.1814	XLOC_237907	32.297	-1.2929	-1.25823	0.00507338	0.0405871
XLOC_019001	0.347744	XLOC_372117	7.76434	-4.48077	-4.4461	0.0052131	0.0414853
XLOC_013437	7.59299	XLOC_141959	22.7578	-1.58362	-1.54895	0.0059004	0.0464657
XLOC_027716	27.9898	XLOC_427216	11.5734	1.27409	1.30876	0.00648308	0.0502688
XLOC_157505	12.6889	XLOC_320436	30.7719	-1.27805	-1.24338	0.00672806	0.0516387
XLOC_096596	22.1837	XLOC_378010	7.93151	1.48383	1.5185	0.00670071	0.0516912
XLOC_099858	7.21561	XLOC_203721	0.39496	4.19134	4.22601	0.00711558	0.0543372
XLOC_165116-597	23.5495	XLOC_254526	8.88604	1.40608	1.44075	0.00721927	0.054852
XLOC_177074	20.2348	XLOC_283956-963	6.89816	1.55256	1.58722	0.00748162	0.056561
XLOC_031950	2.95953	XLOC_231725	13.5853	-2.19861	-2.16394	0.00756016	0.0568705
XLOC_127674-462	2.42532	XLOC_234401-797	12.415	-2.35584	-2.32117	0.00769104	0.0575686
XLOC_088651	0.71755	XLOC_139328	8.22055	-3.51808	-3.48341	0.00779191	0.0577518
XLOC_215570	15.9854	XLOC_348177	4.49707	1.8297	1.86437	0.00778536	0.0579875
XLOC_350501	11.738	XLOC_449619	2.37213	2.30693	2.3416	0.00837158	0.0608549
XLOC_235022	24.5991	XLOC_368748	47.6474	-0.953792	-0.919123	0.00835157	0.0610028
XLOC_053136	83.9876	XLOC_149054	124.35	-0.566158	-0.53149	0.0083359	0.0611839
XLOC_102711	17.6396	XLOC_120417	5.50473	1.68007	1.71474	0.00832025	0.0613669
XLOC_207582	29.759	XLOC_371059	54.7314	-0.879043	-0.844374	0.00851261	0.0615841
XLOC_099198	0.950139	XLOC_103069	8.64875	-3.18628	-3.15161	0.00890801	0.0632343
XLOC_179568	1.04204	XLOC_226246	8.8969	-3.09389	-3.05922	0.00888049	0.0633363
XLOC_206966	1.86694	XLOC_248438	10.9177	-2.54792	-2.51325	0.00885379	0.0637473
XLOC_010344	3.52272	XLOC_433096	14.381	-2.0294	-1.99473	0.0090876	0.0642077
XLOC_088458	12.6387	XLOC_359043	2.95138	2.09839	2.13306	0.00976396	0.0686656
XLOC_162455	18.7967	XLOC_244317	6.39554	1.55534	1.59001	0.00984984	0.0689489
XLOC_336243	0.223415	XLOC_434781	6.40486	-4.84137	-4.8067	0.00997078	0.0694738
XLOC_149862	8.23529	XLOC_331403-1111	0.966638	3.09077	3.12544	0.0100727	0.0698624
XLOC_009750-35	16.296	XLOC_345754	4.99654	1.70552	1.74019	0.0103899	0.0717331
XLOC_052250	61.749	XLOC_422337	37.6042	0.715522	0.750191	0.0106308	0.0730623
XLOC_030757	7.60188	XLOC_194706	0.780171	3.28449	3.31916	0.0111192	0.075731
XLOC_001356	49.3355	XLOC_345260	79.2367	-0.683543	-0.648874	0.011818	0.0794171
XLOC_097644-363	528.087	XLOC_207686	626.331	-0.24615	-0.211481	0.0120465	0.080594
XLOC_065382	71.0205	XLOC_373895	45.5925	0.639439	0.674108	0.0126	0.0839258
XLOC_162457	0.50093	XLOC_244327	6.81048	-3.76508	-3.73041	0.0129534	0.0859014
XLOC_113088	97.1665	XLOC_227218-787	67.7226	0.520822	0.55549	0.0140619	0.0928457
XLOC_027210	8.06106	XLOC_110489	1.12494	2.84112	2.87579	0.0144384	0.0949167
XLOC_025407	24.0969	XLOC_195688-695	10.3478	1.21952	1.25419	0.014546	0.0952103
XLOC_099940	7.10364	XLOC_339202	19.8131	-1.47982	-1.44516	0.0146763	0.0956493
XLOC_106342	7.52183	XLOC_408555	0.941425	2.99817	3.03283	0.015306	0.0989001
XLOC_118234	11.6255	XLOC_238367	2.86752	2.01942	2.05409	0.0155438	0.0995859
XLOC_162566	30.6911	XLOC_465143	15.0246	1.03049	1.06516	0.0155108	0.0997973
XLOC_009527	0.324023	XLOC_154059	5.97063	-4.20372	-4.16905	0.0159513	0.101765
XLOC_096293	2.86689	XLOC_162472	11.9734	-2.06227	-2.02761	0.0161369	0.102517
XLOC_107634	0.378774	XLOC_440177	6.07995	-4.00465	-3.96998	0.016523	0.10453
XLOC_150760	53.7011	XLOC_200648	32.6032	0.719938	0.754607	0.0166542	0.104922
XLOC_003469	24.7839	XLOC_205859	45.4159	-0.873794	-0.839126	0.0171405	0.107093
XLOC_093128	3.78431	XLOC_282161	13.6018	-1.8457	-1.81103	0.0174098	0.107884
XLOC_086541	7.74416	XLOC_456239	1.11527	2.79572	2.83038	0.0173887	0.108196
XLOC_205807	32.3143	XLOC_459619	55.4197	-0.778226	-0.743557	0.0176642	0.109013
XLOC_061650	2.75027	XLOC_353557	11.5236	-2.06695	-2.03228	0.0180935	0.111209
XLOC_257835	24.9564	XLOC_405115	11.3226	1.1402	1.17487	0.0181914	0.111358
XLOC_215559	1.23812	XLOC_348186	8.18962	-2.72565	-2.69098	0.0185834	0.112393
XLOC_035947	39.4575	XLOC_166986	64.5615	-0.710375	-0.675706	0.0185239	0.112482
XLOC_042852	10.062	XLOC_283841	2.2322	2.17238	2.20705	0.0185128	0.112868
XLOC_068340	29.2515	XLOC_444789	14.3898	1.02346	1.05813	0.0187728	0.113085
XLOC_013432	23.2686	XLOC_141965	10.2537	1.18224	1.21691	0.0190356	0.114213
XLOC_057595	13.7182	XLOC_390824	4.26077	1.68691	1.72157	0.0196227	0.117271
XLOC_404953	22.4976	XLOC_464549	9.87988	1.18721	1.22187	0.0207196	0.123339
XLOC_090821	175	XLOC_134386-494	138.269	0.339877	0.374546	0.0216869	0.128088
XLOC_182461	23.331	XLOC_240670	10.5243	1.14852	1.18319	0.0216583	0.128421
XLOC_088800-328	2.43134	XLOC_408742-1318	10.4724	-2.10677	-2.0721	0.0225105	0.132435
XLOC_064932	28.3635	XLOC_148542	14.1468	1.00356	1.03823	0.0227049	0.133061
XLOC_085373	11.7098	XLOC_141099	25.9313	-1.14698	-1.11231	0.0228137	0.133183
XLOC_178846	14.5968	XLOC_303843	30.1557	-1.04678	-1.01211	0.0230206	0.133361
XLOC_099856	7.89246	XLOC_203720	1.37624	2.51974	2.55441	0.0230202	0.133872
XLOC_231535	5.59484	XLOC_355402	0.445864	3.64942	3.68409	0.0232425	0.134133
XLOC_258583	15.4749	XLOC_392086	5.52453	1.48601	1.52068	0.0234027	0.134543
XLOC_225897	3.06246	XLOC_400670	11.6246	-1.92442	-1.88975	0.023651	0.135456
XLOC_356604	21.0894	XLOC_395708	9.27103	1.18572	1.22039	0.0252663	0.144161
XLOC_011292	7.5872	XLOC_191149	19.2778	-1.3453	-1.31063	0.0254496	0.144661
XLOC_090822	9.64958	XLOC_134386-495	2.32408	2.05381	2.08848	0.0258923	0.146626
XLOC_084757	10.6354	XLOC_250514	23.8336	-1.16412	-1.12945	0.027138	0.152538
XLOC_128540	0.473567	XLOC_365976	5.60191	-3.56428	-3.52961	0.0272459	0.152577
XLOC_218780	0.391261	XLOC_337522	5.34519	-3.77204	-3.73737	0.0275962	0.153403
XLOC_073875	3.28565	XLOC_444258	11.7104	-1.83354	-1.79887	0.0280781	0.155509
XLOC_239577	21.0154	XLOC_439112	38.4816	-0.872722	-0.838053	0.0284097	0.156202
XLOC_293694	36.4089	XLOC_438772	20.6731	0.816536	0.851205	0.0287905	0.157152
XLOC_189024	12.6834	XLOC_239287	4.10858	1.62623	1.6609	0.0287035	0.157245
XLOC_085842-314	5.80841	XLOC_156620	0.652062	3.15506	3.18973	0.0291739	0.158673
XLOC_135247	36.5915	XLOC_242588	20.878	0.809525	0.844194	0.0295242	0.160002
XLOC_214872	11.5847	XLOC_224103	3.52176	1.71785	1.75252	0.0299167	0.16155
XLOC_008328	29.2021	XLOC_453407	15.3622	0.926687	0.961356	0.030054	0.161714
XLOC_221218-779	5.58223	XLOC_250669-864	15.5801	-1.48079	-1.44612	0.0303925	0.162956
XLOC_018292	45.97	XLOC_134214	28.3501	0.697339	0.732008	0.0309986	0.165035
XLOC_106189-392	9.82409	XLOC_271256-938	22.2188	-1.17739	-1.14272	0.0312859	0.1654
XLOC_162338	25.3472	XLOC_248075-841	12.6243	1.00562	1.04029	0.0309867	0.165555
XLOC_156478	1.04276	XLOC_468987	6.87337	-2.72061	-2.68594	0.0312264	0.165664
XLOC_377031	12.5906	XLOC_406541	26.2415	-1.0595	-1.02483	0.0321717	0.16949
XLOC_121697	3.13974	XLOC_385511	11.1191	-1.82432	-1.78965	0.0329693	0.173089
XLOC_009750-34	10.6463	XLOC_345755	3.12466	1.76858	1.80325	0.0337639	0.176038
XLOC_066103	13.2485	XLOC_420107-1351	4.67433	1.503	1.53767	0.0344681	0.179092
XLOC_089096	14.6246	XLOC_270235	5.56859	1.39301	1.42768	0.0355111	0.183879
XLOC_183844	0.640769	XLOC_339448	5.6387	-3.13749	-3.10282	0.0360071	0.184552
XLOC_340177	5.49363	XLOC_441116	15.0456	-1.45351	-1.41884	0.0359737	0.185007
XLOC_236832	19.3467	XLOC_260888	35.3854	-0.871067	-0.836398	0.0359108	0.185314
XLOC_212945	3.74599	XLOC_322989	12.0299	-1.68321	-1.64854	0.0362791	0.185318
XLOC_175143-641	8.78206	XLOC_275614	20.2181	-1.20302	-1.16835	0.0365377	0.18601
XLOC_005208	13.2347	XLOC_244741-833	4.74849	1.47878	1.51345	0.0367149	0.186285
XLOC_382833	40.9587	XLOC_455822	24.926	0.716519	0.751187	0.0373067	0.188654
XLOC_066102	0.562011	XLOC_420108	5.36322	-3.25443	-3.21976	0.037573	0.189368
XLOC_089081	13.3383	XLOC_270230	26.8137	-1.0074	-0.972727	0.0380732	0.191252
XLOC_095535	26.7566	XLOC_471184	44.914	-0.74727	-0.712602	0.0396176	0.196399
XLOC_154464	6.6555	XLOC_362139	16.7069	-1.32783	-1.29316	0.0395312	0.196616
XLOC_200071	3.24878	XLOC_411994	10.9275	-1.74999	-1.71532	0.0401238	0.197613
XLOC_196607	1.26606	XLOC_324992	6.98516	-2.46395	-2.42928	0.0400293	0.197792
XLOC_097067	1.37648	XLOC_435019	7.17746	-2.38249	-2.34782	0.0413178	0.199593
XLOC_090352	5.27247	XLOC_121446	14.3672	-1.44623	-1.41156	0.041207	0.199696
XLOC_048510	10.543	XLOC_079724	22.5534	-1.09706	-1.06239	0.0408195	0.199738
XLOC_080145	14.5002	XLOC_096940	5.71307	1.34373	1.3784	0.0414903	0.199788
XLOC_088463	26.412	XLOC_359037	44.3148	-0.746595	-0.711926	0.041129	0.199958
XLOC_299441	14.0303	XLOC_385718	5.4195	1.37231	1.40698	0.0416756	0.200043
XLOC_157239	16.1584	XLOC_215644	30.5433	-0.918572	-0.883903	0.0410726	0.200328
XLOC_136136	4.61682	XLOC_318935-1072	0.429958	3.42463	3.4593	0.044152	0.210592
XLOC_014336	14.0389	XLOC_072322	5.50395	1.35089	1.38556	0.0440294	0.210672
XLOC_022837	4.54114	XLOC_446287	0.411042	3.4657	3.50037	0.0449146	0.212887
XLOC_157680	12.9008	XLOC_222239	25.646	-0.991273	-0.956605	0.0454638	0.214147
XLOC_235591	10.5765	XLOC_350169	3.42636	1.62611	1.66078	0.0457755	0.21428
XLOC_032010	6.51541	XLOC_354887	1.25007	2.38185	2.41652	0.0453879	0.214458
XLOC_150755	6.71277	XLOC_200650	1.34941	2.31458	2.34925	0.0457449	0.214802
XLOC_062115	9.07052	XLOC_062538	2.59782	1.80388	1.83855	0.0470742	0.21968
XLOC_000892	8.38077	XLOC_377889	2.24399	1.90102	1.93569	0.0481638	0.223385
XLOC_062392	4.49757	XLOC_235479	0.430921	3.38365	3.41832	0.0480487	0.223537
XLOC_230813	6.87492	XLOC_348312	16.4688	-1.26032	-1.22565	0.0499963	0.230471
XLOC_020632	1.10005	XLOC_463925	6.24399	-2.5049	-2.47023	0.0499717	0.231062
XLOC_029049	10.7958	XLOC_042243	3.67485	1.55471	1.58938	0.0505416	0.231572
XLOC_346173	9.41537	XLOC_443250	2.88113	1.70838	1.74305	0.0511811	0.231694
XLOC_008327	27.5142	XLOC_453408	15.3515	0.841797	0.876465	0.0513869	0.231931
XLOC_235014	50.4026	XLOC_368744	33.5752	0.586102	0.620771	0.0508301	0.232191
XLOC_030595	8.12052	XLOC_248765-845	18.3253	-1.17419	-1.13952	0.0510345	0.232422
XLOC_004508	1.20865	XLOC_212144	6.34676	-2.39262	-2.35796	0.0544155	0.24487
XLOC_257946	11.5085	XLOC_287731	4.20834	1.45138	1.48605	0.0546397	0.245149
XLOC_309497	4.7049	XLOC_400330	0.591513	2.99168	3.02635	0.0553701	0.247691
XLOC_250803	5.65042	XLOC_333732	1.00558	2.49033	2.525	0.0560222	0.249869
XLOC_000869	7.9942	XLOC_375840	2.20129	1.8606	1.89527	0.0570671	0.253037
XLOC_180625	10.3719	XLOC_212120	3.56798	1.5395	1.57417	0.0570094	0.253524
XLOC_124871-458	12.6491	XLOC_435208-1400	4.9992	1.33927	1.37393	0.0575263	0.254327
XLOC_138132	4.03908	XLOC_464732	0.365024	3.46796	3.50263	0.0585145	0.256446
XLOC_208354	5.75405	XLOC_357453	1.08436	2.40773	2.4424	0.0584749	0.257018
XLOC_191883	6.48059	XLOC_236782	15.4691	-1.25519	-1.22052	0.0583195	0.257082
XLOC_085842-313	5.80841	XLOC_156619	1.12364	2.36996	2.40463	0.0595743	0.260336
XLOC_150275-547	43.6062	XLOC_264112	28.5851	0.60927	0.643939	0.0605821	0.260969
XLOC_058518	5.12461	XLOC_172854	0.819891	2.64394	2.67861	0.0601395	0.261296
XLOC_114942	14.459	XLOC_345955	6.26256	1.20714	1.24181	0.060393	0.261645
XLOC_079960	0.229665	XLOC_083710	3.71876	-4.01722	-3.98255	0.0605754	0.261686
XLOC_289898	31.1512	XLOC_407216-1310	48.7523	-0.646183	-0.611514	0.0611559	0.262692
XLOC_102997	8.7615	XLOC_372721	18.7701	-1.09919	-1.06452	0.0616367	0.264008
XLOC_040819	1.18548	XLOC_081121	6.07607	-2.35767	-2.323	0.0621239	0.264595
XLOC_004954-18	51.3904	XLOC_472094	35.1212	0.549157	0.583825	0.0619647	0.264663
XLOC_199104	10.3993	XLOC_305931	3.70453	1.48912	1.52379	0.0627525	0.266522
XLOC_066104	5.07219	XLOC_420107-1350	0.839339	2.59528	2.62995	0.0640677	0.271346
XLOC_011294	11.9104	XLOC_191151	4.69414	1.34329	1.37796	0.0647339	0.27264
XLOC_231830	0.277522	XLOC_364418	3.74885	-3.75577	-3.72111	0.0654659	0.274957
XLOC_195125	4.1346	XLOC_435843	11.3928	-1.4623	-1.42763	0.0667412	0.279537
XLOC_186588	12.9331	XLOC_242386	5.412	1.25683	1.2915	0.0670623	0.280106
XLOC_185530	12.1481	XLOC_223743	23.3523	-0.942834	-0.908165	0.0676443	0.281758
XLOC_113036-420	9.64985	XLOC_156146-567	3.34917	1.5267	1.56137	0.068016	0.282528
XLOC_161642	0.343825	XLOC_410201	3.87818	-3.49563	-3.46096	0.0683119	0.28298
XLOC_129778	22.2033	XLOC_182774	36.7928	-0.728649	-0.693981	0.068848	0.283646
XLOC_082371-300	14.1378	XLOC_301253	26.0518	-0.881825	-0.847157	0.0688122	0.284273
XLOC_020637	42.294	XLOC_450101-1436	27.9974	0.59516	0.629829	0.0699885	0.287561
XLOC_324721	1.98915	XLOC_356802-1180	7.48947	-1.91271	-1.87804	0.0705147	0.288938
XLOC_219821	22.3265	XLOC_324411	12.2387	0.867307	0.901975	0.0721813	0.294968
XLOC_186826	11.6493	XLOC_407235	4.70464	1.30809	1.34276	0.0733003	0.298733
XLOC_188854-681	0.527412	XLOC_291044	4.23106	-3.00402	-2.96935	0.0752584	0.305069
XLOC_266113	1.29879	XLOC_296998	5.99197	-2.20586	-2.17119	0.0754772	0.305138
XLOC_000888	3.97328	XLOC_377903	10.865	-1.45129	-1.41662	0.0750744	0.305141
XLOC_014758	14.5045	XLOC_278058	26.2306	-0.85475	-0.820082	0.0757575	0.305454
XLOC_356589	15.5479	XLOC_395719	27.6323	-0.829636	-0.794967	0.0759627	0.305467
XLOC_118377	4.98779	XLOC_208299	12.4253	-1.31681	-1.28214	0.0778173	0.312095
XLOC_084493	5.50311	XLOC_171183	1.20052	2.19659	2.23126	0.0795277	0.317271
XLOC_171775	9.40896	XLOC_233789	3.39557	1.47038	1.50505	0.0794282	0.317713
XLOC_091024	29.6193	XLOC_160270	18.1485	0.706687	0.741356	0.0800545	0.318533
XLOC_097165	1.15189	XLOC_203019	5.54274	-2.2666	-2.23193	0.0820281	0.324677
XLOC_113089	8.81392	XLOC_227218-788	3.07019	1.52146	1.55612	0.0818987	0.325015
XLOC_277064	9.99787	XLOC_398240	19.6796	-0.977008	-0.94234	0.0835783	0.328235
XLOC_147284-543	20.3706	XLOC_388951-1247	33.6603	-0.72456	-0.689891	0.0834266	0.328492
XLOC_134810	6.22574	XLOC_463558	1.60958	1.95156	1.98623	0.0832329	0.328585
XLOC_072871	48.4923	XLOC_097290	33.8754	0.517518	0.552186	0.0846602	0.329913
XLOC_294353	9.59895	XLOC_359411	19.0586	-0.989494	-0.954825	0.085144	0.330945
XLOC_183868-669	43.7193	XLOC_381173-1229	29.856	0.550249	0.584918	0.0846506	0.331156
XLOC_183868-670	43.7193	XLOC_381173-1230	29.856	0.550249	0.584918	0.0846506	0.331156
XLOC_225044	5.72589	XLOC_249394	1.37337	2.05978	2.09445	0.0855794	0.331785
XLOC_013884	18.797	XLOC_140096	9.99984	0.910526	0.945194	0.0861963	0.333322
XLOC_037144	11.8402	XLOC_119481	22.1025	-0.900516	-0.865847	0.0877455	0.338447
XLOC_033943	0.294037	XLOC_158453	3.37559	-3.52107	-3.4864	0.0880667	0.338822
XLOC_116456	6.52452	XLOC_269391	1.85317	1.81588	1.85055	0.0907445	0.346479
XLOC_377032	5.82264	XLOC_406540-1306	1.4741	1.98184	2.01651	0.0906763	0.347095
XLOC_086543	5.57851	XLOC_456241	1.34659	2.05057	2.08524	0.0906161	0.347745
XLOC_213528	6.15762	XLOC_465159	13.8013	-1.16436	-1.12969	0.0926727	0.35295
XLOC_082382	20.6635	XLOC_301263	11.5746	0.836122	0.870791	0.0931654	0.353935
XLOC_117923	18.0549	XLOC_131472	30.1988	-0.742101	-0.707432	0.0936948	0.355054
XLOC_074318	0.444439	XLOC_353172	3.68187	-3.05038	-3.01571	0.0945551	0.357418
XLOC_135299-497	96.9066	XLOC_347253-1160	124.282	-0.358951	-0.324282	0.0952673	0.359212
XLOC_073285	8.03377	XLOC_121938	16.4672	-1.03545	-1.00078	0.096127	0.361552
XLOC_137546-502	4.95829	XLOC_187724	11.8389	-1.25562	-1.22095	0.0975811	0.364303
XLOC_127674-461	13.662	XLOC_234401-796	6.52971	1.06508	1.09975	0.0975436	0.365064
XLOC_123780	9.78839	XLOC_130316	3.90826	1.32455	1.35921	0.0975108	0.365847
XLOC_036806	3.19468	XLOC_175040	8.98265	-1.49147	-1.4568	0.0983685	0.366338
XLOC_029657	2.7131	XLOC_317805	8.12611	-1.58262	-1.54795	0.100134	0.369273
XLOC_072651	1.52944	XLOC_447937	5.97347	-1.96557	-1.9309	0.099867	0.370095
XLOC_092392	6.49554	XLOC_170906	14.1057	-1.11876	-1.08409	0.100127	0.370152
XLOC_260440	25.1956	XLOC_348264	15.2596	0.723455	0.758123	0.0997642	0.370623
XLOC_090142	2.73322	XLOC_168205	8.12826	-1.57234	-1.53768	0.101752	0.374329
XLOC_175921	9.29644	XLOC_403570	3.70165	1.32851	1.36318	0.105565	0.387412
XLOC_061761	4.04799	XLOC_095413	0.72476	2.48163	2.5163	0.106482	0.389833
XLOC_158337	4.54032	XLOC_178970	0.975562	2.21849	2.25316	0.10911	0.398488
XLOC_019002	21.3354	XLOC_372118	12.5097	0.770202	0.804871	0.110712	0.402395
XLOC_172914	3.02354	XLOC_224463	0.316576	3.25561	3.29028	0.110667	0.403203
XLOC_057674-213	16.0201	XLOC_138499	8.50876	0.912862	0.947531	0.112461	0.407772
XLOC_308317	6.41756	XLOC_364019	13.6755	-1.0915	-1.05683	0.112801	0.408027
XLOC_010308	27.7682	XLOC_226599	17.6904	0.650467	0.685136	0.113747	0.408516
XLOC_257841	2.9512	XLOC_405105	8.26256	-1.48529	-1.45062	0.114076	0.408726
XLOC_149545	14.3956	XLOC_296155	7.3399	0.971796	1.00646	0.113671	0.409214
XLOC_095373	4.97561	XLOC_413664	11.4745	-1.20549	-1.17082	0.114641	0.409781
XLOC_371693	4.39958	XLOC_382221	10.5722	-1.26484	-1.23017	0.115294	0.411142
XLOC_138538	40.045	XLOC_188130	27.9363	0.519481	0.55415	0.116009	0.412721
XLOC_039555	3.60499	XLOC_161077	9.28753	-1.3653	-1.33063	0.116644	0.414003
XLOC_115535	3.50423	XLOC_350909	0.545029	2.68469	2.71936	0.117125	0.414739
XLOC_086418	24.4018	XLOC_258329	37.3777	-0.61519	-0.580522	0.117698	0.415792
XLOC_053140	17.1367	XLOC_149050	9.44653	0.859233	0.893902	0.118009	0.415919
XLOC_219827	12.7978	XLOC_324418	6.27951	1.02717	1.06184	0.119106	0.418808
XLOC_457522	3.71509	XLOC_465509	9.3971	-1.33882	-1.30415	0.120195	0.420683
XLOC_011286	6.08431	XLOC_191142	1.89859	1.68017	1.71483	0.121225	0.423308
XLOC_161399	3.02021	XLOC_164615	8.24174	-1.4483	-1.41363	0.121672	0.423888
XLOC_123335	14.4644	XLOC_178125	7.5357	0.940693	0.975362	0.122349	0.425267
XLOC_016725	6.63888	XLOC_359685	2.24829	1.56211	1.59678	0.123936	0.429795
XLOC_243532-828	5.21661	XLOC_394372	11.6348	-1.15726	-1.12259	0.124536	0.429906
XLOC_044203	1.4271	XLOC_267341	5.38211	-1.91509	-1.88042	0.124919	0.430245
XLOC_006823	5.11413	XLOC_077498	11.4271	-1.1599	-1.12523	0.127231	0.437214
XLOC_013428	27.3307	XLOC_141967	17.6958	0.627115	0.661784	0.128077	0.439123
XLOC_058522	77.1977	XLOC_172848	61.0253	0.33915	0.373819	0.128568	0.439807
XLOC_009561	6.2965	XLOC_031155	2.09188	1.58975	1.62442	0.129289	0.441276
XLOC_210582	7.59185	XLOC_335705	2.91153	1.38267	1.41734	0.131953	0.447338
XLOC_168149-614	4.53664	XLOC_355406	10.4716	-1.20679	-1.17212	0.131435	0.447591
XLOC_104604-382	4.2258	XLOC_214559-757	0.966956	2.1277	2.16237	0.131822	0.447899
XLOC_000411	21.761	XLOC_321776	13.3283	0.707252	0.741921	0.133317	0.45095
XLOC_113959-423	23.2651	XLOC_145442-532	14.5401	0.67813	0.712799	0.133921	0.451984
XLOC_155319	5.71455	XLOC_470271	12.1786	-1.09164	-1.05697	0.134507	0.45295
XLOC_086346-315	7.22067	XLOC_464380	2.70786	1.41498	1.44965	0.135111	0.452966
XLOC_166816-610	7.85613	XLOC_286148	3.13	1.32766	1.36232	0.136996	0.453255
XLOC_046070	0.464913	XLOC_220622	3.20657	-2.786	-2.75133	0.136184	0.453546
XLOC_155330	9.91887	XLOC_470268-1490	4.50428	1.13888	1.17355	0.136935	0.454049
XLOC_090791	5.45295	XLOC_372610	1.65379	1.72126	1.75593	0.135821	0.454339
XLOC_107181	17.9266	XLOC_135461	10.4128	0.783744	0.818412	0.138051	0.454757
XLOC_331986	9.83084	XLOC_392026	17.9343	-0.867335	-0.832666	0.136876	0.454848
XLOC_113036-419	25.5885	XLOC_156146-566	16.5432	0.629257	0.663926	0.139781	0.458456
XLOC_394723	5.27512	XLOC_424513	1.58079	1.73856	1.77323	0.139668	0.459083
XLOC_140705	10.5097	XLOC_164613-594	4.97586	1.0787	1.11337	0.142188	0.464336
XLOC_063238	0.333903	XLOC_072481	2.81514	-3.07571	-3.04104	0.142188	0.465342
XLOC_031289	7.36698	XLOC_157722	14.3702	-0.963935	-0.929266	0.143941	0.469048
XLOC_201659	19.8517	XLOC_341204	12.0295	0.722686	0.757355	0.144383	0.469478
XLOC_083576	2.69949	XLOC_365639	0.333897	3.01521	3.04988	0.145227	0.47121
XLOC_091366	2.94625	XLOC_191282	0.438482	2.74829	2.78296	0.14587	0.472281
XLOC_140706-513	71.4963	XLOC_164613-595	56.6916	0.334734	0.369402	0.148099	0.477454
XLOC_123832	28.1432	XLOC_158725	40.8367	-0.53708	-0.502411	0.151388	0.485985
XLOC_131872-482	11.9336	XLOC_452618-1437	6.11764	0.963982	0.998651	0.152428	0.488285
XLOC_096598	39.4303	XLOC_378013	54.1446	-0.457513	-0.422844	0.15856	0.490272
XLOC_126346	28.0631	XLOC_385035	18.875	0.572198	0.606866	0.153416	0.490413
XLOC_235588	18.5412	XLOC_350165	11.2346	0.722786	0.757455	0.158305	0.490485
XLOC_115327	23.6365	XLOC_181271	15.254	0.631829	0.666497	0.154448	0.4906
XLOC_219476-774	3.76994	XLOC_428444-1378	8.91668	-1.24197	-1.2073	0.154154	0.490698
XLOC_058918	2.93436	XLOC_188286	7.54694	-1.36285	-1.32818	0.157851	0.491091
XLOC_023293	4.00796	XLOC_461252	0.980757	2.0309	2.06557	0.15398	0.491176
XLOC_099910	2.34449	XLOC_289035	0.239688	3.29004	3.32471	0.158261	0.491357
XLOC_349272	1.9499	XLOC_356061	5.90709	-1.59905	-1.56438	0.157754	0.491801
XLOC_166816-611	16.2292	XLOC_286149	9.44492	0.780981	0.81565	0.159425	0.491941
XLOC_040826	1.32666	XLOC_081116	4.81206	-1.85886	-1.82419	0.155228	0.492044
XLOC_104762	10.3943	XLOC_144521	5.06511	1.03713	1.0718	0.15699	0.492467
XLOC_073596	24.1399	XLOC_342688	15.727	0.618176	0.652845	0.15767	0.492557
XLOC_081418	5.21161	XLOC_348453	1.66187	1.64892	1.68359	0.156858	0.493076
XLOC_188527	6.49117	XLOC_390356	2.43558	1.41421	1.44888	0.156721	0.493672
XLOC_048754	1.74918	XLOC_411443	5.52372	-1.65896	-1.62429	0.160403	0.493948
XLOC_094583	37.1683	XLOC_195646	51.5339	-0.471449	-0.43678	0.156375	0.494644
XLOC_132322	3.08703	XLOC_429147	0.565023	2.44984	2.48451	0.161658	0.496803
XLOC_129777	3.87368	XLOC_182773	8.93625	-1.20596	-1.1713	0.163712	0.500064
XLOC_146200	7.40853	XLOC_193395	3.07834	1.26703	1.3017	0.163198	0.500519
XLOC_003443	14.8068	XLOC_205844	8.41059	0.815981	0.85065	0.16359	0.500704
XLOC_287229	8.547	XLOC_425140	15.6135	-0.869304	-0.834635	0.164312	0.500888
XLOC_017643	5.50496	XLOC_398991-1302	11.3286	-1.04117	-1.0065	0.165584	0.503749
XLOC_092480	85.5868	XLOC_125641	70.3423	0.282996	0.317664	0.169644	0.514033
XLOC_059244	7.83992	XLOC_410609	14.4953	-0.886674	-0.852006	0.172648	0.520008
XLOC_147285	5.99181	XLOC_388952	11.9153	-0.991751	-0.957083	0.172627	0.520981
XLOC_041502	5.70734	XLOC_246690	2.0643	1.46717	1.50183	0.172606	0.521961
XLOC_121652	13.9101	XLOC_387610	22.497	-0.6936	-0.658931	0.174204	0.52365
XLOC_358287	7.02068	XLOC_453713	2.92376	1.26379	1.29845	0.17549	0.526469
XLOC_231836	9.07956	XLOC_364415	4.34121	1.06453	1.09919	0.176984	0.5299
XLOC_073597	0.215464	XLOC_342689	2.19671	-3.34983	-3.31516	0.177726	0.530023
XLOC_170201	7.48079	XLOC_307748-1042	3.24502	1.20496	1.23963	0.177402	0.530102
XLOC_150289	17.9058	XLOC_264128	27.4383	-0.615764	-0.581095	0.179772	0.53507
XLOC_199933	7.02621	XLOC_309618	2.9752	1.23976	1.27443	0.181621	0.537399
XLOC_260068-899	3.54946	XLOC_461385-1462	8.20739	-1.20932	-1.17466	0.180984	0.537619
XLOC_239571	18.6107	XLOC_439107	11.6517	0.675592	0.710261	0.181464	0.537986
XLOC_288925-989	1.12703	XLOC_421620-1356	4.15061	-1.8808	-1.84613	0.183251	0.54011
XLOC_114945	44.3276	XLOC_345951	33.5832	0.400466	0.435134	0.184948	0.542993
XLOC_136062	3.77537	XLOC_148300	8.50075	-1.17097	-1.1363	0.184917	0.543959
XLOC_189752	8.16499	XLOC_443315	3.80307	1.10229	1.13696	0.188298	0.551758
XLOC_136845	2.09794	XLOC_192455	0.234297	3.16256	3.19723	0.189457	0.553011
XLOC_166468	7.65104	XLOC_242234	3.4813	1.13603	1.1707	0.192338	0.560339
XLOC_013507	4.03656	XLOC_215724	1.19833	1.7521	1.78677	0.193996	0.56192
XLOC_096901	8.74402	XLOC_243838	4.25845	1.03797	1.07264	0.193989	0.562978
XLOC_025903	14.1034	XLOC_237106	22.3214	-0.662385	-0.627716	0.194844	0.563296
XLOC_083674-306	0.903529	XLOC_362524	3.62667	-2.005	-1.97033	0.193808	0.563533
XLOC_189017	4.96485	XLOC_239277	10.1051	-1.02526	-0.990593	0.19623	0.564068
XLOC_029294	18.5421	XLOC_398243	11.8288	0.648501	0.68317	0.197411	0.564246
XLOC_123240-449	5.36348	XLOC_317782-1066	2.00803	1.41739	1.45206	0.197258	0.564876
XLOC_289744	2.78392	XLOC_390388	6.82939	-1.29464	-1.25997	0.197165	0.565681
XLOC_111538	3.64277	XLOC_432591	8.11912	-1.15629	-1.12162	0.199781	0.569942
XLOC_096432-355	6.00618	XLOC_397133	2.43993	1.29961	1.33428	0.200665	0.571385
XLOC_043583-153	16.2661	XLOC_432036	10.0659	0.692392	0.727061	0.202292	0.571712
XLOC_125068	0.967846	XLOC_450846	3.68797	-1.92998	-1.89531	0.201625	0.571965
XLOC_369866	1.6247	XLOC_443932	4.8697	-1.58366	-1.54899	0.202876	0.572292
XLOC_284193	3.28496	XLOC_468819	7.54974	-1.20055	-1.16588	0.202181	0.572468
XLOC_096905	6.56432	XLOC_243834	2.81341	1.22233	1.25699	0.201492	0.572661
XLOC_117982	0.808837	XLOC_402178	3.35453	-2.05219	-2.01752	0.20437	0.573298
XLOC_324718	4.1431	XLOC_356803	1.30684	1.66463	1.6993	0.203881	0.574055
XLOC_067941-248	0.276805	XLOC_284855-969	2.16583	-2.96798	-2.93331	0.20582	0.576297
XLOC_252524	18.6284	XLOC_259121	12.0344	0.63034	0.665008	0.2071	0.57774
XLOC_228750	7.76092	XLOC_287301	13.8232	-0.832792	-0.798123	0.207948	0.577974
XLOC_026058	7.99846	XLOC_193276	3.84439	1.05697	1.09164	0.207634	0.578164
XLOC_262244	0.45853	XLOC_397195	2.59363	-2.49988	-2.46522	0.207002	0.578535
XLOC_203805	4.02019	XLOC_283254	8.56731	-1.09158	-1.05691	0.20944	0.579988
XLOC_094268	8.26456	XLOC_105669-387	4.04475	1.03089	1.06556	0.209133	0.5802
XLOC_055587	8.49149	XLOC_237961	4.21634	1.01003	1.0447	0.210322	0.581366
XLOC_078659	1.1238	XLOC_202299	3.90795	-1.79803	-1.76336	0.210846	0.581749
XLOC_093327	8.21133	XLOC_242915	14.3541	-0.805775	-0.771106	0.212922	0.586407
XLOC_204382	2.89477	XLOC_403096	0.67329	2.10415	2.13882	0.215459	0.59124
XLOC_066997	16.804	XLOC_139545	10.6639	0.65607	0.690738	0.215345	0.592003
XLOC_257838	4.54273	XLOC_405110	1.60802	1.49827	1.53294	0.216717	0.592542
XLOC_110725	1.55902	XLOC_458782-1454	4.6141	-1.56541	-1.53074	0.219145	0.598101
XLOC_086616-319	8.60823	XLOC_216165-764	14.7643	-0.778324	-0.743656	0.220918	0.601851
XLOC_077822	11.1015	XLOC_252365	6.2639	0.825622	0.86029	0.223285	0.60287
XLOC_060617	29.7782	XLOC_189876	21.6535	0.459656	0.494325	0.221906	0.603456
XLOC_076189	13.8922	XLOC_099978	8.43084	0.720527	0.755195	0.223246	0.603842
XLOC_036813	5.32738	XLOC_175048	2.13463	1.31944	1.35411	0.222887	0.603951
XLOC_052410	12.427	XLOC_137870	19.6326	-0.659773	-0.625105	0.225802	0.604271
XLOC_276167	4.62347	XLOC_340248	9.28711	-1.00625	-0.971585	0.222776	0.604734
XLOC_222100	34.9689	XLOC_229944	26.2427	0.414156	0.448825	0.225727	0.60514
XLOC_029660	5.09498	XLOC_317810	9.92554	-0.962069	-0.9274	0.225386	0.6053
XLOC_111537	2.1958	XLOC_432592	0.374111	2.55321	2.58788	0.227199	0.605865
XLOC_201936	5.2892	XLOC_241169	2.12297	1.31697	1.35163	0.225201	0.60588
XLOC_170721	4.15089	XLOC_300137	1.41057	1.55714	1.59181	0.224853	0.606022
XLOC_046861	13.7597	XLOC_302531	21.2985	-0.630303	-0.595634	0.226934	0.606226
XLOC_123971	16.8281	XLOC_293584	25.0905	-0.576269	-0.5416	0.228677	0.608733
XLOC_078542	1.83597	XLOC_359314	4.98439	-1.44087	-1.40621	0.230584	0.612729
XLOC_144865	10.95	XLOC_469937	17.6442	-0.688263	-0.653594	0.232222	0.612775
XLOC_179574	44.1083	XLOC_226242	34.5129	0.353914	0.388583	0.233853	0.612799
XLOC_083552	6.55185	XLOC_357202	3.01875	1.11795	1.15262	0.233458	0.612828
XLOC_044207	10.662	XLOC_202603	6.01629	0.825532	0.860201	0.232722	0.613023
XLOC_116418-435	3.04734	XLOC_392863-1261	0.811475	1.90893	1.9436	0.23222	0.613841
XLOC_140047-507	22.7007	XLOC_388134	15.7677	0.525765	0.560433	0.232006	0.614349
XLOC_041503	20.831	XLOC_310073	14.2461	0.548165	0.582834	0.235605	0.616323
XLOC_065391-238	5.01546	XLOC_373906-1222	9.68233	-0.948972	-0.914304	0.236748	0.618244
XLOC_054152	45.1513	XLOC_288862	58.3594	-0.370198	-0.335529	0.238268	0.62007
XLOC_181212	7.24338	XLOC_279422	3.53999	1.03292	1.06759	0.238951	0.620779
XLOC_189454	3.01897	XLOC_201820	6.77553	-1.16628	-1.13161	0.238136	0.620795
XLOC_063244	3.36544	XLOC_072485	7.25869	-1.10891	-1.07425	0.241724	0.622634
XLOC_128218	1.10512	XLOC_231995	3.64687	-1.72246	-1.68779	0.241128	0.623224
XLOC_154366	5.67534	XLOC_225501	10.5438	-0.893616	-0.858948	0.241555	0.62326
XLOC_122551-447	16.5084	XLOC_293150	24.4729	-0.567985	-0.533316	0.241055	0.624102
XLOC_297829	4.35654	XLOC_360629	1.61122	1.43503	1.4697	0.240958	0.624921
XLOC_078485	4.63067	XLOC_345094	1.80097	1.36245	1.39712	0.244517	0.62769
XLOC_123240-450	0.39311	XLOC_317782-1067	2.21542	-2.49458	-2.45991	0.244108	0.627705
XLOC_031287	2.68836	XLOC_157723	6.19893	-1.20529	-1.17062	0.246302	0.628008
XLOC_060826	7.69854	XLOC_465601	3.92109	0.97333	1.008	0.246785	0.628181
XLOC_128503	7.49841	XLOC_214575	3.771	0.991638	1.02631	0.246004	0.628307
XLOC_137412	15.6989	XLOC_333136	10.1294	0.632115	0.666783	0.245711	0.628622
XLOC_170869	5.42887	XLOC_215264	10.161	-0.904319	-0.86965	0.24531	0.628659
XLOC_192789	54.7888	XLOC_407515	44.5892	0.297187	0.331855	0.252407	0.639262
XLOC_067938	2.11309	XLOC_284849	5.25513	-1.31437	-1.2797	0.252176	0.639749
XLOC_092479	2.81271	XLOC_125638	0.75563	1.89621	1.93088	0.253143	0.640055
XLOC_123340	49.1223	XLOC_178120	62.4476	-0.346268	-0.311599	0.255238	0.6432
XLOC_090238-330	0.559209	XLOC_253973	2.51294	-2.16792	-2.13325	0.254931	0.643499
XLOC_077424	1.80665	XLOC_436283	0.273232	2.72512	2.75979	0.256854	0.644053
XLOC_313420	88.8945	XLOC_392988	76.317	0.22009	0.254758	0.256432	0.644062
XLOC_057357	0.408361	XLOC_163433	2.18421	-2.41919	-2.38453	0.256021	0.644098
XLOC_174517	1.04028	XLOC_461575	3.41383	-1.71442	-1.67975	0.258362	0.646759
XLOC_051846	4.60958	XLOC_224655	1.85912	1.31002	1.34468	0.259428	0.648356
XLOC_093123	1.64463	XLOC_282168-957	0.21358	2.94491	2.97958	0.260874	0.64982
XLOC_066515	47.4939	XLOC_162778	38.1325	0.316721	0.35139	0.260848	0.65083
XLOC_052541	2.8842	XLOC_186113	6.346	-1.13768	-1.10301	0.263428	0.654029
XLOC_042177	5.3482	XLOC_143836	9.85351	-0.881584	-0.846916	0.263316	0.654825
XLOC_080106	4.04249	XLOC_389100	7.98279	-0.981649	-0.94698	0.268555	0.665665
XLOC_237496	2.1042	XLOC_272166	5.10834	-1.27958	-1.24491	0.269193	0.666154
XLOC_143375	13.0216	XLOC_443550	19.667	-0.59487	-0.560202	0.271886	0.667358
XLOC_111947	5.36422	XLOC_180014	2.42007	1.14832	1.18299	0.271029	0.667421
XLOC_057669	9.57215	XLOC_138505	5.50736	0.797482	0.832151	0.271688	0.667954
XLOC_061569	9.80181	XLOC_106201	5.67436	0.78859	0.823259	0.270415	0.668083
XLOC_219476-773	15.5711	XLOC_428444-1377	10.2997	0.596269	0.630937	0.271001	0.66844
XLOC_233317	1.0242	XLOC_468131	3.28267	-1.68037	-1.6457	0.274698	0.672078
XLOC_290707	4.69391	XLOC_469601	8.82761	-0.911233	-0.876564	0.275629	0.673266
XLOC_215576	2.00321	XLOC_348173	0.404882	2.30674	2.34141	0.276103	0.673335
XLOC_006811	0.559003	XLOC_077512	2.38905	-2.09551	-2.06084	0.277524	0.675711
XLOC_170199	4.45722	XLOC_307748-1041	8.46376	-0.925155	-0.890486	0.279332	0.677928
XLOC_062368	19.4848	XLOC_235466	13.6633	0.512043	0.546712	0.278929	0.67804
XLOC_090781	0.254428	XLOC_372604	1.6998	-2.74004	-2.70537	0.28222	0.683841
XLOC_443612	4.37387	XLOC_466402	1.81657	1.26769	1.30236	0.283816	0.686607
XLOC_097644-362	1.57542	XLOC_207684	0.229349	2.78012	2.81479	0.284768	0.68781
XLOC_258576	9.80981	XLOC_392098	5.81053	0.755555	0.790224	0.287151	0.69246
XLOC_317783	3.77583	XLOC_395549	7.40015	-0.970761	-0.936092	0.291431	0.69612
XLOC_201933	1.18227	XLOC_241179	3.46826	-1.55265	-1.51798	0.289689	0.696359
XLOC_136363	1.7483	XLOC_214896	0.318081	2.45849	2.49316	0.291295	0.696896
XLOC_004706	3.06537	XLOC_228049	6.38653	-1.05897	-1.0243	0.290901	0.697056
XLOC_157686	15.1904	XLOC_222235	10.1759	0.578003	0.612672	0.289559	0.697155
XLOC_170868	2.7564	XLOC_215265-762	5.93578	-1.10665	-1.07198	0.290595	0.697429
XLOC_336239	4.33987	XLOC_434768	1.83353	1.24303	1.2777	0.292855	0.698417
XLOC_242996	1.79979	XLOC_377299	4.4497	-1.30588	-1.27121	0.294537	0.701322
XLOC_175142	11.2881	XLOC_275616	7.04988	0.679132	0.713801	0.295963	0.702505
XLOC_078647	3.19724	XLOC_202283	6.52777	-1.02976	-0.995095	0.297143	0.7042
XLOC_154466	4.14867	XLOC_362122	7.86921	-0.92357	-0.888901	0.297618	0.704223
XLOC_281863	19.5887	XLOC_435611	27.2455	-0.475996	-0.441328	0.298283	0.704693
XLOC_036351	10.4703	XLOC_098666	6.43707	0.701827	0.736495	0.300915	0.709803
XLOC_197599	4.67751	XLOC_229846	8.55641	-0.871265	-0.836596	0.30231	0.710876
XLOC_257935	1.3677	XLOC_287722	3.6996	-1.43562	-1.40095	0.30305	0.711508
XLOC_104173	2.15387	XLOC_126376	4.94674	-1.19955	-1.16488	0.302255	0.711852
XLOC_115585	4.86404	XLOC_187382	2.24857	1.11315	1.14782	0.306226	0.71674
XLOC_074107	5.24794	XLOC_173879	2.51635	1.06042	1.09509	0.306178	0.717739
XLOC_116418-436	3.04734	XLOC_392863-1262	1.06823	1.51233	1.547	0.308424	0.720769
XLOC_244509	0.304915	XLOC_453404	1.70067	-2.47962	-2.44496	0.309174	0.721407
XLOC_106189-391	8.13979	XLOC_271253	13.0207	-0.677744	-0.643075	0.311765	0.72299
XLOC_314559	19.3928	XLOC_335891	26.8017	-0.466803	-0.432135	0.311665	0.723868
XLOC_062208	6.07279	XLOC_223679-782	3.13377	0.95446	0.989129	0.311209	0.723921
XLOC_149539	15.2033	XLOC_296170	10.3966	0.548273	0.582941	0.310901	0.724318
XLOC_126997	3.94648	XLOC_270888	7.45789	-0.918201	-0.883532	0.313081	0.724929
XLOC_187057-675	4.55773	XLOC_238425-813	8.27286	-0.860071	-0.825402	0.316042	0.727329
XLOC_079299	2.1981	XLOC_375296	0.596114	1.8826	1.91727	0.314679	0.727516
XLOC_257948	3.1892	XLOC_287732-978	1.17928	1.43529	1.46996	0.315673	0.727587
XLOC_034557	10.5422	XLOC_190481	16.0098	-0.602779	-0.568111	0.315433	0.728144
XLOC_000455	3.92292	XLOC_122547	1.66618	1.23538	1.27005	0.319539	0.733147
XLOC_124292-456	45.751	XLOC_199516	37.6664	0.280525	0.315194	0.319202	0.733486
XLOC_093126	0.496948	XLOC_282166	2.05757	-2.04977	-2.01511	0.3206	0.734465
XLOC_044881	0.648012	XLOC_255366	2.34099	-1.85303	-1.81836	0.322592	0.737911
XLOC_147200	4.64593	XLOC_218519	2.17411	1.09554	1.13021	0.32333	0.738481
XLOC_160631	2.92614	XLOC_214170-755	1.04927	1.47961	1.51428	0.325844	0.739753
XLOC_006357	9.91062	XLOC_371626	15.1147	-0.608905	-0.574236	0.324683	0.740454
XLOC_184593	6.03586	XLOC_431360	10.158	-0.750985	-0.716316	0.325805	0.740777
XLOC_184645	3.91423	XLOC_393494	1.6897	1.21196	1.24663	0.327119	0.741534
XLOC_090779	5.79885	XLOC_372602	3.00938	0.946301	0.980969	0.325703	0.741662
XLOC_064006	3.68621	XLOC_395422	6.97229	-0.919494	-0.884826	0.328774	0.743059
XLOC_032842	1.3798	XLOC_077312	3.57152	-1.37208	-1.33741	0.328703	0.74401
XLOC_263685-911	2.12919	XLOC_395303-1285	4.72618	-1.15037	-1.1157	0.330034	0.744794
XLOC_141948-520	3.50664	XLOC_309679	6.7065	-0.935471	-0.900802	0.330859	0.745542
XLOC_123948	5.00406	XLOC_293603	2.47019	1.01848	1.05315	0.333068	0.749403
XLOC_017644-55	3.2251	XLOC_398991-1303	1.26831	1.34644	1.38111	0.335677	0.754151
XLOC_088466	2.10152	XLOC_359035	4.6237	-1.13761	-1.10295	0.339821	0.756715
XLOC_189407	0.901555	XLOC_361803	2.71317	-1.58949	-1.55482	0.340542	0.757205
XLOC_039816	5.93262	XLOC_181934	9.89713	-0.738341	-0.703672	0.339645	0.757439
XLOC_253147	2.00736	XLOC_334533	0.555292	1.85398	1.88865	0.341503	0.758226
XLOC_195244	11.2531	XLOC_286753	7.36008	0.612529	0.647198	0.338503	0.758247
XLOC_098668	15.2248	XLOC_249565	21.4262	-0.492953	-0.458284	0.339615	0.75849
XLOC_072921	3.54146	XLOC_132481	6.69225	-0.918147	-0.883478	0.339307	0.758923
XLOC_186151	4.769	XLOC_351275	2.34526	1.02394	1.05861	0.342649	0.759656
XLOC_201658	7.48476	XLOC_341205-1138	4.39851	0.766941	0.80161	0.346579	0.760563
XLOC_099196	2.79276	XLOC_103065	1.02789	1.44201	1.47667	0.346117	0.760654
XLOC_295586	9.32175	XLOC_407126	5.83125	0.676796	0.711464	0.34364	0.760737
XLOC_100888	5.15438	XLOC_198166	2.65857	0.955148	0.989817	0.350561	0.761564
XLOC_256451	3.61329	XLOC_261906	6.7495	-0.901468	-0.866799	0.345055	0.76164
XLOC_307795	2.08073	XLOC_347447	4.5243	-1.1206	-1.08594	0.351138	0.761722
XLOC_244074	5.11605	XLOC_351870	2.60826	0.971943	1.00661	0.345653	0.761848
XLOC_174524	5.96103	XLOC_461572	3.25432	0.873206	0.907874	0.350323	0.762141
XLOC_207020	6.84221	XLOC_225475	3.91014	0.807242	0.841911	0.347939	0.76244
XLOC_154401-560	46.5029	XLOC_315766-1061	38.8151	0.260703	0.295371	0.344992	0.762614
XLOC_215516	30.4398	XLOC_352030-1174	39.0427	-0.359094	-0.324425	0.350197	0.762964
XLOC_054754-200	4.66363	XLOC_389502	8.13603	-0.802872	-0.768203	0.349987	0.763609
XLOC_208618	21.2163	XLOC_423671-1366	15.9673	0.410053	0.444721	0.34955	0.763756
XLOC_035945	31.1976	XLOC_166989	24.8686	0.32711	0.361778	0.349113	0.763907
XLOC_180311	3.57036	XLOC_323883	6.61456	-0.889576	-0.854907	0.355583	0.77026
XLOC_121675	1.49936	XLOC_163388	3.60571	-1.26594	-1.23127	0.357426	0.770939
XLOC_032440	50.7062	XLOC_448614	42.9592	0.239195	0.273864	0.358734	0.771559
XLOC_047636-171	8.94089	XLOC_186704	5.61605	0.670863	0.705531	0.357229	0.771615
XLOC_060827	26.3957	XLOC_465599	20.6671	0.352967	0.387636	0.358304	0.771731
XLOC_115586	13.5402	XLOC_187381	9.44014	0.520369	0.555038	0.360233	0.773682
XLOC_003200	5.46761	XLOC_345753-1154	9.08999	-0.733368	-0.6987	0.363134	0.775506
XLOC_012807	4.28747	XLOC_250535-860	7.53776	-0.814009	-0.779341	0.362364	0.776053
XLOC_210575	0.735772	XLOC_335699	2.32642	-1.66078	-1.62611	0.361935	0.776235
XLOC_159501	50.325	XLOC_373751	61.2516	-0.283472	-0.248804	0.363064	0.776454
XLOC_054163	0.910357	XLOC_288874	2.61833	-1.52414	-1.48947	0.364327	0.776957
XLOC_132332	2.49337	XLOC_429156	0.897294	1.47444	1.50911	0.365641	0.778661
XLOC_004499	2.58321	XLOC_212149	5.15479	-0.996749	-0.96208	0.367663	0.780767
XLOC_274598	9.76266	XLOC_320131	6.35539	0.619294	0.653962	0.368261	0.78094
XLOC_004928	17.9244	XLOC_167378	13.2717	0.433572	0.46824	0.367282	0.781055
XLOC_005189	0.549156	XLOC_244750	1.95481	-1.83174	-1.79707	0.369932	0.783385
XLOC_315518	4.96375	XLOC_410470	8.34676	-0.749786	-0.715117	0.373803	0.784987
XLOC_089085	5.44865	XLOC_270232	8.98239	-0.721201	-0.686532	0.37339	0.785209
XLOC_002194	3.34162	XLOC_018626	6.17984	-0.887022	-0.852353	0.37311	0.785714
XLOC_033965	11.0043	XLOC_151207	15.9486	-0.535362	-0.500694	0.371618	0.785856
XLOC_311712	2.19647	XLOC_374263	4.56816	-1.05643	-1.02176	0.372724	0.785995
XLOC_171984	9.71684	XLOC_223310	14.3645	-0.563949	-0.52928	0.37246	0.786536
XLOC_140047-508	30.1191	XLOC_388132	38.2378	-0.344321	-0.309652	0.376328	0.7881
XLOC_166791	16.1651	XLOC_379777	11.8487	0.448154	0.482822	0.378534	0.788352
XLOC_219615	22.937	XLOC_327831	29.9666	-0.385679	-0.35101	0.378143	0.788624
XLOC_090787	3.65003	XLOC_372606	1.71702	1.088	1.12267	0.383922	0.789782
XLOC_168148	6.23751	XLOC_355405	9.96298	-0.675607	-0.640938	0.377686	0.789849
XLOC_015422	23.7541	XLOC_247683	18.5569	0.356221	0.390889	0.37983	0.789964
XLOC_050901	3.53801	XLOC_089809	6.37102	-0.848586	-0.813918	0.384667	0.790241
XLOC_014289	2.82451	XLOC_380214	1.15756	1.28691	1.32158	0.383713	0.790428
XLOC_026785	17.1339	XLOC_091992	12.7158	0.430231	0.4649	0.381204	0.790644
XLOC_202532	2.56422	XLOC_248773	5.04268	-0.975671	-0.941002	0.38175	0.790693
XLOC_337278	13.9529	XLOC_409013	9.96215	0.486036	0.520705	0.380749	0.790787
XLOC_121674	15.7612	XLOC_163387	11.5616	0.447036	0.481705	0.385569	0.791019
XLOC_054754-201	1.26621	XLOC_389501	0.250844	2.33565	2.37032	0.3831	0.791322
XLOC_343245	10.6252	XLOC_446159	15.3339	-0.529235	-0.494566	0.386353	0.791553
XLOC_101272	0.271572	XLOC_354662	1.35606	-2.32001	-2.28535	0.382872	0.791932
XLOC_101443	1.35456	XLOC_281088	3.21826	-1.24846	-1.21379	0.389963	0.794641
XLOC_104170	1.37693	XLOC_126381	0.314365	2.13094	2.16561	0.389244	0.795319
XLOC_175007	0.903139	XLOC_390319	2.49565	-1.4664	-1.43173	0.389861	0.795507
XLOC_017449-52	4.66501	XLOC_408589-1316	7.84199	-0.74934	-0.714671	0.388917	0.795727
XLOC_022876	3.45659	XLOC_465681	1.61235	1.10018	1.13485	0.392721	0.799185
XLOC_041494	18.2837	XLOC_310071	24.3542	-0.413613	-0.378944	0.393366	0.799422
XLOC_110785	4.89793	XLOC_397052	2.66314	0.879044	0.913713	0.394677	0.801009
XLOC_265189	4.3979	XLOC_420199	2.30124	0.934403	0.969072	0.39686	0.801138
XLOC_029039	5.75971	XLOC_042236	9.1928	-0.674508	-0.63984	0.397506	0.801372
XLOC_096495	3.97849	XLOC_336198	1.9911	0.998655	1.03332	0.395469	0.801541
XLOC_298090-1019	1.60554	XLOC_429248	3.57089	-1.15323	-1.11856	0.396215	0.801976
XLOC_195128	7.2133	XLOC_435842	4.46853	0.690859	0.725528	0.396763	0.802012
XLOC_130568	4.68074	XLOC_328476	7.78591	-0.734129	-0.69946	0.39954	0.802264
XLOC_063736	743.362	XLOC_364336	794.37	-0.0957462	-0.0610775	0.400318	0.802759
XLOC_154401-562	6.01718	XLOC_315766-1063	3.58303	0.747907	0.782576	0.408461	0.803111
XLOC_134861	11.1443	XLOC_455385	7.73528	0.526781	0.561449	0.401658	0.803315
XLOC_122551-448	2.6035	XLOC_293152	4.99405	-0.939758	-0.905089	0.399533	0.803316
XLOC_183842	3.61679	XLOC_339436	6.38184	-0.819263	-0.784594	0.399232	0.80378
XLOC_110726	18.9628	XLOC_458784	25.0031	-0.398935	-0.364266	0.404589	0.803861
XLOC_221231	3.66188	XLOC_250652	1.80275	1.02239	1.05705	0.406242	0.803977
XLOC_017449-53	4.08591	XLOC_408589-1315	6.9739	-0.771308	-0.73664	0.404123	0.803992
XLOC_077821	1.48545	XLOC_252353	0.392679	1.91948	1.95415	0.402552	0.804041
XLOC_120588	5.01226	XLOC_248303	2.77832	0.851248	0.885917	0.401535	0.804134
XLOC_059993	0.330346	XLOC_454901	1.40731	-2.09089	-2.05622	0.405282	0.804181
XLOC_157314	7.514	XLOC_442027	4.7595	0.658771	0.69344	0.405826	0.804206
XLOC_074303	4.53154	XLOC_260368	2.4517	0.886219	0.920888	0.409876	0.804848
XLOC_160065	16.6607	XLOC_180460-662	12.5115	0.413194	0.447863	0.404104	0.805013
XLOC_072656	3.446	XLOC_447931	6.09416	-0.822505	-0.787836	0.408401	0.805088
XLOC_201652	2.00658	XLOC_341215	4.09952	-1.03072	-0.996048	0.408324	0.805987
XLOC_100984	19.5182	XLOC_157856	15.0747	0.372691	0.407359	0.408131	0.806658
XLOC_036354	4.30127	XLOC_098660	2.29622	0.905502	0.94017	0.413943	0.810727
XLOC_150754	22.6285	XLOC_200651	17.9516	0.334029	0.368697	0.417028	0.815712
XLOC_059535	2.22706	XLOC_197011	4.36438	-0.970636	-0.935968	0.417899	0.81636
XLOC_148767	4.88695	XLOC_158196	7.91131	-0.694982	-0.660314	0.419591	0.818608
XLOC_056206-205	0.366874	XLOC_378684	1.4225	-1.95507	-1.9204	0.423683	0.822347
XLOC_166218	3.75616	XLOC_227728	6.39456	-0.767587	-0.732918	0.426412	0.825524
XLOC_123952	3.62862	XLOC_293598	1.84977	0.972075	1.00674	0.427026	0.825657
XLOC_143363	78.077	XLOC_444120	90.4047	-0.2115	-0.176831	0.426268	0.826303
XLOC_401817	37.8211	XLOC_445374	32.0456	0.239065	0.273734	0.428292	0.827046
XLOC_085372	6.02551	XLOC_141098	3.6908	0.70715	0.741818	0.429729	0.827708
XLOC_284206	14.2302	XLOC_468829-1481	19.1656	-0.429563	-0.394895	0.431399	0.827761
XLOC_102137	1.34528	XLOC_425965	3.0222	-1.16769	-1.13302	0.430338	0.827826
XLOC_151139	1.10248	XLOC_228702	0.238387	2.20938	2.24404	0.430964	0.827976
XLOC_050652	8.06122	XLOC_119351	11.7641	-0.545321	-0.510652	0.434683	0.833005
XLOC_139240	1.28141	XLOC_441469	2.89022	-1.17345	-1.13878	0.438727	0.836513
XLOC_090347	2.68029	XLOC_121430	1.21219	1.14477	1.17944	0.437651	0.836572
XLOC_014634	9.05673	XLOC_021275	12.9149	-0.511974	-0.477306	0.441586	0.836689
XLOC_445111	2.72655	XLOC_457855	1.24646	1.12924	1.16391	0.438572	0.837273
XLOC_094277	4.30325	XLOC_105664	7.03863	-0.709868	-0.675199	0.437476	0.837296
XLOC_170260	11.5926	XLOC_173385	15.9506	-0.460407	-0.425738	0.441491	0.837558
XLOC_012957	11.8526	XLOC_063763	8.61044	0.461045	0.495713	0.439878	0.837652
XLOC_404954	6.97978	XLOC_464548	4.51267	0.6292	0.663869	0.440744	0.838245
XLOC_027630	6.89962	XLOC_463833	10.2843	-0.575855	-0.541186	0.441305	0.838258
XLOC_110831	6.09171	XLOC_119989-444	3.81632	0.674665	0.709334	0.445166	0.840313
XLOC_213524	14.0008	XLOC_465183	10.5159	0.412937	0.447606	0.444638	0.840366
XLOC_022878	4.80252	XLOC_465686	7.63479	-0.668797	-0.634128	0.44432	0.840816
XLOC_053724	17.6976	XLOC_208115	23.0383	-0.380481	-0.345812	0.446109	0.841044
XLOC_298090-1018	5.48058	XLOC_429247	8.47514	-0.628909	-0.59424	0.446974	0.841624
XLOC_039550	1.77419	XLOC_161079	0.643759	1.46257	1.49724	0.448047	0.842597
XLOC_234563	3.7787	XLOC_437176	2.03473	0.893053	0.927721	0.448913	0.843176
XLOC_150286	49.0937	XLOC_264124	42.9675	0.192292	0.226961	0.450547	0.845195
XLOC_103851	1.25082	XLOC_170250	2.7874	-1.15605	-1.12138	0.4526	0.847994
XLOC_029665	10.0232	XLOC_317824	7.13696	0.489962	0.52463	0.45449	0.848382
XLOC_000464	3.58307	XLOC_122555	5.99969	-0.743692	-0.709023	0.454236	0.848956
XLOC_041501	5.39304	XLOC_246692	3.29852	0.70928	0.743949	0.453902	0.849381
XLOC_046074	0.259961	XLOC_220623	1.11946	-2.10644	-2.07177	0.455759	0.849702
XLOC_027198	15.2076	XLOC_110500	11.6733	0.38158	0.416249	0.456338	0.849733
XLOC_191479	2.42378	XLOC_311432	1.10211	1.13699	1.17166	0.462822	0.851322
XLOC_276166	1.75156	XLOC_340247	3.48709	-0.993383	-0.958715	0.46005	0.851402
XLOC_143355	2.56046	XLOC_444127	1.19233	1.10262	1.13729	0.461204	0.851454
XLOC_132721	3.00655	XLOC_317852	1.51616	0.987687	1.02236	0.464028	0.851469
XLOC_105569-386	0.252617	XLOC_357601-1181	1.08444	-2.10193	-2.06726	0.46352	0.851569
XLOC_011047-40	56.5082	XLOC_033627	50.1797	0.171356	0.206025	0.460775	0.851702
XLOC_089323	5.33869	XLOC_107019	3.28106	0.702324	0.736992	0.459868	0.852107
XLOC_123778	9.78839	XLOC_130315	6.98794	0.486204	0.520873	0.462754	0.852234
XLOC_052408	18.584	XLOC_137866	14.7482	0.333522	0.368191	0.462644	0.85307
XLOC_074099	4.13517	XLOC_173890	6.68397	-0.692759	-0.65809	0.459506	0.853529
XLOC_037750	5.8416	XLOC_427240	8.79358	-0.590087	-0.555418	0.466056	0.854154
XLOC_010305	12.568	XLOC_226597	16.9292	-0.429759	-0.39509	0.459429	0.854437
XLOC_154558-563	3.04014	XLOC_305605-1035	1.55177	0.970223	1.00489	0.467885	0.856467
XLOC_231052	4.55045	XLOC_265980-917	2.6992	0.753477	0.788146	0.469534	0.858446
XLOC_008883	0.470248	XLOC_339760	1.45517	-1.62969	-1.59503	0.477043	0.869023
XLOC_048753	5.98954	XLOC_411444	3.87942	0.626604	0.661273	0.476665	0.869381
XLOC_079250	0.765404	XLOC_386900	1.94301	-1.344	-1.30933	0.478497	0.869576
XLOC_029810	10.4283	XLOC_410431-1321	14.2527	-0.450731	-0.416063	0.476339	0.869837
XLOC_167475	4.26945	XLOC_398218	2.51239	0.76499	0.799658	0.478098	0.869897
XLOC_254511	0.868761	XLOC_360158	2.10281	-1.27529	-1.24062	0.479587	0.87051
XLOC_277068	5.21292	XLOC_398226	3.28585	0.665825	0.700494	0.484837	0.871669
XLOC_104604-381	2.69694	XLOC_214559-758	1.35379	0.994319	1.02899	0.485679	0.872145
XLOC_045753	15.5379	XLOC_288867	12.1952	0.349478	0.384147	0.484709	0.872476
XLOC_228751	6.45093	XLOC_287302	9.41585	-0.545584	-0.510916	0.484425	0.873004
XLOC_177073	0.434772	XLOC_283956-962	1.37349	-1.65952	-1.62485	0.483859	0.873024
XLOC_317771	3.96772	XLOC_395536	2.3206	0.773812	0.808481	0.489989	0.873661
XLOC_118968	14.0245	XLOC_197450-701	10.8359	0.37213	0.406799	0.483788	0.87394
XLOC_127673	1.8759	XLOC_234400	0.788527	1.25035	1.28502	0.487289	0.873999
XLOC_044211	1.88988	XLOC_202608	3.55151	-0.910138	-0.875469	0.489745	0.874256
XLOC_177246-647	0.83163	XLOC_374278	2.01653	-1.27786	-1.24319	0.488034	0.874299
XLOC_064007	9.20811	XLOC_395421	6.65065	0.46941	0.504078	0.489402	0.874677
XLOC_364825	0.291711	XLOC_410541	1.11031	-1.92835	-1.89368	0.483788	0.874984
XLOC_096295	3.51735	XLOC_162471	5.75344	-0.709936	-0.675267	0.482645	0.875011
XLOC_092386	6.57349	XLOC_170921	4.43519	0.567664	0.602332	0.492658	0.875322
XLOC_178851	0.386319	XLOC_303839	1.27231	-1.71959	-1.68492	0.489249	0.875437
XLOC_294041	1.63467	XLOC_381759	3.18408	-0.961877	-0.927208	0.492414	0.875918
XLOC_278386-947	5.52207	XLOC_314812	8.2243	-0.574684	-0.540015	0.491957	0.876136
XLOC_015421	2.76171	XLOC_247684	4.7058	-0.768878	-0.73421	0.494403	0.876362
XLOC_182473	2.12084	XLOC_240666	3.84895	-0.859829	-0.82516	0.494182	0.876998
XLOC_072927	5.57429	XLOC_132476	8.26238	-0.567769	-0.533101	0.496008	0.878178
XLOC_011047-41	1.79719	XLOC_033628	0.760547	1.24063	1.2753	0.499109	0.882634
XLOC_137215	15.5389	XLOC_294593	12.341	0.332425	0.367094	0.503031	0.885427
XLOC_249175	21.7506	XLOC_250538	27.0085	-0.312358	-0.27769	0.502627	0.885748
XLOC_065949-239	4.82375	XLOC_143235	3.04299	0.664666	0.699334	0.502232	0.886085
XLOC_189306	5.65974	XLOC_231886	8.32793	-0.557222	-0.522553	0.502103	0.886893
XLOC_015419	7.25485	XLOC_247687	5.07225	0.51632	0.550989	0.505904	0.88945
XLOC_088650	5.49894	XLOC_139329	3.632	0.598389	0.633058	0.511819	0.889506
XLOC_057591	7.83432	XLOC_390821	10.8958	-0.475892	-0.441223	0.510886	0.88993
XLOC_349257	4.19965	XLOC_356030	2.57948	0.703189	0.737858	0.511721	0.89036
XLOC_013883	6.47325	XLOC_140097	9.27103	-0.518239	-0.483571	0.509388	0.890398
XLOC_074272	3.29625	XLOC_343762-1144	1.87134	0.816754	0.851423	0.510726	0.890678
XLOC_021760	1.40976	XLOC_343498	0.527698	1.41767	1.45233	0.508534	0.890966
XLOC_003445-10	3.2102	XLOC_205848	1.79563	0.838173	0.872842	0.507376	0.891002
XLOC_140706-514	1.57152	XLOC_164613-596	0.631942	1.3143	1.34897	0.509215	0.891126
XLOC_032439-105	5.27982	XLOC_448613-1428	3.43656	0.619524	0.654192	0.508078	0.891199
XLOC_294033	8.5676	XLOC_381768	6.24264	0.456735	0.491404	0.514761	0.893592
XLOC_188533	1.63367	XLOC_390379	3.09034	-0.919649	-0.88498	0.515542	0.893921
XLOC_132162	93.7122	XLOC_423920	87.208	0.103776	0.138445	0.51815	0.897414
XLOC_249738	1.25272	XLOC_311813	2.53506	-1.01696	-0.982287	0.52039	0.900262
XLOC_007456	15.56	XLOC_203728	12.5116	0.314576	0.349244	0.52245	0.902794
XLOC_156110	11.7227	XLOC_386207	15.327	-0.38677	-0.352102	0.527388	0.90307
XLOC_314563	16.7155	XLOC_335887	21.0862	-0.335113	-0.300444	0.523293	0.903219
XLOC_009529-33	1.5996	XLOC_154063-559	0.683744	1.22618	1.26085	0.52738	0.90408
XLOC_107184	18.7375	XLOC_135464	15.4507	0.278256	0.312925	0.526824	0.904153
XLOC_244355	11.0113	XLOC_433861	14.5256	-0.399613	-0.364944	0.524602	0.904444
XLOC_001993	14.6226	XLOC_108624	11.6936	0.322481	0.357149	0.526626	0.904839
XLOC_088800-329	19.7981	XLOC_408742-1317	16.422	0.269732	0.304401	0.526243	0.90521
XLOC_050654	2.26982	XLOC_119352	1.1476	0.983958	1.01863	0.525881	0.905618
XLOC_225900	3.21392	XLOC_400672	5.09894	-0.665863	-0.631195	0.533605	0.91165
XLOC_190479-683	11.7085	XLOC_237387-810	15.2611	-0.382303	-0.347634	0.533207	0.912002
XLOC_075964	21.488	XLOC_141100	18.0781	0.249288	0.283957	0.536506	0.915572
XLOC_080132-293	0.530274	XLOC_096932	1.38987	-1.39014	-1.35547	0.538165	0.917368
XLOC_031765	6.00323	XLOC_365180	8.50718	-0.502942	-0.468273	0.539446	0.917483
XLOC_057008-208	2.80643	XLOC_350881-1169	1.5808	0.828081	0.86275	0.539387	0.918416
XLOC_026765	2.92095	XLOC_092009	4.67356	-0.678084	-0.643416	0.544361	0.91861
XLOC_104768	4.96198	XLOC_144518	7.23605	-0.544286	-0.509618	0.540861	0.918856
XLOC_184587	8.83456	XLOC_431363	6.63094	0.413945	0.448614	0.542916	0.919249
XLOC_117457	46.043	XLOC_119578	53.2693	-0.210322	-0.175654	0.544245	0.91944
XLOC_118236	8.64871	XLOC_238364	11.6249	-0.426661	-0.391993	0.542853	0.920172
XLOC_003465	0.903388	XLOC_205855	0.272211	1.73062	1.76529	0.542317	0.920295
XLOC_061571	1.2252	XLOC_106188	2.41363	-0.978187	-0.943519	0.544203	0.920397
XLOC_105568	24.7821	XLOC_357599	21.2658	0.220763	0.255432	0.548436	0.922397
XLOC_114857	3.17006	XLOC_209198	1.88977	0.746299	0.780968	0.549246	0.922734
XLOC_166299	26.0935	XLOC_299007	22.4933	0.214195	0.248864	0.548079	0.922823
XLOC_203809	0.544439	XLOC_283252	1.38819	-1.35036	-1.31569	0.547644	0.923119
XLOC_252883	11.4657	XLOC_464050	9.06648	0.33871	0.373379	0.558905	0.924578
XLOC_299448	43.3261	XLOC_385710	38.9113	0.155047	0.189716	0.550995	0.924644
XLOC_161851	4.29038	XLOC_221008	2.82144	0.604674	0.639342	0.558845	0.925492
XLOC_124871-457	2.40539	XLOC_435208-1401	3.9461	-0.714157	-0.679488	0.558807	0.926443
XLOC_165332	8.10196	XLOC_248871	6.08814	0.412269	0.446938	0.561494	0.926833
XLOC_215519	0.829076	XLOC_352035	0.256305	1.69364	1.72831	0.565182	0.92685
XLOC_103095	1.48169	XLOC_438964	0.660594	1.16541	1.20008	0.558494	0.92694
XLOC_078141	1.19471	XLOC_406412	0.480475	1.31413	1.3488	0.564984	0.92753
XLOC_078657	1.98092	XLOC_202294	1.01859	0.959597	0.994266	0.561349	0.927606
XLOC_162583	7.94006	XLOC_465177	5.92961	0.421213	0.455881	0.558289	0.927618
XLOC_083787	0.781884	XLOC_270460-932	0.232109	1.75215	1.78682	0.567569	0.927746
XLOC_030762	1.99624	XLOC_194695	3.3934	-0.765446	-0.730778	0.563341	0.927855
XLOC_102710	3.62839	XLOC_120416	5.51311	-0.603537	-0.568868	0.555376	0.927876
XLOC_244510	0.833823	XLOC_453406	1.78004	-1.0941	-1.05943	0.56653	0.928054
XLOC_252017	0.992007	XLOC_354273	2.00776	-1.01716	-0.982496	0.567252	0.928231
XLOC_266596	9.83928	XLOC_389387	7.64492	0.364051	0.39872	0.564866	0.928345
XLOC_130783	0.708265	XLOC_422578-1361	1.58231	-1.15967	-1.125	0.570469	0.928471
XLOC_374807	13.2978	XLOC_411438	10.7193	0.310977	0.345646	0.558206	0.928501
XLOC_114839	2.95271	XLOC_209215	4.66411	-0.659562	-0.624893	0.55514	0.928509
XLOC_336839	2.80355	XLOC_395519	1.62862	0.783605	0.818273	0.557672	0.928634
XLOC_131455	4.71283	XLOC_296668	3.15461	0.579132	0.613801	0.554656	0.928726
XLOC_245606	21.5993	XLOC_394591	26.2596	-0.28186	-0.247192	0.554172	0.928944
XLOC_297833	2.60039	XLOC_360631	1.47179	0.821156	0.855825	0.557377	0.929167
XLOC_182741	1.28816	XLOC_271354	2.41478	-0.90658	-0.871911	0.570323	0.929234
XLOC_090140	1.77936	XLOC_168204	3.10024	-0.801021	-0.766353	0.564826	0.929289
XLOC_269338	2.01871	XLOC_414377	3.39995	-0.75208	-0.717411	0.569233	0.929461
XLOC_331584	3.66203	XLOC_460642	2.35944	0.634199	0.668868	0.574041	0.931277
XLOC_098745	0.943716	XLOC_465560	0.341848	1.465	1.49967	0.579593	0.931291
XLOC_144086	6.50665	XLOC_157495	8.89482	-0.45105	-0.416382	0.573444	0.931307
XLOC_122775	0.877626	XLOC_300117	0.300962	1.54402	1.57869	0.579078	0.931453
XLOC_125063	6.9998	XLOC_450853	5.21003	0.426022	0.460691	0.578922	0.932193
XLOC_044219	8.73033	XLOC_267329	11.4998	-0.397501	-0.362832	0.57341	0.932253
XLOC_017318	55.4271	XLOC_411718	62.8831	-0.182081	-0.147412	0.578395	0.932338
XLOC_014631	10.417	XLOC_021276	8.23229	0.339574	0.374243	0.576642	0.932495
XLOC_136061	10.6731	XLOC_148301	8.50075	0.328317	0.362986	0.582874	0.932598
XLOC_205786	3.26959	XLOC_273689	2.0936	0.643124	0.677793	0.590999	0.932766
XLOC_200065	0.738103	XLOC_411987	0.22179	1.73463	1.7693	0.581205	0.932889
XLOC_201934	1.35209	XLOC_241177	2.4766	-0.87317	-0.838501	0.578225	0.933059
XLOC_024004-77	14.2363	XLOC_135311	11.7502	0.276889	0.311558	0.582789	0.93345
XLOC_183015	2.34942	XLOC_372416	3.74475	-0.672565	-0.637896	0.590225	0.933494
XLOC_033600	2.30165	XLOC_136068	1.32665	0.794881	0.829549	0.590921	0.933618
XLOC_191873	8.62461	XLOC_236779	6.67078	0.370604	0.405272	0.584274	0.93385
XLOC_166217	0.952811	XLOC_227729	1.89784	-0.994096	-0.959428	0.585522	0.93387
XLOC_039554-128	7.98732	XLOC_161078	10.5473	-0.40109	-0.366422	0.586301	0.934128
XLOC_062962	0.449515	XLOC_227398	1.14135	-1.3443	-1.30963	0.586939	0.93416
XLOC_075769	3.18442	XLOC_103509	2.0201	0.656604	0.691273	0.589453	0.934227
XLOC_134246	19.4545	XLOC_189703	23.4946	-0.272225	-0.237557	0.590177	0.934395
XLOC_111946	11.8218	XLOC_180013-657	9.55822	0.306636	0.341305	0.585394	0.934653
XLOC_215517	1.41926	XLOC_352031	2.53317	-0.835805	-0.801136	0.588696	0.934987
XLOC_175017	0.877101	XLOC_390327	0.317578	1.46563	1.5003	0.593178	0.93523
XLOC_032018	3.10816	XLOC_354879	4.7071	-0.598778	-0.564109	0.58865	0.935897
XLOC_189746	3.58572	XLOC_443318	2.36719	0.599087	0.633756	0.595946	0.938614
XLOC_150271	8.98631	XLOC_264108	7.06582	0.346872	0.381541	0.597518	0.939134
XLOC_158336	5.50359	XLOC_178967	7.56396	-0.458769	-0.4241	0.597451	0.940006
XLOC_166291	10.4392	XLOC_299011	8.38807	0.3156	0.350269	0.599398	0.940134
XLOC_243532-829	2.87811	XLOC_394373	4.37533	-0.60427	-0.569601	0.598916	0.940353
XLOC_150043	34.4807	XLOC_360165	31.1269	0.147627	0.182296	0.608853	0.942257
XLOC_266620-918	7.55023	XLOC_436359-1406	9.89523	-0.390213	-0.355544	0.608353	0.942449
XLOC_118966	0.305073	XLOC_197448	0.86198	-1.4985	-1.46383	0.60739	0.942889
XLOC_022873	13.5283	XLOC_465666	16.7068	-0.304455	-0.269786	0.608055	0.942953
XLOC_266597	3.90652	XLOC_389388	5.59993	-0.519525	-0.484856	0.607249	0.943638
XLOC_046854	1.84408	XLOC_302527	3.04598	-0.724005	-0.689337	0.60294	0.943732
XLOC_030597	4.37285	XLOC_248764	6.16407	-0.495309	-0.460641	0.606903	0.944071
XLOC_124292-455	9.43884	XLOC_199515	7.51876	0.328115	0.362783	0.605727	0.944185
XLOC_356594	1.0697	XLOC_395713	1.97599	-0.885369	-0.850701	0.615121	0.944226
XLOC_364824	9.22337	XLOC_410538	7.32831	0.331813	0.366482	0.606465	0.944361
XLOC_090145	14.0223	XLOC_168208	11.6944	0.261905	0.296574	0.602854	0.944576
XLOC_159324	6.19829	XLOC_358075	4.67743	0.406154	0.440823	0.616077	0.944734
XLOC_204399-722	9.74055	XLOC_403083	7.84348	0.312509	0.347178	0.614843	0.944759
XLOC_132842	1.25496	XLOC_144953	0.617659	1.02276	1.05743	0.626736	0.94479
XLOC_073866	2.08176	XLOC_403533	1.23823	0.749524	0.784193	0.626226	0.944964
XLOC_033577	26.917	XLOC_192881	31.5767	-0.230343	-0.195674	0.604379	0.945006
XLOC_138449	0.562363	XLOC_242225	1.27388	-1.17966	-1.14499	0.605631	0.945009
XLOC_098752	3.29731	XLOC_465546	2.20258	0.582095	0.616764	0.619688	0.945477
XLOC_099904	6.73594	XLOC_289031	5.10261	0.400644	0.435313	0.605382	0.945597
XLOC_257945	1.95636	XLOC_287728	1.12599	0.796978	0.831647	0.619459	0.946083
XLOC_288925-988	48.3992	XLOC_421620-1357	44.6546	0.116174	0.150843	0.613899	0.946193
XLOC_073280	1.07478	XLOC_121931	1.95238	-0.861192	-0.826524	0.625834	0.94626
XLOC_234259	1.0974	XLOC_279715	1.99175	-0.859947	-0.825278	0.622821	0.946438
XLOC_036681	5.58302	XLOC_233773	4.19487	0.41242	0.447088	0.629723	0.946462
XLOC_165330	2.35327	XLOC_248872	1.43248	0.716152	0.750821	0.61801	0.946738
XLOC_225195	3.47108	XLOC_302291	2.36117	0.555883	0.590551	0.624288	0.946764
XLOC_046346	4.07338	XLOC_259948	2.85171	0.514399	0.549068	0.619281	0.946767
XLOC_157311	1.82176	XLOC_442019	2.9526	-0.696653	-0.661984	0.621195	0.946822
XLOC_278386-948	2.26922	XLOC_314811	3.49118	-0.621518	-0.58685	0.629381	0.946889
XLOC_012947	8.28209	XLOC_063747	6.58145	0.331589	0.366258	0.625658	0.946942
XLOC_299491	12.419	XLOC_436410	10.3456	0.263532	0.2982	0.622588	0.947035
XLOC_336241	4.56476	XLOC_434779	6.31691	-0.46868	-0.434011	0.622012	0.947112
XLOC_033982	5.48506	XLOC_451767	4.04439	0.439585	0.474254	0.613894	0.947151
XLOC_243531	5.45402	XLOC_394370	4.05841	0.426405	0.461074	0.623971	0.947233
XLOC_093620	5.5401	XLOC_284197	7.48576	-0.434237	-0.399568	0.619151	0.947527
XLOC_045985-167	3.62982	XLOC_299664	5.14981	-0.504621	-0.469953	0.631942	0.947913
XLOC_173700	0.802737	XLOC_217630	0.295052	1.44396	1.47863	0.613138	0.947919
XLOC_252149	4.25289	XLOC_284744	5.89775	-0.471721	-0.437052	0.631621	0.948373
XLOC_123233	4.96632	XLOC_317761	3.69325	0.427286	0.461955	0.639343	0.954281
XLOC_157041	0.364502	XLOC_251342	0.897415	-1.29985	-1.26518	0.639083	0.954835
XLOC_105569-385	6.52434	XLOC_357600	8.53092	-0.386869	-0.352201	0.637227	0.954893
XLOC_237498	3.73245	XLOC_272163	5.24264	-0.490171	-0.455502	0.638635	0.95511
XLOC_208619	2.86573	XLOC_423671-1365	1.8991	0.593587	0.628255	0.638102	0.955257
XLOC_095634	1.47707	XLOC_398484-1299	0.806867	0.872335	0.907004	0.642283	0.955838
XLOC_029834	9.11417	XLOC_211036	11.4661	-0.331192	-0.296523	0.642092	0.956495
XLOC_228040	3.8938	XLOC_265030	5.40259	-0.472472	-0.437804	0.645801	0.960128
XLOC_284207-964	13.2741	XLOC_468830-1483	11.2986	0.23247	0.267139	0.646728	0.960562
XLOC_006340-28	22.2045	XLOC_371617-1205	25.9053	-0.222395	-0.187727	0.65213	0.963382
XLOC_006340-29	22.2045	XLOC_371617-1206	25.9053	-0.222395	-0.187727	0.65213	0.963382
XLOC_205811-728	0.857957	XLOC_459615-1459	1.57594	-0.877235	-0.842567	0.656075	0.964029
XLOC_218211	5.1284	XLOC_455532-1447	6.80319	-0.407703	-0.373034	0.65674	0.964069
XLOC_181741	10.0297	XLOC_361303	8.32843	0.268162	0.302831	0.653573	0.9641
XLOC_049164-183	7.62729	XLOC_132221	9.65305	-0.339814	-0.305146	0.661253	0.964142
XLOC_040545	2.45728	XLOC_216229	3.60233	-0.551868	-0.517199	0.661904	0.96416
XLOC_118973	3.32288	XLOC_197464	4.69251	-0.497926	-0.463257	0.651817	0.964331
XLOC_099932	1.89654	XLOC_339211-1124	1.15726	0.712657	0.747325	0.655701	0.964416
XLOC_088586	4.56757	XLOC_335649	3.42479	0.415411	0.45008	0.660837	0.964465
XLOC_115540	3.73627	XLOC_350916	5.17222	-0.469185	-0.434516	0.655182	0.964592
XLOC_033939	2.2759	XLOC_158458	3.42202	-0.588411	-0.553742	0.650237	0.964826
XLOC_315385	2.30849	XLOC_432768	1.47806	0.643245	0.677913	0.651546	0.964875
XLOC_228602	3.98844	XLOC_455311	2.91905	0.450326	0.484994	0.660563	0.964996
XLOC_167469	0.347796	XLOC_398235	0.835274	-1.26401	-1.22934	0.658218	0.965301
XLOC_231831	1.37988	XLOC_364417	0.756526	0.867081	0.90175	0.65504	0.965321
XLOC_074614	44.0131	XLOC_335308	49.3327	-0.164611	-0.129943	0.663478	0.965524
XLOC_065378	7.5073	XLOC_373892	9.57638	-0.351186	-0.316518	0.651404	0.96561
XLOC_072649	4.79395	XLOC_447941	3.61758	0.40619	0.440859	0.659216	0.965828
XLOC_186397-674	2.56972	XLOC_258646	3.7473	-0.54424	-0.509572	0.659935	0.965945
XLOC_151137-550	1.71053	XLOC_228699	1.0325	0.728302	0.76297	0.666381	0.966955
XLOC_174298	7.16128	XLOC_232558	9.08014	-0.342497	-0.307828	0.668276	0.968777
XLOC_047648	4.3188	XLOC_390161	5.79557	-0.42432	-0.389651	0.669217	0.969211
XLOC_228604	2.56475	XLOC_455310	1.73563	0.563359	0.598027	0.670266	0.969801
XLOC_346181	4.96572	XLOC_443260	3.8235	0.377109	0.411778	0.673507	0.972629
XLOC_079300-287	1.18076	XLOC_375298	1.95406	-0.726759	-0.69209	0.675878	0.973264
XLOC_070103	4.83055	XLOC_339266	6.36311	-0.397545	-0.362876	0.675337	0.973413
XLOC_045750	0.923022	XLOC_288860	1.61734	-0.809186	-0.774517	0.674753	0.973499
XLOC_002522	10.4979	XLOC_090862	12.751	-0.28051	-0.245841	0.681844	0.975354
XLOC_157510	2.36461	XLOC_320429	1.59802	0.565317	0.599985	0.681783	0.976189
XLOC_114949	1.3014	XLOC_345948	0.741831	0.810902	0.845571	0.681197	0.976275
XLOC_037733	1.57484	XLOC_243384	0.954309	0.722677	0.757346	0.681059	0.977004
XLOC_125474	7.88272	XLOC_133797-491	6.49231	0.279962	0.31463	0.679956	0.977275
XLOC_061400	1.80568	XLOC_205110	1.14618	0.655709	0.690377	0.684831	0.977776
XLOC_311713	4.10831	XLOC_374261	5.47828	-0.415178	-0.380509	0.684552	0.978301
XLOC_129651	4.34301	XLOC_214710	5.74229	-0.402931	-0.368262	0.686651	0.97945
XLOC_064298	3.25057	XLOC_111765	4.45346	-0.454234	-0.419565	0.688302	0.980879
XLOC_305505	20.8288	XLOC_352126	24.0015	-0.204545	-0.169876	0.693678	0.984828
XLOC_033954	11.6705	XLOC_151195	13.9747	-0.259951	-0.225282	0.693071	0.984891
XLOC_221571	2.94191	XLOC_404189	2.11296	0.477488	0.512156	0.691814	0.984956
XLOC_141935	0.579239	XLOC_309663	1.10165	-0.927435	-0.892767	0.695718	0.986797
XLOC_170612	28.6221	XLOC_362152	32.1657	-0.168394	-0.133725	0.717925	0.987718
XLOC_076182	3.01951	XLOC_099984	4.08515	-0.436075	-0.401406	0.71232	0.988099
XLOC_257497	0.556308	XLOC_297115	0.232733	1.25721	1.29188	0.704069	0.988442
XLOC_126563-460	0.601391	XLOC_427121-1374	1.08732	-0.854401	-0.819733	0.717866	0.988537
XLOC_182143	4.28167	XLOC_313238	5.58767	-0.384073	-0.349405	0.704841	0.988609
XLOC_173822-638	11.9453	XLOC_269780-929	14.1229	-0.241593	-0.206925	0.714658	0.988621
XLOC_014298	3.03053	XLOC_380203	2.25695	0.425196	0.459864	0.715461	0.988827
XLOC_305497	1.37448	XLOC_352117	2.10077	-0.612032	-0.577364	0.712197	0.988835
XLOC_118832	0.556526	XLOC_299164	1.04877	-0.914177	-0.879509	0.706321	0.988849
XLOC_078199	0.268122	XLOC_158506	0.629342	-1.23095	-1.19629	0.707058	0.988965
XLOC_183213	4.9448	XLOC_339670	3.95753	0.321312	0.355981	0.713611	0.988983
XLOC_184212	2.42262	XLOC_429918	3.37986	-0.480395	-0.445727	0.711693	0.989044
XLOC_033291	10.3267	XLOC_198153	8.88451	0.217015	0.251684	0.702567	0.989088
XLOC_000272	5.15123	XLOC_448733	4.09938	0.329511	0.36418	0.701958	0.989153
XLOC_022480	0.465173	XLOC_227399	0.92512	-0.991873	-0.957204	0.703942	0.989182
XLOC_036035	0.432177	XLOC_334093	0.866069	-1.00286	-0.968191	0.710497	0.9892
XLOC_149868	3.19957	XLOC_331410	4.32188	-0.433781	-0.399112	0.705981	0.989289
XLOC_036108	6.39761	XLOC_413173	5.28878	0.274598	0.309267	0.714639	0.989499
XLOC_235026	2.13103	XLOC_368750	1.45523	0.550304	0.584972	0.703574	0.989585
XLOC_156277	1.27802	XLOC_407151	0.758395	0.752889	0.787558	0.701703	0.989716
XLOC_266586	2.54138	XLOC_428210-1375	1.81425	0.486239	0.520908	0.708294	0.989778
XLOC_127523	1.56894	XLOC_340902	1.01977	0.621546	0.656215	0.717539	0.989889
XLOC_052543	4.59325	XLOC_186110	3.63294	0.338378	0.373046	0.711692	0.989952
XLOC_057642	4.4241	XLOC_139949	3.47633	0.347819	0.382488	0.710424	0.99001
XLOC_147996	3.99731	XLOC_203197	3.11688	0.358927	0.393596	0.716999	0.990048
XLOC_097057	1.66731	XLOC_435029	2.49635	-0.582298	-0.547629	0.701419	0.990239
XLOC_220473	3.72883	XLOC_445595-1423	4.96348	-0.412629	-0.37796	0.700773	0.990252
XLOC_130595-475	9.39237	XLOC_328028	11.4015	-0.279662	-0.244994	0.69923	0.990848
XLOC_037119	5.64548	XLOC_119467	4.54217	0.313715	0.348383	0.700761	0.991161
XLOC_013394	0.9038	XLOC_235904	0.485138	0.897608	0.932277	0.710009	0.991259
XLOC_049161	7.68881	XLOC_132225	9.34829	-0.281942	-0.247273	0.724125	0.991736
XLOC_084756	6.29887	XLOC_250511	5.2508	0.262556	0.297224	0.726787	0.991789
XLOC_220006-776	10.442	XLOC_463474	12.3852	-0.246219	-0.21155	0.726533	0.992338
XLOC_150292	0.594849	XLOC_264132	1.06611	-0.841761	-0.807092	0.724068	0.992558
XLOC_161863	3.19345	XLOC_221012	4.21245	-0.399544	-0.364875	0.731953	0.992568
XLOC_128504	3.03534	XLOC_214574-760	2.30134	0.399384	0.434053	0.729427	0.992704
XLOC_136357	50.7118	XLOC_214909	48.3848	0.0677676	0.102436	0.723583	0.992792
XLOC_140563	3.39792	XLOC_163565	2.61274	0.379088	0.413757	0.726276	0.992884
XLOC_043583-154	20.85	XLOC_432034-1389	23.6827	-0.183786	-0.149118	0.730342	0.993054
XLOC_371687	5.27425	XLOC_382212	6.58969	-0.321245	-0.286576	0.733037	0.993147
XLOC_078677	12.5783	XLOC_443240	11.1769	0.170417	0.205086	0.729187	0.993271
XLOC_058914	11.3068	XLOC_188290	13.3221	-0.236631	-0.201962	0.72869	0.993488
XLOC_006812	2.30678	XLOC_077511	3.19175	-0.468467	-0.433799	0.726142	0.993599
XLOC_066706	15.1365	XLOC_297802	14.4434	0.0676213	0.10229	0.847086	0.993633
XLOC_082371-299	4.43481	XLOC_301252	3.57512	0.310881	0.345549	0.735369	0.993635
XLOC_221235	7.40996	XLOC_250648	6.3273	0.227876	0.262544	0.736287	0.993988
XLOC_058928	1.11007	XLOC_188283	1.70945	-0.622882	-0.588213	0.735066	0.994115
XLOC_369872	6.73838	XLOC_443928	6.19938	0.120278	0.154947	0.846881	0.994164
XLOC_221219	28.0474	XLOC_250669-865	30.2057	-0.106954	-0.0722851	0.848334	0.994327
XLOC_243004	50.0042	XLOC_377296	49.227	0.0225995	0.0572681	0.843135	0.9944
XLOC_077474	19.3636	XLOC_308464-1044	21.0356	-0.119486	-0.0848171	0.851794	0.994527
XLOC_036028	0.836678	XLOC_334085	1.1311	-0.434982	-0.400313	0.846544	0.994541
XLOC_348596	2.0956	XLOC_354365	2.91137	-0.474335	-0.439666	0.734833	0.99469
XLOC_092616	4.66746	XLOC_418502	4.18365	0.157875	0.192544	0.84273	0.994697
XLOC_034066	8.3985	XLOC_352453	9.47622	-0.17418	-0.139511	0.83814	0.994716
XLOC_102701	3.17945	XLOC_182302	4.17409	-0.392684	-0.358016	0.73766	0.994953
XLOC_047639	1.74463	XLOC_186706	2.18021	-0.321546	-0.286877	0.844316	0.995017
XLOC_042721	5.61222	XLOC_471384	5.08224	0.143107	0.177776	0.840394	0.995048
XLOC_156339	3.34008	XLOC_284270	2.90973	0.198997	0.233666	0.839736	0.995048
XLOC_266562	9.0648	XLOC_428224	8.49234	0.0941131	0.128782	0.85166	0.99514
XLOC_160066	7.07775	XLOC_180460-661	8.03116	-0.182318	-0.147649	0.842468	0.995165
XLOC_072659	8.35223	XLOC_447928	9.3799	-0.167411	-0.132742	0.84649	0.995251
XLOC_186832	10.6304	XLOC_407249	9.99553	0.0888409	0.12351	0.845864	0.995289
XLOC_160331	6.07967	XLOC_432614	6.97422	-0.198039	-0.16337	0.838074	0.995418
XLOC_073846	13.0256	XLOC_403541	14.9884	-0.202497	-0.167828	0.758416	0.99542
XLOC_001999	4.55536	XLOC_108615	4.08608	0.156848	0.191516	0.845398	0.995515
XLOC_136150	3.53325	XLOC_318920	2.77229	0.349918	0.384586	0.738756	0.995543
XLOC_210274	7.62733	XLOC_463141	7.01872	0.11997	0.154639	0.837534	0.995559
XLOC_154398	1.30684	XLOC_315768	1.02592	0.349164	0.383833	0.839567	0.995628
XLOC_161865	0.761682	XLOC_221014	0.548985	0.472422	0.507091	0.841581	0.995674
XLOC_079258	1.08269	XLOC_386892	0.686286	0.657738	0.692407	0.752687	0.99568
XLOC_166816-612	7.18952	XLOC_286147	6.19481	0.214835	0.249504	0.752031	0.995684
XLOC_140566	4.80198	XLOC_163570	3.94266	0.28446	0.319129	0.744192	0.995768
XLOC_238818	0.947367	XLOC_247272	1.44659	-0.610661	-0.575992	0.760009	0.995783
XLOC_289143	5.12622	XLOC_387973	4.65858	0.138005	0.172674	0.851573	0.995807
XLOC_314198	6.15341	XLOC_434909	5.22239	0.236676	0.271345	0.751478	0.995824
XLOC_160632	2.06351	XLOC_214169	2.03368	0.0210077	0.0556764	0.968842	0.995846
XLOC_124872	1.09189	XLOC_435214	1.65115	-0.596644	-0.561975	0.749585	0.995934
XLOC_017053	6.07417	XLOC_422882	7.40947	-0.286683	-0.252014	0.748985	0.996012
XLOC_079300-286	6.69124	XLOC_375297	5.67537	0.237559	0.272228	0.740442	0.996039
XLOC_059999	8.45658	XLOC_454887	7.42126	0.18841	0.223079	0.758238	0.996052
XLOC_053142	3.28628	XLOC_149048	3.47003	-0.0784927	-0.0438241	0.968512	0.996183
XLOC_077425	6.46202	XLOC_436284	5.47711	0.23857	0.273239	0.743898	0.996257
XLOC_060825	1.50544	XLOC_465602	1.01436	0.569615	0.604284	0.741958	0.996306
XLOC_091365	6.93212	XLOC_191281	5.94941	0.22055	0.255219	0.751209	0.996341
XLOC_062211	1.60449	XLOC_223677	1.13649	0.49753	0.532198	0.761787	0.996386
XLOC_009529-32	0.708662	XLOC_154063-558	0.522432	0.439854	0.474523	0.856031	0.996397
XLOC_057008-209	0.498216	XLOC_350881-1170	0.551803	-0.147382	-0.112713	0.96809	0.996427
XLOC_062345	1.26159	XLOC_202419-715	1.5994	-0.342288	-0.307619	0.857381	0.996434
XLOC_135069	12.4186	XLOC_165010	13.4861	-0.118971	-0.084302	0.881807	0.996481
XLOC_009749	44.7835	XLOC_345760	44.0878	0.0225878	0.0572565	0.851492	0.996483
XLOC_092620	3.10878	XLOC_418507	4.01536	-0.369181	-0.334512	0.757925	0.996506
XLOC_173822-637	17.0204	XLOC_269780-928	16.2196	0.0695267	0.104195	0.835046	0.99652
XLOC_128217	1.33919	XLOC_231996	1.63977	-0.292133	-0.257464	0.877906	0.996542
XLOC_212710	0.287793	XLOC_240715	0.264218	0.123303	0.157971	0.967567	0.996568
XLOC_078197	4.63012	XLOC_158507	3.83333	0.272451	0.30712	0.757322	0.99658
XLOC_243585-830	11.7141	XLOC_261995-904	13.051	-0.155914	-0.121246	0.834438	0.99658
XLOC_033936	1.13335	XLOC_158462	0.903012	0.327776	0.362445	0.858184	0.996601
XLOC_026197	6.75867	XLOC_461600	6.80563	-0.00998934	0.0246793	0.974866	0.996618
XLOC_063935	19.6139	XLOC_239143	22.2136	-0.179567	-0.144898	0.745488	0.996621
XLOC_055684	11.5283	XLOC_257667	12.8346	-0.154859	-0.12019	0.837178	0.996703
XLOC_102140	1.75982	XLOC_425979	1.24227	0.502449	0.537118	0.748869	0.996734
XLOC_137405	3.07148	XLOC_333158	2.38209	0.366706	0.401375	0.746261	0.996773
XLOC_218212	34.8249	XLOC_455532-1448	33.0268	0.076482	0.111151	0.750899	0.996804
XLOC_230811	7.03896	XLOC_348314	6.53892	0.10631	0.140979	0.857149	0.99693
XLOC_137546-503	1.26661	XLOC_187720	1.61171	-0.34762	-0.312951	0.854518	0.996938
XLOC_057635	9.54151	XLOC_139959	8.399	0.184	0.218669	0.748414	0.997007
XLOC_189309	3.92063	XLOC_231884	3.26351	0.264661	0.29933	0.781396	0.997022
XLOC_027724	0.990495	XLOC_427207	0.614841	0.687936	0.722605	0.754367	0.99703
XLOC_028183	15.1595	XLOC_241373	16.5625	-0.127698	-0.0930296	0.855929	0.997045
XLOC_053692	2.89826	XLOC_180402	2.27135	0.351637	0.386306	0.761656	0.997077
XLOC_062110	4.05056	XLOC_062534	3.72901	0.119329	0.153997	0.8817	0.997106
XLOC_074305	1.77948	XLOC_260366	2.13014	-0.259493	-0.224824	0.877795	0.997164
XLOC_113319	0.71777	XLOC_410819	0.562236	0.352346	0.387014	0.879823	0.99722
XLOC_086417	1.01383	XLOC_258328	0.980341	0.0484602	0.0831289	0.967548	0.997227
XLOC_036584	1.45753	XLOC_441623	1.15131	0.340249	0.374918	0.834325	0.997233
XLOC_443609	4.45353	XLOC_466404	5.44065	-0.28883	-0.254161	0.78223	0.997244
XLOC_096431	2.22594	XLOC_397134	2.91703	-0.390086	-0.355417	0.780938	0.997279
XLOC_028187	1.63297	XLOC_241376	1.13293	0.52744	0.562108	0.74796	0.99728
XLOC_083805	1.15806	XLOC_262204	0.754733	0.617672	0.65234	0.757197	0.997284
XLOC_092786	15.8778	XLOC_286197	17.1076	-0.107626	-0.0729577	0.88454	0.997334
XLOC_092817	11.081	XLOC_131602	12.0612	-0.122285	-0.0876167	0.883885	0.997338
XLOC_228063-790	2.56076	XLOC_265042	2.44497	0.0667553	0.101424	0.937319	0.997344
XLOC_124886	9.10762	XLOC_435200	8.36644	0.12246	0.157129	0.819973	0.997425
XLOC_083551	4.47455	XLOC_357203	4.17157	0.101152	0.135821	0.889937	0.997468
XLOC_069277	2.69494	XLOC_151991	3.13705	-0.219155	-0.184487	0.877453	0.997526
XLOC_171774	5.04026	XLOC_233790	4.68427	0.105674	0.140343	0.879468	0.997566
XLOC_295394	5.3315	XLOC_358687	4.50583	0.242749	0.277417	0.763369	0.997592
XLOC_280267	2.03524	XLOC_372223	1.55736	0.386096	0.420765	0.783171	0.997603
XLOC_017451	1.9235	XLOC_408588	2.04297	-0.0869342	-0.0522655	0.971227	0.997619
XLOC_076655	34.0514	XLOC_454910	32.9898	0.0456941	0.0803628	0.819514	0.997669
XLOC_036374	4.03545	XLOC_194433	3.72068	0.117163	0.151832	0.883524	0.997676
XLOC_044876	1.29563	XLOC_255360	0.901137	0.523835	0.558504	0.775979	0.997687
XLOC_037696	4.0142	XLOC_081288	4.96851	-0.307701	-0.273032	0.777305	0.997696
XLOC_368768-1199	4.12991	XLOC_381468	5.09309	-0.302431	-0.267762	0.778644	0.99772
XLOC_026064	3.69127	XLOC_193273	3.04759	0.276448	0.311117	0.780021	0.997793
XLOC_101446-370	1.03944	XLOC_281085	1.38878	-0.418012	-0.383343	0.836823	0.997852
XLOC_001355	0.986529	XLOC_345262	0.969386	0.0252902	0.0599589	0.976814	0.997935
XLOC_249753	0.923299	XLOC_311823	0.599256	0.623625	0.658294	0.780793	0.997937
XLOC_290450-992	2.94653	XLOC_464145-1467	3.37073	-0.194044	-0.159375	0.889699	0.997941
XLOC_152024	0.680783	XLOC_199651	0.794025	-0.221989	-0.187321	0.937249	0.997972
XLOC_049208	4.02518	XLOC_085651	3.36944	0.256544	0.291213	0.784133	0.997988
XLOC_249942	1.38433	XLOC_372934	1.91207	-0.465947	-0.431279	0.787438	0.997994
XLOC_051041	0.518395	XLOC_161096	0.275607	0.911439	0.946108	0.775562	0.998
XLOC_078533	4.30236	XLOC_359312	3.95766	0.120481	0.155149	0.877225	0.998017
XLOC_356596	2.37971	XLOC_395711	1.84839	0.364517	0.399185	0.776897	0.998019
XLOC_128545	5.05705	XLOC_365974	4.22686	0.25871	0.293378	0.757154	0.998097
XLOC_129657	2.38452	XLOC_214709	2.99195	-0.327387	-0.292719	0.8146	0.998116
XLOC_165878	4.44804	XLOC_309026	3.63219	0.29233	0.326999	0.747941	0.998134
XLOC_057584	2.19439	XLOC_390815	1.6553	0.406727	0.441396	0.765179	0.998232
XLOC_098329	5.67296	XLOC_350580	5.11373	0.149726	0.184394	0.833844	0.998236
XLOC_157959	77.3345	XLOC_363642	77.2353	0.00185179	0.0365205	0.874792	0.998253
XLOC_107187	3.49583	XLOC_135467	3.47109	0.0102463	0.0449149	0.967223	0.998254
XLOC_127012	18.6282	XLOC_270881	19.6655	-0.0781786	-0.0435099	0.925641	0.998266
XLOC_193906	1.04724	XLOC_204429	0.753785	0.474367	0.509036	0.814067	0.998272
XLOC_219826	3.07684	XLOC_324417	3.26475	-0.0855231	-0.0508544	0.964603	0.998275
XLOC_060610	0.696842	XLOC_189860	0.53597	0.378679	0.413348	0.874153	0.998278
XLOC_270750	2.57433	XLOC_412082	2.37261	0.117722	0.152391	0.90652	0.998294
XLOC_197977	27.57	XLOC_323524	27.1743	0.0208564	0.0555251	0.886723	0.998306
XLOC_349270	6.12286	XLOC_356058	6.43353	-0.0714048	-0.0367362	0.964016	0.998351
XLOC_294347	10.5436	XLOC_359400	11.2996	-0.0999042	-0.0652355	0.915853	0.998392
XLOC_094584	8.07021	XLOC_195645	9.23011	-0.193742	-0.159073	0.818797	0.998405
XLOC_383029	0.546484	XLOC_385140	0.52474	0.0585765	0.0932452	0.973319	0.998412
XLOC_184584	4.32448	XLOC_431366	4.71543	-0.124863	-0.090194	0.925148	0.998447
XLOC_249737	3.35558	XLOC_311812	3.75112	-0.160759	-0.126091	0.907322	0.99845
XLOC_156342	5.84688	XLOC_284275-966	5.67214	0.0437738	0.0784425	0.926479	0.998458
XLOC_088575	7.7284	XLOC_335640	7.30879	0.0805372	0.115206	0.876959	0.998466
XLOC_149472	0.381141	XLOC_399420	0.686538	-0.849015	-0.814346	0.775276	0.998482
XLOC_160778-580	3.22834	XLOC_395520-1288	2.62309	0.299525	0.334194	0.779904	0.998489
XLOC_170486	1.89554	XLOC_295841	1.37567	0.462474	0.497143	0.756822	0.998529
XLOC_161652	2.31801	XLOC_410189	1.81917	0.349606	0.384275	0.787224	0.998559
XLOC_191904	3.13556	XLOC_236789	2.64463	0.245657	0.280326	0.815626	0.998564
XLOC_159675	1.75221	XLOC_179822-654	1.59794	0.132962	0.167631	0.915355	0.998569
XLOC_289733	6.15712	XLOC_390365	6.4621	-0.0697474	-0.0350787	0.965552	0.998574
XLOC_014773-44	6.13713	XLOC_278064	7.11332	-0.212959	-0.17829	0.822249	0.998587
XLOC_078674	0.900665	XLOC_443231	0.81798	0.138925	0.173594	0.937168	0.998589
XLOC_182740	7.34054	XLOC_271356	7.68161	-0.0655225	-0.0308538	0.96694	0.998643
XLOC_084705-307	6.82586	XLOC_145706	7.80491	-0.193371	-0.158702	0.833526	0.998646
XLOC_429479	7.84484	XLOC_443820	8.60479	-0.133396	-0.0987273	0.889667	0.998646
XLOC_111055	4.55595	XLOC_437316	4.65902	-0.0322746	0.00239406	0.99799	0.998651
XLOC_058478	4.21009	XLOC_315165	4.74453	-0.172414	-0.137745	0.886492	0.99879
XLOC_298648	4.63047	XLOC_385393	4.04139	0.196307	0.230976	0.813832	0.998794
XLOC_138452	1.21428	XLOC_242236	1.76086	-0.536179	-0.50151	0.766272	0.998797
XLOC_022468	45.1788	XLOC_227415	45.8157	-0.0201961	0.0144726	0.961808	0.998801
XLOC_241985	0.281637	XLOC_399534	0.223649	0.332601	0.367269	0.928141	0.998826
XLOC_039197	1.08953	XLOC_147962	1.33522	-0.293372	-0.258703	0.889243	0.998912
XLOC_190468	6.09533	XLOC_237395	6.03163	0.0151564	0.0498251	0.952043	0.998951
XLOC_032844	0.952948	XLOC_077309	0.831911	0.195968	0.230637	0.91505	0.998957
XLOC_260040	3.3811	XLOC_457381	3.1593	0.0978877	0.132556	0.906491	0.99899
XLOC_063932	15.2048	XLOC_239144	14.094	0.109446	0.144114	0.786905	0.998993
XLOC_050915	6.06879	XLOC_089828	5.66721	0.0987702	0.133439	0.874137	0.999014
XLOC_217990	2.02873	XLOC_292355	2.33677	-0.203939	-0.16927	0.90256	0.999026
XLOC_114852	5.03165	XLOC_209207	5.07289	-0.0117763	0.0228924	0.979877	0.999039
XLOC_072061	4.80251	XLOC_398563	4.83487	-0.00968848	0.0249802	0.978556	0.999039
XLOC_129644	2.79998	XLOC_214722	2.50672	0.159616	0.194284	0.876816	0.999055
XLOC_064010	4.14544	XLOC_395419	4.38192	-0.0800379	-0.0453692	0.96338	0.999061
XLOC_358275	17.5908	XLOC_453698	16.3346	0.10689	0.141559	0.775069	0.999066
XLOC_134248	3.38138	XLOC_189694	3.71691	-0.136492	-0.101823	0.925128	0.999138
XLOC_086468	1.88101	XLOC_123858	1.66047	0.179916	0.214585	0.888796	0.999152
XLOC_130564	2.53651	XLOC_328492	2.09907	0.273095	0.307763	0.81875	0.999152
XLOC_008890	0.924707	XLOC_339769	1.12032	-0.276843	-0.242174	0.904676	0.999175
XLOC_161655-585	0.330187	XLOC_410187	0.336	-0.0251779	0.00949076	0.997858	0.99918
XLOC_295584	3.66424	XLOC_407131-1309	3.86887	-0.0783983	-0.0437296	0.966823	0.999205
XLOC_230809	3.22556	XLOC_348319	2.69595	0.258756	0.293425	0.804918	0.999209
XLOC_093618	0.977171	XLOC_284210	1.32311	-0.43725	-0.402581	0.833343	0.999218
XLOC_122864	1.38439	XLOC_211483	1.50091	-0.116587	-0.0819184	0.96155	0.999219
XLOC_090238-331	4.29483	XLOC_253974-881	4.53925	-0.0798529	-0.0451842	0.96288	0.999227
XLOC_063737	6.9751	XLOC_364338	6.9162	0.0122343	0.046903	0.951682	0.999266
XLOC_205806	0.53434	XLOC_459620	0.496187	0.106874	0.141543	0.960295	0.999289
XLOC_026782	5.43319	XLOC_091993	5.86161	-0.109497	-0.0748288	0.930562	0.999297
XLOC_049196	33.1009	XLOC_085666	31.9819	0.0496148	0.0842835	0.813607	0.999329
XLOC_036377	11.2934	XLOC_194434	11.1467	0.0188632	0.0535319	0.929952	0.999351
XLOC_020692	2.93203	XLOC_100341	2.44052	0.264711	0.29938	0.810322	0.999353
XLOC_013502	7.99386	XLOC_215728	8.4021	-0.0718576	-0.037189	0.958377	0.999356
XLOC_315515	0.77812	XLOC_410476	0.474117	0.71475	0.749418	0.774665	0.999397
XLOC_102692	0.432738	XLOC_182306	0.537275	-0.312167	-0.277498	0.924753	0.999447
XLOC_100889	2.41478	XLOC_198167	2.33668	0.0474316	0.0821003	0.950544	0.999459
XLOC_073882	2.66522	XLOC_444261	2.87978	-0.111704	-0.0770353	0.949885	0.999462
XLOC_252012	0.904519	XLOC_354276	1.15678	-0.354892	-0.320223	0.873869	0.999463
XLOC_006814	6.67126	XLOC_077510	6.39361	0.0613285	0.0959972	0.904277	0.999464
XLOC_014326	6.51858	XLOC_072327	6.4392	0.0176763	0.0523449	0.947925	0.999486
XLOC_222095	11.4882	XLOC_229948	10.4798	0.132542	0.16721	0.785981	0.999499
XLOC_056212	2.03461	XLOC_378669	2.1853	-0.103079	-0.0684104	0.961164	0.999505
XLOC_025013-84	1.38208	XLOC_163155-591	1.55329	-0.168486	-0.133817	0.936718	0.999518
XLOC_183231	2.80504	XLOC_339648	3.48775	-0.314275	-0.279607	0.808477	0.999523
XLOC_002195	1.29329	XLOC_018627	1.18115	0.130854	0.165522	0.928131	0.999525
XLOC_194535	4.32919	XLOC_235332	4.12022	0.0713757	0.106044	0.914927	0.999544
XLOC_019005	10.7609	XLOC_372120	9.78145	0.137678	0.172347	0.786679	0.999545
XLOC_004917	9.70454	XLOC_167367	8.69136	0.159078	0.193747	0.773473	0.999565
XLOC_096346	0.331787	XLOC_165141	0.573154	-0.788665	-0.753997	0.807191	0.999568
XLOC_007443	3.56288	XLOC_203711	4.47143	-0.327692	-0.293024	0.774143	0.999577
XLOC_183212	0.25594	XLOC_339671	0.467559	-0.869343	-0.834674	0.809846	0.999582
XLOC_219491	5.03194	XLOC_428449	4.94338	0.0256169	0.0602856	0.947381	0.999609
XLOC_207584	7.50152	XLOC_371057	6.76128	0.149887	0.184555	0.809218	0.999622
XLOC_249170	2.45106	XLOC_250534	2.5117	-0.0352584	-0.000589685	0.999637	0.999637
XLOC_295374	2.29795	XLOC_358663	2.88155	-0.326498	-0.291829	0.818508	0.999664
XLOC_074319	2.40761	XLOC_353173	2.3247	0.0505572	0.0852258	0.948768	0.999677
XLOC_230815	0.766806	XLOC_348307	0.812299	-0.0831492	-0.0484806	0.983157	0.999687
XLOC_151137-551	0.402969	XLOC_228700	0.271009	0.572328	0.606997	0.864198	0.999746
XLOC_010345	2.89398	XLOC_433098	2.34993	0.300437	0.335106	0.790812	0.999756
XLOC_181742	1.2726	XLOC_361301	0.932462	0.448662	0.483331	0.804705	0.999764
XLOC_001360	1.22103	XLOC_345255	1.13434	0.106246	0.140914	0.94027	0.999781
XLOC_368768-1200	3.0314	XLOC_381467	2.80984	0.109496	0.144165	0.903911	0.99979
XLOC_160630-578	27.9395	XLOC_214170-756	28.7852	-0.043021	-0.00835236	0.982598	0.99979
XLOC_132379	18.0689	XLOC_339207	17.572	0.0402303	0.0748989	0.87681	0.999801
XLOC_197987	60.8249	XLOC_323528-1086	61.4115	-0.0138468	0.0208219	0.93634	0.999821
XLOC_182133	7.32639	XLOC_313227	7.49406	-0.032645	0.00202364	0.997845	0.999829
XLOC_095888	2.64994	XLOC_398993	2.97172	-0.165338	-0.13067	0.914554	0.99986
XLOC_080105	4.5124	XLOC_389099-1251	5.39504	-0.257739	-0.22307	0.808093	0.999866
XLOC_121232	2.86164	XLOC_408134	2.8826	-0.0105285	0.0241402	0.984001	0.999872
XLOC_250345	4.30782	XLOC_351077	4.16286	0.0493829	0.0840516	0.932433	0.999885
XLOC_042169	4.41662	XLOC_143826	4.2614	0.0516152	0.0862839	0.929802	0.9999
XLOC_146170	1.70799	XLOC_193418	1.70598	0.00169879	0.0363675	0.981419	0.999936
XLOC_037738	3.60857	XLOC_243385	4.42113	-0.292988	-0.258319	0.800219	0.999943
XLOC_156480	8.78549	XLOC_468985	9.27043	-0.0775135	-0.0428448	0.949689	0.999951
XLOC_126563-459	0.601391	XLOC_427121-1373	0.451102	0.41485	0.449518	0.873658	0.999978
XLOC_309486	42.732	XLOC_400338	44.6661	-0.0638635	-0.0291948	0.924589	0.999985
XLOC_127004	10.6925	XLOC_270885	10.573	0.0162144	0.0508831	0.935172	0.999986
XLOC_033569	12.8425	XLOC_192877	14.567	-0.181778	-0.147109	0.789677	0.999993
XLOC_004707	5.21638	XLOC_228063-789	4.57035	0.190744	0.225413	0.807108	1
XLOC_004927	8.25814	XLOC_167377	7.46676	0.145335	0.180003	0.804701	1
XLOC_006339	1.72984	XLOC_371616	1.57015	0.139736	0.174405	0.912612	1
XLOC_012809	9.2035	XLOC_250536-862	8.73934	0.0746583	0.109327	0.872486	1
XLOC_021757	2.38736	XLOC_343502	2.47195	-0.0502334	-0.0155648	0.990512	1
XLOC_021786-68	0.281246	XLOC_343482	0.391627	-0.477648	-0.442979	0.900457	1
XLOC_025014	13.6342	XLOC_163159	12.8645	0.0838347	0.118503	0.832554	1
XLOC_027425-96	0.486638	XLOC_096727	0.686532	-0.496478	-0.461809	0.863365	1
XLOC_029042	3.24321	XLOC_042239	3.3512	-0.0472553	-0.0125867	0.991062	1
XLOC_029293	1.29935	XLOC_398244	1.22423	0.0859155	0.120584	0.947077	1
XLOC_031419	16.6689	XLOC_390361	16.7585	-0.00773412	0.0269346	0.956945	1
XLOC_031422	5.44627	XLOC_390380	5.05698	0.106992	0.141661	0.873606	1
XLOC_033423	0.464319	XLOC_363594	0.525793	-0.179379	-0.14471	0.960235	1
XLOC_035344	7.42194	XLOC_382890	6.50265	0.190769	0.225437	0.77084	1
XLOC_037146	1.04655	XLOC_119484	0.995919	0.0715409	0.10621	0.95805	1
XLOC_037681	0.825794	XLOC_081302	0.724472	0.188852	0.223521	0.923239	1
XLOC_041496-147	10.5968	XLOC_310072	9.73534	0.122325	0.156994	0.806238	1
XLOC_051052	3.03269	XLOC_161104	3.36572	-0.150317	-0.115648	0.919293	1
XLOC_053735	10.6579	XLOC_208110	9.90077	0.106311	0.140979	0.824695	1
XLOC_055670	1.33387	XLOC_257661	1.1139	0.259998	0.294667	0.873305	1
XLOC_056206-204	5.2176	XLOC_378683	5.89092	-0.175107	-0.140438	0.871232	1
XLOC_056210	3.07353	XLOC_378672	3.11054	-0.0172685	0.0174002	0.988034	1
XLOC_057358	14.5915	XLOC_163432	16.5765	-0.184011	-0.149343	0.772772	1
XLOC_057660	8.58494	XLOC_138514	8.75246	-0.0278805	0.00678816	0.992183	1
XLOC_061409	8.01622	XLOC_205119	9.12594	-0.187051	-0.152382	0.827065	1
XLOC_061637	3.69231	XLOC_353544	3.09634	0.25396	0.288628	0.794747	1
XLOC_066520	2.18658	XLOC_162779-588	2.3908	-0.128817	-0.0941486	0.944368	1
XLOC_066700	2.29756	XLOC_297792	2.33602	-0.0239501	0.0107186	0.99362	1
XLOC_067003	19.3939	XLOC_139542	19.181	0.015925	0.0505937	0.913247	1
XLOC_067943	2.05885	XLOC_284857	1.78582	0.205252	0.239921	0.870641	1
XLOC_071197	4.93566	XLOC_127079	4.70957	0.0676477	0.102316	0.91231	1
XLOC_074291	8.82284	XLOC_260380	7.82554	0.173053	0.207721	0.769118	1
XLOC_078472-283	2.35131	XLOC_345082	1.85698	0.340506	0.375175	0.79037	1
XLOC_082370	2.26433	XLOC_301251	2.84371	-0.32869	-0.294021	0.81842	1
XLOC_083806	3.69078	XLOC_262205	4.38745	-0.249457	-0.214788	0.832729	1
XLOC_086349	3.23245	XLOC_464378	3.75923	-0.217809	-0.18314	0.866892	1
XLOC_092864	4.83489	XLOC_190002	4.94295	-0.0318892	0.00277942	0.997596	1
XLOC_093331	5.29087	XLOC_242913	4.86672	0.120555	0.155224	0.863908	1
XLOC_096030	26.3769	XLOC_188113	28.6479	-0.119154	-0.0844857	0.828039	1
XLOC_096512	4.12656	XLOC_336182-1120	4.86936	-0.238793	-0.204124	0.832228	1
XLOC_097167	3.14841	XLOC_203017	2.98597	0.0764238	0.111092	0.924036	1
XLOC_099861	2.00981	XLOC_203725	1.8696	0.104329	0.138998	0.924427	1
XLOC_110784	4.63201	XLOC_397054	5.55172	-0.261296	-0.226628	0.80246	1
XLOC_111945	0.520185	XLOC_180013-658	0.831533	-0.676749	-0.64208	0.798546	1
XLOC_114938	1.80372	XLOC_345958	2.3632	-0.389766	-0.355098	0.802513	1
XLOC_123837	49.153	XLOC_158720	47.4655	0.0504002	0.0850689	0.771795	1
XLOC_124004	3.42798	XLOC_192930	3.36601	0.0263192	0.0609879	0.956061	1
XLOC_127692	7.71748	XLOC_240471	6.98922	0.142998	0.177667	0.813411	1
XLOC_132165	1.22167	XLOC_423918	1.6107	-0.398833	-0.364165	0.832567	1
XLOC_132719	1.13679	XLOC_317850	1.5246	-0.423465	-0.388796	0.826916	1
XLOC_132840	1.61875	XLOC_144951	1.75758	-0.11871	-0.0840415	0.957333	1
XLOC_133621	7.30753	XLOC_296248	7.86683	-0.106399	-0.0717299	0.922868	1
XLOC_135307	11.7567	XLOC_347261	10.8485	0.115988	0.150656	0.803975	1
XLOC_136851-500	57.5876	XLOC_192444-688	58.3806	-0.0197308	0.0149378	0.955495	1
XLOC_147189	3.83582	XLOC_218503	4.21428	-0.135751	-0.101082	0.920859	1
XLOC_154365	11.5788	XLOC_225500	11.5084	0.00879847	0.0434671	0.942283	1
XLOC_154399	557.642	XLOC_315767	575.369	-0.0451483	-0.0104796	0.901746	1
XLOC_159676	2.29909	XLOC_179823	1.91454	0.264065	0.298734	0.832033	1
XLOC_160630-579	2.40672	XLOC_214171	3.06374	-0.348226	-0.313557	0.80006	1
XLOC_162580	8.56515	XLOC_465175	7.71822	0.15021	0.184879	0.796078	1
XLOC_163853	1.18381	XLOC_367634	0.870918	0.442829	0.477497	0.813556	1
XLOC_165879	4.6365	XLOC_309027	4.70604	-0.0214774	0.0131912	0.98885	1
XLOC_166464	0.267382	XLOC_242222	0.265498	0.0102014	0.04487	0.990942	1
XLOC_167472	0.509427	XLOC_398224	0.441137	0.207649	0.242317	0.934825	1
XLOC_174299	0.834817	XLOC_232560	0.570422	0.54943	0.584099	0.812014	1
XLOC_174565	1.7719	XLOC_373838	1.67788	0.0786576	0.113326	0.941853	1
XLOC_175613	5.50777	XLOC_291460	6.01535	-0.12718	-0.0925117	0.913362	1
XLOC_175989	0.784324	XLOC_326680	0.980036	-0.321385	-0.286716	0.895309	1
XLOC_176793-645	37.7483	XLOC_311769	39.2549	-0.0564611	-0.0217924	0.947126	1
XLOC_180620	12.7418	XLOC_212126	13.1247	-0.0427153	-0.00804668	0.988681	1
XLOC_186596	3.35901	XLOC_242373	3.43339	-0.0315977	0.00307102	0.997787	1
XLOC_189447	1.08462	XLOC_201815	1.53853	-0.504363	-0.469694	0.793579	1
XLOC_189740	2.67579	XLOC_443322	2.55041	0.0692357	0.103904	0.934394	1
XLOC_190479-684	0.270652	XLOC_237387-811	0.458602	-0.760804	-0.726135	0.832688	1
XLOC_195239	1.14641	XLOC_286747	1.52438	-0.411099	-0.376431	0.831995	1
XLOC_199098	3.17862	XLOC_305944	3.44196	-0.11483	-0.0801611	0.94303	1
XLOC_205811-727	0.857957	XLOC_459615-1458	0.668355	0.360291	0.394959	0.86622	1
XLOC_210282	9.6215	XLOC_463135	9.14523	0.0732424	0.107911	0.871289	1
XLOC_212932	1.15278	XLOC_322995	1.45228	-0.333202	-0.298534	0.867804	1
XLOC_219621	7.56951	XLOC_327824	6.77137	0.160752	0.195421	0.797702	1
XLOC_220006-775	0.320338	XLOC_463473	0.436051	-0.444902	-0.410233	0.902165	1
XLOC_220110	5.8701	XLOC_384719	6.06221	-0.0464587	-0.0117901	0.988738	1
XLOC_225039	13.5306	XLOC_249396	13.504	0.00283901	0.0375077	0.946098	1
XLOC_234561	2.10867	XLOC_437178	2.33473	-0.146922	-0.112254	0.934678	1
XLOC_244080	5.68437	XLOC_351879	6.85329	-0.269796	-0.235128	0.773383	1
XLOC_248849	0.216444	XLOC_426689	0.350199	-0.694181	-0.659512	0.865312	1
XLOC_252148	3.00066	XLOC_284743	2.77034	0.115217	0.149885	0.900721	1
XLOC_252525	3.2334	XLOC_259122	3.95237	-0.289666	-0.254997	0.813177	1
XLOC_258578	1.59361	XLOC_392089-1259	1.51057	0.0772056	0.111874	0.945543	1
XLOC_262537	2.01223	XLOC_393714-1269	1.94608	0.0482242	0.0828929	0.95442	1
XLOC_269324	8.34207	XLOC_414363	8.48816	-0.0250464	0.00962224	0.989083	1
XLOC_280299	6.70397	XLOC_455624	7.24639	-0.112247	-0.0775781	0.920027	1
XLOC_282352	1.95947	XLOC_300391	1.99411	-0.0252815	0.00938716	0.994838	1
XLOC_288567	1.71663	XLOC_467473	1.79301	-0.0628044	-0.0281357	0.985426	1
XLOC_298661	0.674737	XLOC_385385	0.69901	-0.0509878	-0.0163191	0.994711	1
XLOC_303602	14.9148	XLOC_467030	13.9264	0.0989223	0.133591	0.803638	1
XLOC_305611	59.7071	XLOC_320124	62.4148	-0.0639857	-0.029317	0.910514	1
XLOC_346176	14.663	XLOC_443256	14.1128	0.0551761	0.0898447	0.867319	1
XLOC_346178	0.889123	XLOC_443257	0.837614	0.0860975	0.120766	0.956147	1
XLOC_348627	8.411	XLOC_354349	7.56912	0.152152	0.18682	0.795873	1
XLOC_358274	21.9909	XLOC_453697	24.2954	-0.143777	-0.109108	0.797013	1
XLOC_368763	20.8485	XLOC_381465	19.9547	0.063215	0.0978837	0.828399	1
XLOC_407751	9.91951	XLOC_433809	9.22606	0.104554	0.139223	0.832811	1
XLOC_445116	7.66174	XLOC_457859	8.5451	-0.157425	-0.122757	0.864085	1
XLOC_457521	1.44842	XLOC_465512	1.60305	-0.146339	-0.111671	0.94613	1
XLOC_461789	0.60952	XLOC_464228	0.991271	-0.701606	-0.666937	0.773184	1
XLOC_461795	3.34032	XLOC_464234	3.75556	-0.169042	-0.134373	0.901347	1

## Sheet: blood
First copy	FPKM value	Second_copy	FPKM value	log2(Fold_change)	log2(Fold_change) normalized	p-value	corrected p-value (Benjamini et al. 1995)
XLOC_277180	171.706	XLOC_342952	3065.27	-4.158	-4.01846	0	0
XLOC_037689	229.171	XLOC_081294	1734.68	-2.92017	-2.78064	8.554e-261	5.5601e-258
XLOC_219475	1051.18	XLOC_428443	56.5308	4.21683	4.35637	2.3753e-245	1.0293e-242
XLOC_142742	1038.3	XLOC_317814	178.692	2.53868	2.67821	2.8586e-165	9.2905e-163
XLOC_024047	757.581	XLOC_144236	1916.55	-1.33904	-1.1995	2.51902e-95	6.54946e-93
XLOC_457522	22.9931	XLOC_465509	439.078	-4.2552	-4.11567	3.14777e-91	6.82018e-89
XLOC_001049	624.8	XLOC_441241	170.044	1.87749	2.01702	7.1859e-72	1.33452e-69
XLOC_125473	306.928	XLOC_133797-490	23.5358	3.70497	3.84451	8.3569e-68	1.358e-65
XLOC_250341	524.754	XLOC_351071	1183.35	-1.17316	-1.03363	8.79028e-47	1.26971e-44
XLOC_206966	5.4303	XLOC_248438	200.456	-5.20611	-5.06657	3.01464e-46	3.91904e-44
XLOC_229863	169.602	XLOC_374086	558.874	-1.72037	-1.58083	1.94961e-42	2.30408e-40
XLOC_218215	265.663	XLOC_455534	56.7091	2.22795	2.36748	5.70332e-38	6.1786e-36
XLOC_088575	144.434	XLOC_335640	3.47341	5.37791	5.51745	1.45541e-37	1.45541e-35
XLOC_134862	128.951	XLOC_455384	4.02279	5.00248	5.14202	2.24472e-33	2.08439e-31
XLOC_162339	325.688	XLOC_248074	104.867	1.63493	1.77447	2.0033e-32	1.73619e-30
XLOC_104273	136.37	XLOC_120260	0.566178	7.91205	8.05159	1.18736e-31	9.6473e-30
XLOC_029810	3.49238	XLOC_410431-1321	113.678	-5.0246	-4.88506	1.05871e-26	8.09599e-25
XLOC_254988	1055.52	XLOC_366878	698.794	0.595015	0.734553	1.48035e-26	1.06914e-24
XLOC_063736	1432.53	XLOC_364336	1037.38	0.465621	0.605159	7.46597e-26	5.1083e-24
XLOC_095890	38.1989	XLOC_398989	202.243	-2.40449	-2.26495	1.91779e-25	1.24656e-23
XLOC_096598	39.0244	XLOC_378013	202.654	-2.37657	-2.23703	3.90931e-25	2.42005e-23
XLOC_207594	17.2479	XLOC_371051	144.19	-3.06348	-2.92394	3.97449e-24	2.34856e-22
XLOC_154399	2063.89	XLOC_315767	1644.73	0.327515	0.467053	9.02685e-24	5.10213e-22
XLOC_196613	29.172	XLOC_324998	170.983	-2.5512	-2.41166	2.58195e-23	1.39856e-21
XLOC_192013	720.845	XLOC_334462	1246.57	-0.790203	-0.650665	2.90694e-23	1.51161e-21
XLOC_197977	51.2416	XLOC_323524	214.754	-2.0673	-1.92776	3.16883e-22	1.58441e-20
XLOC_092392	9.73954	XLOC_170906	112.738	-3.53298	-3.39344	9.37805e-22	4.51536e-20
XLOC_182461	137.563	XLOC_240670	27.0138	2.34832	2.48786	1.52989e-21	7.10307e-20
XLOC_107067	12.3349	XLOC_176144	119.157	-3.27205	-3.13251	1.79534e-21	8.04809e-20
XLOC_343238	1052.4	XLOC_446169	741.074	0.505994	0.645532	1.96056e-21	8.49575e-20
XLOC_134246	45.1115	XLOC_189703	197.599	-2.13101	-1.99147	2.09229e-21	8.7741e-20
XLOC_083785	10.54	XLOC_270460-933	110.801	-3.39402	-3.25449	1.01959e-20	4.1421e-19
XLOC_160630-578	32.969	XLOC_214170-756	167.327	-2.34349	-2.20395	1.12918e-20	4.44829e-19
XLOC_066515	226.255	XLOC_162778	82.5651	1.45435	1.59388	5.53205e-20	2.11519e-18
XLOC_010344	6.46776	XLOC_433096	90.7963	-3.8113	-3.67176	7.52696e-19	2.71807e-17
XLOC_111702	100.175	XLOC_143372	14.8904	2.75007	2.88961	1.24227e-18	4.36475e-17
XLOC_003469	18.2984	XLOC_205859	122.535	-2.7434	-2.60387	1.46776e-18	5.02128e-17
XLOC_181535	37.1019	XLOC_195610	163.134	-2.13649	-1.99695	5.33373e-18	1.77791e-16
XLOC_129778	166.078	XLOC_182774	55.1875	1.58945	1.72899	9.91227e-17	3.22149e-15
XLOC_034066	157.182	XLOC_352453	50.0293	1.65159	1.79113	1.22767e-16	3.89261e-15
XLOC_245606	190.043	XLOC_394591	72.3111	1.39404	1.53357	3.51424e-16	1.08774e-14
XLOC_023323	96.7389	XLOC_363901	18.2715	2.4045	2.54404	5.78834e-16	1.74996e-14
XLOC_022834	0.453797	XLOC_446293	64.6332	-7.15408	-7.01455	1.18406e-15	3.49837e-14
XLOC_111058	100.272	XLOC_437318	21.2427	2.23888	2.37842	2.21989e-15	6.41301e-14
XLOC_309497	95.5795	XLOC_400330	20.314	2.23423	2.37376	1.06237e-14	3.00235e-13
XLOC_136062	18.1959	XLOC_148300	103.864	-2.51301	-2.37347	1.60879e-14	4.44985e-13
XLOC_382833	126.822	XLOC_455822	38.5433	1.71825	1.85779	2.4522e-14	6.64139e-13
XLOC_232313	11.6242	XLOC_366150	86.078	-2.88851	-2.74898	3.3227e-14	8.81533e-13
XLOC_011286	63.9622	XLOC_191142	6.94229	3.20374	3.34327	5.13814e-14	1.33592e-12
XLOC_118228	57.6075	XLOC_238375	4.75773	3.59791	3.73745	8.70314e-14	2.21845e-12
XLOC_191479	162.828	XLOC_311432	64.2655	1.34123	1.48077	1.929e-13	4.82249e-12
XLOC_047629	152.801	XLOC_186701	332.691	-1.12253	-0.982991	3.93216e-13	9.64491e-12
XLOC_136357	95.5611	XLOC_214909	24.422	1.96824	2.10778	6.53986e-13	1.57441e-11
XLOC_025909	2254.69	XLOC_237101	2008.25	0.16699	0.306528	1.12187e-12	2.65169e-11
XLOC_113088	49.1525	XLOC_227218-787	4.17977	3.55577	3.69531	6.78143e-12	1.57426e-10
XLOC_266562	61.5404	XLOC_428224	9.63624	2.67499	2.81453	9.53441e-12	2.17451e-10
XLOC_160333	1.39304	XLOC_432617	43.1171	-4.95195	-4.81241	5.00364e-11	1.12151e-09
XLOC_086475	81.1633	XLOC_123864	21.3299	1.92795	2.06749	6.01144e-11	1.32455e-09
XLOC_126347	147.228	XLOC_385033	305.349	-1.05241	-0.912869	6.35525e-11	1.37697e-09
XLOC_137223	90.1773	XLOC_294578	27.4362	1.71668	1.85622	1.32766e-10	2.82943e-09
XLOC_053136	164.459	XLOC_149054	78.0056	1.07608	1.21562	2.11019e-10	4.4246e-09
XLOC_121697	104.067	XLOC_385511	37.2326	1.48287	1.62241	3.34098e-10	6.8941e-09
XLOC_049164-183	45.6297	XLOC_132221	136.181	-1.57748	-1.43794	3.68416e-10	7.48346e-09
XLOC_274599	413.167	XLOC_320127	282.532	0.548311	0.687849	3.83827e-10	7.67654e-09
XLOC_146167-537	33.5717	XLOC_193420	0.781133	5.42553	5.56507	6.55776e-10	1.29168e-08
XLOC_260068-898	27.0696	XLOC_461385-1461	99.2539	-1.87445	-1.73491	8.8243e-10	1.71218e-08
XLOC_143205	18.9755	XLOC_168150	81.8336	-2.10856	-1.96902	1.3235e-09	2.53022e-08
XLOC_183868-669	115.316	XLOC_381173-1229	47.981	1.26506	1.4046	2.74534e-09	5.06233e-08
XLOC_183868-670	115.316	XLOC_381173-1230	47.981	1.26506	1.4046	2.74534e-09	5.06233e-08
XLOC_093329	32.5685	XLOC_242914	1.54277	4.39988	4.53942	3.07478e-09	5.55168e-08
XLOC_280291	58.6073	XLOC_455630	13.3	2.13965	2.27919	3.46339e-09	6.16768e-08
XLOC_399999	79.8313	XLOC_430160	25.6609	1.63738	1.77692	4.47062e-09	7.85379e-08
XLOC_175143-641	172.545	XLOC_275614	91.0755	0.921838	1.06138	5.33181e-09	9.24181e-08
XLOC_048510	11.9634	XLOC_079724	63.2773	-2.40306	-2.26352	5.72535e-09	9.79337e-08
XLOC_072656	65.7041	XLOC_447931	17.8148	1.88291	2.02245	6.48458e-09	1.0948e-07
XLOC_021761	29.2692	XLOC_343497	0.458303	5.99694	6.13648	8.43097e-09	1.40516e-07
XLOC_090238-330	23.1126	XLOC_253973	85.4939	-1.88714	-1.7476	1.0832e-08	1.76019e-07
XLOC_207584	16.5692	XLOC_371057	71.7498	-2.11447	-1.97493	1.2742e-08	2.04502e-07
XLOC_089323	1.0127	XLOC_107019	32.0642	-4.98468	-4.84515	1.40717e-08	2.204e-07
XLOC_176793-645	26.854	XLOC_311769	92.1382	-1.77866	-1.63912	1.40536e-08	2.22801e-07
XLOC_035947	12.5217	XLOC_166986	62.3185	-2.31523	-2.17569	1.68832e-08	2.61287e-07
XLOC_331584	29.9865	XLOC_460642	1.64635	4.18697	4.32651	1.85826e-08	2.84205e-07
XLOC_047636-171	57.5198	XLOC_186704	14.4544	1.99255	2.13209	1.94788e-08	2.94447e-07
XLOC_083674-305	4.0985	XLOC_362525	40.4379	-3.30254	-3.163	2.59894e-08	3.88347e-07
XLOC_348627	6.72368	XLOC_354349	47.2276	-2.81231	-2.67277	3.12366e-08	4.61449e-07
XLOC_142219	57.7547	XLOC_148792	15.5016	1.89752	2.03706	4.58932e-08	6.70349e-07
XLOC_027425-95	21.6349	XLOC_096728	78.7428	-1.86379	-1.72425	5.47308e-08	7.81868e-07
XLOC_100983	89.7934	XLOC_157855	193.03	-1.10414	-0.964606	5.43941e-08	7.85693e-07
XLOC_348601	37.4342	XLOC_354363	5.41361	2.78969	2.92923	5.92656e-08	8.37449e-07
XLOC_029665	47.1822	XLOC_317824	10.1802	2.21248	2.35201	6.61525e-08	9.24712e-07
XLOC_170869	4.17016	XLOC_215264	38.8883	-3.22116	-3.08162	6.89498e-08	9.53561e-07
XLOC_186588	0.261243	XLOC_242386	28.263	-6.75738	-6.61784	8.7916e-08	1.20306e-06
XLOC_013500	26.8003	XLOC_215729	86.7988	-1.69543	-1.55589	1.14445e-07	1.54977e-06
XLOC_088458	40.2806	XLOC_359043	7.32587	2.45901	2.59855	1.27158e-07	1.70417e-06
XLOC_068340	109.166	XLOC_444789	51.3726	1.08745	1.22699	1.86955e-07	2.48001e-06
XLOC_013503	923.762	XLOC_215727	793.778	0.218786	0.358324	2.0492e-07	2.69087e-06
XLOC_235014	77.8703	XLOC_368744	29.8263	1.38449	1.52403	2.08569e-07	2.71139e-06
XLOC_235591	11.1552	XLOC_350169	53.3837	-2.25868	-2.11914	2.81602e-07	3.62458e-06
XLOC_107181	68.3494	XLOC_135461	24.3582	1.48852	1.62806	3.35095e-07	4.27082e-06
XLOC_044202-158	107.611	XLOC_267343	51.7351	1.05661	1.19615	3.94581e-07	4.93226e-06
XLOC_135248	5.86779	XLOC_242587	40.1555	-2.77471	-2.63517	4.10234e-07	5.07909e-06
XLOC_150275-546	29.1276	XLOC_264111	3.48232	3.06427	3.2038	6.13764e-07	7.52729e-06
XLOC_027425-93	67.6605	XLOC_096726	149.505	-1.14381	-1.00427	7.60985e-07	9.24561e-06
XLOC_089096	53.0573	XLOC_270235	16.114	1.71924	1.85877	8.18456e-07	9.85178e-06
XLOC_004954-18	140.339	XLOC_472094	78.6257	0.835843	0.975381	9.17097e-07	1.09379e-05
XLOC_256456	21.7487	XLOC_261904	71.8776	-1.72461	-1.58508	1.00756e-06	1.19075e-05
XLOC_348602	37.4342	XLOC_354362	7.73635	2.27463	2.41417	1.03396e-06	1.21094e-05
XLOC_299448	20.7943	XLOC_385710	0.365444	5.83039	5.96993	1.16706e-06	1.35462e-05
XLOC_225897	10.6638	XLOC_400670	49.2728	-2.20807	-2.06853	1.18471e-06	1.36295e-05
XLOC_350502	20.772	XLOC_449620	0.538659	5.26912	5.40866	1.22578e-06	1.39782e-05
XLOC_299441	33.4098	XLOC_385718	5.93289	2.49346	2.633	1.26053e-06	1.42495e-05
XLOC_029800	0.598576	XLOC_211045	22.7989	-5.25129	-5.11175	1.4465e-06	1.60722e-05
XLOC_149545	44.5399	XLOC_296155	11.8663	1.90823	2.04777	1.46126e-06	1.60986e-05
XLOC_287230	15.2178	XLOC_425138	58.0652	-1.93191	-1.79238	1.63361e-06	1.76975e-05
XLOC_162581	2.00446	XLOC_465168	26.7939	-3.74062	-3.60108	1.74195e-06	1.87151e-05
XLOC_212935	9.92528	XLOC_322992	46.2532	-2.22037	-2.08084	2.30353e-06	2.45458e-05
XLOC_008328	36.4699	XLOC_453407	8.13915	2.16376	2.30329	2.73822e-06	2.89406e-05
XLOC_030757	24.6327	XLOC_194706	2.63059	3.22712	3.36665	2.80172e-06	2.93729e-05
XLOC_047639	97.8312	XLOC_186706	189.007	-0.950073	-0.810535	3.43894e-06	3.57649e-05
XLOC_136061	42.6811	XLOC_148301	103.864	-1.28303	-1.14349	4.66247e-06	4.81048e-05
XLOC_309486	398.899	XLOC_400338	312.106	0.353987	0.493525	4.98669e-06	5.10448e-05
XLOC_020637	38.5019	XLOC_450101-1436	96.6188	-1.32737	-1.18784	5.29635e-06	5.33741e-05
XLOC_369871	18.2735	XLOC_443931	0.474899	5.26599	5.40553	5.36147e-06	5.36147e-05
XLOC_025014	45.4015	XLOC_163159	13.8363	1.71428	1.85382	5.29267e-06	5.37537e-05
XLOC_369866	5.43755	XLOC_443932	33.9079	-2.64059	-2.50105	6.17048e-06	6.12337e-05
XLOC_206960	20.6813	XLOC_248433	1.67614	3.62511	3.76465	7.45961e-06	7.34659e-05
XLOC_009750-35	63.1172	XLOC_345754	25.8002	1.29065	1.43019	8.28609e-06	8.09918e-05
XLOC_170260	5.79803	XLOC_173385	34.1859	-2.55977	-2.42023	8.41876e-06	8.16745e-05
XLOC_171774	23.0795	XLOC_233790	2.83171	3.02687	3.1664	1.00725e-05	9.62815e-05
XLOC_150754	39.3282	XLOC_200651	11.1503	1.81848	1.95802	1.10633e-05	0.00010498
XLOC_123335	42.451	XLOC_178125	13.0304	1.70392	1.84346	1.1567e-05	0.000108964
XLOC_033600	0.555808	XLOC_136068	18.2955	-5.04076	-4.90122	1.76737e-05	0.000165294
XLOC_057008-209	1.15729	XLOC_350881-1170	19.9199	-4.10539	-3.96585	2.02659e-05	0.000188183
XLOC_059238	27.5246	XLOC_410608	5.47053	2.33097	2.47051	2.18851e-05	0.000201778
XLOC_157959	96.9201	XLOC_363642	179.622	-0.890096	-0.750558	2.28917e-05	0.000209572
XLOC_118234	35.4066	XLOC_238367	9.73938	1.86212	2.00165	2.32563e-05	0.000211421
XLOC_033995	6.58948	XLOC_451752	33.9349	-2.36453	-2.225	2.43969e-05	0.00022025
XLOC_191477	34.4148	XLOC_311436	9.27008	1.89238	2.03191	2.52799e-05	0.000226647
XLOC_178849	13.131	XLOC_303841	47.4981	-1.85489	-1.71535	2.60822e-05	0.000232238
XLOC_125063	128.852	XLOC_450853	223.552	-0.794896	-0.655357	2.72336e-05	0.000240841
XLOC_189024	30.2369	XLOC_239287	7.15366	2.07956	2.21909	2.98929e-05	0.000260811
XLOC_195421	37.241	XLOC_360620	89.2013	-1.26017	-1.12063	2.97804e-05	0.000261585
XLOC_217317	15.5109	XLOC_377585	0.517968	4.90428	5.04381	3.11906e-05	0.000270318
XLOC_234561	0.923879	XLOC_437178	18.3326	-4.31056	-4.17103	3.32616e-05	0.000286358
XLOC_315383	19.1928	XLOC_432769	2.03587	3.23685	3.37639	3.47017e-05	0.000296791
XLOC_270749	86.7557	XLOC_412080	45.8018	0.921554	1.06109	3.55557e-05	0.000302107
XLOC_189309	46.0682	XLOC_231884	16.9219	1.44488	1.58442	4.00594e-05	0.000338164
XLOC_050422	44.4502	XLOC_090169	15.9751	1.47636	1.6159	4.27506e-05	0.000358554
XLOC_115586	22.4034	XLOC_187381	3.58048	2.64549	2.78503	4.35233e-05	0.000362694
XLOC_295585	49.4217	XLOC_407131-1308	19.2532	1.36005	1.49958	4.38882e-05	0.000363406
XLOC_079913-291	15.5413	XLOC_095691-352	0.779681	4.31708	4.45662	4.54408e-05	0.00037388
XLOC_029837	73.4376	XLOC_410436	142.383	-0.955186	-0.815648	5.12609e-05	0.000419114
XLOC_215516	138.461	XLOC_352030-1174	88.6424	0.643411	0.782949	5.1934e-05	0.000419343
XLOC_114852	20.6096	XLOC_209207	2.90135	2.82852	2.96806	5.16507e-05	0.000419662
XLOC_283764	34.8559	XLOC_441521	10.3587	1.75056	1.8901	5.31137e-05	0.000426221
XLOC_293694	24.5274	XLOC_438772	66.2997	-1.43461	-1.29507	5.45792e-05	0.00043264
XLOC_200071	1.21292	XLOC_411994	18.4168	-3.92447	-3.78493	5.4464e-05	0.000434375
XLOC_136851-500	45.2613	XLOC_192444-688	17.137	1.40116	1.5407	6.6413e-05	0.000520102
XLOC_000410	0.395737	XLOC_321775	15.4927	-5.2909	-5.15136	7.02561e-05	0.000546904
XLOC_123971	16.2696	XLOC_293584	50.6413	-1.63814	-1.4986	8.18827e-05	0.000633617
XLOC_180620	57.812	XLOC_212126	26.1262	1.14587	1.28541	8.43551e-05	0.000645068
XLOC_148767	6.45637	XLOC_158196	31.1212	-2.2691	-2.12956	8.4004e-05	0.000646184
XLOC_143206	52.9765	XLOC_168152	22.8145	1.2154	1.35494	8.87175e-05	0.00067446
XLOC_244356	21.8533	XLOC_433860	59.9231	-1.45526	-1.31572	0.000103084	0.000779127
XLOC_014298	30.9277	XLOC_380203	8.85493	1.80435	1.94388	0.000104953	0.000788667
XLOC_249943	31.5408	XLOC_372933	9.26124	1.76794	1.90748	0.000109689	0.000819519
XLOC_018215	0.55733	XLOC_298139	15.0817	-4.75812	-4.61859	0.000114874	0.000853352
XLOC_033432	20.8669	XLOC_363587	3.64001	2.5192	2.65874	0.000118272	0.000873597
XLOC_383015	42.721	XLOC_385150	16.3494	1.38571	1.52525	0.000119778	0.000879722
XLOC_039555	39.853	XLOC_161077	14.5191	1.45674	1.59627	0.000122753	0.000896509
XLOC_141948-521	1.8008	XLOC_309678	18.6649	-3.37362	-3.23408	0.000133909	0.000972524
XLOC_146167-536	6.69334	XLOC_193421	30.1548	-2.17159	-2.03205	0.00017208	0.00121579
XLOC_284206	22.5561	XLOC_468829-1481	4.7838	2.23729	2.37683	0.000171767	0.0012202
XLOC_029834	62.1388	XLOC_211036	30.8069	1.01224	1.15178	0.000185361	0.00130254
XLOC_017318	2.27706	XLOC_411718	19.3931	-3.0903	-2.95076	0.000190966	0.00133471
XLOC_116456	21.0689	XLOC_269391	4.16528	2.33863	2.47817	0.000199078	0.00138397
XLOC_257835	39.7846	XLOC_405115	86.7536	-1.12471	-0.985175	0.000210748	0.0014573
XLOC_088586	37.197	XLOC_335649	13.7343	1.4374	1.57694	0.000235367	0.00161892
XLOC_142739	33.6686	XLOC_317828	11.5045	1.54921	1.68874	0.000237894	0.0016277
XLOC_173822-637	5.22864	XLOC_269780-928	25.904	-2.30867	-2.16913	0.00028396	0.00193271
XLOC_178846	6.02775	XLOC_303843	27.6393	-2.19703	-2.05749	0.000288208	0.00195141
XLOC_077821	12.4731	XLOC_252353	0.712283	4.13023	4.26976	0.000300041	0.002021
XLOC_029049	109.005	XLOC_042243	69.6786	0.645607	0.785145	0.000320319	0.00214647
XLOC_039197	2.5625	XLOC_147962	18.9132	-2.88377	-2.74423	0.000383447	0.00255631
XLOC_088463	35.6568	XLOC_359037	78.2853	-1.13456	-0.995026	0.000386478	0.00256337
XLOC_239577	0.423015	XLOC_439112	12.6076	-4.89744	-4.7579	0.000391127	0.00258104
XLOC_093327	4.74669	XLOC_242915	24.103	-2.34422	-2.20468	0.000405386	0.00266162
XLOC_040819	5.69948	XLOC_081121	26.154	-2.19813	-2.05859	0.000418564	0.00273434
XLOC_024004-77	19.0535	XLOC_135311	51.0124	-1.42079	-1.28125	0.000448595	0.00291587
XLOC_123240-449	21.8604	XLOC_317782-1066	5.36634	2.02631	2.16585	0.000472145	0.00303856
XLOC_011292	14.5555	XLOC_191149	42.9124	-1.55983	-1.42029	0.000495552	0.00317349
XLOC_046861	5.50609	XLOC_302531	25.3705	-2.20405	-2.06451	0.000499075	0.00318038
XLOC_018292	67.6892	XLOC_134214	37.3417	0.858138	0.997676	0.000517993	0.00326889
XLOC_132322	10.8247	XLOC_429147	0.382031	4.82449	4.96403	0.000517241	0.00328007
XLOC_219621	10.9124	XLOC_327824	36.0135	-1.72257	-1.58303	0.000545386	0.00342513
XLOC_256451	3.20052	XLOC_261906	19.8507	-2.63281	-2.49327	0.000555576	0.00347235
XLOC_281863	44.6596	XLOC_435611	20.2233	1.14295	1.28249	0.000562332	0.0034811
XLOC_091892	27.5575	XLOC_433321	8.83531	1.64109	1.78063	0.000560355	0.00348546
XLOC_126346	53.5496	XLOC_385035	26.733	1.00225	1.14179	0.00056928	0.00350741
XLOC_457521	0.873962	XLOC_465512	13.2325	-3.92037	-3.78083	0.000627542	0.00384813
XLOC_154366	8.59682	XLOC_225501	31.198	-1.85958	-1.72004	0.000639442	0.0039027
XLOC_050652	4.38332	XLOC_119351	22.3208	-2.34829	-2.20875	0.000656464	0.00398787
XLOC_150271	33.4138	XLOC_264108	12.8988	1.37321	1.51275	0.000722027	0.00436574
XLOC_401818	49.3575	XLOC_445372	24.407	1.01597	1.15551	0.000838096	0.00504409
XLOC_057595	19.966	XLOC_390824	4.9168	2.02175	2.16129	0.000847688	0.00507832
XLOC_150275-547	79.3773	XLOC_264112	48.3191	0.716133	0.855671	0.000950544	0.00566838
XLOC_123837	33.3182	XLOC_158720	71.4986	-1.1016	-0.962066	0.000973425	0.00577832
XLOC_035945	165.667	XLOC_166989	123.905	0.419052	0.55859	0.00102158	0.00600931
XLOC_236832	89.2022	XLOC_260888	150.943	-0.758853	-0.619315	0.00105227	0.00616193
XLOC_102710	16.3157	XLOC_120416	3.277	2.31581	2.45535	0.00112841	0.00657814
XLOC_124872	12.4643	XLOC_435214	1.51653	3.03896	3.17849	0.0011524	0.00668806
XLOC_055585	9.70044	XLOC_237960	0.438172	4.46848	4.60802	0.00117502	0.00678899
XLOC_086418	4.22453	XLOC_258329	20.7285	-2.29475	-2.15521	0.00122231	0.007031
XLOC_337278	24.2945	XLOC_409013	7.87925	1.6245	1.76404	0.00128905	0.00738221
XLOC_404953	33.6862	XLOC_464549	13.9921	1.26755	1.40708	0.00129948	0.00740934
XLOC_079300-286	2.61494	XLOC_375297	16.7538	-2.67964	-2.5401	0.00135012	0.00763109
XLOC_052250	43.3384	XLOC_422337	21.0221	1.04374	1.18328	0.00142629	0.00799217
XLOC_258583	25.7787	XLOC_392086	8.92478	1.53029	1.66983	0.00142317	0.0080092
XLOC_080132-293	0.572581	XLOC_096932	10.8975	-4.25037	-4.11084	0.00144063	0.00803787
XLOC_098745	71.8361	XLOC_465560	43.4991	0.723723	0.863262	0.00153828	0.0084378
XLOC_070103	18.7538	XLOC_339266	4.9045	1.935	2.07454	0.00162679	0.00884865
XLOC_067938	0.864996	XLOC_284849	11.5856	-3.7435	-3.60396	0.001662	0.00900247
XLOC_183015	3.31044	XLOC_372416	17.9688	-2.4404	-2.30086	0.00172457	0.00930264
XLOC_120588	24.2982	XLOC_248303	8.26607	1.55558	1.69511	0.00174766	0.00938823
XLOC_219491	45.8563	XLOC_428449	23.3229	0.975373	1.11491	0.00176	0.00941563
XLOC_041496-147	23.6353	XLOC_310072	7.88934	1.58297	1.7225	0.00179574	0.00956749
XLOC_162338	186.487	XLOC_248075-841	274.753	-0.55906	-0.419522	0.00191137	0.010142
XLOC_162455	8.51699	XLOC_244317	28.4281	-1.7389	-1.59936	0.00197102	0.010416
XLOC_001356	52.7684	XLOC_345260	28.9011	0.86855	1.00809	0.00199554	0.0105029
XLOC_054754-200	37.0636	XLOC_389502	74.4901	-1.00705	-0.867508	0.00203007	0.0106415
XLOC_066103	14.1033	XLOC_420107-1351	2.68141	2.39497	2.53451	0.00205235	0.0107151
XLOC_127012	28.8371	XLOC_270881	62.0059	-1.10448	-0.964941	0.00207857	0.0108086
XLOC_106342	11.3401	XLOC_408555	1.46664	2.95085	3.09038	0.00220758	0.0113883
XLOC_004508	1.88088	XLOC_212144	13.9967	-2.89561	-2.75607	0.00220008	0.0113948
XLOC_019002	38.1339	XLOC_372118	18.0672	1.0777	1.21724	0.00221841	0.0113989
XLOC_020692	8.43715	XLOC_100341	0.386068	4.44983	4.58937	0.0024969	0.0127794
XLOC_143207	0.486766	XLOC_168153	9.6337	-4.30679	-4.16725	0.0026342	0.0134292
XLOC_349258	39.0178	XLOC_356031	19.1533	1.02654	1.16608	0.00278119	0.0141232
XLOC_162566	13.4097	XLOC_465143	2.60126	2.36599	2.50553	0.00282301	0.0142245
XLOC_074272	8.05459	XLOC_343762-1144	0.337952	4.57492	4.71446	0.00297981	0.0149566
XLOC_061650	3.94847	XLOC_353557	18.2952	-2.2121	-2.07256	0.00304151	0.0152075
XLOC_123340	11.7598	XLOC_178120	33.2143	-1.49794	-1.3584	0.00305377	0.0152103
XLOC_218780	0.394386	XLOC_337522	9.084	-4.52565	-4.38611	0.00308243	0.0152945
XLOC_244080	11.503	XLOC_351879	1.83617	2.64724	2.78678	0.00338938	0.0167536
XLOC_013432	29.8059	XLOC_141965	12.9128	1.2068	1.34633	0.00344291	0.0168898
XLOC_065382	193.627	XLOC_373895	155.999	0.311743	0.451281	0.00345974	0.0169085
XLOC_072651	8.69422	XLOC_447937	27.3926	-1.65566	-1.51612	0.00348451	0.0169658
XLOC_160065	9.74787	XLOC_180460-662	1.09732	3.1511	3.29064	0.00351625	0.0170564
XLOC_184655	18.2237	XLOC_393490	5.43395	1.74574	1.88528	0.00353471	0.0170822
XLOC_082382	19.7692	XLOC_301263	6.41068	1.62471	1.76424	0.00369161	0.0177088
XLOC_048754	3.66707	XLOC_411443	17.2963	-2.23776	-2.09823	0.00368203	0.0177283
XLOC_371693	9.33719	XLOC_382221	28.3437	-1.60197	-1.46243	0.00381241	0.0182211
XLOC_123778	8.70854	XLOC_130315	0.734625	3.56735	3.70689	0.00383681	0.0182705
XLOC_055587	47.8154	XLOC_237961	87.488	-0.87161	-0.732072	0.00385817	0.0183052
XLOC_042851	28.2544	XLOC_283843	12.0574	1.22856	1.36809	0.00393783	0.0186152
XLOC_266596	43.3168	XLOC_389387	23.1993	0.900845	1.04038	0.00405601	0.0191044
XLOC_077424	7.2534	XLOC_436283	0.227751	4.99313	5.13267	0.00432079	0.0202781
XLOC_066706	27.4463	XLOC_297802	11.6777	1.23286	1.37239	0.00439454	0.0204763
XLOC_004927	68.7284	XLOC_167377	44.06	0.641437	0.780975	0.00446903	0.0207491
XLOC_036028	0.629585	XLOC_334085	9.19532	-3.86843	-3.72889	0.00455844	0.0210889
XLOC_192789	39.8376	XLOC_407515	20.8418	0.934651	1.07419	0.00467258	0.0215403
XLOC_015422	11.5874	XLOC_247683	31.6775	-1.4509	-1.31136	0.00486877	0.0223654
XLOC_230813	2.67652	XLOC_348312	14.4861	-2.43624	-2.2967	0.00494174	0.0226207
XLOC_220473	3.02744	XLOC_445595-1423	15.2441	-2.33208	-2.19254	0.00506618	0.0229479
XLOC_445113	4.03251	XLOC_457856	17.4296	-2.11179	-1.97225	0.00509731	0.0230087
XLOC_063739	74.0019	XLOC_364337	122.305	-0.724849	-0.585311	0.0050644	0.02302
XLOC_127688	2.25196	XLOC_240468-825	13.3938	-2.57231	-2.43277	0.00517156	0.0232631
XLOC_143363	84.5656	XLOC_444120	136.144	-0.686991	-0.547453	0.00535997	0.0240275
XLOC_079960	0.51359	XLOC_083710	8.49012	-4.0471	-3.90756	0.00561846	0.0250997
XLOC_289898	44.1396	XLOC_407216-1310	80.5793	-0.868336	-0.728798	0.00574315	0.0255688
XLOC_036108	122.137	XLOC_413173	92.2765	0.404465	0.544003	0.00591815	0.0261687
XLOC_179568	1.50381	XLOC_226246	11.1799	-2.89421	-2.75468	0.00622539	0.0274339
XLOC_098329	10.0611	XLOC_350580	1.6198	2.6349	2.77444	0.00625842	0.0274863
XLOC_214872	14.707	XLOC_224103	4.04607	1.86191	2.00145	0.00640321	0.0280275
XLOC_288925-988	24.2424	XLOC_421620-1357	10.1004	1.26312	1.40266	0.00649664	0.028341
XLOC_277064	19.7648	XLOC_398240	43.9572	-1.15317	-1.01363	0.0069391	0.0300694
XLOC_127674-461	9.66052	XLOC_234401-796	1.52514	2.66316	2.8027	0.00708106	0.0304814
XLOC_009527	0.751622	XLOC_154059	8.8292	-3.5542	-3.41467	0.00719126	0.0308536
XLOC_110785	8.44078	XLOC_397052	1.01345	3.0581	3.19764	0.00731886	0.0312978
XLOC_083578	7.26062	XLOC_365636	22.9538	-1.66057	-1.52103	0.00734996	0.0313277
XLOC_170721	8.35406	XLOC_300137	0.986329	3.08234	3.22187	0.00742586	0.0315478
XLOC_078659	3.13406	XLOC_202299	14.6445	-2.22425	-2.08472	0.00778432	0.0328559
XLOC_080145	13.6246	XLOC_096940	3.64922	1.90055	2.04009	0.00788546	0.0331751
XLOC_175142	19.3014	XLOC_275616	7.18513	1.42562	1.56516	0.00842762	0.035228
XLOC_250803	9.09256	XLOC_333732	1.38897	2.71067	2.85021	0.00841023	0.0352687
XLOC_231836	34.0327	XLOC_364415	17.8103	0.93421	1.07375	0.00896016	0.0372147
XLOC_025408	6.30468	XLOC_195689	0.291802	4.43336	4.5729	0.00900499	0.0372818
XLOC_011294	16.6384	XLOC_191151	5.5733	1.57791	1.71745	0.00894918	0.0372883
XLOC_309283	6.29855	XLOC_445954	20.5651	-1.70711	-1.56757	0.0094913	0.0391705
XLOC_128503	8.80738	XLOC_214575	1.355	2.70042	2.83996	0.00963246	0.0396272
XLOC_114945	74.6031	XLOC_345951	51.8817	0.52401	0.663548	0.0102109	0.0417427
XLOC_082371-299	14.0428	XLOC_301252	4.1599	1.75521	1.89475	0.0101949	0.0418089
XLOC_059535	5.55931	XLOC_197011	18.947	-1.76899	-1.62945	0.0104567	0.0426137
XLOC_095634	1.67987	XLOC_398484-1299	10.6909	-2.66996	-2.53042	0.0106258	0.0430329
XLOC_060826	15.6138	XLOC_465601	5.22875	1.57828	1.71782	0.0113223	0.0455696
XLOC_036806	1.69163	XLOC_175040	10.547	-2.64035	-2.50081	0.0117114	0.0469904
XLOC_049208	31.9601	XLOC_085651	16.8109	0.926875	1.06641	0.0117825	0.04713
XLOC_006823	6.88403	XLOC_077498	21.123	-1.61749	-1.47795	0.0118257	0.0471577
XLOC_166791	27.4914	XLOC_379777	13.5091	1.02505	1.16459	0.012149	0.0482989
XLOC_115585	6.68572	XLOC_187382	0.606924	3.4615	3.60103	0.0121924	0.0483235
XLOC_005208	18.1074	XLOC_244741-833	6.95525	1.38041	1.51994	0.0125102	0.0494322
XLOC_191883	5.02295	XLOC_236782	17.4689	-1.79818	-1.65864	0.0127801	0.0503458
XLOC_073285	13.5806	XLOC_121938	32.2011	-1.24556	-1.10602	0.0131001	0.0514504
XLOC_135299-496	60.226	XLOC_347253-1159	40.2788	0.580366	0.719904	0.013169	0.0515655
XLOC_230811	9.95138	XLOC_348314	26.2006	-1.39663	-1.25709	0.0132202	0.0516105
XLOC_006357	21.1784	XLOC_371626	9.18212	1.20569	1.34523	0.0137394	0.0534766
XLOC_105568	49.1699	XLOC_357599	31.0431	0.663503	0.803041	0.0137882	0.0535065
XLOC_031422	1.08255	XLOC_390380	8.66102	-3.0001	-2.86057	0.0140919	0.0545222
XLOC_096495	13.491	XLOC_336198	4.19993	1.68356	1.8231	0.0141589	0.0546187
XLOC_001048	9.62193	XLOC_441240	2.05657	2.22609	2.36562	0.014405	0.0552406
XLOC_078197	16.6641	XLOC_158507	6.225	1.4206	1.56014	0.0146031	0.0558355
XLOC_219827	8.03038	XLOC_324418	1.30145	2.62535	2.76489	0.0147653	0.0562899
XLOC_270750	21.0378	XLOC_412082	9.31724	1.17501	1.31455	0.0158395	0.0602088
XLOC_084493	15.0554	XLOC_171183	5.31947	1.50093	1.64046	0.0160864	0.0609688
XLOC_262247	717.694	XLOC_397192	696.604	0.0430301	0.182568	0.0163582	0.0618188
XLOC_174298	12.0824	XLOC_232558	29.112	-1.26871	-1.12917	0.0164536	0.0619989
XLOC_298090-1019	0.317536	XLOC_429248	6.13175	-4.27131	-4.13177	0.0166839	0.0626851
XLOC_202530	1.3373	XLOC_248768	9.00983	-2.75218	-2.61264	0.016975	0.0635951
XLOC_121232	45.1785	XLOC_408134	28.3238	0.673622	0.81316	0.0170269	0.0636061
XLOC_314198	1.51466	XLOC_434909	9.41552	-2.63605	-2.49651	0.0173437	0.0646039
XLOC_212945	6.4731	XLOC_322989	19.3586	-1.58045	-1.44091	0.0180505	0.0670446
XLOC_098330	5.4371	XLOC_350579	0.345828	3.97471	4.11425	0.0181397	0.0671839
XLOC_083806	3.10388	XLOC_262205	12.8893	-2.05403	-1.91449	0.0182024	0.0672246
XLOC_183844	0.360525	XLOC_339448	6.02891	-4.06373	-3.92419	0.0194514	0.071634
XLOC_015421	8.99259	XLOC_247684	23.5152	-1.38679	-1.24725	0.0196525	0.0721701
XLOC_197599	0.684054	XLOC_229846	6.97537	-3.35009	-3.21055	0.0199588	0.0728831
XLOC_162457	0.421518	XLOC_244327	6.1837	-3.8748	-3.73527	0.0199328	0.0729934
XLOC_099860	4.30239	XLOC_203724	15.0861	-1.81001	-1.67047	0.0200453	0.072994
XLOC_118973	18.3419	XLOC_197464	7.82447	1.22908	1.36862	0.0201554	0.07319
XLOC_039051	48.8919	XLOC_232087	81.3538	-0.734614	-0.595076	0.0203771	0.0737889
XLOC_074273	14.6525	XLOC_343763	5.45369	1.42584	1.56538	0.0217036	0.078374
XLOC_096030	255.76	XLOC_188113	228.969	0.159638	0.299176	0.0220833	0.0793048
XLOC_084757	7.58811	XLOC_250514	20.8028	-1.45497	-1.31543	0.022198	0.079497
XLOC_173822-638	12.9797	XLOC_269780-929	29.5147	-1.18518	-1.04564	0.0232565	0.0817122
XLOC_188533	1.07975	XLOC_390379	7.81305	-2.85519	-2.71565	0.0232193	0.0818024
XLOC_183012	0.654369	XLOC_372417	6.63771	-3.34251	-3.20297	0.0233467	0.0818077
XLOC_205789	86.9216	XLOC_273682	130.611	-0.58749	-0.447952	0.0231787	0.0818813
XLOC_092863	1.37424	XLOC_190003	8.56267	-2.63943	-2.49989	0.0231618	0.0820444
XLOC_122551-447	77.0991	XLOC_293150	117.965	-0.613573	-0.474035	0.0230378	0.0820525
XLOC_124004	26.4002	XLOC_192930	13.9841	0.916761	1.0563	0.0231334	0.082168
XLOC_089085	4.77366	XLOC_270232	15.6116	-1.70945	-1.56991	0.0236762	0.0827393
XLOC_053142	27.7709	XLOC_149048	15.1123	0.877851	1.01739	0.0238932	0.0832738
XLOC_185527	8.84575	XLOC_223736	2.09549	2.0777	2.21723	0.0240498	0.0835957
XLOC_034551	922.305	XLOC_190470	915.958	0.00996247	0.149501	0.0246285	0.0853789
XLOC_037119	28.4522	XLOC_119467	15.8263	0.846216	0.985754	0.0259148	0.0891249
XLOC_061569	27.5726	XLOC_106201	15.1451	0.864384	1.00392	0.0260035	0.0891942
XLOC_121652	15.1889	XLOC_387610	32.5255	-1.09855	-0.959016	0.0265619	0.0906313
XLOC_013507	5.89839	XLOC_215724	0.744704	2.98558	3.12512	0.0264993	0.0906556
XLOC_124886	8.29704	XLOC_435200	1.91717	2.11362	2.25316	0.0273248	0.092506
XLOC_204382	5.53682	XLOC_403096	0.611819	3.17788	3.31742	0.027299	0.0926597
XLOC_377031	17.281	XLOC_406541	35.6099	-1.04309	-0.903554	0.0272688	0.0927997
XLOC_090822	12.9733	XLOC_134386-495	4.69056	1.46771	1.60725	0.027687	0.0934886
XLOC_215559	0.259985	XLOC_348186	5.12366	-4.30067	-4.16114	0.0283526	0.0952414
XLOC_143375	15.8527	XLOC_443550	33.3303	-1.07211	-0.932568	0.0282859	0.0952635
XLOC_201933	12.2784	XLOC_241179	27.7157	-1.17458	-1.03504	0.0292102	0.0978691
XLOC_117923	4.76538	XLOC_131472	15.0913	-1.66305	-1.52352	0.0295546	0.0987686
XLOC_137412	39.198	XLOC_333136	24.9458	0.651983	0.791521	0.0298964	0.0996547
XLOC_297833	7.59267	XLOC_360631	1.63874	2.21202	2.35156	0.030309	0.100772
XLOC_095373	11.9143	XLOC_413664	26.998	-1.18016	-1.04062	0.0306403	0.101613
XLOC_217990	5.16972	XLOC_292355	0.535615	3.27082	3.41036	0.0309661	0.102432
XLOC_159501	9.45498	XLOC_373751	22.96	-1.27998	-1.14044	0.0317786	0.104853
XLOC_058522	60.646	XLOC_172848	43.9773	0.463653	0.603192	0.0334105	0.109681
XLOC_062110	5.32923	XLOC_062534	15.707	-1.55941	-1.41987	0.0351661	0.115154
XLOC_036354	8.73509	XLOC_098660	2.43579	1.84243	1.98197	0.0368276	0.11999
XLOC_095535	6.6932	XLOC_471184	17.954	-1.42354	-1.284	0.0370572	0.120136
XLOC_122551-448	7.30871	XLOC_293152	1.65895	2.13935	2.27888	0.0370184	0.12031
XLOC_364824	28.483	XLOC_410538	16.7559	0.765432	0.90497	0.0379953	0.12287
XLOC_033936	7.55419	XLOC_158462	1.81846	2.05456	2.1941	0.0383	0.123548
XLOC_094277	12.1503	XLOC_105664	26.6736	-1.13442	-0.994883	0.0383967	0.123554
XLOC_057008-208	7.97818	XLOC_350881-1169	2.07837	1.94061	2.08015	0.0395265	0.126563
XLOC_253147	5.88454	XLOC_334533	1.00065	2.55599	2.69553	0.0394655	0.126679
XLOC_041503	6.65021	XLOC_310073	1.38982	2.2585	2.39804	0.0403042	0.128736
XLOC_076189	45.7149	XLOC_099978	31.5119	0.536768	0.676306	0.0409287	0.130091
XLOC_030595	4.36608	XLOC_248765-845	13.5778	-1.63684	-1.4973	0.0415786	0.131835
XLOC_090352	7.63819	XLOC_121446	19.2136	-1.33083	-1.19129	0.0419793	0.132781
XLOC_058914	0.411941	XLOC_188290	4.97907	-3.59537	-3.45583	0.0425356	0.133889
XLOC_307799	4.05562	XLOC_347453	12.9582	-1.67587	-1.53633	0.0424797	0.134038
XLOC_065391-238	7.27794	XLOC_373906-1222	1.77375	2.03673	2.17627	0.0430617	0.135218
XLOC_180311	3.47163	XLOC_323883	11.8115	-1.76651	-1.62697	0.0434633	0.13615
XLOC_207582	41.9015	XLOC_371059	68.1476	-0.701661	-0.562123	0.0437524	0.136726
XLOC_075964	33.5726	XLOC_141100	21.3553	0.65269	0.792228	0.0443196	0.137507
XLOC_159676	6.32593	XLOC_179823	1.30088	2.28179	2.42133	0.0442957	0.137762
XLOC_288567	6.8441	XLOC_467473	1.56728	2.1266	2.26614	0.0442909	0.138077
XLOC_140654	28.7038	XLOC_237907	17.3694	0.724694	0.864232	0.0451482	0.139745
XLOC_055684	5.68123	XLOC_257667	15.6889	-1.46547	-1.32593	0.0456934	0.140762
XLOC_076182	6.2447	XLOC_099984	1.28368	2.28235	2.42188	0.0456524	0.14097
XLOC_139240	2.71382	XLOC_441469	10.2146	-1.91224	-1.7727	0.0460511	0.141528
XLOC_004706	4.44443	XLOC_228049	13.4425	-1.59673	-1.45719	0.0469239	0.143532
XLOC_249753	14.7347	XLOC_311823	6.68143	1.14099	1.28053	0.0478876	0.146136
XLOC_128545	7.42218	XLOC_365974	18.4745	-1.31562	-1.17608	0.0483865	0.147313
XLOC_225039	11.7983	XLOC_249396	4.6808	1.33375	1.47329	0.0488596	0.148059
XLOC_000892	8.92144	XLOC_377889	20.8831	-1.22699	-1.08745	0.0487686	0.148129
XLOC_050915	4.04769	XLOC_089828	0.351808	3.52424	3.66378	0.0496686	0.150161
XLOC_289908-990	0.428267	XLOC_407217	4.77368	-3.47852	-3.33898	0.0502221	0.151482
XLOC_100888	12.3947	XLOC_198166	5.13087	1.27245	1.41199	0.0505059	0.151985
XLOC_013437	5.18318	XLOC_141959	14.5616	-1.49026	-1.35072	0.0508604	0.152347
XLOC_012947	25.7313	XLOC_063747	15.2455	0.755141	0.894679	0.050803	0.152526
XLOC_313421	7.74993	XLOC_392989	2.19686	1.81874	1.95828	0.051069	0.15262
XLOC_000888	4.93981	XLOC_377903	14.046	-1.50763	-1.36809	0.0527951	0.157417
XLOC_167475	10.4141	XLOC_398218	3.8912	1.42025	1.55979	0.0535894	0.159419
XLOC_104267	3.58146	XLOC_120266	0.221435	4.01559	4.15513	0.0544796	0.161329
XLOC_001993	21.2114	XLOC_108624	11.8728	0.83718	0.976718	0.056325	0.166037
XLOC_356609	1.01769	XLOC_395703	6.15803	-2.59717	-2.45763	0.0565162	0.166224
XLOC_036681	9.06249	XLOC_233773	3.12923	1.5341	1.67364	0.0581994	0.170404
XLOC_124871-457	31.5085	XLOC_435208-1401	20.4239	0.625483	0.765021	0.0587307	0.170805
XLOC_156480	8.40602	XLOC_468985	19.5406	-1.21698	-1.07744	0.0585	0.170899
XLOC_047648	6.19348	XLOC_390161	15.9248	-1.36245	-1.22292	0.0587279	0.17118
XLOC_349270	22.8799	XLOC_356058	13.352	0.777025	0.916563	0.0601623	0.174578
XLOC_064932	21.4575	XLOC_148542	12.2264	0.811482	0.95102	0.0604636	0.175062
XLOC_219821	4.67323	XLOC_324411	0.736625	2.66542	2.80496	0.0609625	0.176114
XLOC_045753	4.35532	XLOC_288867	12.6512	-1.53842	-1.39889	0.0615851	0.177518
XLOC_168149-614	9.37862	XLOC_355406	20.8092	-1.14977	-1.01024	0.064016	0.184117
XLOC_089081	12.6299	XLOC_270230	5.68337	1.15202	1.29156	0.0652057	0.187124
XLOC_154401-560	7.09509	XLOC_315766-1061	17.0616	-1.26586	-1.12632	0.0668874	0.191528
XLOC_115327	77.7179	XLOC_181271	62.8307	0.306777	0.446315	0.0670704	0.19163
XLOC_260068-899	3.43015	XLOC_461385-1462	10.781	-1.65215	-1.51261	0.0673356	0.191966
XLOC_313420	36.7824	XLOC_392988	25.4057	0.533863	0.673401	0.0677639	0.192764
XLOC_303602	5.79179	XLOC_467030	14.8713	-1.36045	-1.22091	0.0681131	0.193334
XLOC_044211	0.487798	XLOC_202608	4.39649	-3.172	-3.03246	0.071906	0.203213
XLOC_185530	36.8527	XLOC_223743	25.6631	0.522075	0.661613	0.0718623	0.203532
XLOC_033291	14.2538	XLOC_198153	27.7384	-0.960538	-0.821	0.0725237	0.204514
XLOC_157686	0.62347	XLOC_222235	4.73103	-2.92376	-2.78422	0.073542	0.206936
XLOC_118230	675.086	XLOC_238370	815.101	-0.271908	-0.132369	0.0744771	0.208664
XLOC_026064	5.60623	XLOC_193273	1.35089	2.05312	2.19266	0.0744388	0.209008
XLOC_348596	1.14066	XLOC_354365	5.97218	-2.38839	-2.24885	0.0747808	0.209065
XLOC_010308	9.63411	XLOC_226599	3.8258	1.33239	1.47193	0.0752805	0.209112
XLOC_215521	5.96568	XLOC_352036	1.55669	1.9382	2.07774	0.0752658	0.209519
XLOC_170201	11.1848	XLOC_307748-1042	4.88473	1.19519	1.33473	0.0751151	0.209549
XLOC_044219	21.8212	XLOC_267329	38.3275	-0.812649	-0.673111	0.0757644	0.210008
XLOC_072871	28.3659	XLOC_097290	47.2338	-0.735662	-0.596124	0.0768108	0.212455
XLOC_077822	3.97153	XLOC_252365	0.5706	2.79914	2.93868	0.0770169	0.212573
XLOC_222100	18.4427	XLOC_229944	10.3985	0.826674	0.966213	0.077795	0.213813
XLOC_086346-315	20.8094	XLOC_464380	12.2979	0.758823	0.898361	0.0779913	0.2139
XLOC_170612	53.6395	XLOC_362152	41.0735	0.385088	0.524626	0.0777889	0.214249
XLOC_129777	19.4367	XLOC_182773	11.204	0.794769	0.934307	0.0783283	0.214372
XLOC_036351	41.2484	XLOC_098666	29.8787	0.465221	0.604759	0.0787481	0.214617
XLOC_097644-363	786.862	XLOC_207686	942.585	-0.260512	-0.120974	0.0785867	0.214628
XLOC_123780	8.70854	XLOC_130316	3.28383	1.40705	1.54659	0.0794177	0.215989
XLOC_037738	14.1632	XLOC_243385	7.17667	0.980761	1.1203	0.0810371	0.218112
XLOC_215570	6.87722	XLOC_348177	2.15565	1.6737	1.81324	0.0809906	0.21844
XLOC_144085	1.14217	XLOC_157496	5.8452	-2.35547	-2.21594	0.0806551	0.218441
XLOC_186150	7.75259	XLOC_351268	17.5924	-1.1822	-1.04266	0.0805199	0.21853
XLOC_098669	0.298015	XLOC_249567	3.57229	-3.58339	-3.44385	0.0862393	0.229266
XLOC_203805	1.95421	XLOC_283254	7.46369	-1.9333	-1.79377	0.0855749	0.229376
XLOC_131872-482	17.2922	XLOC_452618-1437	9.71142	0.832367	0.971905	0.0861473	0.229491
XLOC_157680	11.1515	XLOC_222239	22.6043	-1.01936	-0.879821	0.0855098	0.229675
XLOC_266107	7.65046	XLOC_297002	17.2451	-1.17257	-1.03303	0.0859402	0.229881
XLOC_032844	4.13493	XLOC_077309	0.723812	2.51418	2.65371	0.0869352	0.230644
XLOC_107187	4.7099	XLOC_135467	1.00921	2.22247	2.36201	0.0871865	0.23084
XLOC_117461	7.64157	XLOC_119580-442	2.71421	1.49334	1.63287	0.0874474	0.23106
XLOC_346173	8.68889	XLOC_443250	18.7965	-1.11322	-0.973682	0.0877683	0.231438
XLOC_199936	5.69748	XLOC_309615	1.5628	1.86619	2.00573	0.0892787	0.234944
XLOC_132721	4.37811	XLOC_317852	0.866747	2.33663	2.47616	0.0900913	0.236603
XLOC_235588	59.1378	XLOC_350165	46.9029	0.334403	0.473942	0.0914472	0.23968
XLOC_129657	10.7405	XLOC_214709	4.88598	1.13634	1.27588	0.0921346	0.240996
XLOC_074614	45.8201	XLOC_335308	69.2257	-0.595327	-0.455789	0.0932304	0.243373
XLOC_135247	19.8533	XLOC_242588	12.0034	0.725936	0.865474	0.095327	0.24785
XLOC_154401-562	10.2292	XLOC_315766-1063	20.8766	-1.02919	-0.889655	0.0952852	0.248238
XLOC_130568	9.27214	XLOC_328476	19.3863	-1.06406	-0.924525	0.0968283	0.249261
XLOC_118968	35.2176	XLOC_197450-701	25.2176	0.481866	0.621404	0.096072	0.249289
XLOC_065378	2.32624	XLOC_373892	7.94999	-1.77295	-1.63342	0.0966609	0.249819
XLOC_154365	14.2711	XLOC_225500	7.59019	0.910889	1.05043	0.09649	0.249875
XLOC_150286	103.414	XLOC_264124	89.8045	0.203572	0.34311	0.0981864	0.252258
XLOC_157510	3.20383	XLOC_320429	0.388182	3.04499	3.18453	0.0990924	0.253583
XLOC_210582	4.40293	XLOC_335705	0.956925	2.20199	2.34152	0.099921	0.254701
XLOC_013502	35.3732	XLOC_215728	25.5077	0.471724	0.611262	0.10027	0.255091
XLOC_175990	3.21159	XLOC_326679	0.402687	2.99556	3.13509	0.101085	0.25666
XLOC_249175	6.51339	XLOC_250538	14.9873	-1.20226	-1.06272	0.101341	0.256809
XLOC_086349	13.065	XLOC_464378	6.77152	0.948156	1.08769	0.101812	0.257502
XLOC_154558-564	2.69316	XLOC_305605-1036	8.51034	-1.65992	-1.52038	0.10278	0.259446
XLOC_186397-674	13.8376	XLOC_258646	7.4703	0.889356	1.02889	0.107592	0.27054
XLOC_072649	5.30079	XLOC_447941	1.50917	1.81245	1.95199	0.107398	0.270576
XLOC_189407	5.3477	XLOC_361803	12.9214	-1.27277	-1.13323	0.109047	0.272095
XLOC_134806	19.8655	XLOC_463555	34.1226	-0.780462	-0.640924	0.108645	0.272135
XLOC_280299	8.95401	XLOC_455624	18.5282	-1.04912	-0.909579	0.109343	0.27231
XLOC_094583	7.00935	XLOC_195646	2.56703	1.44918	1.58872	0.108547	0.272414
XLOC_049209	8.69628	XLOC_085648	3.70166	1.23223	1.37176	0.109039	0.272598
XLOC_090142	8.80342	XLOC_168205	3.78687	1.21706	1.3566	0.109879	0.273121
XLOC_032842	0.685224	XLOC_077312	4.23304	-2.62705	-2.48751	0.111372	0.276304
XLOC_181741	12.8288	XLOC_361303	24.1055	-0.909976	-0.770438	0.113018	0.279853
XLOC_098668	18.7278	XLOC_249565	11.5263	0.700252	0.83979	0.114359	0.281567
XLOC_166218	5.25482	XLOC_227728	12.6469	-1.26707	-1.12753	0.114346	0.282067
XLOC_027630	3.26064	XLOC_463833	9.30082	-1.5122	-1.37266	0.114144	0.282104
XLOC_290707	15.1824	XLOC_469601	8.70402	0.802646	0.942184	0.117153	0.287356
XLOC_208619	12.1809	XLOC_423671-1365	6.35936	0.937667	1.07721	0.11702	0.287574
XLOC_091849	1.04165	XLOC_433327	4.95745	-2.25073	-2.11119	0.11857	0.289739
XLOC_231052	7.22468	XLOC_265980-917	2.83066	1.3518	1.49133	0.119854	0.29069
XLOC_149539	6.36382	XLOC_296170	2.26629	1.48956	1.6291	0.11947	0.290844
XLOC_073864	4.5821	XLOC_403534	11.4401	-1.32002	-1.18048	0.119262	0.290883
XLOC_008327	59.1488	XLOC_453408	48.2388	0.294155	0.433693	0.11984	0.291199
XLOC_039816	8.22841	XLOC_181934	3.52858	1.22153	1.36106	0.121255	0.292995
XLOC_282352	2.41671	XLOC_300391	7.65716	-1.66377	-1.52423	0.121033	0.293002
XLOC_195125	1.80238	XLOC_435843	6.48185	-1.8465	-1.70696	0.12169	0.2935
XLOC_092479	2.5213	XLOC_125638	0.222933	3.49949	3.63902	0.122282	0.294384
XLOC_305505	17.226	XLOC_352126	29.9765	-0.799244	-0.659706	0.122912	0.295351
XLOC_182995	6.96151	XLOC_372430	2.69482	1.36921	1.50875	0.123568	0.296381
XLOC_061400	6.29977	XLOC_205110	2.27492	1.46948	1.60902	0.124689	0.297969
XLOC_125474	21.2362	XLOC_133797-491	13.8717	0.614381	0.753919	0.125505	0.299371
XLOC_134861	27.1971	XLOC_455385	19.0441	0.514109	0.653647	0.126101	0.300241
XLOC_358287	9.60077	XLOC_453713	4.60837	1.05889	1.19843	0.129541	0.307305
XLOC_033965	1.7886	XLOC_151207	6.32039	-1.82118	-1.68164	0.130465	0.308933
XLOC_276167	17.4907	XLOC_340248	30.087	-0.782552	-0.643014	0.130847	0.309275
XLOC_166816-612	1.03219	XLOC_286147	4.75296	-2.20312	-2.06358	0.13202	0.311481
XLOC_034071	3.42594	XLOC_352452	0.69047	2.31085	2.45039	0.136132	0.319444
XLOC_053692	4.23589	XLOC_180402	10.5407	-1.31523	-1.1757	0.136079	0.319897
XLOC_205807	43.7098	XLOC_459619	64.2687	-0.55616	-0.416621	0.136644	0.320067
XLOC_140047-508	4.83168	XLOC_388132	11.5135	-1.25273	-1.11319	0.135943	0.320155
XLOC_012957	9.57641	XLOC_063763	4.69475	1.02844	1.16797	0.137989	0.322635
XLOC_155330	11.7551	XLOC_470268-1490	21.801	-0.891108	-0.751569	0.140214	0.327249
XLOC_073882	4.17881	XLOC_444261	1.117	1.90346	2.043	0.140826	0.327503
XLOC_252148	0.661656	XLOC_284743	3.80566	-2.52399	-2.38446	0.140729	0.327863
XLOC_114839	6.37457	XLOC_209215	2.48163	1.36104	1.50058	0.142183	0.330068
XLOC_046346	7.43066	XLOC_259948	3.21475	1.20878	1.34832	0.14376	0.333135
XLOC_162583	15.2143	XLOC_465177	9.207	0.724625	0.864163	0.144789	0.334922
XLOC_258578	0.238489	XLOC_392089-1259	2.64437	-3.47093	-3.33139	0.145411	0.335762
XLOC_156110	23.9073	XLOC_386207	16.618	0.524704	0.664243	0.145755	0.335961
XLOC_368768-1199	8.92708	XLOC_381468	4.3128	1.04956	1.1891	0.146301	0.336623
XLOC_237496	1.7488	XLOC_272166	6.01076	-1.78118	-1.64164	0.147143	0.337365
XLOC_128504	6.51076	XLOC_214574-760	2.63073	1.30736	1.4469	0.148848	0.340672
XLOC_188854-681	0.773743	XLOC_291044	3.96725	-2.35821	-2.21867	0.149796	0.341042
XLOC_137546-502	19.0431	XLOC_187724	31.6459	-0.73275	-0.593212	0.149351	0.341223
XLOC_010305	9.13473	XLOC_226597	4.53209	1.01119	1.15072	0.152263	0.346052
XLOC_445116	31.9539	XLOC_457859	23.9778	0.414293	0.553831	0.152878	0.346239
XLOC_157505	0.944725	XLOC_320436	4.31386	-2.19101	-2.05147	0.152861	0.346805
XLOC_073596	23.6038	XLOC_342688	16.5497	0.512214	0.651752	0.155225	0.350943
XLOC_003443	45.4413	XLOC_205844	36.5687	0.313395	0.452933	0.155933	0.351933
XLOC_225195	16.5012	XLOC_302291	10.4599	0.657702	0.79724	0.156377	0.352322
XLOC_416723	2.92991	XLOC_459848	0.544469	2.42793	2.56747	0.157043	0.35321
XLOC_025903	47.9739	XLOC_237106	68.655	-0.517115	-0.377577	0.160401	0.357668
XLOC_191277-686	3.65566	XLOC_330230-1107	0.935307	1.96662	2.10616	0.160148	0.357719
XLOC_102137	1.51625	XLOC_425965	5.40185	-1.83295	-1.69341	0.160029	0.358067
XLOC_290450-993	4.67572	XLOC_464145-1468	1.52795	1.61359	1.75313	0.159824	0.358227
XLOC_074099	9.642	XLOC_173890	18.318	-0.925858	-0.78632	0.159717	0.358605
XLOC_215519	3.32652	XLOC_352035	0.764677	2.12109	2.26063	0.161474	0.359445
XLOC_161851	10.4194	XLOC_221008	19.378	-0.895147	-0.755609	0.162389	0.359634
XLOC_110726	30.0688	XLOC_458784	45.797	-0.606986	-0.467448	0.162386	0.360241
XLOC_315518	5.05409	XLOC_410470	11.3999	-1.1735	-1.03396	0.162369	0.36082
XLOC_197987	5.06266	XLOC_323528-1086	11.392	-1.17005	-1.03052	0.163667	0.361849
XLOC_031289	5.6444	XLOC_157722	12.2762	-1.12097	-0.981434	0.164895	0.363945
XLOC_022837	8.06448	XLOC_446287	3.87936	1.05576	1.1953	0.16561	0.364285
XLOC_093331	4.54593	XLOC_242913	10.5483	-1.21436	-1.07483	0.165381	0.364399
XLOC_243585-830	23.6387	XLOC_261995-904	16.8301	0.490107	0.629645	0.167772	0.368419
XLOC_208618	7.69462	XLOC_423671-1366	15.2695	-0.988731	-0.849193	0.170285	0.371427
XLOC_161399	6.0885	XLOC_164615	12.875	-1.08041	-0.940876	0.169717	0.371435
XLOC_080106	3.14012	XLOC_389100	8.15651	-1.37713	-1.23759	0.172106	0.374771
XLOC_078657	4.22433	XLOC_202294	1.33375	1.66323	1.80277	0.17315	0.375785
XLOC_165878	30.4533	XLOC_309026	45.9098	-0.592204	-0.452666	0.174446	0.377337
XLOC_096905	1.57348	XLOC_243834	5.33816	-1.76238	-1.62285	0.175437	0.378851
XLOC_170868	4.39196	XLOC_215265-762	10.0979	-1.20112	-1.06158	0.179074	0.385425
XLOC_221574	7.05516	XLOC_404183	3.26615	1.11109	1.25063	0.178996	0.385895
XLOC_063737	11.671	XLOC_364338	6.86781	0.765006	0.904544	0.184357	0.396138
XLOC_133621	35.6801	XLOC_296248	28.1903	0.339921	0.479459	0.185279	0.397464
XLOC_127000	0.376631	XLOC_270886	2.67847	-2.83019	-2.69065	0.186021	0.398397
XLOC_219826	13.0379	XLOC_324417	8.04919	0.695796	0.835334	0.189741	0.405697
XLOC_113959-423	26.59	XLOC_145442-532	19.9367	0.415457	0.554995	0.191429	0.407296
XLOC_011047-40	10.9516	XLOC_033627	6.40686	0.773452	0.91299	0.194977	0.411477
XLOC_134810	6.36062	XLOC_463558	2.88948	1.13836	1.2779	0.194404	0.411604
XLOC_147996	2.18109	XLOC_203197	0.329997	2.72452	2.86406	0.195755	0.411783
XLOC_050901	0.446773	XLOC_089809	2.78358	-2.63933	-2.49979	0.195447	0.411802
XLOC_305611	134.06	XLOC_320124	125.773	0.0920566	0.231595	0.1949	0.411984
XLOC_350501	14.1405	XLOC_449619	9.02501	0.647833	0.787371	0.194283	0.412018
XLOC_371687	0.359919	XLOC_382212	2.57455	-2.83858	-2.69904	0.194051	0.4122
XLOC_107184	21.0162	XLOC_135464	33.0016	-0.651034	-0.511496	0.197852	0.414851
XLOC_346178	0.414386	XLOC_443257	2.68652	-2.69669	-2.55715	0.197685	0.41517
XLOC_102692	1.25178	XLOC_182306	4.48885	-1.84236	-1.70283	0.198524	0.41559
XLOC_132379	13.3095	XLOC_339207	8.39427	0.66498	0.804518	0.19953	0.415688
XLOC_004928	70.8242	XLOC_167378	62.4688	0.181107	0.320645	0.199324	0.415924
XLOC_099198	2.9141	XLOC_103069	7.44194	-1.35263	-1.21309	0.199179	0.416291
XLOC_137405	23.541	XLOC_333158	17.3474	0.440456	0.579994	0.200912	0.417897
XLOC_140706-513	31.5283	XLOC_164613-595	24.6863	0.352937	0.492475	0.201925	0.417998
XLOC_101443	10.9437	XLOC_281088	19.3437	-0.821763	-0.682225	0.201809	0.418423
XLOC_445111	14.3593	XLOC_457855	9.30126	0.626487	0.766025	0.201504	0.418459
XLOC_140047-507	1.98551	XLOC_388134	0.263607	2.91305	3.05259	0.202899	0.419345
XLOC_280267	0.931411	XLOC_372223	3.79548	-2.02679	-1.88725	0.204394	0.421766
XLOC_248850	11.8959	XLOC_426688	7.29803	0.704885	0.844423	0.206151	0.424716
XLOC_015419	15.0563	XLOC_247687	24.8825	-0.724764	-0.585226	0.206603	0.424975
XLOC_154464	17.1183	XLOC_362139	27.6036	-0.689317	-0.549779	0.208612	0.42843
XLOC_067941-248	1.14144	XLOC_284855-969	4.1738	-1.87051	-1.73097	0.209776	0.430139
XLOC_219476-774	7.99513	XLOC_428444-1378	15.0086	-0.908596	-0.769058	0.211867	0.433743
XLOC_168148	4.67674	XLOC_355405	10.0486	-1.10342	-0.963881	0.215807	0.440422
XLOC_111055	1.96	XLOC_437316	0.285624	2.77866	2.9182	0.215742	0.440982
XLOC_284205	83.9681	XLOC_468829-1482	110.469	-0.395728	-0.25619	0.217052	0.441577
XLOC_074303	7.65497	XLOC_260368	4.02338	0.927989	1.06753	0.217425	0.441645
XLOC_029657	0.22062	XLOC_317805	2.04494	-3.21242	-3.07288	0.2168	0.441756
XLOC_356594	2.6157	XLOC_395713	6.74023	-1.3656	-1.22606	0.217893	0.441904
XLOC_064006	6.77291	XLOC_395422	13.1239	-0.954349	-0.814811	0.219786	0.444358
XLOC_289744	19.7459	XLOC_390388	30.8294	-0.642754	-0.503216	0.22013	0.444362
XLOC_165116-597	0.414985	XLOC_254526	2.51885	-2.60163	-2.4621	0.222121	0.446992
XLOC_086541	3.54535	XLOC_456239	1.16224	1.60902	1.74856	0.22179	0.447019
XLOC_036377	22.2786	XLOC_194434	16.5704	0.42705	0.566588	0.22313	0.447638
XLOC_069277	4.78255	XLOC_151991	1.97176	1.2783	1.41783	0.223025	0.448119
XLOC_191904	0.31412	XLOC_236789	2.25262	-2.84222	-2.70268	0.224118	0.448927
XLOC_092620	13.742	XLOC_418507	9.05555	0.601718	0.741256	0.224628	0.449257
XLOC_311712	16.91	XLOC_374263	11.808	0.518112	0.65765	0.225289	0.449887
XLOC_184587	10.9827	XLOC_431363	6.76268	0.699566	0.839104	0.226979	0.451872
XLOC_343245	87.1054	XLOC_446159	79.5792	0.130371	0.269909	0.226672	0.451953
XLOC_154466	2.19193	XLOC_362122	5.89121	-1.42636	-1.28682	0.231559	0.460285
XLOC_078542	2.93271	XLOC_359314	0.845471	1.79441	1.93395	0.23398	0.46368
XLOC_186596	0.963422	XLOC_242373	3.61673	-1.90845	-1.76891	0.235916	0.466805
XLOC_124003	5.84943	XLOC_192931	2.81102	1.0572	1.19674	0.237247	0.468014
XLOC_266586	6.97253	XLOC_428210-1375	13.1676	-0.917238	-0.7777	0.237711	0.468219
XLOC_179574	76.8522	XLOC_226242	69.6463	0.14204	0.281578	0.237143	0.46852
XLOC_099910	1.81249	XLOC_289035	0.274176	2.7248	2.86434	0.238231	0.468533
XLOC_369872	16.9498	XLOC_443928	12.0363	0.493876	0.633414	0.240318	0.471211
XLOC_243004	35.1497	XLOC_377296	28.9276	0.281066	0.420604	0.243929	0.476854
XLOC_088800-329	8.25536	XLOC_408742-1317	14.9116	-0.853032	-0.713494	0.243747	0.477216
XLOC_057674-213	20.5244	XLOC_138499	15.3219	0.421745	0.561283	0.246294	0.480754
XLOC_170486	5.60888	XLOC_295841	2.6953	1.05727	1.1968	0.247115	0.480912
XLOC_026197	3.67562	XLOC_461600	8.14844	-1.14854	-1.009	0.247	0.481409
XLOC_162580	17.6559	XLOC_465175	12.7846	0.465743	0.605281	0.249822	0.482569
XLOC_136845	2.24973	XLOC_192455	0.517738	2.11946	2.259	0.249765	0.483176
XLOC_298090-1018	6.54682	XLOC_429247	12.3994	-0.921404	-0.781866	0.249705	0.48378
XLOC_000464	1.87217	XLOC_122555	5.15416	-1.46103	-1.32149	0.253341	0.487917
XLOC_189740	15.5013	XLOC_443322	10.9223	0.505113	0.644651	0.254045	0.488548
XLOC_063932	23.5122	XLOC_239144	34.9843	-0.573298	-0.43376	0.254454	0.488611
XLOC_181542	14.3348	XLOC_195616	9.90873	0.53275	0.672288	0.254967	0.488874
XLOC_053140	5.37017	XLOC_149050	2.58793	1.05317	1.19271	0.258724	0.493893
XLOC_113036-419	34.9524	XLOC_156146-566	29.037	0.267499	0.407037	0.259694	0.494293
XLOC_225900	13.1052	XLOC_400672	21.3312	-0.702826	-0.563288	0.258568	0.494321
XLOC_274598	14.9369	XLOC_320131	10.4939	0.50933	0.648868	0.260116	0.494372
XLOC_061761	0.52814	XLOC_095413	2.53629	-2.26373	-2.12419	0.262403	0.496542
XLOC_031950	3.68074	XLOC_231725	1.42256	1.37151	1.51104	0.262289	0.497049
XLOC_158337	2.37383	XLOC_178970	0.626764	1.92122	2.06076	0.264343	0.499485
XLOC_054152	58.8321	XLOC_288862	52.4685	0.165152	0.30469	0.26506	0.500113
XLOC_201652	5.03411	XLOC_341215	9.99073	-0.988853	-0.849315	0.2673	0.503609
XLOC_156339	3.89653	XLOC_284270	1.59835	1.28561	1.42514	0.269533	0.507081
XLOC_136150	1.78413	XLOC_318920	0.341961	2.38332	2.52286	0.274183	0.51434
XLOC_186151	5.12194	XLOC_351275	2.49376	1.03837	1.17791	0.274786	0.514729
XLOC_166816-611	18.5094	XLOC_286149	13.9043	0.412727	0.552265	0.277922	0.51688
XLOC_284207-964	19.7797	XLOC_468830-1483	15.0601	0.393289	0.532827	0.277566	0.516958
XLOC_033943	0.235161	XLOC_158453	1.75729	-2.90163	-2.76209	0.277448	0.517478
XLOC_026058	8.37798	XLOC_193276	5.05189	0.729779	0.869317	0.276822	0.517796
XLOC_175922	7.95574	XLOC_403576	4.7126	0.755473	0.895011	0.277391	0.518116
XLOC_067943	2.11509	XLOC_284857	5.35493	-1.34015	-1.20061	0.280053	0.518617
XLOC_032439-106	2.52307	XLOC_448613-1429	0.756785	1.73722	1.87676	0.279276	0.518655
XLOC_066520	11.5696	XLOC_162779-588	7.77295	0.573805	0.713343	0.28129	0.518691
XLOC_202532	0.909416	XLOC_248773	3.21342	-1.8211	-1.68156	0.280924	0.518752
XLOC_078199	0.620218	XLOC_158506	2.63687	-2.08798	-1.94844	0.279874	0.519024
XLOC_205786	6.85937	XLOC_273689	3.86655	0.827029	0.966567	0.282024	0.519308
XLOC_295374	10.5489	XLOC_358663	6.913	0.609709	0.749247	0.282882	0.519415
XLOC_308317	6.98222	XLOC_364019	12.6047	-0.852204	-0.712666	0.284347	0.521369
XLOC_228602	2.71543	XLOC_455311	6.21113	-1.19368	-1.05414	0.294779	0.537466
XLOC_009561	4.35698	XLOC_031155	2.03398	1.09902	1.23856	0.294618	0.537926
XLOC_184593	22.7812	XLOC_431360	33.2519	-0.545593	-0.406055	0.295999	0.53818
XLOC_092480	63.9841	XLOC_125641	58.3958	0.131849	0.271387	0.297733	0.540577
XLOC_161863	6.49837	XLOC_221012	3.68667	0.81776	0.957298	0.298938	0.541252
XLOC_066997	9.75057	XLOC_139545	16.2342	-0.735478	-0.59594	0.299828	0.542109
XLOC_228063-790	4.59106	XLOC_265042	2.23806	1.03658	1.17612	0.301741	0.544054
XLOC_228750	0.763949	XLOC_287301	2.79698	-1.87232	-1.73278	0.304215	0.546243
XLOC_014758	2.22733	XLOC_278058	5.35943	-1.26676	-1.12723	0.304144	0.54687
XLOC_064010	5.40778	XLOC_395419	2.86289	0.917564	1.0571	0.303767	0.546949
XLOC_201936	10.2072	XLOC_241169	6.8174	0.582294	0.721832	0.306532	0.547379
XLOC_081418	5.31695	XLOC_348453	2.80628	0.92194	1.06148	0.306232	0.547596
XLOC_314559	16.8292	XLOC_335891	12.7117	0.40481	0.544348	0.307192	0.547804
XLOC_234563	12.2954	XLOC_437176	8.62971	0.510735	0.650273	0.306005	0.547944
XLOC_170623	38.6627	XLOC_362153	52.7653	-0.448647	-0.309109	0.308044	0.548572
XLOC_243532-828	5.98693	XLOC_394372	10.8845	-0.862387	-0.722849	0.313794	0.555009
XLOC_071197	0.477192	XLOC_127079	2.1642	-2.18119	-2.04165	0.312798	0.555516
XLOC_201659	9.6505	XLOC_341204	6.39656	0.593307	0.732846	0.313699	0.555598
XLOC_096512	8.89923	XLOC_336182-1120	14.9264	-0.746114	-0.606576	0.31248	0.55571
XLOC_137215	5.34796	XLOC_294593	9.96237	-0.8975	-0.757962	0.315208	0.555998
XLOC_114942	0.406448	XLOC_345955	1.99836	-2.29767	-2.15814	0.315007	0.556398
XLOC_201934	11.1202	XLOC_241177	7.70112	0.530043	0.669581	0.317777	0.55977
XLOC_166299	18.4628	XLOC_299007	27.342	-0.566497	-0.426959	0.320823	0.564371
XLOC_017053	0.839548	XLOC_422882	2.83823	-1.75731	-1.61777	0.324261	0.568879
XLOC_056206-204	12.7879	XLOC_378683	9.22915	0.47051	0.610048	0.324025	0.569233
XLOC_041501	2.20618	XLOC_246692	0.702996	1.64996	1.7895	0.327393	0.572827
XLOC_146170	5.55685	XLOC_193418	3.10637	0.839038	0.978576	0.32795	0.573031
XLOC_144865	26.8379	XLOC_469937	37.7352	-0.491639	-0.352101	0.329824	0.573991
XLOC_141947	0.219993	XLOC_309676	1.4947	-2.76433	-2.62479	0.329674	0.574499
XLOC_249738	2.93174	XLOC_311813	1.17987	1.31313	1.45267	0.331258	0.574947
XLOC_100984	3.52003	XLOC_157856	1.58708	1.14921	1.28875	0.3312	0.575616
XLOC_045750	1.12912	XLOC_288860	3.32586	-1.55853	-1.41899	0.332667	0.576622
XLOC_033577	24.0296	XLOC_192881	19.7772	0.280974	0.420513	0.335485	0.577657
XLOC_073875	3.27779	XLOC_444258	1.42648	1.20026	1.3398	0.333932	0.578045
XLOC_061409	15.2647	XLOC_205119	11.5915	0.397132	0.53667	0.337027	0.578778
XLOC_429479	14.8523	XLOC_443820	11.2129	0.405527	0.545065	0.336849	0.579238
XLOC_032439-105	9.31471	XLOC_448613-1428	15.2252	-0.708878	-0.56934	0.335209	0.579484
XLOC_097165	1.23116	XLOC_203019	3.47544	-1.49718	-1.35764	0.338258	0.580125
XLOC_049196	31.9176	XLOC_085666	27.4809	0.215923	0.355461	0.342613	0.586821
XLOC_358274	24.9801	XLOC_453697	20.7941	0.264605	0.404143	0.343917	0.588279
XLOC_123832	162.94	XLOC_158725	161.686	0.011146	0.150684	0.345542	0.590282
XLOC_049161	15.9775	XLOC_132225	12.3364	0.37312	0.512658	0.346096	0.590452
XLOC_203809	2.73688	XLOC_283252	5.84821	-1.09546	-0.955925	0.348383	0.592798
XLOC_295584	2.91064	XLOC_407131-1309	1.22739	1.24574	1.38528	0.350295	0.595273
XLOC_012807	3.89093	XLOC_250535-860	7.52675	-0.951912	-0.812374	0.354	0.600784
XLOC_088466	7.82408	XLOC_359035	12.9941	-0.731864	-0.592326	0.356263	0.603835
XLOC_189454	2.88394	XLOC_201820	6.01269	-1.05997	-0.920431	0.356961	0.60423
XLOC_182473	1.50695	XLOC_240666	3.83444	-1.34738	-1.20785	0.358402	0.605882
XLOC_096295	3.4803	XLOC_162471	1.67465	1.05535	1.19489	0.362548	0.612094
XLOC_252883	1.63514	XLOC_464050	4.01834	-1.29719	-1.15765	0.363361	0.612671
XLOC_377032	2.74041	XLOC_406540-1306	1.15604	1.2452	1.38474	0.364925	0.612923
XLOC_090821	203.998	XLOC_134386-494	205.52	-0.0107238	0.128814	0.364861	0.613608
XLOC_027716	8.10307	XLOC_427216	5.43479	0.576244	0.715782	0.365809	0.613615
XLOC_175921	1.10711	XLOC_403570	3.11248	-1.49127	-1.35173	0.366416	0.613841
XLOC_189447	0.351223	XLOC_201815	1.66112	-2.2417	-2.10216	0.367583	0.614213
XLOC_218211	1.6259	XLOC_455532-1447	0.453966	1.84058	1.98012	0.368068	0.614235
XLOC_181212	7.78179	XLOC_279422	5.19618	0.582651	0.722189	0.371761	0.619602
XLOC_337287	1.52198	XLOC_409029	0.404466	1.91186	2.0514	0.37286	0.620637
XLOC_184212	1.16276	XLOC_429918	3.16305	-1.44376	-1.30422	0.375736	0.622239
XLOC_133612	87.1135	XLOC_296259	83.8164	0.0556638	0.195202	0.375722	0.623009
XLOC_215576	3.20471	XLOC_348173	1.51859	1.07746	1.217	0.375354	0.623193
XLOC_075769	3.83824	XLOC_103509	1.98835	0.948873	1.08841	0.374965	0.623343
XLOC_182143	2.6821	XLOC_313238	5.57401	-1.05535	-0.915815	0.377136	0.623761
XLOC_075762	0.422942	XLOC_103507-378	1.76555	-2.06159	-1.92205	0.3809	0.629186
XLOC_062368	13.015	XLOC_235466	9.96786	0.38482	0.524358	0.385403	0.633406
XLOC_012809	11.4783	XLOC_250536-862	8.5685	0.421794	0.561332	0.385929	0.63347
XLOC_054163	3.14097	XLOC_288874	1.50333	1.06305	1.20259	0.384627	0.633732
XLOC_140705	10.5749	XLOC_164613-594	7.74679	0.448973	0.588512	0.385181	0.633842
XLOC_140566	3.59454	XLOC_163570	6.87318	-0.935171	-0.795633	0.384319	0.634028
XLOC_106189-392	2.89778	XLOC_271256-938	1.33807	1.11479	1.25433	0.388015	0.635289
XLOC_006340-28	0.248637	XLOC_371617-1205	1.35189	-2.44286	-2.30333	0.389733	0.635302
XLOC_006340-29	0.248637	XLOC_371617-1206	1.35189	-2.44286	-2.30333	0.389733	0.635302
XLOC_156342	1.67678	XLOC_284275-966	0.525977	1.67262	1.81216	0.389104	0.635471
XLOC_090140	3.51086	XLOC_168204	1.80493	0.959882	1.09942	0.392286	0.636669
XLOC_014326	21.694	XLOC_072327	18.2178	0.251947	0.391485	0.391871	0.63679
XLOC_290450-992	11.8733	XLOC_464145-1467	8.97096	0.404387	0.543925	0.391415	0.636845
XLOC_013428	6.16352	XLOC_141967	3.94388	0.644139	0.783677	0.393424	0.63772
XLOC_041494	20.1803	XLOC_310071	28.4248	-0.494203	-0.354665	0.394518	0.637902
XLOC_130595-475	9.38514	XLOC_328028	6.75831	0.473716	0.613254	0.395982	0.639474
XLOC_102140	3.29223	XLOC_425979	1.65576	0.991572	1.13111	0.396648	0.639755
XLOC_062115	6.05884	XLOC_062538	10.2216	-0.754508	-0.614969	0.397482	0.640306
XLOC_159675	1.22947	XLOC_179822-654	0.296977	2.04961	2.18915	0.40397	0.648347
XLOC_180625	21.7632	XLOC_212120	30.2399	-0.474563	-0.335025	0.405166	0.648665
XLOC_189017	7.7762	XLOC_239277	5.38755	0.529436	0.668974	0.403869	0.648987
XLOC_213524	15.0246	XLOC_465183	21.8225	-0.53849	-0.398952	0.404997	0.649194
XLOC_014631	6.91082	XLOC_021276	4.65933	0.568734	0.708272	0.407966	0.652344
XLOC_036090	0.297015	XLOC_413159	1.39869	-2.23547	-2.09593	0.409247	0.652787
XLOC_183213	10.5835	XLOC_339670	7.95364	0.41213	0.551668	0.41246	0.654698
XLOC_010345	0.71212	XLOC_433098	2.20914	-1.63329	-1.49375	0.411968	0.654717
XLOC_020644	1.07833	XLOC_450106	0.229397	2.23288	2.37242	0.411916	0.655435
XLOC_190479-683	51.3162	XLOC_237387-810	47.9968	0.0964761	0.236014	0.414573	0.65725
XLOC_122864	0.502164	XLOC_211483	1.79878	-1.84079	-1.70125	0.416001	0.65871
XLOC_099858	1.21537	XLOC_203721	0.309751	1.97221	2.11175	0.417237	0.659864
XLOC_057669	3.46448	XLOC_138505	6.45212	-0.897134	-0.757596	0.419144	0.661271
XLOC_184584	0.385255	XLOC_431366	1.55182	-2.01008	-1.87054	0.419871	0.661616
XLOC_129644	4.10052	XLOC_214722	7.3372	-0.839423	-0.699885	0.421445	0.663291
XLOC_078485	1.52673	XLOC_345094	0.502699	1.60268	1.74222	0.423873	0.664698
XLOC_101446-370	14.2918	XLOC_281085	11.4719	0.317083	0.456621	0.422882	0.664748
XLOC_076185	0.26686	XLOC_099981	1.28368	-2.26613	-2.12659	0.424941	0.66557
XLOC_017449-52	6.07959	XLOC_408589-1316	10.0137	-0.719929	-0.580391	0.426534	0.667261
XLOC_257838	1.95748	XLOC_405110	0.788622	1.31159	1.45113	0.427623	0.667359
XLOC_009749	19.2288	XLOC_345760	26.8044	-0.479201	-0.339663	0.427251	0.66758
XLOC_374807	27.8487	XLOC_411438	24.6758	0.174513	0.314051	0.430228	0.669816
XLOC_284207-965	1.376	XLOC_468830-1484	0.423957	1.69849	1.83803	0.430825	0.669943
XLOC_094268	2.20017	XLOC_105669-387	4.52973	-1.04181	-0.902272	0.431732	0.670552
XLOC_299491	7.11518	XLOC_436410	11.3474	-0.67339	-0.533852	0.432526	0.670983
XLOC_026765	5.83614	XLOC_092009	3.86963	0.592819	0.732357	0.433629	0.671892
XLOC_305613	21.1928	XLOC_320129	29.129	-0.458882	-0.319344	0.434879	0.673028
XLOC_001636	1.55222	XLOC_262899	3.4944	-1.17071	-1.03117	0.440249	0.675707
XLOC_249170	4.12439	XLOC_250534	2.46987	0.739746	0.879284	0.441061	0.676154
XLOC_324720-1092	0.324376	XLOC_356802-1179	1.36625	-2.07448	-1.93494	0.438783	0.676653
XLOC_083551	2.54551	XLOC_357203	1.23579	1.04252	1.18206	0.440088	0.677058
XLOC_013883	2.80693	XLOC_140097	5.35949	-0.933103	-0.793565	0.443386	0.678919
XLOC_011047-41	1.15149	XLOC_033628	0.318579	1.85378	1.99332	0.446784	0.683317
XLOC_037696	14.9894	XLOC_081288	12.3479	0.279677	0.419215	0.448194	0.684668
XLOC_186826	17.3473	XLOC_407235	14.6386	0.244934	0.384472	0.451556	0.688994
XLOC_157239	4.24602	XLOC_215644	7.32129	-0.785987	-0.646449	0.454078	0.690411
XLOC_346181	14.0987	XLOC_443260	11.5417	0.288706	0.428244	0.453128	0.690581
XLOC_102701	1.80042	XLOC_182302	3.8072	-1.0804	-0.940859	0.455296	0.691454
XLOC_243585-831	0.36652	XLOC_261995-905	1.39985	-1.93331	-1.79377	0.456559	0.692563
XLOC_204399-722	5.44031	XLOC_403083	8.88973	-0.708451	-0.568913	0.461838	0.698128
XLOC_099940	7.27067	XLOC_339202	5.28272	0.460807	0.600345	0.463557	0.69829
XLOC_331986	11.53	XLOC_392026	9.18967	0.327308	0.466846	0.462561	0.698408
XLOC_064298	8.97936	XLOC_111765	13.5323	-0.591723	-0.452184	0.461511	0.698446
XLOC_270755	9.67446	XLOC_412084	14.4089	-0.574707	-0.435169	0.463308	0.698725
XLOC_221571	9.90432	XLOC_404189	7.66673	0.369447	0.508985	0.461169	0.698741
XLOC_057358	3.43031	XLOC_163432	2.00268	0.776407	0.915945	0.467073	0.70196
XLOC_051052	3.48026	XLOC_161104	2.04248	0.768873	0.908411	0.466951	0.702588
XLOC_033982	5.3402	XLOC_451767	3.61559	0.562663	0.702201	0.470351	0.706069
XLOC_191277-685	3.65566	XLOC_330230-1108	2.20351	0.730328	0.869867	0.472322	0.70821
XLOC_097057	4.07095	XLOC_435029	6.95903	-0.773521	-0.633983	0.473159	0.708649
XLOC_052408	1.34176	XLOC_137866	3.00782	-1.16459	-1.02505	0.476137	0.711469
XLOC_190468	2.0977	XLOC_237395	1.0081	1.05717	1.19671	0.479109	0.715088
XLOC_129651	14.7215	XLOC_214710	12.372	0.250846	0.390384	0.481785	0.717435
XLOC_032010	1.09507	XLOC_354887	0.338674	1.69305	1.83259	0.48308	0.71854
XLOC_346176	8.91862	XLOC_443256	13.2413	-0.570152	-0.430614	0.486272	0.719993
XLOC_195239	0.54214	XLOC_286747	1.64705	-1.60315	-1.46361	0.485335	0.720246
XLOC_263685-911	3.56717	XLOC_395303-1285	6.18859	-0.794831	-0.655293	0.486034	0.720461
XLOC_086616-319	4.47032	XLOC_216165-764	7.42667	-0.732337	-0.592799	0.485248	0.72094
XLOC_054752	2.2331	XLOC_389498	1.13123	0.981156	1.12069	0.488369	0.721454
XLOC_244074	7.83405	XLOC_351870	5.92883	0.402011	0.541549	0.488067	0.721828
XLOC_022878	2.36835	XLOC_465686	4.47311	-0.917396	-0.777858	0.491297	0.723313
XLOC_124292-456	22.1036	XLOC_199516	19.6735	0.168028	0.307566	0.490848	0.723471
XLOC_099932	2.96319	XLOC_339211-1124	1.70869	0.79426	0.933799	0.492105	0.723683
XLOC_098752	5.01191	XLOC_465546	3.41991	0.551402	0.69094	0.490513	0.723798
XLOC_092386	3.44759	XLOC_170921	2.10611	0.711007	0.850545	0.493509	0.724928
XLOC_048753	3.04258	XLOC_411444	1.78475	0.769573	0.909111	0.496119	0.727939
XLOC_138538	6.7913	XLOC_188130	10.3918	-0.613686	-0.474148	0.50029	0.72994
XLOC_006812	7.95593	XLOC_077511	6.10483	0.382079	0.521618	0.499439	0.730339
XLOC_111538	5.47806	XLOC_432591	3.86225	0.504224	0.643762	0.498316	0.730339
XLOC_077474	11.7245	XLOC_308464-1044	16.6753	-0.508186	-0.368648	0.498949	0.730443
XLOC_029042	20.9199	XLOC_042239	18.5942	0.170023	0.309561	0.500078	0.730452
XLOC_165879	13.5835	XLOC_309027	11.4453	0.2471	0.386638	0.503086	0.733198
XLOC_036374	11.7019	XLOC_194433	16.6014	-0.504562	-0.365024	0.503858	0.7335
XLOC_124871-458	2.12801	XLOC_435208-1400	1.10196	0.949433	1.08897	0.508689	0.733957
XLOC_135299-497	34.0883	XLOC_347253-1160	31.8724	0.096969	0.236507	0.505306	0.733964
XLOC_237498	2.65366	XLOC_272163	1.50972	0.813703	0.953241	0.508358	0.734294
XLOC_278386-948	15.5484	XLOC_314811	13.3658	0.21822	0.357758	0.505241	0.734691
XLOC_057635	13.0711	XLOC_139959	18.2655	-0.482741	-0.343203	0.508145	0.734804
XLOC_090779	4.85069	XLOC_372602	7.79792	-0.684899	-0.545361	0.507123	0.734961
XLOC_086468	1.63691	XLOC_123858	0.736604	1.15201	1.29155	0.506858	0.735397
XLOC_083552	7.6402	XLOC_357202	5.86278	0.382025	0.521564	0.508118	0.735583
XLOC_002194	4.89016	XLOC_018626	7.82025	-0.677333	-0.537795	0.511878	0.73774
XLOC_110831	4.96919	XLOC_119989-444	3.49275	0.508647	0.648185	0.516432	0.7402
XLOC_356589	33.3779	XLOC_395719	42.6854	-0.35485	-0.215311	0.516325	0.740863
XLOC_097167	6.62933	XLOC_203017	10.0729	-0.603544	-0.464006	0.515332	0.741075
XLOC_007456	11.2746	XLOC_203728	9.33595	0.272208	0.411746	0.517722	0.741232
XLOC_096596	9.96037	XLOC_378010	8.09361	0.299416	0.438954	0.518856	0.742038
XLOC_092786	17.9492	XLOC_286197	15.8465	0.179755	0.319293	0.520105	0.742192
XLOC_099904	8.46916	XLOC_289031	6.69725	0.33865	0.478188	0.519816	0.742594
XLOC_158336	8.15689	XLOC_178967	11.9493	-0.550835	-0.411297	0.526178	0.750035
XLOC_073866	4.4373	XLOC_403533	7.09936	-0.678007	-0.538469	0.531538	0.756845
XLOC_315385	3.85973	XLOC_432768	2.602	0.568879	0.708417	0.53625	0.756921
XLOC_269324	19.3398	XLOC_414363	25.6701	-0.408516	-0.268978	0.533401	0.75701
XLOC_028183	2.39499	XLOC_241373	1.36901	0.806887	0.946425	0.532248	0.757026
XLOC_057660	29.3344	XLOC_138514	27.3883	0.0990338	0.238572	0.533213	0.757571
XLOC_057591	11.4497	XLOC_390821	9.62797	0.250006	0.389544	0.535854	0.758009
XLOC_096901	10.4066	XLOC_243838	8.62684	0.270595	0.410133	0.535788	0.758741
XLOC_250806	2.39846	XLOC_333730	1.38927	0.787781	0.927319	0.538922	0.759868
XLOC_220110	15.9522	XLOC_384719	14.0669	0.181451	0.320989	0.542275	0.762116
XLOC_252524	7.40356	XLOC_259121	10.8337	-0.549235	-0.409697	0.547607	0.762194
XLOC_174299	58.7576	XLOC_232560	71.9346	-0.29191	-0.152372	0.546522	0.762316
XLOC_235022	15.7999	XLOC_368748	13.9663	0.177966	0.317504	0.548348	0.762409
XLOC_127692	11.2505	XLOC_240471	9.49868	0.24419	0.383728	0.545092	0.762776
XLOC_254511	7.83102	XLOC_360158	6.22678	0.330714	0.470252	0.542214	0.762855
XLOC_072659	6.001	XLOC_447928	9.06867	-0.595688	-0.45615	0.543422	0.762903
XLOC_084705-308	0.300861	XLOC_145703	1.04085	-1.79059	-1.65106	0.544705	0.763057
XLOC_106189-391	0.548121	XLOC_271253	1.47379	-1.42696	-1.28743	0.549456	0.763133
XLOC_040826	7.85544	XLOC_081116	6.26084	0.327336	0.466874	0.544257	0.763252
XLOC_074107	8.62751	XLOC_173879	12.3585	-0.518488	-0.378949	0.550336	0.76354
XLOC_059999	13.8085	XLOC_454887	12.0283	0.199124	0.338662	0.550957	0.763587
XLOC_104173	2.08467	XLOC_126376	3.78967	-0.862253	-0.722715	0.552357	0.764712
XLOC_121663	36.6921	XLOC_387599	35.1808	0.0606812	0.200219	0.555991	0.766477
XLOC_044207	9.35515	XLOC_202603	7.77987	0.266015	0.405553	0.561254	0.772913
XLOC_170199	4.21582	XLOC_307748-1041	6.62103	-0.651242	-0.511704	0.564041	0.77511
XLOC_160066	11.2456	XLOC_180460-661	9.64145	0.222039	0.361577	0.567141	0.776087
XLOC_230809	1.65006	XLOC_348319	0.864861	0.931978	1.07152	0.565727	0.776606
XLOC_407751	10.4118	XLOC_433809	14.454	-0.473249	-0.333711	0.566447	0.776773
XLOC_091366	0.95489	XLOC_191282	0.367804	1.3764	1.51594	0.567104	0.776855
XLOC_022873	26.4303	XLOC_465666	24.8533	0.0887554	0.228293	0.570735	0.776916
XLOC_032440	29.596	XLOC_448614	28.0787	0.0759261	0.215464	0.570354	0.777212
XLOC_036813	10.6598	XLOC_175048	9.0886	0.23005	0.369588	0.56955	0.777747
XLOC_221235	21.9151	XLOC_250648	20.2701	0.112572	0.25211	0.5702	0.777818
XLOC_079300-287	2.71012	XLOC_375298	4.58277	-0.757863	-0.618325	0.569164	0.778037
XLOC_348624	0.918922	XLOC_354352	0.35209	1.384	1.52354	0.573086	0.779302
XLOC_182741	6.96244	XLOC_271354	10.0862	-0.534718	-0.39518	0.574744	0.780739
XLOC_160630-579	0.796751	XLOC_214171	0.279749	1.51	1.64953	0.578319	0.784776
XLOC_197595	1.10665	XLOC_229853	0.489569	1.17661	1.31615	0.579735	0.785058
XLOC_157314	6.51901	XLOC_442027	5.1962	0.327196	0.466734	0.580782	0.785657
XLOC_113036-420	3.01235	XLOC_156146-567	2.02926	0.569936	0.709474	0.584304	0.787145
XLOC_171984	4.84897	XLOC_223310	7.33399	-0.59692	-0.457382	0.58383	0.787323
XLOC_092864	8.85878	XLOC_190002	7.44396	0.251038	0.390576	0.585141	0.787457
XLOC_317783	12.4449	XLOC_395549	10.9262	0.187763	0.327301	0.583557	0.787772
XLOC_147284-542	0.380433	XLOC_388951-1248	1.07773	-1.50228	-1.36274	0.592799	0.794473
XLOC_092616	2.17677	XLOC_418502	3.74993	-0.784675	-0.645137	0.59279	0.79528
XLOC_044203	0.298832	XLOC_267341	0.932411	-1.64163	-1.50209	0.592506	0.795721
XLOC_059244	17.7228	XLOC_410609	23.0685	-0.380318	-0.24078	0.59535	0.797071
XLOC_076655	36.5488	XLOC_454910	45.2445	-0.307918	-0.16838	0.59831	0.800208
XLOC_016725	3.05055	XLOC_359685	2.13163	0.517112	0.65665	0.607069	0.809426
XLOC_008890	0.28587	XLOC_339769	0.876133	-1.61579	-1.47625	0.608534	0.810547
XLOC_287231	9.3521	XLOC_425141	8.07511	0.211808	0.351347	0.611457	0.813608
XLOC_171775	2.98469	XLOC_233789	2.10115	0.506402	0.64594	0.616151	0.81651
XLOC_090787	3.67599	XLOC_372606	2.71776	0.435715	0.575253	0.615967	0.817099
XLOC_207020	5.95024	XLOC_225475	4.83526	0.299354	0.438892	0.618113	0.817443
XLOC_102997	9.25503	XLOC_372721	12.6139	-0.446705	-0.307167	0.620443	0.818028
XLOC_260440	42.7163	XLOC_348264	42.263	0.0153915	0.15493	0.620239	0.818589
XLOC_213528	9.40842	XLOC_465159	8.18082	0.201707	0.341245	0.620078	0.819209
XLOC_006814	5.24553	XLOC_077510	4.18856	0.324634	0.464172	0.622106	0.819389
XLOC_147285	41.312	XLOC_388952	50.4328	-0.287801	-0.148263	0.623069	0.819827
XLOC_113313	8.85867	XLOC_410815	12.0856	-0.448127	-0.308589	0.626355	0.821657
XLOC_160331	15.158	XLOC_432614	13.9313	0.12175	0.261288	0.625155	0.821741
XLOC_000455	3.60705	XLOC_122547	5.50626	-0.610253	-0.470715	0.626005	0.822027
XLOC_210274	15.202	XLOC_463141	19.7465	-0.377336	-0.237798	0.627307	0.822075
XLOC_020632	1.66113	XLOC_463925	2.88519	-0.796501	-0.656963	0.633563	0.82694
XLOC_037144	0.448593	XLOC_119481	1.10598	-1.30185	-1.16231	0.632367	0.82704
XLOC_130564	5.98295	XLOC_328492	8.48502	-0.504061	-0.364523	0.633206	0.827305
XLOC_257841	0.861631	XLOC_405105	1.74072	-1.01454	-0.875004	0.634865	0.827808
XLOC_017643	0.366621	XLOC_398991-1302	0.95916	-1.38748	-1.24794	0.637433	0.828662
XLOC_257945	5.36349	XLOC_287728	7.68469	-0.518815	-0.379277	0.637408	0.829459
XLOC_175613	8.14948	XLOC_291460	7.04504	0.2101	0.349638	0.636901	0.829631
XLOC_257492	0.436737	XLOC_297110	1.07163	-1.29497	-1.15543	0.639297	0.830256
XLOC_278386-947	7.73325	XLOC_314812	10.6073	-0.455911	-0.316373	0.640512	0.831004
XLOC_072061	9.29352	XLOC_398563	12.482	-0.425552	-0.286014	0.645239	0.835468
XLOC_317771	1.30745	XLOC_395536	0.747792	0.806047	0.945585	0.644707	0.835612
XLOC_155319	7.66831	XLOC_470271	6.65202	0.205116	0.344654	0.651449	0.83933
XLOC_017451	1.76702	XLOC_408588	1.14382	0.627458	0.766996	0.653791	0.841513
XLOC_266620-918	2.85534	XLOC_436359-1406	4.4	-0.623841	-0.484303	0.654749	0.841913
XLOC_122344	89.3307	XLOC_148383	104.892	-0.231677	-0.0921386	0.656263	0.843026
XLOC_090238-331	6.91584	XLOC_253974-881	5.94551	0.218104	0.357642	0.656916	0.843032
XLOC_147200	12.3131	XLOC_218519	11.3046	0.123284	0.262822	0.657922	0.84349
XLOC_244509	0.513322	XLOC_453404	1.14603	-1.15871	-1.01917	0.661578	0.844015
XLOC_189752	8.55947	XLOC_443315	11.4621	-0.421278	-0.28174	0.663634	0.844979
XLOC_132162	30.8885	XLOC_423920	30.4251	0.0218078	0.161346	0.661195	0.845185
XLOC_123233	9.54128	XLOC_317761	12.6712	-0.409298	-0.26976	0.660852	0.845578
XLOC_222095	9.75995	XLOC_229948	12.9374	-0.406602	-0.267064	0.660591	0.846077
XLOC_084756	18.4611	XLOC_250511	17.6253	0.0668407	0.206379	0.667231	0.848728
XLOC_160631	1.13784	XLOC_214170-755	0.661794	0.781844	0.921382	0.673807	0.848787
XLOC_394734	9.81933	XLOC_424498	12.9557	-0.39989	-0.260352	0.668023	0.848904
XLOC_368768-1200	4.95605	XLOC_381467	6.97972	-0.493978	-0.35444	0.673331	0.849011
XLOC_126997	0.624206	XLOC_270888	0.271228	1.20252	1.34205	0.672891	0.849279
XLOC_230815	0.517158	XLOC_348307	1.13182	-1.12997	-0.990429	0.670942	0.849293
XLOC_221218-779	6.96543	XLOC_250669-864	6.0703	0.198445	0.337983	0.672515	0.84963
XLOC_188527	9.03517	XLOC_390356	8.10212	0.157252	0.29679	0.670264	0.850091
XLOC_215517	0.216023	XLOC_352031	0.625627	-1.53412	-1.39458	0.678376	0.853716
XLOC_131456	0.244356	XLOC_296669	0.672156	-1.45981	-1.32027	0.680196	0.855179
XLOC_007443	1.05863	XLOC_203711	0.609911	0.795528	0.935066	0.681023	0.855391
XLOC_085373	16.8864	XLOC_141099	21.2497	-0.331581	-0.192043	0.681808	0.85555
XLOC_196607	0.668087	XLOC_324992	1.32196	-0.984571	-0.845033	0.687868	0.859009
XLOC_092868	0.68846	XLOC_189999	0.333319	1.04647	1.18601	0.687266	0.859083
XLOC_107075	0.391755	XLOC_176154	0.903404	-1.20542	-1.06588	0.686815	0.859345
XLOC_150760	14.9556	XLOC_200648	14.2249	0.0722673	0.211805	0.691537	0.859463
XLOC_033954	8.67792	XLOC_151195	7.85419	0.143887	0.283425	0.689588	0.859506
XLOC_042718	0.316621	XLOC_471383	0.778056	-1.29712	-1.15758	0.689194	0.859839
XLOC_065949-239	7.61344	XLOC_143235	6.80342	0.162288	0.301826	0.69127	0.859953
XLOC_234259	5.58977	XLOC_279715	4.83038	0.210652	0.35019	0.695423	0.861821
XLOC_134248	4.97077	XLOC_189694	4.22826	0.233405	0.372943	0.695331	0.862529
XLOC_295394	35.4893	XLOC_358687	35.6952	-0.00834597	0.131192	0.700979	0.866229
XLOC_096431	2.4974	XLOC_397134	3.75374	-0.587902	-0.448364	0.70041	0.866349
XLOC_186397-673	2.96159	XLOC_258648	4.33883	-0.550934	-0.411396	0.702459	0.867233
XLOC_212932	6.02036	XLOC_322995	8.1214	-0.431879	-0.292341	0.704582	0.869029
XLOC_160632	0.65815	XLOC_214169	0.336551	0.967591	1.10713	0.709532	0.87265
XLOC_060617	7.27813	XLOC_189876	9.58833	-0.397712	-0.258174	0.714379	0.873652
XLOC_046854	0.540265	XLOC_302527	1.07406	-0.991335	-0.851797	0.715412	0.874094
XLOC_061637	0.590909	XLOC_353544	1.15087	-0.961717	-0.822179	0.714245	0.874312
XLOC_014634	2.79002	XLOC_021275	4.06512	-0.543022	-0.403484	0.716498	0.874598
XLOC_151137-550	0.887693	XLOC_228699	0.518896	0.774615	0.914153	0.711877	0.874707
XLOC_243532-829	2.45598	XLOC_394373	3.64904	-0.571218	-0.43168	0.714138	0.875004
XLOC_096922	0.381282	XLOC_243828	0.838652	-1.13721	-0.997676	0.712926	0.875169
XLOC_186149	0.626513	XLOC_351267	0.317399	0.981047	1.12058	0.713632	0.875209
XLOC_401817	49.3575	XLOC_445374	50.6142	-0.0362729	0.103265	0.72016	0.876599
XLOC_156478	7.38321	XLOC_468987	6.75449	0.128401	0.267939	0.726926	0.876627
XLOC_030597	7.66261	XLOC_248764	10.0193	-0.386874	-0.247336	0.71953	0.876653
XLOC_085372	1.04292	XLOC_141098	1.75883	-0.753988	-0.614449	0.725819	0.876919
XLOC_181742	4.71365	XLOC_361301	4.09849	0.201752	0.34129	0.72565	0.87753
XLOC_052407	0.450965	XLOC_137865	0.928653	-1.04212	-0.902586	0.721776	0.877744
XLOC_039550	1.60017	XLOC_161079	2.50309	-0.645485	-0.505947	0.725568	0.878248
XLOC_220478	0.686223	XLOC_445601	1.26613	-0.883676	-0.744138	0.724585	0.878695
XLOC_118966	0.422177	XLOC_197448	0.867904	-1.03969	-0.900149	0.731254	0.879399
XLOC_105569-385	0.284284	XLOC_357600	0.666213	-1.22865	-1.08911	0.724572	0.879499
XLOC_298661	1.33942	XLOC_385385	0.931409	0.524122	0.66366	0.730863	0.879743
XLOC_031287	0.77403	XLOC_157723	0.455208	0.765864	0.905402	0.732277	0.879815
XLOC_079299	0.541557	XLOC_375296	1.03916	-0.940233	-0.800695	0.733775	0.879989
XLOC_002522	3.71672	XLOC_090862	3.15587	0.235992	0.37553	0.733226	0.880143
XLOC_054754-201	6.46574	XLOC_389501	8.51547	-0.397271	-0.257733	0.730596	0.880236
XLOC_103851	15.6404	XLOC_170250	19.3113	-0.304168	-0.16463	0.736382	0.881489
XLOC_065949-240	0.294787	XLOC_143233	0.658007	-1.15843	-1.01889	0.740183	0.881978
XLOC_067003	43.2062	XLOC_139542	50.9734	-0.238506	-0.0989682	0.739379	0.882637
XLOC_114857	8.65519	XLOC_209198	8.10315	0.0950826	0.234621	0.739127	0.883149
XLOC_124292-455	20.759	XLOC_199515	25.1652	-0.277693	-0.138155	0.745936	0.888018
XLOC_029660	19.2802	XLOC_317810	19.148	0.00992631	0.149464	0.747928	0.888763
XLOC_100889	4.35245	XLOC_198167	3.83201	0.183726	0.323264	0.74867	0.888832
XLOC_166468	2.16328	XLOC_242234	1.71773	0.332717	0.472255	0.747783	0.889403
XLOC_294347	7.40932	XLOC_359400	6.92065	0.0984336	0.237972	0.754793	0.894468
XLOC_140652	0.885927	XLOC_237906	1.46229	-0.72297	-0.583432	0.760169	0.900018
XLOC_137546-503	1.43097	XLOC_187720	1.07086	0.418224	0.557762	0.760868	0.900026
XLOC_025013-83	1.12269	XLOC_163155-590	0.797056	0.494207	0.633745	0.762433	0.901057
XLOC_074318	0.917854	XLOC_353172	0.621039	0.563581	0.703119	0.764467	0.901822
XLOC_266597	3.01574	XLOC_389388	2.57657	0.22706	0.366598	0.764042	0.902138
XLOC_091024	26.3656	XLOC_160270	26.8267	-0.0250128	0.114525	0.772018	0.904981
XLOC_014289	1.39584	XLOC_380214	2.09936	-0.588816	-0.449278	0.77313	0.905468
XLOC_177246-647	1.77613	XLOC_374278	2.58803	-0.543117	-0.403579	0.771961	0.90573
XLOC_082371-300	17.8158	XLOC_301253	21.5314	-0.273285	-0.133747	0.771551	0.906067
XLOC_055670	0.235894	XLOC_257661	0.523492	-1.15003	-1.01049	0.768935	0.90627
XLOC_140563	11.6546	XLOC_163565	14.3943	-0.304598	-0.16506	0.770769	0.906787
XLOC_003465	0.847653	XLOC_205855	0.569598	0.57353	0.713068	0.770665	0.907487
XLOC_358275	9.20675	XLOC_453698	11.4592	-0.315742	-0.176204	0.781795	0.910694
XLOC_349257	1.14375	XLOC_356030	1.75226	-0.615445	-0.475907	0.781243	0.910866
XLOC_016724	0.23943	XLOC_359686	0.514664	-1.10403	-0.964489	0.779289	0.911859
XLOC_277198	99.6776	XLOC_342964	105.617	-0.0835008	0.0560372	0.78047	0.912419
XLOC_147284-543	7.37187	XLOC_388951-1247	9.28418	-0.332744	-0.193206	0.785194	0.913016
XLOC_078141	0.479937	XLOC_406412	0.282979	0.76215	0.901688	0.788356	0.913425
XLOC_001643	1.43381	XLOC_262923	1.13532	0.336755	0.476293	0.7919	0.913461
XLOC_094584	5.33184	XLOC_195645	4.95428	0.105958	0.245496	0.784884	0.913472
XLOC_093128	0.606491	XLOC_282161	0.388338	0.643173	0.782711	0.789154	0.913535
XLOC_017449-53	14.7039	XLOC_408589-1315	14.6698	0.00334966	0.142888	0.788241	0.914107
XLOC_131455	1.20907	XLOC_296668	1.81005	-0.582132	-0.442594	0.791776	0.914128
XLOC_037750	7.71699	XLOC_427240	9.67548	-0.326295	-0.186757	0.787733	0.914333
XLOC_166291	17.9525	XLOC_299011	21.5518	-0.263624	-0.124086	0.787196	0.914527
XLOC_294353	4.40997	XLOC_359411	5.72232	-0.375831	-0.236293	0.795062	0.915484
XLOC_218212	21.0316	XLOC_455532-1448	21.4009	-0.0251129	0.114425	0.795994	0.915745
XLOC_073597	1.02405	XLOC_342689	0.773	0.405746	0.545284	0.800854	0.918087
XLOC_135307	31.3012	XLOC_347261	36.6472	-0.227485	-0.0879469	0.801732	0.918283
XLOC_284193	0.632374	XLOC_468819	0.429753	0.55727	0.696808	0.805114	0.918919
XLOC_295586	2.17548	XLOC_407126	1.87294	0.216029	0.355567	0.804327	0.919635
XLOC_026782	11.5232	XLOC_091993	11.4468	0.00959707	0.149135	0.804216	0.920318
XLOC_287229	20.7432	XLOC_425140	21.216	-0.0325142	0.107024	0.809976	0.921233
XLOC_095888	9.87508	XLOC_398993	12.0574	-0.288055	-0.148516	0.809845	0.92189
XLOC_099861	12.3749	XLOC_203725	14.8781	-0.265773	-0.126235	0.819584	0.924878
XLOC_029039	13.1218	XLOC_042236	13.2223	-0.0110075	0.128531	0.819022	0.925046
XLOC_058478	2.69006	XLOC_315165	3.5736	-0.40974	-0.270202	0.815499	0.925086
XLOC_039554-128	3.42817	XLOC_161078	4.46384	-0.380847	-0.241309	0.814929	0.925247
XLOC_034557	24.9292	XLOC_190481	25.7412	-0.0462427	0.0932953	0.81782	0.925297
XLOC_219615	9.63352	XLOC_327831	9.54936	0.012659	0.152197	0.817171	0.925368
XLOC_311713	0.300301	XLOC_374261	0.549887	-0.872726	-0.733188	0.818703	0.925491
XLOC_336839	6.39474	XLOC_395519	6.17309	0.0508929	0.190431	0.814902	0.926024
XLOC_019005	28.7736	XLOC_372120	29.8841	-0.0546324	0.0849057	0.821545	0.926286
XLOC_052543	2.48644	XLOC_186110	2.23129	0.156204	0.295742	0.823848	0.928078
XLOC_183842	3.68777	XLOC_339436	4.73512	-0.360652	-0.221114	0.824563	0.92808
XLOC_150289	7.17807	XLOC_264128	7.04066	0.0278853	0.167423	0.826698	0.929678
XLOC_187057-675	10.8315	XLOC_238425-813	10.8759	-0.00590174	0.133636	0.829035	0.930695
XLOC_289143	7.81432	XLOC_387973	7.72419	0.0167367	0.156275	0.830829	0.931905
XLOC_123952	0.505548	XLOC_293598	0.807631	-0.675848	-0.53631	0.833476	0.93246
XLOC_289733	2.88727	XLOC_390365	3.75147	-0.37775	-0.238212	0.832152	0.932585
XLOC_127004	0.67264	XLOC_270885	1.02718	-0.610783	-0.471244	0.833119	0.932863
XLOC_336239	0.769291	XLOC_434768	0.595643	0.369082	0.50862	0.837396	0.933632
XLOC_160778-580	3.80955	XLOC_395520-1288	3.6072	0.0787412	0.218279	0.836702	0.933659
XLOC_356596	2.67193	XLOC_395711	2.46921	0.113833	0.253371	0.842146	0.934121
XLOC_079258	0.608456	XLOC_386892	0.447538	0.443143	0.582681	0.836459	0.934189
XLOC_159324	4.40525	XLOC_358075	4.22757	0.0593953	0.198933	0.839386	0.935048
XLOC_182133	13.1455	XLOC_313227	13.3905	-0.0266408	0.112897	0.84015	0.935099
XLOC_407752	0.966417	XLOC_433808-1396	0.799196	0.274096	0.413635	0.849177	0.937122
[truncated: 89 more rows]

## Sheet: head kidney
First copy	FPKM value	Second_copy	FPKM value	log2(Fold_change)	log2(Fold_change) normalized	p-value	corrected p-value (Benjamini et al. 1995)
[truncated: 1,266 more rows]

[truncated: 1 more sheets: muscle]
