# Supplementary material for: The fate of recent duplicated genes following a fourth-round whole genome duplication in a tetraploid fish, common carp (Cyprinus carpio)
Source: Sci Rep. 2015 Feb 3;5:8199. doi: 10.1038/srep08199 (PMC4314655; doi:10.1038/srep08199)
Supplement: Supplementary Information — Table S7 [file srep08199-s8.xls]

## Sheet: Interproscan annotations
Copy1	Domain annotations of copy 1 with Interproscan	Copy2	Domain annotations of copy 2 with Interproscan	Zebrafish homolog	Domain annotations of zebrafish homolog
XLOC_000264	IPR001631,IPR008336,IPR011010,IPR013030,IPR013034,IPR013499,IPR013500,IPR014711,IPR014727,IPR018521,IPR025834	XLOC_448742	IPR001631,IPR008336,IPR011010,IPR013030,IPR013034,IPR013499,IPR013500,IPR014711,IPR014727,IPR018521,IPR025834	ENSDARG00000070545	IPR001631,IPR008336,IPR011010,IPR013499,IPR013500
XLOC_000272	Unknown	XLOC_448733	Unknown	ENSDARG00000087186	Unknown
XLOC_000410	IPR007949,IPR012977,IPR016024,IPR027312	XLOC_321775	IPR000276,IPR007949,IPR012977,IPR016024,IPR017452,IPR027312	ENSDARG00000068903	IPR007949,IPR012977,IPR016024
XLOC_000411	IPR000242,IPR000387,IPR001478,IPR003595,IPR012153,IPR029021	XLOC_321776	IPR000242,IPR000387,IPR003595,IPR012153,IPR029021	ENSDARG00000073862	IPR000242,IPR000299,IPR000387,IPR001478,IPR003100,IPR003595,IPR011019,IPR012153,IPR018979,IPR018980,IPR019748,IPR019749,IPR019750
XLOC_000455	IPR011989,IPR016024,IPR026136	XLOC_122547	IPR016024,IPR026136	ENSDARG00000061752	IPR016024
XLOC_000464	IPR022786	XLOC_122555	IPR022786	ENSDARG00000035957	IPR022786
XLOC_000869	IPR004031,IPR006187,IPR017974	XLOC_375840	IPR004031,IPR006187,IPR017974	ENSDARG00000015964	IPR004031,IPR006187
XLOC_000875	IPR004031,IPR006187	XLOC_375853	IPR006187	ENSDARG00000087805	Unknown
XLOC_000888	IPR013122	XLOC_377903	IPR013122	ENSDARG00000002285	IPR013122
XLOC_000892	IPR000073,IPR029058	XLOC_377889	IPR000073,IPR029058	ENSDARG00000032340	IPR000073,IPR022742
XLOC_001049	IPR007667	XLOC_441241	IPR007667	ENSDARG00000022303	IPR007667
XLOC_001355	IPR003650,IPR011598,IPR018352	XLOC_345262	IPR003650,IPR011598,IPR018352	ENSDARG00000041691	IPR003650,IPR011598,IPR018352
XLOC_001356	IPR001461,IPR001969,IPR012848,IPR021109	XLOC_345260	IPR001461,IPR001969,IPR012848,IPR021109	ENSDARG00000057698	IPR001461,IPR012848,IPR021109
XLOC_001360	IPR007237	XLOC_345255	IPR007237	ENSDARG00000041747	IPR007237
XLOC_001636	IPR013518,IPR014756,IPR016449	XLOC_262899	IPR013518,IPR014756,IPR016449	ENSDARG00000031438	IPR014756,IPR016449
XLOC_001643	IPR001526,IPR016054	XLOC_262923	IPR001526,IPR016054	ENSDARG00000089255	IPR001526,IPR016054
XLOC_001993	IPR003439,IPR003593,IPR017871,IPR027417	XLOC_108624	IPR003439,IPR003593,IPR017871,IPR027417	ENSDARG00000031795	IPR003439,IPR003593,IPR027417
XLOC_001999	IPR018790	XLOC_108615	IPR018790	ENSDARG00000056165	IPR018790
XLOC_002194	IPR005821,IPR027359,IPR028801	XLOC_018626	IPR005821,IPR027359,IPR028801	ENSDARG00000062362	IPR005821
XLOC_002195	IPR000190,IPR000248,IPR000276,IPR017452	XLOC_018627	IPR000190,IPR000248,IPR000276,IPR017452	ENSDARG00000035552	IPR000248,IPR000276,IPR000355,IPR000496,IPR002282,IPR017452,IPR019430
XLOC_002201	IPR000048	XLOC_018634	IPR000048	ENSDARG00000035551	IPR000048,IPR027417
XLOC_002522	IPR003958,IPR009072	XLOC_090862	IPR003958,IPR009072	ENSDARG00000013016	IPR003958,IPR007125,IPR009072
XLOC_002523	IPR001811	XLOC_090863	IPR001811	ENSDARG00000074772	IPR001811
XLOC_003191	IPR001757,IPR004014,IPR006068,IPR008250,IPR018303,IPR023214,IPR023298,IPR023299	XLOC_345739	IPR001757,IPR004014,IPR005782,IPR006068,IPR008250,IPR018303,IPR023214,IPR023298,IPR023299	ENSDARG00000020574	IPR001757,IPR004014,IPR005782,IPR006068,IPR008250,IPR023214,IPR023299
XLOC_003200	IPR015390,IPR018514	XLOC_345753-1154	IPR015390	ENSDARG00000061213	IPR009053,IPR015390,IPR018514
XLOC_003443	IPR013083,IPR016818	XLOC_205844	IPR013083,IPR016818	ENSDARG00000037958	IPR016818,IPR027799
XLOC_003445-10	Unknown	XLOC_205848	Unknown	ENSDARG00000090625	Unknown
XLOC_003445-9	IPR001356,IPR009057,IPR017970	XLOC_205846	IPR001356,IPR009057,IPR017970	ENSDARG00000053364	IPR001356,IPR009057
XLOC_003465	IPR002048,IPR011992,IPR018247	XLOC_205855	IPR002048,IPR011992,IPR018247	ENSDARG00000037961	IPR002048
XLOC_003469	IPR000301,IPR008952,IPR018499,IPR018503	XLOC_205859	IPR000301,IPR008952,IPR018499,IPR018503	ENSDARG00000070391	IPR000301,IPR008952,IPR018499
XLOC_004499	IPR000651,IPR001895,IPR019804,IPR023578	XLOC_212149	IPR001895,IPR019804,IPR023578	ENSDARG00000015971	IPR000651,IPR001895,IPR023578
XLOC_004508	IPR000764,IPR006083,IPR027417	XLOC_212144	IPR000764,IPR006083,IPR027417	ENSDARG00000022218	IPR000764,IPR001977,IPR006083,IPR027417
XLOC_004706	IPR006630,IPR011991	XLOC_228049	IPR006630,IPR011991	ENSDARG00000062146	IPR006630
XLOC_004707	IPR013721,IPR016024,IPR020839	XLOC_228063-789	IPR013721,IPR016024,IPR020839	ENSDARG00000062137	IPR013721,IPR016024
XLOC_004917	IPR000719,IPR002290,IPR011009,IPR024104	XLOC_167367	IPR000719,IPR002290,IPR011009,IPR024104	ENSDARG00000016200	IPR000719,IPR001245,IPR002290,IPR011009,IPR020635
XLOC_004927	IPR015257	XLOC_167377	IPR015257	ENSDARG00000013122	IPR015257
XLOC_004929	IPR001223,IPR001579,IPR011583,IPR013781,IPR017853,IPR029070	XLOC_167379	IPR001223,IPR001579,IPR011583,IPR013781,IPR017853,IPR029070	ENSDARG00000075745	IPR001223,IPR011583,IPR017853
XLOC_004954-17	IPR001111,IPR001839,IPR015615,IPR017948,IPR029034	XLOC_472095	IPR001111,IPR001839,IPR015615,IPR017948,IPR029034	ENSDARG00000042947	IPR001111,IPR001839
XLOC_004954-18	IPR000980,IPR001217,IPR008967,IPR011992,IPR012345,IPR013799,IPR013800,IPR013801,IPR015988	XLOC_472094	IPR000980,IPR001217,IPR008967,IPR011992,IPR012345,IPR013799,IPR013800,IPR013801,IPR015988	ENSDARG00000006266	IPR000980,IPR008967,IPR013799,IPR013800,IPR013801,IPR015988,IPR022752
XLOC_005189	IPR021774	XLOC_244750	IPR021774	ENSDARG00000078155	IPR021774
XLOC_005708	IPR003278,IPR013518,IPR014756,IPR016449	XLOC_236188	IPR003278,IPR013518,IPR014756,IPR016449	ENSDARG00000045589	IPR003278,IPR014756,IPR016449
XLOC_005709	IPR001140,IPR003439,IPR003593,IPR011527,IPR017871,IPR027417	XLOC_236185	IPR003439,IPR027417	ENSDARG00000015985	IPR000388,IPR001140,IPR003439,IPR003593,IPR011527,IPR027417
XLOC_006339	IPR015943,IPR016575,IPR017986	XLOC_371616	IPR015943,IPR016575,IPR017986	ENSDARG00000059911	IPR016575,IPR017986
XLOC_006340-28	IPR006671,IPR013763,IPR014400,IPR015453	XLOC_371617-1205	IPR006671,IPR013763,IPR014400,IPR015453	ENSDARG00000011094	IPR006671,IPR013763,IPR014400
XLOC_006340-29	IPR004367,IPR013763,IPR015453	XLOC_371617-1206	IPR004367,IPR013763,IPR015453	ENSDARG00000089988	IPR004367,IPR013763
XLOC_006346	IPR001064,IPR011024	XLOC_210858	IPR001064,IPR011024	ENSDARG00000007576	IPR001064,IPR011024
XLOC_006351	IPR001464,IPR002392,IPR015473,IPR018252,IPR018502	XLOC_371622	IPR001464,IPR002392,IPR015473,IPR018252,IPR018502	ENSDARG00000026406	IPR001464,IPR002391,IPR002392,IPR018502
XLOC_006357	IPR005344	XLOC_371626	IPR005344	ENSDARG00000041332	IPR005344
XLOC_006360	IPR001064,IPR011024	XLOC_210859	IPR001064,IPR011024	ENSDARG00000032929	IPR001064,IPR011024
XLOC_006811	IPR000719,IPR001245,IPR002126,IPR008266,IPR011009,IPR015919,IPR017441,IPR020635	XLOC_077512	IPR000719,IPR001245,IPR002126,IPR011009,IPR015919,IPR016249,IPR017441	ENSDARG00000055305	IPR000719,IPR001245,IPR002126,IPR002290,IPR011009,IPR015919,IPR016249,IPR020635
XLOC_006812	IPR008428,IPR029044	XLOC_077511	IPR008428,IPR029044	ENSDARG00000061400	IPR008428
XLOC_006814	IPR019140	XLOC_077510	IPR019140	ENSDARG00000055314	IPR019140
XLOC_006823	IPR001660,IPR004177,IPR013761,IPR021129	XLOC_077498	IPR004177	ENSDARG00000061413	IPR001660,IPR004177,IPR011510,IPR013761,IPR021129
XLOC_007443	IPR001590,IPR001762,IPR002870,IPR024079	XLOC_203711	IPR001590,IPR001762,IPR002870,IPR024079	ENSDARG00000093093	IPR001590,IPR001762,IPR002870
XLOC_007456	IPR001279,IPR011108,IPR021718,IPR022712	XLOC_203728	IPR001279,IPR011108,IPR021718,IPR022712	ENSDARG00000027649	IPR001279,IPR011108,IPR021718,IPR022712
XLOC_008315	IPR001073,IPR008983	XLOC_453415	IPR001073,IPR008983	ENSDARG00000070681	IPR001073,IPR008983,IPR009143
XLOC_008327	IPR004274,IPR011948,IPR023214	XLOC_453408	IPR004274,IPR023214	ENSDARG00000036102	IPR004274,IPR011948,IPR023214
XLOC_008328	IPR002048,IPR011992,IPR018247,IPR027240	XLOC_453407	IPR002048,IPR011992,IPR018247,IPR027240	ENSDARG00000070682	IPR002048
XLOC_008883	IPR029424,IPR029425	XLOC_339760	IPR029424,IPR029425	ENSDARG00000074691	IPR008930,IPR016024
XLOC_008890	IPR000210,IPR006652,IPR011333,IPR011705,IPR013069,IPR015915	XLOC_339769	IPR006652,IPR015915	ENSDARG00000003576	IPR000210,IPR006652,IPR011333,IPR011705,IPR013069,IPR017096
XLOC_009527	IPR002999,IPR025605	XLOC_154059	IPR002999,IPR025605	ENSDARG00000077523	IPR002999
XLOC_009529-32	IPR001452	XLOC_154063-558	IPR001452	ENSDARG00000078437	IPR001452
XLOC_009529-33	IPR001440,IPR011990,IPR013026,IPR019734	XLOC_154063-559	IPR011990,IPR013026,IPR019734	ENSDARG00000077330	IPR001440,IPR013026,IPR013105,IPR019734
XLOC_009561	IPR000342,IPR003109,IPR003116,IPR016137,IPR024066,IPR029071	XLOC_031155	IPR000342,IPR003109,IPR003116,IPR016137,IPR024066,IPR029071	ENSDARG00000021521	IPR000342,IPR003109,IPR003116,IPR016137
XLOC_009565	IPR005225,IPR006687,IPR006689,IPR024156,IPR027417	XLOC_031156	IPR005225,IPR006687,IPR006689,IPR024156,IPR027417	ENSDARG00000015404	IPR001019,IPR001806,IPR005225,IPR006687,IPR006689,IPR006762,IPR013684,IPR019009,IPR024156,IPR027417
XLOC_009749	IPR000719,IPR002290,IPR003527,IPR008271,IPR008349,IPR011009	XLOC_345760	IPR000719,IPR002290,IPR008271,IPR008349,IPR011009,IPR017441	ENSDARG00000070573	IPR000719,IPR001245,IPR002290,IPR008349,IPR008350,IPR008351,IPR011009,IPR020635
XLOC_009750-34	IPR004129,IPR017946	XLOC_345755	IPR000909,IPR004129,IPR017946	ENSDARG00000074466	IPR000909,IPR004129,IPR017946
XLOC_009750-35	IPR004910	XLOC_345754	IPR004910	ENSDARG00000055510	IPR004910
XLOC_009883	IPR008408	XLOC_472326	IPR008408	ENSDARG00000053358	IPR008408
XLOC_009887	IPR001054,IPR018297	XLOC_472334	IPR001054,IPR009398,IPR018297	ENSDARG00000031783	IPR001054,IPR009398
XLOC_010305	IPR000008,IPR000477,IPR000953,IPR001584,IPR001878,IPR001936,IPR005162,IPR007087,IPR008936,IPR012337,IPR015880,IPR016197,IPR023152,IPR023780	XLOC_226597	IPR000008,IPR001849,IPR001936,IPR008936,IPR011993,IPR023152	ENSDARG00000089933	IPR000008,IPR001936,IPR008936
XLOC_010308	IPR000048,IPR000477,IPR001609,IPR002928,IPR004009,IPR027401,IPR027417	XLOC_226599	IPR000048,IPR001609,IPR002928,IPR027401,IPR027417	ENSDARG00000009782	IPR000048,IPR001609,IPR002928,IPR004009,IPR009053,IPR027417
XLOC_010344	IPR019196,IPR029062	XLOC_433096	IPR000504,IPR012677	ENSDARG00000045025	IPR019196
XLOC_010345	IPR001005,IPR009057,IPR015395,IPR017930,IPR028311	XLOC_433098	IPR001005,IPR009057,IPR015395,IPR017930,IPR028311	ENSDARG00000032264	IPR001005,IPR009057,IPR015395,IPR017877
XLOC_011047-40	IPR000719,IPR000961,IPR001683,IPR002290,IPR008271,IPR011009,IPR017441,IPR017892	XLOC_033627	IPR000719,IPR000961,IPR002290,IPR008271,IPR011009,IPR017441,IPR017892	ENSDARG00000062460	IPR000719,IPR000961,IPR001245,IPR001683,IPR002290,IPR011009,IPR017892,IPR020635
XLOC_011047-41	IPR001208	XLOC_033628	IPR001208	ENSDARG00000073834	IPR001208
XLOC_011286	IPR001580,IPR008985,IPR009033,IPR013320,IPR018124	XLOC_191142	IPR001580,IPR008985,IPR009033,IPR013320,IPR018124	ENSDARG00000009315	IPR001580,IPR008985,IPR009033
XLOC_011292	IPR011990,IPR013026,IPR013105,IPR019734,IPR021183	XLOC_191149	IPR011990,IPR013026,IPR013105,IPR019734,IPR021183	ENSDARG00000030368	IPR013026,IPR019734,IPR021183
XLOC_011294	IPR019357	XLOC_191151	IPR019357	ENSDARG00000087333	IPR019357
XLOC_012807	IPR004823,IPR009072,IPR011442	XLOC_250535-860	IPR004823,IPR009072,IPR011442,IPR016024	ENSDARG00000079684	IPR004823,IPR009072,IPR011442,IPR016024
XLOC_012808	IPR000571	XLOC_250536-863	IPR000571	ENSDARG00000057328	IPR000571
XLOC_012809	IPR000679,IPR000949,IPR001005,IPR001025,IPR007110,IPR009057,IPR013098,IPR013783,IPR017884	XLOC_250536-862	IPR000571,IPR000679,IPR000949,IPR001005,IPR001025,IPR009057,IPR017884	ENSDARG00000013031	IPR000679,IPR000949,IPR001005,IPR001025,IPR009057
XLOC_012947	IPR001440,IPR011990,IPR013026,IPR013105,IPR019734	XLOC_063747	IPR001440,IPR011990,IPR013026,IPR013105,IPR019734	ENSDARG00000009170	IPR001440,IPR013026,IPR019734
XLOC_012957	IPR003307,IPR003890,IPR003891,IPR016021,IPR016024	XLOC_063763	IPR003307,IPR003890,IPR003891,IPR016021,IPR016024	ENSDARG00000020377	IPR003307,IPR003890,IPR003891,IPR016024
XLOC_013394	IPR002048,IPR011992	XLOC_235904	IPR002048,IPR011992	ENSDARG00000014196	IPR002048
XLOC_013428	IPR000719,IPR002290,IPR003598,IPR003599,IPR003961,IPR007110,IPR008271,IPR011009,IPR013098,IPR013783,IPR017441,IPR020675	XLOC_141967	IPR000719,IPR002290,IPR003598,IPR003599,IPR003961,IPR007110,IPR008271,IPR011009,IPR013098,IPR013783,IPR017441,IPR020675	ENSDARG00000075164	IPR000719,IPR001245,IPR002290,IPR003598,IPR003599,IPR003961,IPR007110,IPR011009,IPR013098,IPR013106,IPR013151,IPR020635
XLOC_013432	IPR001680,IPR015943,IPR017986,IPR019775	XLOC_141965	IPR001680,IPR015943,IPR017986,IPR019775	ENSDARG00000054355	IPR001680,IPR017986
XLOC_013437	IPR012879	XLOC_141959	IPR012879	ENSDARG00000054362	IPR012879
XLOC_013500	IPR009269	XLOC_215729	IPR009269	ENSDARG00000033450	IPR009269
XLOC_013502	IPR005120,IPR012677	XLOC_215728	IPR005120,IPR012677	ENSDARG00000000489	IPR005120
XLOC_013503	IPR000077,IPR023626	XLOC_215727	IPR000077,IPR023626	ENSDARG00000036316	IPR000077,IPR023626
XLOC_013507	IPR000210,IPR007087,IPR011333,IPR013069,IPR013087,IPR015880	XLOC_215724	IPR000210,IPR007087,IPR011333,IPR013069,IPR013087,IPR015880	ENSDARG00000071467	IPR000210,IPR007087,IPR011333,IPR013069,IPR015880
XLOC_013883	IPR001309,IPR003598,IPR003599,IPR007110,IPR011029,IPR011600,IPR013783,IPR029030	XLOC_140097	IPR001309,IPR003598,IPR003599,IPR007110,IPR011029,IPR011600,IPR013783,IPR029030	ENSDARG00000006052	IPR001309,IPR003598,IPR003599,IPR007110,IPR011029,IPR011600,IPR013098,IPR013151
XLOC_014289	IPR002198,IPR002347,IPR016040	XLOC_380214	IPR002198,IPR002347,IPR016040	ENSDARG00000035579	IPR002198,IPR002347,IPR002424,IPR013968
XLOC_014326	IPR000418,IPR003118,IPR011991,IPR013761,IPR016312,IPR024668,IPR029071	XLOC_072327	IPR000418,IPR003118,IPR011991,IPR013761,IPR024668,IPR029071	ENSDARG00000069289	IPR000418,IPR003118,IPR013761,IPR016312,IPR024668
XLOC_014631	IPR001678,IPR011023,IPR018314,IPR023267,IPR023273,IPR029063	XLOC_021276	IPR001678,IPR011023,IPR018314,IPR023267,IPR023273,IPR029063	ENSDARG00000043304	IPR001678,IPR011023,IPR023267,IPR023273
XLOC_014634	IPR005304,IPR029028	XLOC_021275	IPR005304,IPR029028	ENSDARG00000056914	IPR005304
XLOC_014758	IPR029252	XLOC_278058	IPR029252	ENSDARG00000095543	Unknown
XLOC_014773-44	IPR002126,IPR013164,IPR015919,IPR020894	XLOC_278064	IPR002126,IPR013164,IPR015919,IPR020894	ENSDARG00000057773	IPR002126,IPR013164,IPR015919
XLOC_014773-45	IPR001614,IPR018237	XLOC_278061	IPR001614	ENSDARG00000057770	IPR001614
XLOC_015419	Unknown	XLOC_247687	Unknown	ENSDARG00000074735	IPR007255
XLOC_015421	IPR019386,IPR028241	XLOC_247684	IPR019386,IPR028241	ENSDARG00000096253	IPR028241
XLOC_015422	IPR006115,IPR008927,IPR013328,IPR016040,IPR029154	XLOC_247683	IPR000313,IPR006115,IPR008927,IPR013328,IPR016040,IPR029154	ENSDARG00000037897	IPR000313,IPR006115,IPR008927
XLOC_016724	IPR007084	XLOC_359686	IPR007084	ENSDARG00000056247	IPR007084
XLOC_016725	IPR006349,IPR006357,IPR023214,IPR023215	XLOC_359685	IPR006349,IPR006357,IPR023214,IPR023215	ENSDARG00000029695	IPR006349,IPR006357,IPR023214
XLOC_017050	IPR002181,IPR014715,IPR014716	XLOC_422875	IPR002181,IPR014715,IPR014716	ENSDARG00000044365	IPR002181
XLOC_017053	IPR026791,IPR027007	XLOC_422882	IPR021816,IPR026791,IPR027007,IPR027357	ENSDARG00000078675	IPR010703,IPR021816
XLOC_017317	IPR001111,IPR001839,IPR002405,IPR015615,IPR017948,IPR029034	XLOC_411717	IPR001111,IPR001839,IPR002405,IPR015615,IPR017948,IPR029034	ENSDARG00000002760	IPR001111,IPR001839,IPR002405
XLOC_017318	IPR001050,IPR027789	XLOC_411718	IPR001050,IPR027789	ENSDARG00000059906	IPR027789
XLOC_017449-52	IPR003595,IPR010569,IPR011993,IPR016130,IPR029021	XLOC_408589-1316	IPR003595,IPR010569,IPR016130,IPR029021	ENSDARG00000008592	IPR003595,IPR010569
XLOC_017449-53	IPR001496,IPR002110,IPR020683	XLOC_408589-1315	IPR001496,IPR002110,IPR020683	ENSDARG00000017086	IPR001496,IPR002110,IPR020683
XLOC_017451	IPR001452,IPR019003	XLOC_408588	IPR019003	ENSDARG00000079624	IPR019003
XLOC_017644-55	IPR001902,IPR002645,IPR011547,IPR018045	XLOC_398991-1303	IPR001902,IPR002645,IPR011547,IPR018045	ENSDARG00000029832	IPR001902,IPR002645,IPR011547
XLOC_018215	IPR000294,IPR017857,IPR028127	XLOC_298139	IPR000294,IPR008518,IPR017857	ENSDARG00000079102	IPR000294
XLOC_018221	IPR003556,IPR004031,IPR006187,IPR017974	XLOC_298141	IPR003556,IPR004031,IPR006187,IPR017974	ENSDARG00000044387	IPR003556,IPR004031,IPR005411,IPR006187
XLOC_018286	IPR000566,IPR002969,IPR011038,IPR012674,IPR022271,IPR026222	XLOC_134204	IPR000566,IPR002969,IPR011038,IPR012674,IPR022272,IPR026222	ENSDARG00000060345	IPR000566,IPR002969,IPR003057,IPR011038,IPR022271
XLOC_018289	IPR000566,IPR002969,IPR011038,IPR012674,IPR022271,IPR022272,IPR026222	XLOC_134211	IPR000566,IPR002969,IPR011038,IPR012674,IPR022271,IPR022272	ENSDARG00000060350	IPR000566,IPR002345,IPR002969,IPR003057,IPR011038,IPR022271
XLOC_018292	IPR006692,IPR010714	XLOC_134214	IPR010714	ENSDARG00000004173	IPR001680,IPR006692,IPR010714,IPR016391,IPR017986,IPR020472
XLOC_019001	IPR000152,IPR000742,IPR000859,IPR001881,IPR009030,IPR011641,IPR013032,IPR018097,IPR023413,IPR024731,IPR026823	XLOC_372117	IPR000152,IPR000742,IPR000859,IPR001881,IPR009030,IPR011641,IPR013032,IPR018097,IPR023413,IPR024731,IPR026823	ENSDARG00000037362	IPR000742,IPR000859,IPR001881,IPR009030,IPR011641
XLOC_019002	IPR008853	XLOC_372118	IPR008853	ENSDARG00000025693	IPR008853
XLOC_019005	IPR013883	XLOC_372120	Unknown	ENSDARG00000010596	IPR013883
XLOC_020511	IPR007110,IPR013518,IPR013673,IPR013783,IPR014756,IPR016449	XLOC_171447	IPR013518,IPR013673,IPR014756,IPR016449	ENSDARG00000038373	IPR003274,IPR013673,IPR014756,IPR016449
XLOC_020513	IPR000210,IPR011333,IPR011705,IPR013069	XLOC_171441	IPR000210,IPR011333,IPR011705,IPR013069	ENSDARG00000077868	IPR000210,IPR011333,IPR011705,IPR013069
XLOC_020631	IPR009357,IPR016196	XLOC_463923	IPR009357	ENSDARG00000062502	IPR009357
XLOC_020632	IPR009357	XLOC_463925	IPR009357	ENSDARG00000092367	Unknown
XLOC_020637	IPR000504,IPR012677	XLOC_450101-1436	IPR000504,IPR012677	ENSDARG00000027734	IPR000504
XLOC_020644	IPR002657	XLOC_450106	IPR002657	ENSDARG00000030588	IPR002657
XLOC_020685	IPR000536,IPR001628,IPR001723,IPR006917,IPR008946,IPR011256,IPR013088	XLOC_100331-368	IPR000536,IPR001628,IPR001723,IPR008946,IPR013088,IPR016355	ENSDARG00000039116	IPR000536,IPR001628,IPR001723,IPR008946,IPR016355
XLOC_020692	IPR011033,IPR014797	XLOC_100341	IPR001715,IPR011033,IPR014797	ENSDARG00000059475	IPR001715,IPR011033,IPR014797,IPR022613
XLOC_021757	IPR001781	XLOC_343502	IPR001781	ENSDARG00000069331	IPR001781
XLOC_021760	IPR007738,IPR009057,IPR023082	XLOC_343498	IPR007738,IPR009057,IPR023082	ENSDARG00000088810	IPR009057,IPR023082
XLOC_021761	Unknown	XLOC_343497	Unknown	ENSDARG00000056233	Unknown
XLOC_021786-68	IPR026767	XLOC_343482	IPR026767	ENSDARG00000077986	Unknown
XLOC_022468	IPR001806,IPR003578,IPR003579,IPR005225,IPR020849,IPR027417	XLOC_227415	IPR001806,IPR003578,IPR003579,IPR005225,IPR020849,IPR027417	ENSDARG00000018048	IPR001806,IPR003578,IPR003579,IPR005225,IPR006689,IPR013684,IPR020849,IPR027417
XLOC_022478	IPR004279	XLOC_227401	IPR004279	ENSDARG00000076844	IPR004279,IPR006077
XLOC_022480	IPR000008,IPR001565,IPR028699	XLOC_227399	IPR000008,IPR001565,IPR028699	ENSDARG00000056105	IPR000008,IPR001565
XLOC_022834	IPR000101,IPR029055	XLOC_446293	IPR000101,IPR029055	ENSDARG00000052045	IPR000101
XLOC_022837	IPR007803,IPR027443	XLOC_446287	IPR007803	ENSDARG00000059629	IPR007803
XLOC_022873	Unknown	XLOC_465666	Unknown	ENSDARG00000028542	Unknown
XLOC_022876	IPR007122,IPR007123,IPR029006	XLOC_465681	IPR007122,IPR007123,IPR029006	ENSDARG00000035560	IPR007122,IPR007123
XLOC_022878	IPR026299	XLOC_465686	IPR026299	ENSDARG00000057855	Unknown
XLOC_023293	IPR026315	XLOC_461252	IPR026315	ENSDARG00000075851	Unknown
XLOC_023294	IPR006634	XLOC_461251	IPR006634	ENSDARG00000024920	IPR006634
XLOC_023318	IPR004835,IPR029044	XLOC_363907	IPR004835,IPR029044	ENSDARG00000068515	IPR016196
XLOC_023323	IPR005336	XLOC_363901	IPR005336	ENSDARG00000093448	IPR005336
XLOC_024004-78	IPR000008	XLOC_135312	IPR000008	ENSDARG00000079876	IPR000008
XLOC_024047	IPR001569	XLOC_144236	IPR001569,IPR011331,IPR011332,IPR018267	ENSDARG00000034291	IPR001569,IPR011332
XLOC_024059	Unknown	XLOC_144242	Unknown	ENSDARG00000094542	Unknown
XLOC_024060-80	IPR001623,IPR002939,IPR008971,IPR018253	XLOC_144243	IPR001623,IPR002939,IPR008971,IPR018253	ENSDARG00000004187	IPR001623,IPR002939,IPR008971
XLOC_025013-83	IPR002048,IPR008080,IPR011992,IPR018247	XLOC_163155-590	IPR002048,IPR008080,IPR011992,IPR018247	ENSDARG00000024433	IPR002048
XLOC_025013-84	IPR002048,IPR008080,IPR011992,IPR018247	XLOC_163155-591	IPR002048,IPR008080,IPR011992,IPR018247	ENSDARG00000037790	IPR002048
XLOC_025014	IPR010987	XLOC_163159	IPR010987	ENSDARG00000018903	IPR004046,IPR010987
XLOC_025407	IPR003579,IPR005225,IPR006687,IPR006689,IPR024156,IPR027417	XLOC_195688-695	IPR003579,IPR005225,IPR006687,IPR006689,IPR024156,IPR027417	ENSDARG00000036998	IPR001019,IPR001806,IPR003579,IPR005225,IPR006687,IPR006689,IPR006762,IPR013684,IPR019009,IPR024156,IPR027417
XLOC_025408	IPR001179,IPR023566	XLOC_195689	IPR001179,IPR023566	ENSDARG00000037000	IPR001179
XLOC_025903	IPR003196,IPR011991	XLOC_237106	IPR003196,IPR011991	ENSDARG00000069910	IPR003196,IPR011039,IPR016640
XLOC_025909	IPR011057,IPR011323,IPR018103,IPR018105	XLOC_237101	IPR011057,IPR011323,IPR018103,IPR018105	ENSDARG00000092693	IPR011057,IPR018105
XLOC_026058	IPR000719,IPR011009	XLOC_193276	IPR000719,IPR002290,IPR008271,IPR011009	ENSDARG00000061710	IPR000719,IPR001245,IPR002290,IPR011009,IPR020635
XLOC_026064	IPR002058	XLOC_193273	IPR002058	ENSDARG00000076155	IPR002058
XLOC_026197	IPR001810,IPR002857,IPR006553,IPR011011,IPR019787	XLOC_461600	IPR001965,IPR002857,IPR004039,IPR006553,IPR011011,IPR019786,IPR019787,IPR024934	ENSDARG00000046010	IPR001810,IPR006553
XLOC_026765	IPR000306,IPR011011,IPR013083,IPR022557,IPR024608	XLOC_092009	IPR000306,IPR011011,IPR013083,IPR017455,IPR022557,IPR024608	ENSDARG00000023701	IPR000306,IPR011011,IPR017455,IPR022557,IPR024608
XLOC_026772	IPR001680,IPR015943,IPR017986,IPR019775	XLOC_092006	IPR001680,IPR015943,IPR017986,IPR019775	ENSDARG00000020192	IPR001680,IPR017986
XLOC_026782	IPR000008,IPR006608	XLOC_091993	IPR000008,IPR006608	ENSDARG00000075120	IPR000008,IPR006608
XLOC_026785	IPR002076	XLOC_091992	IPR002076	ENSDARG00000002412	IPR002076
XLOC_027198	IPR001849,IPR011993	XLOC_110500	IPR001849,IPR011993	ENSDARG00000074843	IPR001849,IPR008984
XLOC_027210	IPR010569,IPR019003,IPR029021	XLOC_110489	IPR019003	ENSDARG00000075222	IPR019003
XLOC_027425-93	IPR000454,IPR002379,IPR020537	XLOC_096726	IPR000454,IPR002379,IPR020537	ENSDARG00000009447	IPR000454,IPR002379
XLOC_027425-95	IPR004396,IPR006073,IPR012675,IPR012676,IPR013029,IPR023192,IPR027417	XLOC_096728	IPR003124,IPR004396,IPR006073,IPR012675,IPR012676,IPR013029,IPR023192,IPR027417	ENSDARG00000044565	IPR004396,IPR006073,IPR011619,IPR012676,IPR013029,IPR027417
XLOC_027425-96	IPR002394,IPR006029,IPR006201,IPR006202,IPR018000,IPR027361	XLOC_096727	IPR002394,IPR006029,IPR006201,IPR006202,IPR018000,IPR027361	ENSDARG00000009021	IPR002394,IPR006029,IPR006201,IPR006202
XLOC_027629	IPR004217,IPR027247	XLOC_463832	IPR004217,IPR027247	ENSDARG00000069116	IPR004217
XLOC_027630	IPR010291,IPR016196	XLOC_463833	IPR010291,IPR016196	ENSDARG00000069114	IPR010291,IPR016196
XLOC_027632	IPR001064,IPR011024	XLOC_463834	IPR001064,IPR011024	ENSDARG00000016793	IPR001064,IPR011024
XLOC_027716	IPR006095,IPR006096,IPR006097,IPR016040	XLOC_427216	IPR006095,IPR006096,IPR006097,IPR016040	ENSDARG00000008816	IPR006095,IPR006096,IPR006097,IPR014362
XLOC_028183	IPR013032,IPR021910	XLOC_241373	IPR013032,IPR021910	ENSDARG00000032795	IPR021910
XLOC_028187	IPR005788,IPR005792,IPR012336,IPR013766,IPR017937	XLOC_241376	IPR005788,IPR005792,IPR012336,IPR013766,IPR017937	ENSDARG00000018263	IPR005746,IPR005788,IPR005792,IPR012336,IPR013766
XLOC_029039	IPR000449,IPR009060,IPR015940	XLOC_042236	IPR000449,IPR009060,IPR015940,IPR023340	ENSDARG00000058746	IPR000449,IPR009060,IPR015940
XLOC_029042	IPR001680,IPR015943,IPR017986,IPR019775	XLOC_042239	IPR001680,IPR015943,IPR017986,IPR019775	ENSDARG00000063155	IPR001680,IPR017986
XLOC_029049	IPR000608,IPR016135,IPR023313	XLOC_042243	IPR000608,IPR016135,IPR023313	ENSDARG00000058740	IPR000608,IPR016135
XLOC_029293	IPR004853	XLOC_398244	IPR004853	ENSDARG00000053143	IPR004853
XLOC_029294	IPR000719,IPR002290,IPR008271,IPR011009	XLOC_398243	IPR000719,IPR002290,IPR008271,IPR011009	ENSDARG00000007221	IPR000719,IPR001245,IPR002290,IPR011009,IPR020635
XLOC_029657	IPR008653	XLOC_317805	IPR008653	ENSDARG00000054906	IPR008653
XLOC_029660	IPR000542	XLOC_317810	IPR000542	ENSDARG00000040248	IPR000542
XLOC_029665	IPR004327	XLOC_317824	IPR004327	ENSDARG00000031985	IPR004327
XLOC_029796	IPR003280,IPR003976,IPR013099	XLOC_211049	IPR003280,IPR003976,IPR013099	ENSDARG00000073749	IPR003280,IPR003976,IPR008074,IPR013099
XLOC_029800	IPR000536,IPR001628,IPR001723,IPR008946,IPR013088,IPR024178,IPR027289	XLOC_211045	IPR000536,IPR001628,IPR001723,IPR008946,IPR012336,IPR013088,IPR013740	ENSDARG00000069266	IPR000536,IPR001628,IPR001723,IPR008946
XLOC_029808	IPR001770,IPR015898	XLOC_410429	IPR001770,IPR015898	ENSDARG00000009553	IPR001770,IPR015898
XLOC_029810	IPR006047,IPR006589,IPR013781,IPR015902,IPR017853	XLOC_410431-1321	IPR006047,IPR006589,IPR013781,IPR015902,IPR017853	ENSDARG00000037012	IPR006047,IPR006589,IPR017853
XLOC_029834	IPR001611,IPR002075,IPR005637,IPR009060,IPR012677,IPR015245,IPR018222	XLOC_211036	IPR001611,IPR002075,IPR005637,IPR009060,IPR012677,IPR015245,IPR018222	ENSDARG00000055076	IPR002075,IPR005637,IPR009060,IPR015245,IPR018222
XLOC_029837	IPR004122	XLOC_410436	IPR004122	ENSDARG00000037009	IPR004122
XLOC_030595	IPR007194,IPR024096	XLOC_248765-845	IPR007194,IPR024096	ENSDARG00000016463	IPR007194,IPR024096
XLOC_030762	IPR003959,IPR003960,IPR014851,IPR027243,IPR027417	XLOC_194695	IPR003593,IPR003959,IPR003960,IPR014851,IPR027243,IPR027417	ENSDARG00000012295	IPR003593,IPR003959,IPR014851,IPR027417
XLOC_031287	IPR019448	XLOC_157723	IPR019448	ENSDARG00000053104	IPR019448
XLOC_031289	IPR005037	XLOC_157722	IPR005037	ENSDARG00000053101	IPR005037
XLOC_031419	IPR003169	XLOC_390361	IPR002156,IPR003169,IPR012337	ENSDARG00000027357	IPR003169
XLOC_031422	IPR001849,IPR011993	XLOC_390380	IPR001849,IPR011993	ENSDARG00000053257	IPR001849
XLOC_031765	IPR028934	XLOC_365180	IPR028934	ENSDARG00000055433	IPR005377,IPR014756
XLOC_031766	IPR011680,IPR015642	XLOC_365179	IPR011680,IPR015642	ENSDARG00000023174	IPR011680
XLOC_031950	IPR001627,IPR002165,IPR015943,IPR016201,IPR027231	XLOC_231725	IPR001627,IPR002165,IPR015943,IPR016201,IPR027231	ENSDARG00000062352	IPR001627,IPR002165,IPR016201
XLOC_031951	Unknown	XLOC_231723	Unknown	ENSDARG00000094074	Unknown
XLOC_032010	IPR000086,IPR015797,IPR020084	XLOC_354887	IPR000086,IPR015797,IPR020084	ENSDARG00000041576	IPR000086,IPR015797
XLOC_032018	IPR019384	XLOC_354879	IPR019384	ENSDARG00000060029	IPR019384
XLOC_032439-105	IPR001849,IPR011993	XLOC_448613-1428	IPR001849,IPR004012,IPR011993	ENSDARG00000078850	IPR001849,IPR004012
XLOC_032439-106	IPR007632	XLOC_448613-1429	IPR007632	ENSDARG00000077327	IPR007632
XLOC_032440	IPR005013	XLOC_448614	IPR005013	ENSDARG00000037318	IPR005013
XLOC_032842	IPR006222,IPR006223,IPR013977,IPR027266,IPR028896,IPR029043	XLOC_077312	IPR006222,IPR006223,IPR013977,IPR027266,IPR028896,IPR029043	ENSDARG00000010862	IPR006222,IPR006223,IPR013977
XLOC_032844	IPR013785,IPR017853,IPR018155	XLOC_077309	IPR013032,IPR013785,IPR017853,IPR018155	ENSDARG00000036818	IPR017853,IPR018155
XLOC_033291	IPR007304	XLOC_198153	IPR007304	ENSDARG00000002184	IPR007304
XLOC_033292	IPR005817,IPR018161	XLOC_198152	IPR005817,IPR018161	ENSDARG00000004256	IPR005817
XLOC_033432	IPR000406,IPR014756,IPR024792	XLOC_363587	IPR000406,IPR014756,IPR024792	ENSDARG00000043795	IPR000406,IPR014756
XLOC_033569	IPR004405,IPR005140,IPR005141,IPR005142,IPR029064	XLOC_192877	IPR004405,IPR005140,IPR005141,IPR005142,IPR029064	ENSDARG00000055477	IPR004405,IPR005140,IPR005141,IPR005142
XLOC_033577	IPR004843,IPR006186,IPR029052	XLOC_192881	IPR004843,IPR006186,IPR029052	ENSDARG00000071566	IPR004843,IPR006186
XLOC_033600	IPR001675,IPR012163	XLOC_136068	IPR001675	ENSDARG00000021195	IPR001675,IPR012163
XLOC_033607	IPR000500,IPR013092,IPR017990,IPR019570	XLOC_136082	IPR000500,IPR013092,IPR017990,IPR019570	ENSDARG00000077563	IPR000500,IPR013092,IPR019570
XLOC_033936	IPR004113,IPR006094,IPR016164,IPR016166,IPR016167,IPR016169,IPR016171	XLOC_158462	IPR004113,IPR006094,IPR016164,IPR016166,IPR016169,IPR016171	ENSDARG00000038845	IPR004113,IPR006094,IPR016164,IPR016166
XLOC_033939	IPR010492,IPR021151	XLOC_158458	IPR010492,IPR021151	ENSDARG00000038847	Unknown
XLOC_033943	Unknown	XLOC_158453	Unknown	ENSDARG00000020475	IPR001841,IPR018957
XLOC_033954	IPR000811,IPR011833	XLOC_151195	IPR000811,IPR011833	ENSDARG00000002021	IPR000811,IPR011833
XLOC_033965	IPR029058,IPR029059	XLOC_151207	IPR029058,IPR029059	ENSDARG00000071004	IPR000073,IPR013094
XLOC_033982	IPR000242,IPR000387,IPR003595,IPR004328,IPR016103,IPR016130,IPR025304,IPR028770,IPR029021	XLOC_451767	IPR000242,IPR000387,IPR003595,IPR004328,IPR016103,IPR016130,IPR025304,IPR028770,IPR029021	ENSDARG00000070124	IPR000242,IPR000387,IPR003595,IPR004328,IPR016103
XLOC_034066	IPR000626,IPR029071	XLOC_352453	IPR000626,IPR029071	ENSDARG00000019525	IPR000626,IPR001611
XLOC_034551	IPR002171,IPR008991,IPR012340,IPR014722,IPR014726,IPR022666,IPR022669,IPR022671	XLOC_190470	IPR002171,IPR008991,IPR012340,IPR014722,IPR014726,IPR022666,IPR022669,IPR022671,IPR023672	ENSDARG00000014867	IPR002171,IPR008991,IPR012340,IPR022666,IPR022669
XLOC_034557	IPR001394,IPR016024,IPR018200,IPR028889	XLOC_190481	IPR001394,IPR016024,IPR018200,IPR028889	ENSDARG00000013708	IPR001394,IPR016024,IPR017853
XLOC_035344	IPR012502,IPR022771	XLOC_382890	IPR012502,IPR022771	ENSDARG00000029768	IPR016024,IPR022771
XLOC_035348	IPR011598	XLOC_382896	IPR011598	ENSDARG00000039602	IPR011598
XLOC_035945	IPR026780	XLOC_166989	IPR026780	ENSDARG00000053291	Unknown
XLOC_035947	IPR024132	XLOC_166986	IPR024132	ENSDARG00000039969	Unknown
XLOC_036028	IPR001356,IPR007087,IPR008598,IPR009057,IPR013087,IPR015880	XLOC_334085	IPR007087,IPR008598,IPR013087,IPR015880	ENSDARG00000013207	IPR001356,IPR007087,IPR009057,IPR015880
XLOC_036035	IPR000198,IPR001202,IPR001849,IPR008936,IPR011993,IPR015767	XLOC_334093	IPR000198,IPR008936,IPR011993,IPR015767	ENSDARG00000026482	IPR000198,IPR001202,IPR001452,IPR001849,IPR008936
XLOC_036090	IPR029339	XLOC_413159	IPR029339	ENSDARG00000013813	Unknown
XLOC_036108	IPR007087,IPR013087,IPR015880	XLOC_413173	IPR007087,IPR013087,IPR015880	ENSDARG00000068194	IPR007087,IPR015880
XLOC_036351	IPR000225,IPR002652,IPR011989,IPR016024,IPR024931	XLOC_098666	IPR000225,IPR002652,IPR011989,IPR016024,IPR024931	ENSDARG00000042030	IPR000225,IPR000357,IPR002652,IPR016024
XLOC_036354	IPR007087,IPR012462,IPR013087,IPR015880	XLOC_098660	IPR000863,IPR007087,IPR012462,IPR015880,IPR027417	ENSDARG00000059983	IPR007087,IPR012462,IPR015880
XLOC_036374	IPR019384	XLOC_194433	IPR019384	ENSDARG00000060168	IPR019384
XLOC_036574	IPR001442,IPR008160,IPR016187	XLOC_441616	IPR001442,IPR008160,IPR016187	ENSDARG00000052063	IPR001442,IPR008160,IPR016187
XLOC_036584	IPR001849,IPR002404,IPR011993	XLOC_441623	IPR001849,IPR002404,IPR011993	ENSDARG00000052065	IPR001849,IPR002404
XLOC_036679	IPR004838,IPR004839,IPR005957,IPR005958,IPR015421,IPR015422,IPR015424,IPR021178	XLOC_233779	IPR004838,IPR004839,IPR005957,IPR005958,IPR015421,IPR015422,IPR015424,IPR021178	ENSDARG00000069630	IPR000192,IPR001597,IPR004839,IPR005957,IPR005958,IPR015424,IPR021178
XLOC_036681	Unknown	XLOC_233773	Unknown	ENSDARG00000058857	Unknown
XLOC_036806	IPR001806,IPR002041,IPR003578,IPR003579,IPR005225,IPR020849,IPR027417,IPR028412	XLOC_175040	IPR001806,IPR002041,IPR003578,IPR003579,IPR005225,IPR020849,IPR027417,IPR028412	ENSDARG00000016253	IPR000795,IPR001806,IPR002041,IPR003578,IPR003579,IPR005225,IPR006689,IPR013684,IPR020849,IPR027417
XLOC_036813	IPR026618,IPR028265	XLOC_175048	IPR026618,IPR028265	ENSDARG00000078986	Unknown
XLOC_037119	IPR000571,IPR001841,IPR013083,IPR017907,IPR018957,IPR026290	XLOC_119467	IPR000571,IPR001841,IPR013083,IPR017907,IPR018957,IPR026290	ENSDARG00000041665	IPR000571,IPR001841
XLOC_037120	IPR026624	XLOC_119468	IPR026624	ENSDARG00000087319	Unknown
XLOC_037144	IPR013568	XLOC_119481	IPR013568	ENSDARG00000058244	IPR008972,IPR013568
XLOC_037146	IPR001806,IPR003579,IPR020849,IPR027417	XLOC_119484	IPR001806,IPR003579,IPR020849,IPR027417	ENSDARG00000019396	IPR001806,IPR003579,IPR013684,IPR020849,IPR027417
XLOC_037681	IPR000195,IPR001452,IPR004012	XLOC_081302	IPR000195,IPR001452,IPR004012	ENSDARG00000019038	IPR000195,IPR001452,IPR004012,IPR011511
XLOC_037688	IPR001007	XLOC_081296	IPR001007	ENSDARG00000053460	IPR001007
XLOC_037689	IPR000218,IPR019972,IPR023571	XLOC_081294	IPR000218,IPR019972,IPR023571	ENSDARG00000053457	IPR000218,IPR023571
XLOC_037696	IPR000795,IPR004160,IPR004161,IPR009000,IPR009001,IPR027417	XLOC_081288	IPR000795,IPR004160,IPR004161,IPR009000,IPR009001,IPR027417	ENSDARG00000053467	IPR000795,IPR004160,IPR004161,IPR009000,IPR009001,IPR027417
XLOC_037733	IPR013087	XLOC_243384	IPR007087,IPR013087	ENSDARG00000036243	IPR015880
XLOC_037738	Unknown	XLOC_243385	Unknown	ENSDARG00000034062	IPR012852
XLOC_037750	IPR003121,IPR019835	XLOC_427240	IPR003121,IPR019835	ENSDARG00000019004	IPR003121,IPR019835
XLOC_037751	IPR001873,IPR020903	XLOC_427239	IPR001873,IPR020903	ENSDARG00000027512	IPR001873,IPR004724
XLOC_039050	IPR004031,IPR006187,IPR017974	XLOC_232089	IPR004031,IPR006187,IPR017974	ENSDARG00000036463	IPR004031,IPR006187
XLOC_039051	IPR011990,IPR013026,IPR016543,IPR019734,IPR028058,IPR028061	XLOC_232087	IPR011990,IPR013026,IPR016543,IPR019734,IPR028058,IPR028061	ENSDARG00000095579	IPR013026,IPR013105,IPR016543,IPR019734
XLOC_039196-125	Unknown	XLOC_147960	Unknown	ENSDARG00000062924	Unknown
XLOC_039196-126	IPR006977	XLOC_147961	IPR006977	ENSDARG00000039726	Unknown
XLOC_039197	IPR000719,IPR001245,IPR011009	XLOC_147962	IPR000719,IPR001245,IPR011009	ENSDARG00000003208	IPR000719,IPR001245,IPR002290,IPR011009,IPR020635
XLOC_039209	Unknown	XLOC_147966	Unknown	ENSDARG00000069865	Unknown
XLOC_039550	IPR003402,IPR025792,IPR029063	XLOC_161079	IPR003402,IPR025792,IPR029063	ENSDARG00000069278	IPR003402,IPR019012
XLOC_039554-128	IPR000719,IPR000961,IPR002219,IPR002290,IPR008271,IPR011009,IPR017441,IPR017892,IPR020454	XLOC_161078	IPR000008,IPR000719,IPR002219,IPR002290,IPR008271,IPR011009,IPR017441,IPR020454	ENSDARG00000018382	IPR000008,IPR000719,IPR000961,IPR001245,IPR002219,IPR002290,IPR011009,IPR014376,IPR017892,IPR020454,IPR020635
XLOC_039555	IPR013057	XLOC_161077	IPR013057	ENSDARG00000054312	IPR013057
XLOC_039815	IPR000536,IPR001628,IPR001723,IPR001728,IPR008946,IPR013088	XLOC_181935	IPR000536,IPR001628,IPR001723,IPR001728,IPR008946,IPR013088	ENSDARG00000031161	IPR000536,IPR001628,IPR001723,IPR001728,IPR008946
XLOC_039816	IPR008509,IPR016196	XLOC_181934	IPR008509,IPR016196	ENSDARG00000015997	IPR005828,IPR008509,IPR011701,IPR016196
XLOC_040535	IPR000500,IPR002264,IPR013092,IPR017990,IPR019570	XLOC_216239	IPR000500,IPR002264,IPR013092,IPR017990,IPR019570	ENSDARG00000069450	IPR000500,IPR002264,IPR013092,IPR019570
XLOC_040545	IPR015668,IPR024670	XLOC_216229	IPR015668,IPR024670	ENSDARG00000036687	IPR024670
XLOC_040819	IPR000357,IPR011989,IPR016024	XLOC_081121	IPR011989,IPR016024	ENSDARG00000063610	IPR000357,IPR016024
XLOC_040826	IPR007523	XLOC_081116	IPR007523	ENSDARG00000028435	IPR007523
XLOC_041494	IPR000555,IPR012337,IPR012591,IPR012592,IPR012984,IPR019580,IPR019581,IPR019582,IPR021983,IPR027652	XLOC_310071	IPR000555,IPR012337,IPR012591,IPR012592,IPR012984,IPR019580,IPR019581,IPR019582,IPR021983,IPR027652	ENSDARG00000026180	IPR000555,IPR008972,IPR009072,IPR012591,IPR012592,IPR012984,IPR019580,IPR019581,IPR019582,IPR021983
XLOC_041496-147	IPR019143,IPR021563	XLOC_310072	IPR019143,IPR021563	ENSDARG00000074660	IPR019143,IPR021563
XLOC_041501	IPR016196,IPR027201	XLOC_246692	IPR016196,IPR027201	ENSDARG00000036848	IPR011701,IPR016196
XLOC_041502	IPR001315,IPR003590,IPR007111,IPR011029,IPR027417	XLOC_246690	IPR001315,IPR003590,IPR007111,IPR011029,IPR027417	ENSDARG00000087736	IPR001315,IPR003590,IPR007111,IPR011029,IPR027417
XLOC_041503	IPR000048,IPR001609,IPR010926,IPR027417	XLOC_310073	IPR001609,IPR027417	ENSDARG00000061579	IPR000048,IPR001609,IPR010926,IPR027417
XLOC_041708	IPR000276,IPR000723,IPR017452	XLOC_293195	IPR000276,IPR000723,IPR017452	ENSDARG00000094860	IPR000276,IPR000723,IPR017452
XLOC_041709	IPR007947	XLOC_293180	IPR007947	ENSDARG00000096327	IPR007947
XLOC_042169	IPR004367,IPR006671,IPR013763,IPR014400	XLOC_143826	IPR004367,IPR006671,IPR013763,IPR014400	ENSDARG00000036180	IPR004367,IPR006671,IPR013763,IPR014400
XLOC_042177	IPR000048,IPR001452,IPR001609,IPR010926,IPR027417	XLOC_143836	IPR000048,IPR001452,IPR001609,IPR010926,IPR027417	ENSDARG00000036179	IPR000048,IPR001452,IPR001609,IPR010926,IPR011511,IPR027417
XLOC_042717	Unknown	XLOC_471382	IPR012336,IPR013766,IPR017937	ENSDARG00000038894	IPR005746,IPR012336,IPR013766
XLOC_042718	IPR000863,IPR008929,IPR027417	XLOC_471383	IPR000863,IPR008929,IPR027417	ENSDARG00000061461	IPR000863,IPR008929,IPR027417
XLOC_042721	IPR000719,IPR001245,IPR008266,IPR011009	XLOC_471384	IPR000719,IPR001245,IPR008266,IPR011009,IPR017441	ENSDARG00000061450	IPR000719,IPR001245,IPR002290,IPR011009,IPR020635
XLOC_044202-157	IPR001073,IPR008160,IPR008983	XLOC_267342	IPR001073,IPR008160,IPR008983	ENSDARG00000059944	IPR001073,IPR008160,IPR008983
XLOC_044202-158	IPR021715	XLOC_267343	IPR021715	ENSDARG00000038870	IPR001878,IPR021715
XLOC_044203	IPR005135	XLOC_267341	IPR005135	ENSDARG00000077726	IPR005135
XLOC_044207	IPR011990,IPR013026,IPR013105,IPR019734,IPR021183	XLOC_202603	IPR011990,IPR013026,IPR013105,IPR019734,IPR021183	ENSDARG00000003213	IPR013026,IPR019734,IPR021183
XLOC_044211	IPR001806,IPR002041,IPR003578,IPR003579,IPR005225,IPR020849,IPR027417	XLOC_202608	IPR001806,IPR002041,IPR003578,IPR003579,IPR005225,IPR020849,IPR027417	ENSDARG00000052290	IPR000795,IPR001806,IPR002041,IPR003578,IPR003579,IPR005225,IPR006689,IPR006762,IPR013684,IPR019009,IPR020849,IPR027417
XLOC_044219	IPR000418,IPR011991,IPR022084	XLOC_267329	IPR000418,IPR011991,IPR022084	ENSDARG00000019459	IPR000418,IPR022084
XLOC_044876	IPR004821,IPR005248,IPR014729	XLOC_255360	IPR004821,IPR005248,IPR014729	ENSDARG00000004580	IPR004821
XLOC_044881	IPR000034,IPR002049,IPR018031	XLOC_255366	IPR000034,IPR002049,IPR018031	ENSDARG00000068288	IPR000034,IPR000742,IPR002049,IPR018031
XLOC_045750	IPR005121,IPR005599,IPR019446,IPR029063	XLOC_288860	IPR005121,IPR019446,IPR029063	ENSDARG00000095750	IPR005121,IPR019446
XLOC_045753	IPR012317	XLOC_288867	IPR012317	ENSDARG00000088260	IPR011011,IPR012317
XLOC_045985-167	IPR012923	XLOC_299664	IPR012923	ENSDARG00000036136	IPR012923
XLOC_045985-168	IPR001360,IPR013781,IPR017853,IPR018120	XLOC_299663	IPR001360,IPR013781,IPR017853,IPR018120	ENSDARG00000036139	IPR001360,IPR017853
XLOC_045991	IPR001064,IPR011024	XLOC_299670	IPR001064,IPR011024	ENSDARG00000036140	IPR001064,IPR011024
XLOC_046070	IPR003042,IPR006076,IPR013698	XLOC_220622	IPR003042,IPR006176,IPR013698	ENSDARG00000079946	IPR001327,IPR002938,IPR003042,IPR006176,IPR013698
XLOC_046074	IPR015667,IPR023111	XLOC_220623	IPR015667,IPR023111	ENSDARG00000088319	IPR015667
XLOC_046346	IPR000182,IPR016181	XLOC_259948	IPR000182,IPR016181	ENSDARG00000041708	IPR000182,IPR016181
XLOC_046347	IPR007832,IPR011991,IPR016049	XLOC_259947	IPR007832,IPR011991,IPR016049	ENSDARG00000012572	IPR007832
XLOC_046348	IPR001759,IPR008985,IPR013320	XLOC_259946-896	IPR001759,IPR008985,IPR013320	ENSDARG00000053375	IPR001759,IPR008985,IPR009053
XLOC_046785	IPR000538,IPR003596,IPR003598,IPR003599,IPR007110,IPR013106,IPR013783,IPR016186,IPR016187	XLOC_430714	IPR000538,IPR003596,IPR003598,IPR003599,IPR007110,IPR013106,IPR013783,IPR016186,IPR016187	ENSDARG00000018542	IPR000538,IPR003596,IPR003598,IPR003599,IPR007110,IPR013098,IPR013106,IPR016187
XLOC_046786	IPR016964	XLOC_430717	IPR016964	ENSDARG00000029057	IPR016964
XLOC_046854	IPR001680,IPR015943,IPR017986,IPR025956	XLOC_302527	IPR001680,IPR015943,IPR017986,IPR025956	ENSDARG00000063383	IPR001680,IPR017986,IPR025956
XLOC_047629	IPR006721	XLOC_186701	IPR006721	ENSDARG00000095897	IPR006721
XLOC_047636-171	IPR005024	XLOC_186704	IPR005024	ENSDARG00000016255	IPR005024
XLOC_047639	IPR000217,IPR002453,IPR003008,IPR008280,IPR017975,IPR018316,IPR023123	XLOC_186706	IPR000217,IPR002453,IPR003008,IPR008280,IPR013838,IPR017975,IPR018316,IPR023123	ENSDARG00000053066	IPR000217,IPR002452,IPR002453,IPR002454,IPR002967,IPR003008,IPR004057,IPR008280,IPR018316,IPR019605
XLOC_047648	IPR006599,IPR012945,IPR016098,IPR017901,IPR027684	XLOC_390161	IPR006599,IPR012945,IPR016098,IPR017901,IPR027684	ENSDARG00000022918	IPR006599,IPR012945
XLOC_047649	IPR000830,IPR008952,IPR018498,IPR018499	XLOC_390160	IPR000830,IPR008952,IPR018498,IPR018499	ENSDARG00000038018	IPR000830,IPR008952,IPR018499
XLOC_048504	IPR000276,IPR017452	XLOC_079733	IPR000276,IPR017452	ENSDARG00000063156	IPR000276,IPR017452,IPR019430
XLOC_048510	IPR000504,IPR003954,IPR012677	XLOC_079724	IPR000504,IPR003954,IPR012677	ENSDARG00000015853	IPR000504,IPR003954
XLOC_048754	IPR000210,IPR000408,IPR009091,IPR011333,IPR013069	XLOC_411443	IPR000210,IPR000408,IPR009091,IPR011333,IPR013069	ENSDARG00000036645	IPR000210,IPR000408,IPR009091,IPR011333,IPR013069
XLOC_049161	IPR000649	XLOC_132225	IPR000649	ENSDARG00000091402	IPR000649
XLOC_049164-183	IPR000672,IPR016040,IPR020630,IPR020631,IPR020867	XLOC_132221	IPR000672,IPR016040,IPR020630,IPR020631,IPR020867	ENSDARG00000026666	Unknown
XLOC_049208	IPR001293,IPR001841,IPR008974,IPR013083,IPR013323	XLOC_085651	IPR001293,IPR008974,IPR013083,IPR013323	ENSDARG00000061057	IPR001841,IPR008974
XLOC_049209	IPR000719,IPR002290,IPR003533,IPR011009,IPR017441,IPR020636	XLOC_085648	IPR000719,IPR002290,IPR003533,IPR008271,IPR011009,IPR017441,IPR020636	ENSDARG00000078997	IPR000719,IPR001245,IPR002290,IPR003533,IPR011009,IPR020635
XLOC_050010	IPR000337,IPR001828,IPR028082	XLOC_070658	IPR000162,IPR000337,IPR001786,IPR001828,IPR011500,IPR017978,IPR017979,IPR028082	ENSDARG00000025671	IPR000162,IPR000337,IPR001786,IPR001828,IPR001883,IPR011500,IPR017978,IPR028082
XLOC_050013	IPR002935,IPR025782,IPR029063	XLOC_070659-258	IPR002935,IPR025782,IPR029063	ENSDARG00000025679	IPR002935,IPR017128
XLOC_050422	IPR002048,IPR011992,IPR018247	XLOC_090169	IPR002048,IPR011992,IPR018247	ENSDARG00000008030	IPR002048
XLOC_050425	IPR001356,IPR008422,IPR009057	XLOC_090173	IPR001356,IPR008422,IPR009057	ENSDARG00000088703	IPR001356,IPR008422,IPR009057
XLOC_050652	IPR008832,IPR009018	XLOC_119351	IPR008832,IPR009018	ENSDARG00000042851	IPR008832,IPR009018
XLOC_050654	IPR000073,IPR000639,IPR010497,IPR016292,IPR029058	XLOC_119352	IPR000073,IPR000639,IPR010497,IPR016292,IPR029058	ENSDARG00000042854	IPR000073,IPR000639,IPR010497,IPR016292
XLOC_050901	IPR002213	XLOC_089809	IPR000152,IPR001881,IPR002048,IPR002213,IPR011992,IPR018097,IPR018247	ENSDARG00000089507	IPR002213,IPR007235
XLOC_050914	IPR029386	XLOC_089826	IPR029386	ENSDARG00000027131	Unknown
XLOC_050915	IPR001180,IPR002198,IPR002347,IPR016040	XLOC_089828	IPR001180	ENSDARG00000087742	IPR000719,IPR001180,IPR001245,IPR002290,IPR011009,IPR020635
XLOC_051041	IPR000190,IPR000248,IPR000276,IPR017452	XLOC_161096	IPR000190,IPR000248,IPR000276,IPR017452	ENSDARG00000018616	IPR000190,IPR000248,IPR000276,IPR000355,IPR000496,IPR000826,IPR017452,IPR019424,IPR019430
XLOC_051052	IPR000330,IPR001650,IPR001841,IPR013083,IPR014001,IPR014905,IPR017907,IPR027417	XLOC_161104	IPR000330,IPR001650,IPR001841,IPR013083,IPR014001,IPR014905,IPR017907,IPR027417	ENSDARG00000026053	IPR000330,IPR001650,IPR001841,IPR014001,IPR014905,IPR018957,IPR027417
XLOC_051846	IPR001199	XLOC_224655	IPR001199	ENSDARG00000040192	IPR001199
XLOC_051848	IPR000299,IPR000798,IPR011993,IPR014352,IPR018979,IPR018980,IPR019748,IPR019749,IPR019750,IPR029071	XLOC_224657	IPR000299,IPR000798,IPR011993,IPR014352,IPR018979,IPR018980,IPR019748,IPR019749,IPR019750,IPR029071	ENSDARG00000020944	IPR000299,IPR000798,IPR008954,IPR011174,IPR011259,IPR018979,IPR018980,IPR019748,IPR019749,IPR019750
XLOC_052250	IPR005818,IPR005819,IPR008384,IPR011991	XLOC_422337	IPR008384	ENSDARG00000054063	IPR008384
XLOC_052251	IPR000048,IPR001609,IPR002928,IPR004009,IPR027401,IPR027417	XLOC_422336	IPR000048,IPR001609,IPR002928,IPR004009,IPR027401,IPR027417	ENSDARG00000001993	IPR000048,IPR001609,IPR002928,IPR004009,IPR009053,IPR010989,IPR027417
XLOC_052252	IPR000210,IPR006652,IPR011333,IPR011705,IPR013069,IPR015915,IPR017096	XLOC_422331	IPR000210,IPR006652,IPR011333,IPR011705,IPR013069,IPR015915,IPR017096	ENSDARG00000001882	IPR000210,IPR006652,IPR011333,IPR011498,IPR011705,IPR013069,IPR017096
XLOC_052407	IPR000152,IPR000742,IPR001304,IPR001881,IPR009030,IPR013032,IPR016186,IPR016187,IPR016316,IPR018097,IPR026823	XLOC_137865	IPR000152,IPR000742,IPR001304,IPR001881,IPR009030,IPR016186,IPR016187,IPR016316,IPR018097,IPR026823	ENSDARG00000077938	IPR000436,IPR000742,IPR001304,IPR001881,IPR002919,IPR016187,IPR016316
XLOC_052408	IPR002624,IPR027417	XLOC_137866	IPR002624,IPR027417	ENSDARG00000054929	IPR002624,IPR027417
XLOC_052410	IPR001114,IPR018220,IPR027417	XLOC_137870	IPR000072,IPR001114,IPR018220,IPR027417,IPR029034	ENSDARG00000012399	IPR001114,IPR027417
XLOC_052541	IPR011011,IPR013083	XLOC_186113	IPR011011,IPR011019,IPR013083	ENSDARG00000035868	IPR011011,IPR011019
XLOC_052543	IPR028091,IPR028097	XLOC_186110	IPR028091,IPR028097	ENSDARG00000003320	Unknown
XLOC_053136	IPR000504,IPR012677	XLOC_149054	IPR000504,IPR012677	ENSDARG00000036675	IPR000504,IPR021662
XLOC_053140	IPR000953,IPR008251,IPR016197,IPR017984,IPR023779,IPR023780	XLOC_149050	IPR000953,IPR008251,IPR016197,IPR017984,IPR023779,IPR023780	ENSDARG00000061187	IPR000953,IPR008251,IPR016197,IPR017984,IPR023780
XLOC_053142	IPR004826,IPR004827,IPR008917	XLOC_149048	IPR004826,IPR004827,IPR008917	ENSDARG00000020606	IPR004826,IPR004827,IPR008917
XLOC_053685	IPR003961,IPR013783,IPR019326	XLOC_180393	IPR003961,IPR013783,IPR019326	ENSDARG00000076462	IPR003961,IPR019326
XLOC_053692	IPR022194	XLOC_180402	IPR022194	ENSDARG00000061215	IPR022194
XLOC_053724	IPR000315,IPR001841,IPR001870,IPR003877,IPR003879,IPR006574,IPR008985,IPR013083,IPR017907,IPR018355	XLOC_208115	IPR000315,IPR001841,IPR001870,IPR003593,IPR003877,IPR003879,IPR006574,IPR008985,IPR010339,IPR013083,IPR017907,IPR018355,IPR027238,IPR027417	ENSDARG00000025403	IPR000315,IPR001841,IPR001870,IPR003877,IPR003879,IPR006574,IPR008985,IPR018355,IPR018957
XLOC_053735	IPR000315,IPR001841,IPR001870,IPR003877,IPR003879,IPR006574,IPR008985,IPR013083,IPR017907,IPR018355	XLOC_208110	IPR000315,IPR001841,IPR001870,IPR003877,IPR003879,IPR006574,IPR008985,IPR013083,IPR017907,IPR018355	ENSDARG00000055647	IPR000315,IPR001841,IPR001870,IPR003877,IPR003879,IPR006574,IPR008985,IPR018355,IPR018957
XLOC_054152	IPR000357,IPR011989,IPR016024,IPR021133	XLOC_288862	IPR000357,IPR011989,IPR016024,IPR021133	ENSDARG00000007791	IPR000357,IPR016024,IPR021133
XLOC_054163	Unknown	XLOC_288874	Unknown	ENSDARG00000079618	IPR000719,IPR001245,IPR002290,IPR011009,IPR015940,IPR020635
XLOC_054752	IPR018607	XLOC_389498	IPR018607	ENSDARG00000069045	IPR018607
XLOC_054754-200	IPR000195,IPR021935	XLOC_389502	IPR000195,IPR021935	ENSDARG00000057218	IPR000195,IPR021935
XLOC_054754-201	IPR001273,IPR002912,IPR005963,IPR018301,IPR019773,IPR019774	XLOC_389501	IPR001273,IPR002912,IPR005963,IPR018301,IPR019773,IPR019774	ENSDARG00000057239	IPR002912,IPR005963,IPR019773,IPR019774
XLOC_054756	IPR026107,IPR026108,IPR029044	XLOC_389504	IPR026107,IPR026108,IPR029044	ENSDARG00000057210	IPR001173
XLOC_055585	IPR000225,IPR011989,IPR016024	XLOC_237960	IPR000225,IPR011989,IPR016024	ENSDARG00000022660	IPR000225,IPR016024
XLOC_055587	IPR001766,IPR005654,IPR011991	XLOC_237961	IPR001766,IPR011991	ENSDARG00000042904	IPR001766
XLOC_055670	IPR000488,IPR002110,IPR011029,IPR020683	XLOC_257661	IPR000488,IPR002110,IPR011029,IPR020683	ENSDARG00000074485	IPR000488,IPR002110,IPR011029,IPR020683
XLOC_055684	IPR026151,IPR029058	XLOC_257667	IPR026151,IPR029058	ENSDARG00000007760	IPR000073
XLOC_056206-204	IPR011051,IPR012864,IPR014710	XLOC_378683	IPR011051,IPR012864,IPR014710	ENSDARG00000053571	IPR011051,IPR012864
XLOC_056206-205	Unknown	XLOC_378684	Unknown	ENSDARG00000087985	Unknown
XLOC_056210	IPR001849,IPR011993,IPR012966	XLOC_378672	IPR001849,IPR011993,IPR012966	ENSDARG00000053558	IPR001849
XLOC_056212	IPR007087,IPR013087,IPR015880,IPR021849	XLOC_378669	IPR007087,IPR013087,IPR015880,IPR021849	ENSDARG00000044098	IPR007087,IPR015880,IPR021849
XLOC_056984	IPR001751,IPR002048,IPR011992,IPR013787,IPR018247,IPR028486	XLOC_102533-374	IPR001751,IPR002048,IPR011992,IPR013787,IPR018247,IPR028486	ENSDARG00000015543	IPR002048,IPR013787
XLOC_056987-206	IPR001627,IPR002165,IPR007110,IPR015943,IPR016201,IPR027231	XLOC_102533-372	IPR001627,IPR002165,IPR007110,IPR015943,IPR016201,IPR027231	ENSDARG00000070442	IPR001627,IPR002165,IPR007110,IPR016201
XLOC_056987-207	IPR000157,IPR001611,IPR003591,IPR017241	XLOC_102533-373	IPR000157,IPR001611,IPR003591,IPR017241	ENSDARG00000040249	IPR000157,IPR001611,IPR003591,IPR017241
XLOC_057008-208	IPR019354,IPR028802	XLOC_350881-1169	IPR019354,IPR028802	ENSDARG00000061378	IPR019354
XLOC_057008-209	IPR004910	XLOC_350881-1170	IPR004910	ENSDARG00000077224	IPR004910
XLOC_057357	IPR001965,IPR002999,IPR007087,IPR011011,IPR013083,IPR013087,IPR015880,IPR019786,IPR019787	XLOC_163433	IPR001965,IPR002999,IPR007087,IPR011011,IPR013083,IPR013087,IPR019786,IPR019787	ENSDARG00000002750	IPR001965,IPR002999,IPR007087,IPR011011,IPR019787
XLOC_057358	IPR000980,IPR001452,IPR004142,IPR029058	XLOC_163432	IPR004142,IPR029058	ENSDARG00000013087	IPR000073,IPR004142
XLOC_057584	IPR001810	XLOC_390815	IPR001810	ENSDARG00000054222	Unknown
XLOC_057591	IPR000488,IPR009095,IPR011029	XLOC_390821	IPR000488,IPR009095,IPR011029	ENSDARG00000036057	IPR000488,IPR009095,IPR011029
XLOC_057595	IPR000719,IPR002290,IPR005123,IPR006620,IPR011009,IPR019601	XLOC_390824	IPR005123,IPR006620,IPR019601	ENSDARG00000036061	IPR006620,IPR019601
XLOC_057635	IPR001606,IPR001965,IPR003347,IPR004198,IPR011011,IPR013083,IPR013637,IPR019786,IPR019787	XLOC_139959	IPR001606,IPR001965,IPR003347,IPR003349,IPR004198,IPR011011,IPR013083,IPR013637,IPR019786,IPR019787	ENSDARG00000006124	IPR001606,IPR001965,IPR003347,IPR003349,IPR004198,IPR011011,IPR013637,IPR019787
XLOC_057642	IPR008928,IPR012341	XLOC_139949	IPR008928,IPR012341	ENSDARG00000008931	IPR008928
XLOC_057660	IPR007207,IPR007282,IPR012270	XLOC_138514	IPR007207,IPR007282,IPR012270	ENSDARG00000007135	IPR007207,IPR007282,IPR012270
XLOC_057669	IPR000337,IPR001206,IPR001828,IPR011500,IPR016064,IPR017978,IPR017979,IPR028082	XLOC_138505	IPR001206,IPR016064	ENSDARG00000069893	IPR001206
XLOC_057674-213	IPR002687,IPR012976,IPR019175,IPR027105	XLOC_138499	IPR002687,IPR012976,IPR019175,IPR027105	ENSDARG00000095904	IPR002687,IPR012976,IPR019175
XLOC_058287	IPR000500,IPR013092,IPR017990,IPR019570	XLOC_083870	IPR000500,IPR013092,IPR017990,IPR019570	ENSDARG00000070781	IPR000500,IPR013092,IPR019570
XLOC_058288	IPR004000,IPR004001,IPR020902	XLOC_083869	IPR004000,IPR004001,IPR020902	ENSDARG00000057911	IPR004000
XLOC_058475	IPR003191,IPR015894,IPR027417	XLOC_315170	IPR003191,IPR015894,IPR027417	ENSDARG00000060481	IPR003191,IPR015894,IPR027417
XLOC_058478	IPR001202,IPR011524	XLOC_315165	IPR001202,IPR011524	ENSDARG00000006196	IPR001202,IPR011524
XLOC_058518	IPR000086,IPR015797	XLOC_172854	IPR000086,IPR015797	ENSDARG00000058032	IPR000086,IPR015797
XLOC_058522	IPR001806,IPR003578,IPR003579,IPR005225,IPR020849,IPR027417	XLOC_172848	IPR001806,IPR003578,IPR003579,IPR005225,IPR020849,IPR027417	ENSDARG00000026845	IPR000795,IPR001806,IPR002041,IPR003578,IPR003579,IPR005225,IPR006689,IPR013684,IPR020849,IPR027417
XLOC_058914	IPR001849,IPR002913,IPR011993,IPR023393	XLOC_188290	IPR002913,IPR023393	ENSDARG00000024325	IPR001849,IPR002913
XLOC_058918	IPR002110,IPR003406,IPR020683	XLOC_188286	IPR003406	ENSDARG00000035198	IPR003406
XLOC_058928	IPR000731,IPR002202,IPR004554,IPR004816,IPR009023,IPR009029,IPR023074,IPR023076,IPR023282	XLOC_188283	IPR000731,IPR002202,IPR004554,IPR004816,IPR009023,IPR009029,IPR023074,IPR023076,IPR023282	ENSDARG00000052734	IPR000731,IPR002202,IPR003392,IPR004554,IPR004816,IPR009023,IPR009029
XLOC_059531	IPR002110,IPR020683	XLOC_197019	IPR020683	ENSDARG00000028804	IPR020683
XLOC_059533	IPR000242,IPR000387,IPR003595,IPR016130,IPR029021	XLOC_197015	IPR000242,IPR000387,IPR000477,IPR003595,IPR005162,IPR016130,IPR029021	ENSDARG00000021151	IPR000242,IPR000387,IPR003595,IPR016336
XLOC_059535	IPR006624,IPR009091,IPR011042,IPR015943,IPR017986	XLOC_197011	IPR006624,IPR009091,IPR015943,IPR017986	ENSDARG00000060835	IPR006624,IPR009091,IPR017986
XLOC_059965	IPR001356,IPR009057	XLOC_100219	IPR001356,IPR009057,IPR017970,IPR020479	ENSDARG00000011579	IPR001356,IPR009057,IPR020479
XLOC_059966	IPR001356,IPR006711,IPR009057,IPR017112,IPR017970,IPR020479	XLOC_100220	IPR001356,IPR006711,IPR009057,IPR017112,IPR017970,IPR020479	ENSDARG00000056023	IPR001356,IPR006711,IPR009057,IPR017112,IPR020479
XLOC_059968	IPR000047,IPR001356,IPR001827,IPR009057,IPR017970,IPR020479	XLOC_100221	IPR000047,IPR001356,IPR001827,IPR009057,IPR017970,IPR020479	ENSDARG00000056027	IPR000047,IPR001356,IPR009057,IPR020479
XLOC_059993	IPR000215,IPR000227,IPR023796	XLOC_454901	IPR000215,IPR000227,IPR023795,IPR023796	ENSDARG00000016412	IPR000227,IPR023796
XLOC_059999	IPR009316,IPR024602,IPR024603	XLOC_454887	IPR009316,IPR024602,IPR024603	ENSDARG00000004037	IPR024602,IPR024603
XLOC_060610	IPR000152,IPR000742,IPR000884,IPR001881,IPR003596,IPR003598,IPR003599,IPR006605,IPR007110,IPR009017,IPR009030,IPR013032,IPR013098,IPR013783,IPR018097,IPR023413,IPR026823	XLOC_189860	IPR000152,IPR000742,IPR000884,IPR001881,IPR003596,IPR003598,IPR003599,IPR006605,IPR007110,IPR009017,IPR009030,IPR013032,IPR013098,IPR013783,IPR018097,IPR023413,IPR026823	ENSDARG00000016936	IPR000742,IPR000884,IPR001881,IPR003596,IPR003598,IPR003599,IPR006605,IPR007110,IPR009017,IPR009030,IPR013098,IPR013106,IPR013151
XLOC_060617	IPR006789	XLOC_189876	IPR006789	ENSDARG00000019062	IPR006789
XLOC_060825	IPR025714,IPR029063	XLOC_465602	IPR025714,IPR029063	ENSDARG00000004265	Unknown
XLOC_060826	IPR013136	XLOC_465601	IPR013136	ENSDARG00000019699	IPR004022,IPR013136,IPR018500,IPR018501
XLOC_060827	IPR000897,IPR002035,IPR003593,IPR004125,IPR006325,IPR006895,IPR006896,IPR012990,IPR013822,IPR022941,IPR027417	XLOC_465599	IPR000897,IPR002035,IPR003593,IPR004125,IPR006325,IPR006895,IPR006896,IPR012990,IPR013822,IPR022941,IPR027417	ENSDARG00000003813	IPR000897,IPR002586,IPR003495,IPR003593,IPR004125,IPR006325,IPR013822,IPR027417
XLOC_061400	IPR007087,IPR013087,IPR015880	XLOC_205110	IPR007087,IPR013087,IPR015880	ENSDARG00000019961	IPR007087,IPR015880
XLOC_061409	IPR000159,IPR028666	XLOC_205119	IPR001683,IPR028666	ENSDARG00000091418	IPR000159,IPR001683,IPR019748
XLOC_061569	IPR011685	XLOC_106201	IPR011685	ENSDARG00000077515	IPR011685
XLOC_061571	IPR000313,IPR001214,IPR001965,IPR003616,IPR006560,IPR011011,IPR013083,IPR019786,IPR019787	XLOC_106188	IPR000313,IPR001214,IPR001965,IPR003616,IPR006560,IPR011011,IPR013083,IPR019786,IPR019787	ENSDARG00000062765	IPR000313,IPR001214,IPR001965,IPR003616,IPR006560,IPR011011,IPR019787
XLOC_061637	IPR000504,IPR002343,IPR012677	XLOC_353544	IPR000504,IPR012677	ENSDARG00000056150	IPR000504
XLOC_061650	IPR003653	XLOC_353557	IPR003653	ENSDARG00000078574	IPR003653
XLOC_061652	IPR019388	XLOC_353558	IPR006214,IPR019388	ENSDARG00000034568	IPR019388
XLOC_061761	IPR001283,IPR014044,IPR018244	XLOC_095413	IPR001283,IPR014044,IPR018244	ENSDARG00000016837	IPR001283,IPR014044
XLOC_061776	IPR002715,IPR016641	XLOC_095407	IPR002715,IPR016641	ENSDARG00000012347	IPR002715
XLOC_062110	IPR005502	XLOC_062534	IPR005502	ENSDARG00000019338	IPR005502
XLOC_062115	IPR026242,IPR028346	XLOC_062538	IPR026242,IPR028346	ENSDARG00000036781	Unknown
XLOC_062208	IPR000301,IPR008952,IPR018499	XLOC_223679-782	IPR000301,IPR018499	ENSDARG00000035532	IPR000301,IPR008952,IPR018499
XLOC_062209	IPR003020,IPR003024,IPR011531,IPR013769,IPR016152	XLOC_223679-781	IPR003020,IPR003024,IPR011531,IPR013769,IPR016152	ENSDARG00000002771	IPR003020,IPR003024,IPR011531,IPR013769,IPR016152
XLOC_062211	IPR001584,IPR003439,IPR003593,IPR011527,IPR012337,IPR027417	XLOC_223677	IPR001584,IPR012337	ENSDARG00000056204	IPR001584,IPR011598,IPR012337
XLOC_062345	Unknown	XLOC_202419-715	Unknown	ENSDARG00000086990	IPR003590
XLOC_062346	IPR000276,IPR017452	XLOC_202419-716	IPR000276,IPR017452	ENSDARG00000075562	IPR000276,IPR017452
XLOC_062368	IPR000719,IPR002290,IPR011009,IPR013543,IPR020636	XLOC_235466	IPR013543,IPR020636	ENSDARG00000071395	IPR000719,IPR001245,IPR002290,IPR011009,IPR013543,IPR020635
XLOC_062392	IPR000863,IPR021930,IPR027417	XLOC_235479	IPR000863,IPR021930,IPR027417	ENSDARG00000060678	IPR000863,IPR021930,IPR027417
XLOC_062962	IPR001132,IPR003619,IPR008984,IPR013019,IPR013790,IPR017855	XLOC_227398	IPR001132,IPR003619,IPR008984,IPR013019,IPR013790,IPR017855	ENSDARG00000070428	IPR001132,IPR003619,IPR008984,IPR013019
XLOC_062965	IPR000719,IPR001054,IPR001245,IPR001828,IPR011009,IPR018297,IPR028082	XLOC_227405	IPR001828,IPR028082	ENSDARG00000018750	IPR000719,IPR001054,IPR001170,IPR001245,IPR001828,IPR002290,IPR011009,IPR020635,IPR028082
XLOC_063238	IPR000719,IPR002290,IPR003598,IPR003599,IPR003961,IPR007110,IPR008271,IPR011009,IPR013098,IPR013783,IPR015725,IPR017441,IPR020675	XLOC_072481	IPR000719,IPR002290,IPR003598,IPR003599,IPR003961,IPR007110,IPR008271,IPR011009,IPR013098,IPR013783,IPR015725,IPR017441,IPR020675	ENSDARG00000004753	IPR000719,IPR001245,IPR002290,IPR003598,IPR003599,IPR003961,IPR007110,IPR011009,IPR013098,IPR013106,IPR013151,IPR020635
XLOC_063239	IPR010472,IPR010473,IPR014768,IPR016024,IPR027656	XLOC_072482	IPR010472,IPR010473,IPR014767,IPR014768,IPR015425,IPR016024,IPR027656	ENSDARG00000075041	IPR010472,IPR010473,IPR015425,IPR016024
XLOC_063244	IPR001451,IPR005835,IPR018357,IPR029044	XLOC_072485	IPR001451,IPR005835,IPR018357,IPR029044	ENSDARG00000023498	IPR005835
XLOC_063736	IPR005756,IPR005824,IPR005825,IPR008991,IPR014722	XLOC_364336	IPR005756,IPR005824,IPR005825,IPR008991,IPR014722	ENSDARG00000039641	IPR005756,IPR005824,IPR008991
XLOC_063737	IPR003890,IPR015172,IPR015174,IPR016021,IPR016024,IPR027159	XLOC_364338	IPR003890,IPR015172,IPR015174,IPR016021,IPR016024,IPR027159	ENSDARG00000087007	IPR003890,IPR016024
XLOC_063739	IPR008389	XLOC_364337	IPR008389,IPR017385	ENSDARG00000039642	IPR008389,IPR017385
XLOC_063932	IPR002934,IPR007010,IPR007012,IPR011068,IPR014492	XLOC_239144	IPR002934,IPR007010,IPR007012,IPR011068,IPR014492	ENSDARG00000012141	IPR002934,IPR007010,IPR007012,IPR011068,IPR014492
XLOC_063935	IPR000451,IPR002909,IPR008967,IPR011539,IPR013783,IPR014756	XLOC_239143	IPR000451,IPR002909,IPR008967,IPR011539,IPR013783,IPR014756	ENSDARG00000055276	IPR000451,IPR002909,IPR008967,IPR011539,IPR014756
XLOC_064006	IPR006767,IPR006768,IPR011146	XLOC_395422	IPR006767,IPR006768,IPR011146	ENSDARG00000002128	IPR006767,IPR006768,IPR011146
XLOC_064007	IPR019309	XLOC_395421	IPR019309	ENSDARG00000045563	IPR019309
XLOC_064010	IPR000800,IPR010506	XLOC_395419	IPR000800,IPR002048,IPR010506,IPR011992,IPR018247,IPR021520	ENSDARG00000030153	IPR000800,IPR002048,IPR010506,IPR021520
XLOC_064288	IPR000463,IPR011038,IPR012674	XLOC_111758	IPR000463,IPR011038,IPR012674	ENSDARG00000044566	IPR000463,IPR000566,IPR011038
XLOC_064298	IPR000313	XLOC_111765	Unknown	ENSDARG00000075526	IPR000313
XLOC_064300	IPR004367,IPR013763	XLOC_111767	IPR004367,IPR013763	ENSDARG00000077116	IPR004367,IPR006671,IPR013763
XLOC_064369	IPR000276,IPR017452	XLOC_121465	IPR000276,IPR017452	ENSDARG00000093759	IPR000276,IPR017452
XLOC_064370	IPR000001,IPR001254,IPR001314,IPR003014,IPR003609,IPR009003,IPR013806,IPR018056,IPR018114,IPR023317	XLOC_121464	IPR000001,IPR001254,IPR001314,IPR003014,IPR003609,IPR009003,IPR013806,IPR018056,IPR018114,IPR023317	ENSDARG00000023111	IPR000001,IPR001254,IPR001314,IPR003014,IPR003609,IPR009003,IPR013806,IPR015420,IPR023317
XLOC_064932	IPR003397,IPR005681	XLOC_148542	IPR003397,IPR005681	ENSDARG00000071396	IPR003397,IPR005681
XLOC_064948	IPR001254,IPR001314,IPR009003,IPR018114	XLOC_148559	IPR001254,IPR001314,IPR009003	ENSDARG00000053323	IPR001254,IPR001314,IPR009003
XLOC_065197	IPR000276,IPR000995,IPR001432,IPR017452	XLOC_140261	IPR000276,IPR000995,IPR001432,IPR017452	ENSDARG00000069254	IPR000276,IPR000995,IPR001432,IPR017452,IPR019424
XLOC_065201	IPR000762,IPR020089,IPR020090,IPR020091	XLOC_140251	IPR000762,IPR020089,IPR020090,IPR020091	ENSDARG00000036036	IPR000762,IPR020089,IPR020090,IPR020091
XLOC_065378	IPR000182,IPR016181	XLOC_373892	IPR000182,IPR016181	ENSDARG00000071425	IPR000182,IPR016181
XLOC_065382	IPR000504,IPR003954,IPR012677	XLOC_373895	IPR000504,IPR003954,IPR012677	ENSDARG00000057484	IPR000504,IPR003954
XLOC_065391-237	IPR001841,IPR013083	XLOC_373906-1220	IPR001841,IPR013083	ENSDARG00000057481	IPR001841
XLOC_065391-238	IPR001611,IPR003591	XLOC_373906-1222	IPR001611,IPR003591	ENSDARG00000071426	IPR001611,IPR003591
XLOC_065949-239	IPR008967,IPR013783,IPR014756,IPR015350,IPR015351	XLOC_143235	IPR002909,IPR008967,IPR013783,IPR014756,IPR015350,IPR015351	ENSDARG00000003398	IPR002909,IPR008967,IPR014756,IPR015350,IPR015351
XLOC_065949-240	IPR001660,IPR011510,IPR013761	XLOC_143233	IPR001660,IPR011510,IPR013761	ENSDARG00000074867	IPR001660,IPR011510,IPR013761,IPR021129
XLOC_066102	IPR004843,IPR024927,IPR029052	XLOC_420108	IPR004843,IPR024927,IPR029052	ENSDARG00000019763	IPR004843
XLOC_066103	IPR006561,IPR014720	XLOC_420107-1351	IPR006561,IPR014720	ENSDARG00000058660	IPR006561,IPR014720
XLOC_066104	IPR000276,IPR000708,IPR001105,IPR007087,IPR008365,IPR017452	XLOC_420107-1350	IPR000276,IPR000708,IPR001105,IPR008365,IPR017452	ENSDARG00000078605	IPR000276,IPR001105,IPR008365,IPR017452
XLOC_066515	IPR000795,IPR004161,IPR009000,IPR009001,IPR015256,IPR027417	XLOC_162778	IPR000795,IPR004161,IPR009000,IPR027417	ENSDARG00000008292	IPR000795,IPR004161,IPR009000,IPR009001,IPR015256,IPR027417
XLOC_066520	IPR000210,IPR006652,IPR011333,IPR011705,IPR013069,IPR015915	XLOC_162779-588	IPR006652,IPR011705,IPR015915	ENSDARG00000001930	IPR000210,IPR006652,IPR011333,IPR011705,IPR013069,IPR017096
XLOC_066700	IPR012943	XLOC_297792	IPR012943	ENSDARG00000054723	IPR012943
XLOC_066706	IPR002067,IPR018108,IPR023395	XLOC_297802	IPR002048,IPR002067,IPR002167,IPR011992,IPR018108,IPR018247,IPR023395	ENSDARG00000008568	IPR002048,IPR002067,IPR002167,IPR018108,IPR023395
XLOC_067002	IPR019391	XLOC_139543	IPR019391	ENSDARG00000062593	IPR019391
XLOC_067003	IPR000157,IPR007087,IPR013087,IPR015880	XLOC_139542	IPR000157,IPR007087,IPR013087,IPR015880	ENSDARG00000074624	IPR007087,IPR015880,IPR022755
XLOC_067938	IPR002942	XLOC_284849	IPR002942	ENSDARG00000077614	Unknown
XLOC_067941-247	IPR000210,IPR003091,IPR003131,IPR003968,IPR003971,IPR005821,IPR011333,IPR027359,IPR028325	XLOC_284855-970	IPR000210,IPR003091,IPR003131,IPR003968,IPR003971,IPR005821,IPR011333,IPR027359,IPR028325	ENSDARG00000006891	IPR000210,IPR003091,IPR003131,IPR003968,IPR003969,IPR003971,IPR003974,IPR005821,IPR011333,IPR013099
XLOC_067941-248	IPR011990	XLOC_284855-969	IPR001680,IPR011990,IPR015943,IPR017986	ENSDARG00000069269	IPR001680,IPR016024,IPR017233,IPR017986
XLOC_067943	IPR018379	XLOC_284857	IPR018379	ENSDARG00000076903	IPR018379
XLOC_068334	IPR000830,IPR008952,IPR018499	XLOC_444783	IPR000830,IPR008952,IPR018499	ENSDARG00000014840	IPR000830,IPR008952,IPR018499
XLOC_068340	IPR003769,IPR014719	XLOC_444789	Unknown	ENSDARG00000070164	IPR003126,IPR003769,IPR013993,IPR014719
XLOC_069136	IPR004031	XLOC_242302	IPR004031	ENSDARG00000052360	IPR004031,IPR005421,IPR008368
XLOC_069137	IPR004031	XLOC_242303	IPR004031,IPR008368	ENSDARG00000074669	IPR004031,IPR005423,IPR006187,IPR008368
XLOC_069277	Unknown	XLOC_151991	Unknown	ENSDARG00000079167	IPR001660,IPR011510,IPR013761,IPR021129
XLOC_069278	IPR026185	XLOC_151989	IPR026185	ENSDARG00000074696	Unknown
XLOC_070103	IPR001509,IPR016040	XLOC_339266	IPR016040	ENSDARG00000056102	IPR001509,IPR002225,IPR005913,IPR013120,IPR021761
XLOC_070110	IPR028173	XLOC_339279	IPR028173	ENSDARG00000056087	IPR016181
XLOC_071193	IPR000483,IPR001611,IPR003591,IPR003598,IPR003599,IPR003961,IPR007110,IPR013098,IPR013783	XLOC_127083	IPR000483,IPR001611,IPR003591,IPR003598,IPR003599,IPR003961,IPR007110,IPR013098,IPR013783	ENSDARG00000055132	IPR000483,IPR001611,IPR003591,IPR003598,IPR003599,IPR003961,IPR007110,IPR013098
XLOC_071197	IPR000891,IPR005930,IPR013785	XLOC_127079	IPR000089,IPR000891,IPR001882,IPR003379,IPR009057,IPR011053,IPR013785	ENSDARG00000000972	IPR000089,IPR000891,IPR003379,IPR005479,IPR005481,IPR005482,IPR005930,IPR011053,IPR011054,IPR011095,IPR011761,IPR011764,IPR016185
XLOC_071447-264	IPR001594	XLOC_078456	IPR001594	ENSDARG00000029039	IPR001594
XLOC_071447-265	IPR000169,IPR000668,IPR013128,IPR013201,IPR025660,IPR025661	XLOC_078455	IPR000169,IPR000668,IPR013128,IPR013201,IPR025660,IPR025661	ENSDARG00000011701	IPR000668,IPR013201
XLOC_072061	IPR019355	XLOC_398563	IPR019355	ENSDARG00000011764	IPR019355
XLOC_072067	IPR000159,IPR029071	XLOC_398572	IPR000159,IPR029071	ENSDARG00000045485	IPR000159
XLOC_072651	IPR001680,IPR015943,IPR017986	XLOC_447937	IPR001680,IPR015943,IPR017986,IPR019775	ENSDARG00000062083	IPR001680,IPR017986
XLOC_072656	IPR027873	XLOC_447931	IPR027873	ENSDARG00000078807	Unknown
XLOC_072659	IPR019189	XLOC_447928	IPR019189	ENSDARG00000002264	IPR019189
XLOC_072868	IPR011598	XLOC_097287	IPR011598	ENSDARG00000042857	IPR011598
XLOC_072871	IPR003307,IPR016021,IPR016024	XLOC_097290	IPR003307,IPR016021,IPR016024	ENSDARG00000010481	IPR003307,IPR016024
XLOC_072921	IPR007130	XLOC_132481	IPR007130	ENSDARG00000003635	IPR007130
XLOC_072927	IPR007529	XLOC_132476	IPR007529	ENSDARG00000054574	IPR007529
XLOC_073280	IPR001478	XLOC_121931	IPR001478	ENSDARG00000073869	IPR001478,IPR001841,IPR003613,IPR008974,IPR018957
XLOC_073285	IPR015267	XLOC_121938	IPR015267,IPR029044	ENSDARG00000053447	IPR015267
XLOC_073596	IPR000198,IPR001251,IPR008936	XLOC_342688	IPR000198,IPR001251,IPR008936	ENSDARG00000024324	IPR000198,IPR001251,IPR008936
XLOC_073597	IPR000001,IPR000294,IPR001254,IPR001314,IPR003966,IPR009003,IPR013806,IPR017857,IPR018056,IPR018114,IPR018992	XLOC_342689	IPR000001,IPR000294,IPR001254,IPR001314,IPR003966,IPR009003,IPR013806,IPR017857,IPR018056,IPR018114,IPR018992	ENSDARG00000036041	IPR000001,IPR000294,IPR001254,IPR001314,IPR003966,IPR009003,IPR013806,IPR018992
XLOC_073846	IPR002181,IPR014715,IPR014716,IPR020837,IPR028793	XLOC_403541	IPR002181,IPR014715,IPR014716,IPR020837,IPR028793	ENSDARG00000035859	IPR002181
XLOC_073864	IPR000557,IPR001715,IPR001997,IPR003096	XLOC_403534	IPR000557,IPR001715,IPR001997,IPR003096	ENSDARG00000035858	IPR000557,IPR001715,IPR001997,IPR003096
XLOC_073866	IPR003617,IPR017923	XLOC_403533	IPR003617,IPR017923	ENSDARG00000009793	Unknown
XLOC_073875	IPR002123	XLOC_444258	IPR002123	ENSDARG00000069044	IPR002123
XLOC_073882	IPR000719,IPR002290,IPR008271,IPR011009,IPR017441	XLOC_444261	IPR000719,IPR002290,IPR008271,IPR011009,IPR017441	ENSDARG00000053303	IPR000719,IPR001245,IPR002290,IPR011009,IPR020635
XLOC_074099	IPR001562,IPR001810	XLOC_173890	IPR001562,IPR001810	ENSDARG00000043718	IPR001562,IPR001810
XLOC_074107	IPR000210,IPR001734,IPR006652,IPR011333,IPR011705,IPR013069,IPR015915,IPR018212,IPR019900	XLOC_173879	IPR000210,IPR006652,IPR011333,IPR011705,IPR013069,IPR015915,IPR017096	ENSDARG00000058122	IPR000210,IPR006652,IPR011333,IPR011705,IPR013069,IPR017096
XLOC_074272	IPR000719,IPR002290,IPR008271,IPR011009	XLOC_343762-1144	IPR000719,IPR002290,IPR008271,IPR011009	ENSDARG00000005619	IPR000719,IPR001245,IPR002290,IPR011009,IPR020635
XLOC_074273	IPR002524,IPR027469	XLOC_343763	IPR002524,IPR027469	ENSDARG00000005463	IPR002524
XLOC_074291	IPR001478,IPR001841,IPR013083,IPR017907,IPR018957	XLOC_260380	IPR001478,IPR001841,IPR013083,IPR017907,IPR018957	ENSDARG00000071478	IPR001478,IPR001841,IPR018957
XLOC_074303	IPR019383	XLOC_260368	IPR019383	ENSDARG00000053166	IPR019383
XLOC_074305	IPR000719,IPR001245,IPR001824,IPR003598,IPR003599,IPR007110,IPR008266,IPR011009,IPR013098,IPR013783,IPR017441,IPR020635	XLOC_260366	IPR000719,IPR001245,IPR001824,IPR003598,IPR003599,IPR007110,IPR008266,IPR011009,IPR013098,IPR013783,IPR017441,IPR020635	ENSDARG00000015815	IPR000719,IPR001245,IPR002290,IPR003598,IPR003599,IPR007110,IPR011009,IPR013098,IPR013151,IPR020635
XLOC_074318	IPR001158,IPR008340,IPR015506,IPR029071	XLOC_353172	IPR000591,IPR001158,IPR001478,IPR003351,IPR008339,IPR008340,IPR011991,IPR015506,IPR024580,IPR029071	ENSDARG00000010515	IPR000591,IPR001158,IPR001478,IPR003351,IPR008339,IPR024580
XLOC_074319	IPR003596,IPR003599,IPR007110,IPR013106,IPR013177,IPR013783	XLOC_353173	IPR003596,IPR003599,IPR007110,IPR013106,IPR013783	ENSDARG00000062129	IPR003596,IPR003599,IPR007110,IPR013106
XLOC_074614	IPR002194,IPR002423,IPR017998,IPR027409,IPR027410,IPR027413	XLOC_335308	IPR002194,IPR002423,IPR017998,IPR027409,IPR027410,IPR027413	ENSDARG00000017891	IPR001844,IPR002423,IPR012715,IPR017998,IPR027409
XLOC_074621	IPR001254,IPR009003	XLOC_335312	IPR001254,IPR009003	ENSDARG00000059081	IPR001254,IPR009003
XLOC_075761	IPR000483,IPR001611,IPR003591,IPR005492,IPR009039	XLOC_103507-377	Unknown	ENSDARG00000058421	IPR000483,IPR001611,IPR003591,IPR005492,IPR009039
XLOC_075762	IPR000620	XLOC_103507-378	IPR000620	ENSDARG00000063268	IPR000620
XLOC_075769	IPR019129	XLOC_103509	IPR019129	ENSDARG00000016608	IPR019129,IPR023637
XLOC_075964	IPR006671,IPR013763,IPR015429,IPR015431,IPR017060	XLOC_141100	IPR006671,IPR013763,IPR015429,IPR015431,IPR017060	ENSDARG00000055124	IPR006671,IPR013763,IPR017060
XLOC_075965	IPR002110,IPR020683	XLOC_141101	IPR002110,IPR020683	ENSDARG00000068274	IPR002110,IPR020683
XLOC_076182	IPR007087,IPR013087,IPR015880	XLOC_099984	IPR007087,IPR013087,IPR015880	ENSDARG00000061827	IPR007087,IPR015880
XLOC_076185	IPR001791,IPR008985,IPR013320	XLOC_099981	IPR001791,IPR008985,IPR013320	ENSDARG00000019492	IPR001791,IPR008985
XLOC_076189	IPR000684,IPR000722,IPR006592,IPR007066,IPR007073,IPR007075,IPR007080,IPR007081	XLOC_099978	IPR000684,IPR000722,IPR006592,IPR007066,IPR007073,IPR007075,IPR007080,IPR007081,IPR007083	ENSDARG00000076177	IPR000684,IPR000722,IPR006592,IPR007066,IPR007073,IPR007075,IPR007080,IPR007081,IPR007083
XLOC_076428	IPR001356,IPR009057,IPR017970,IPR022067	XLOC_313855	IPR001356,IPR009057,IPR017970,IPR022067	ENSDARG00000056015	IPR001356,IPR009057,IPR022067
XLOC_076431	IPR001356,IPR009057,IPR017970,IPR020479	XLOC_313857	IPR001356,IPR009057,IPR017970,IPR020479	ENSDARG00000056012	IPR001356,IPR009057,IPR020479
XLOC_076655	IPR009846,IPR017089	XLOC_454910	IPR009846,IPR017089	ENSDARG00000016855	IPR009846,IPR017089
XLOC_076656	IPR000105,IPR000276,IPR001418,IPR017452	XLOC_454912	IPR000105,IPR000276,IPR001418,IPR017452	ENSDARG00000039434	IPR000105,IPR000276,IPR000586,IPR000611,IPR001418,IPR009150,IPR017452,IPR019424
XLOC_077424	IPR000960,IPR002257,IPR012143,IPR020946	XLOC_436283	IPR000960,IPR020946	ENSDARG00000043518	IPR000960,IPR002253,IPR002254,IPR002257,IPR012143,IPR020946,IPR023753
XLOC_077425	IPR009738	XLOC_436284	IPR009738	ENSDARG00000057583	IPR009738
XLOC_077474	IPR013784,IPR019008,IPR028021	XLOC_308464-1044	IPR013784,IPR014766,IPR019008	ENSDARG00000012144	IPR013784,IPR019008
XLOC_077480	IPR000276,IPR000502,IPR000995,IPR017452	XLOC_308469	IPR000276,IPR000502,IPR000995,IPR017452	ENSDARG00000069598	IPR000276,IPR000995,IPR017452,IPR019424,IPR019430
XLOC_077821	IPR007087,IPR013087,IPR015880	XLOC_252353	IPR007087,IPR013087,IPR015880	ENSDARG00000019299	IPR007087,IPR015880
XLOC_077822	IPR000789	XLOC_252365	IPR000789	ENSDARG00000007971	IPR000789
XLOC_078136	IPR001664,IPR006821,IPR018039,IPR027698	XLOC_406417	IPR001664,IPR002492,IPR006821,IPR018039,IPR027698	ENSDARG00000058656	IPR001664,IPR006821,IPR009053
XLOC_078141	IPR025256	XLOC_406412	IPR025256	ENSDARG00000042115	Unknown
XLOC_078197	IPR006569,IPR006903,IPR008942	XLOC_158507	IPR006569,IPR006903,IPR008942,IPR013783	ENSDARG00000038113	IPR006569,IPR006903,IPR008942
XLOC_078199	IPR011989,IPR016024	XLOC_158506	IPR011989,IPR016024	ENSDARG00000004114	IPR016024
XLOC_078472-283	IPR002110,IPR020683	XLOC_345082	IPR002110,IPR020683	ENSDARG00000041904	IPR002110,IPR020683
XLOC_078481-285	IPR001506,IPR006026,IPR024079	XLOC_345090	IPR001506,IPR006026,IPR024079	ENSDARG00000058409	IPR001506,IPR006026
XLOC_078485	IPR001944,IPR008979,IPR013781,IPR017853,IPR025300,IPR026283	XLOC_345094	IPR001944,IPR008979,IPR013781,IPR017853,IPR025300,IPR026283	ENSDARG00000029955	IPR001944,IPR008979,IPR013529,IPR017853
XLOC_078533	Unknown	XLOC_359312	Unknown	ENSDARG00000076197	IPR001841,IPR018957
XLOC_078542	IPR006964	XLOC_359314	IPR006964	ENSDARG00000038190	IPR006964
XLOC_078647	IPR009378	XLOC_202283	IPR009378	ENSDARG00000033757	IPR009378
XLOC_078657	IPR003782,IPR012336,IPR017276	XLOC_202294	IPR003782,IPR012336,IPR017276	ENSDARG00000045555	IPR003782,IPR012336,IPR017276
XLOC_078659	IPR007528	XLOC_202299	IPR007528	ENSDARG00000005547	IPR007528
XLOC_078674	IPR000009,IPR015943,IPR017986,IPR018067	XLOC_443231	IPR000009,IPR015943,IPR017986,IPR018067,IPR019775	ENSDARG00000053673	IPR000009,IPR001680,IPR017986
XLOC_078677	IPR002713	XLOC_443240	IPR001202,IPR002713	ENSDARG00000030665	IPR001202,IPR002713
XLOC_079250	IPR001664	XLOC_386900	IPR001664	ENSDARG00000062350	IPR001664
XLOC_079258	IPR001440,IPR011990,IPR013026,IPR019734	XLOC_386892	Unknown	ENSDARG00000022160	IPR013026,IPR019734
XLOC_079299	IPR000210,IPR003131,IPR011333	XLOC_375296	IPR000210,IPR002492,IPR003131,IPR011333	ENSDARG00000061580	IPR000210,IPR003131,IPR011333
XLOC_079300-286	IPR002653,IPR003123,IPR013995	XLOC_375297	IPR002653,IPR003123,IPR013995	ENSDARG00000014430	IPR002653,IPR003123,IPR013995
XLOC_079300-287	IPR000315,IPR001841,IPR002083,IPR003649,IPR008974,IPR013083	XLOC_375298	IPR000315,IPR001841,IPR002083,IPR003649,IPR008974,IPR013083	ENSDARG00000076473	IPR000315,IPR001841,IPR002083,IPR003649,IPR008974
XLOC_079913-290	IPR025749	XLOC_095691-351	IPR025749	ENSDARG00000052520	IPR000326
XLOC_079913-291	IPR006108,IPR006176,IPR006180,IPR008927,IPR013328,IPR016040,IPR022694	XLOC_095691-352	IPR006108,IPR006176,IPR006180,IPR008927,IPR013328,IPR016040,IPR022694	ENSDARG00000030765	IPR001327,IPR006108,IPR006115,IPR006176,IPR007698,IPR008927
XLOC_079949	IPR028179	XLOC_083717	Unknown	ENSDARG00000043673	IPR009053
XLOC_079960	IPR002198,IPR002347,IPR016040	XLOC_083710	IPR002198,IPR002347,IPR016040	ENSDARG00000002467	IPR001509,IPR002198,IPR002347,IPR013968
XLOC_080104	IPR001270,IPR010448,IPR027417	XLOC_389099-1252	IPR001270,IPR010448,IPR027417	ENSDARG00000079308	IPR001270,IPR010448,IPR027417
XLOC_080105	IPR001580,IPR008985,IPR009033,IPR009169,IPR013320,IPR018124	XLOC_389099-1251	IPR001580,IPR008985,IPR009033,IPR009169,IPR013320,IPR018124	ENSDARG00000076290	IPR001580,IPR008985,IPR009169
XLOC_080106	IPR000261,IPR002048,IPR003903,IPR011992,IPR018247	XLOC_389100	IPR000261,IPR002048,IPR011992,IPR018247	ENSDARG00000078216	IPR000261,IPR002048,IPR003903
XLOC_080132-293	IPR011989,IPR016024,IPR021843	XLOC_096932	IPR001878,IPR005312,IPR008042,IPR011989,IPR012337,IPR016024,IPR021843	ENSDARG00000069346	IPR016024,IPR021843
XLOC_080133	IPR000276,IPR017452	XLOC_096933	IPR000276,IPR017452	ENSDARG00000069343	IPR000276,IPR017452
XLOC_080145	IPR009011,IPR012913	XLOC_096940	IPR009011,IPR012913	ENSDARG00000069042	IPR009011,IPR012913
XLOC_081418	IPR003689	XLOC_348453	IPR003689	ENSDARG00000068143	IPR003689
XLOC_082370	IPR010750	XLOC_301251	IPR010750	ENSDARG00000002339	IPR010750
XLOC_082371-299	IPR022617,IPR029071	XLOC_301252	IPR000626,IPR022617,IPR029071	ENSDARG00000011360	IPR000626,IPR022617
XLOC_082371-300	IPR011701,IPR016196,IPR020846	XLOC_301253	IPR011701,IPR016196,IPR020846	ENSDARG00000011925	IPR005828,IPR011701,IPR016196,IPR020846
XLOC_082377	IPR000008	XLOC_301262	IPR000008	ENSDARG00000078736	IPR000008
XLOC_082382	IPR018792	XLOC_301263	IPR018792	ENSDARG00000094557	IPR018792
XLOC_083551	IPR000219,IPR001331,IPR001452,IPR001715,IPR001849,IPR011993	XLOC_357203	IPR000219,IPR001331,IPR001452,IPR001715,IPR001849,IPR011993	ENSDARG00000073848	IPR000219,IPR001452,IPR001715,IPR001849,IPR011511
XLOC_083552	IPR000795,IPR004161,IPR005225,IPR009000,IPR023115,IPR027417,IPR029459	XLOC_357202	IPR000795,IPR004161,IPR005225,IPR009000,IPR023115,IPR027417	ENSDARG00000016548	IPR000795,IPR004161,IPR005225,IPR009000,IPR023115,IPR027417
XLOC_083576	IPR029267	XLOC_365639	IPR029267	ENSDARG00000070360	Unknown
XLOC_083578	IPR001019,IPR001408,IPR011025,IPR027417	XLOC_365636	IPR001019,IPR001408,IPR027417	ENSDARG00000018174	IPR001019,IPR001408,IPR006689,IPR011025,IPR027417
XLOC_083674-305	IPR027817	XLOC_362525	IPR027817	ENSDARG00000042876	Unknown
XLOC_083674-306	IPR026066	XLOC_362524	IPR026066	ENSDARG00000042877	Unknown
XLOC_083785	IPR006571,IPR027417	XLOC_270460-933	IPR006571,IPR027417	ENSDARG00000060322	IPR006571,IPR027417
XLOC_083806	IPR019396	XLOC_262205	IPR019396	ENSDARG00000052819	IPR019396
XLOC_084503	IPR001751,IPR002048,IPR011992,IPR018247	XLOC_171188	IPR001751,IPR002048,IPR011992,IPR018247	ENSDARG00000060846	IPR002048
XLOC_084705-307	IPR021893	XLOC_145706	IPR021893	ENSDARG00000019797	IPR021893
XLOC_084705-308	IPR002108,IPR028458,IPR029006	XLOC_145703	IPR002108,IPR028458,IPR029006	ENSDARG00000009727	IPR002108
XLOC_084750	IPR002475,IPR026298,IPR026309	XLOC_250505	IPR002475,IPR026298,IPR026309	ENSDARG00000008807	IPR002475,IPR003093,IPR026298
XLOC_084755	IPR001752,IPR019821,IPR027417,IPR027640	XLOC_250509	IPR000253,IPR001752,IPR001849,IPR008984,IPR011993,IPR019821,IPR022140,IPR022164,IPR027417,IPR027640	ENSDARG00000062024	IPR000253,IPR001752,IPR001849,IPR008984,IPR022140,IPR022164,IPR027417
XLOC_084756	IPR000719,IPR011009,IPR017441	XLOC_250511	IPR000719,IPR002290,IPR011009,IPR017441	ENSDARG00000039022	IPR000719,IPR001245,IPR002290,IPR011009,IPR020635
XLOC_084757	Unknown	XLOC_250514	IPR011038,IPR014878	ENSDARG00000077323	IPR011038,IPR014878
XLOC_084758	IPR000192,IPR015421,IPR015422,IPR015424,IPR020578,IPR024169	XLOC_250516	IPR000192,IPR015421,IPR015422,IPR015424,IPR020578,IPR024169	ENSDARG00000018478	IPR000192,IPR015424
XLOC_085372	IPR006676,IPR006677,IPR011856	XLOC_141098	IPR006676,IPR006677,IPR011856	ENSDARG00000061370	IPR006676,IPR006677
XLOC_085842-313	IPR001345,IPR005952,IPR013078,IPR029033	XLOC_156619	IPR001345,IPR005952,IPR013078,IPR029033	ENSDARG00000070826	IPR005952,IPR013078
XLOC_085842-314	IPR001978	XLOC_156620	IPR001978	ENSDARG00000070827	IPR001978
XLOC_086346-315	IPR004038,IPR029064	XLOC_464380	IPR004038,IPR029064	ENSDARG00000073892	IPR004038
XLOC_086349	IPR000537,IPR006370	XLOC_464378	IPR000537,IPR006370	ENSDARG00000059510	IPR000537,IPR006370
XLOC_086417	IPR001806,IPR002041,IPR003578,IPR003579,IPR005225,IPR020849,IPR027417	XLOC_258328	IPR001806,IPR003578,IPR003579,IPR005225,IPR020849,IPR027417	ENSDARG00000005651	IPR000795,IPR001806,IPR003578,IPR003579,IPR005225,IPR006689,IPR013684,IPR020849,IPR027417
XLOC_086418	IPR008883,IPR016135,IPR017916	XLOC_258329	IPR008883,IPR016135	ENSDARG00000011897	IPR008883,IPR016135,IPR017916
XLOC_086468	IPR024797,IPR024810,IPR026250	XLOC_123858	IPR024797,IPR024810,IPR026250	ENSDARG00000015576	Unknown
XLOC_086475	IPR004045,IPR004046,IPR005442,IPR010987,IPR012336	XLOC_123864	IPR004045,IPR005442,IPR010987,IPR012336	ENSDARG00000033285	IPR002109,IPR004045,IPR004046,IPR005442,IPR010987,IPR012336
XLOC_086541	IPR015915	XLOC_456239	IPR006652,IPR015915	ENSDARG00000074079	IPR006652,IPR011498
XLOC_086543	IPR000381,IPR001111,IPR001839,IPR015615,IPR017948,IPR029034	XLOC_456241	IPR000381,IPR001111,IPR001839,IPR015615,IPR017948,IPR029034	ENSDARG00000040777	IPR000381,IPR001111,IPR001839
XLOC_086616-318	IPR002225,IPR016040	XLOC_216165-765	IPR002225,IPR016040	ENSDARG00000069926	IPR001509,IPR002198,IPR002225,IPR003869,IPR008030,IPR013120
XLOC_086616-319	IPR000210,IPR006652,IPR011333,IPR011705,IPR013069,IPR015916,IPR017096	XLOC_216165-764	IPR000210,IPR006652,IPR011333,IPR011705,IPR013069,IPR015916,IPR017096	ENSDARG00000067751	IPR000210,IPR006652,IPR011333,IPR011705,IPR013069,IPR017096
XLOC_088458	IPR000571,IPR001841,IPR013083,IPR017907	XLOC_359043	IPR000571,IPR001841,IPR013083,IPR017907	ENSDARG00000037930	IPR000571,IPR001841
XLOC_088463	IPR000504,IPR012677,IPR022023	XLOC_359037	IPR000504,IPR012677,IPR022023	ENSDARG00000077126	IPR000504,IPR022023
XLOC_088466	IPR000719,IPR011009	XLOC_359035	IPR000719,IPR011009	ENSDARG00000037929	IPR000719,IPR001245,IPR002290,IPR011009,IPR020635
XLOC_088575	IPR000683,IPR015249,IPR016040,IPR017094	XLOC_335640	IPR000683,IPR015249,IPR016040	ENSDARG00000059857	IPR000683,IPR015249
XLOC_088586	IPR001680,IPR015943,IPR017986,IPR019775,IPR020472,IPR021772	XLOC_335649	IPR001680,IPR015943,IPR017986,IPR019775,IPR020472,IPR021772	ENSDARG00000038543	IPR001680,IPR017986,IPR020472,IPR021772
XLOC_088650	IPR000500,IPR002261,IPR013092,IPR013124,IPR017990,IPR019570	XLOC_139329	IPR000500,IPR002261,IPR013092,IPR013124,IPR017990,IPR019570	ENSDARG00000041799	IPR000500,IPR002261,IPR013092,IPR013124,IPR019570
XLOC_088651	IPR000500,IPR013092,IPR017990,IPR019570	XLOC_139328	IPR000500,IPR013092,IPR017990,IPR019570	ENSDARG00000076789	IPR000500,IPR013092,IPR019570
XLOC_088800-328	IPR006020,IPR011993	XLOC_408742-1318	IPR006020,IPR011993	ENSDARG00000053091	IPR001005,IPR006020,IPR009057
XLOC_088800-329	IPR000022,IPR011762,IPR011763,IPR029045	XLOC_408742-1317	IPR000022,IPR011762,IPR011763,IPR029045	ENSDARG00000017571	IPR000022,IPR011762,IPR011763
XLOC_089081	IPR007274	XLOC_270230	IPR007274	ENSDARG00000013961	IPR007274
XLOC_089085	IPR001680,IPR003648,IPR014906,IPR015943,IPR017986,IPR019775,IPR020472,IPR027106	XLOC_270232	IPR001680,IPR003648,IPR014906,IPR015943,IPR017986,IPR019775,IPR020472,IPR027106	ENSDARG00000067639	IPR001680,IPR003648,IPR014906,IPR017986,IPR020472
XLOC_089096	IPR018860	XLOC_270235	IPR018860	ENSDARG00000077815	IPR018860
XLOC_089102	IPR001841,IPR013083,IPR017907	XLOC_270238	IPR001841,IPR013083,IPR017907	ENSDARG00000095415	IPR001841,IPR018957
XLOC_089323	IPR016196	XLOC_107019	IPR011701,IPR016196	ENSDARG00000077326	IPR011701,IPR016196
XLOC_089324	IPR000276,IPR017452	XLOC_107018	IPR000276,IPR017452	ENSDARG00000077427	IPR000276,IPR017452
XLOC_090140	IPR001478,IPR006020,IPR011993	XLOC_168204	IPR001478,IPR006020,IPR011993	ENSDARG00000090675	IPR001478,IPR006020
XLOC_090142	IPR000620,IPR004853	XLOC_168205	IPR000620,IPR001452,IPR004853,IPR029294	ENSDARG00000011945	IPR000620,IPR004853
XLOC_090145	IPR005043,IPR011989,IPR013713,IPR016024	XLOC_168208	IPR001494,IPR005043,IPR011989,IPR013713,IPR016024	ENSDARG00000006963	IPR001494,IPR005043,IPR013713,IPR016024
XLOC_090238-330	IPR002035,IPR002369,IPR012896,IPR013111,IPR014836,IPR015812,IPR027068	XLOC_253973	IPR002035,IPR002369,IPR012896,IPR013111,IPR014836,IPR015812,IPR016201,IPR027068	ENSDARG00000045070	IPR002369,IPR012896,IPR013111,IPR014836,IPR015812,IPR016201
XLOC_090238-331	IPR006964	XLOC_253974-881	IPR006964	ENSDARG00000010953	IPR006964,IPR009053
XLOC_090347	IPR006145,IPR020103	XLOC_121430	IPR006145,IPR020103	ENSDARG00000060192	IPR006145,IPR020103
XLOC_090352	IPR001451,IPR011004	XLOC_121446	IPR011004	ENSDARG00000003573	IPR001451,IPR011004
XLOC_090779	Unknown	XLOC_372602	Unknown	ENSDARG00000033533	Unknown
XLOC_090781	IPR013158,IPR016193	XLOC_372604	IPR013158,IPR016193	ENSDARG00000034604	IPR007904,IPR013158,IPR016193
XLOC_090787	IPR000270,IPR001478	XLOC_372606	IPR000270,IPR001478	ENSDARG00000003865	IPR000270,IPR001478
XLOC_090791	IPR007905	XLOC_372610	IPR007905	ENSDARG00000046098	IPR007905
XLOC_090821	IPR000629,IPR001650,IPR011545,IPR014001,IPR014014,IPR027417	XLOC_134386-494	IPR000629,IPR001650,IPR011545,IPR014001,IPR014014,IPR027417	ENSDARG00000038068	IPR001650,IPR011545,IPR014001,IPR014014,IPR027417
XLOC_090822	IPR000008,IPR000569,IPR001202,IPR024928	XLOC_134386-495	IPR000008,IPR000569,IPR001202	ENSDARG00000038067	IPR000008,IPR000569,IPR001202
XLOC_091024	IPR004087,IPR004088,IPR012987	XLOC_160270	IPR004087,IPR004088,IPR012987	ENSDARG00000007034	IPR004044,IPR004087,IPR004088,IPR012987
XLOC_091027	IPR007110,IPR013783	XLOC_160272	IPR007110,IPR013783	ENSDARG00000059645	IPR000719,IPR001245,IPR002290,IPR003599,IPR007110,IPR011009,IPR013098,IPR013162,IPR020635,IPR020777
XLOC_091365	IPR026725	XLOC_191281	IPR026725	ENSDARG00000059333	IPR022782
XLOC_091366	IPR000276,IPR017452	XLOC_191282	IPR000276,IPR017452	ENSDARG00000045427	IPR000276,IPR017452,IPR019426
XLOC_091849	IPR026770	XLOC_433327	IPR026770	ENSDARG00000069336	Unknown
XLOC_091892	IPR008968,IPR028565	XLOC_433321	IPR001392,IPR008968,IPR011012,IPR022775,IPR028565	ENSDARG00000056871	IPR001392,IPR008968,IPR011012,IPR022775,IPR028565
XLOC_092386	IPR012435	XLOC_170921	IPR012435	ENSDARG00000037409	IPR010651,IPR012435
XLOC_092392	IPR021640	XLOC_170906	IPR021640	ENSDARG00000037410	IPR021640
XLOC_092479	IPR005135	XLOC_125638	Unknown	ENSDARG00000042232	IPR001715,IPR022613
XLOC_092480	IPR002164	XLOC_125641	IPR001680,IPR002164,IPR015943,IPR017986	ENSDARG00000003920	IPR002164
XLOC_092616	IPR001214,IPR001739,IPR002999,IPR003606,IPR007728,IPR016177	XLOC_418502	IPR001214,IPR001739,IPR002999,IPR003606,IPR003616,IPR007728,IPR016177,IPR025796	ENSDARG00000061724	IPR001214,IPR001739,IPR002999,IPR003606,IPR003616,IPR007728,IPR016177
XLOC_092620	IPR007087,IPR013087,IPR015880	XLOC_418507	IPR007087,IPR013087,IPR015880	ENSDARG00000077615	IPR007087,IPR015880
XLOC_092784	IPR001073,IPR008160,IPR008983	XLOC_286196-973	IPR001073,IPR008160,IPR008983	ENSDARG00000077403	IPR001073,IPR008160,IPR008983
XLOC_092785	IPR009787	XLOC_286196-974	IPR009787	ENSDARG00000041071	IPR009787
XLOC_092786	IPR000270	XLOC_286197	IPR000270	ENSDARG00000003641	IPR000270
XLOC_092814	IPR007087,IPR013087,IPR015880,IPR026767	XLOC_131599	IPR007087,IPR013087,IPR015880,IPR026767	ENSDARG00000079908	Unknown
XLOC_092817	Unknown	XLOC_131602	Unknown	ENSDARG00000091669	Unknown
XLOC_092830	Unknown	XLOC_131610	Unknown	ENSDARG00000069495	Unknown
XLOC_092863	IPR001310,IPR011146	XLOC_190003	IPR001310,IPR011146	ENSDARG00000074286	IPR001310,IPR011146
XLOC_092864	IPR000241,IPR002052,IPR002296,IPR016691,IPR029063	XLOC_190002	IPR000241,IPR016691,IPR029063	ENSDARG00000040033	IPR000241,IPR002296,IPR003356,IPR016691
XLOC_092868	IPR027817	XLOC_189999	IPR027817	ENSDARG00000087388	Unknown
XLOC_093123	IPR000742,IPR001881,IPR002035,IPR009030,IPR013032	XLOC_282168-957	IPR000742,IPR001881,IPR002035,IPR013032	ENSDARG00000075441	IPR000742,IPR001881,IPR002035,IPR013111
XLOC_093126	IPR000210,IPR006652,IPR011333,IPR015915	XLOC_282166	IPR006652,IPR011333,IPR015915	ENSDARG00000061045	IPR000210,IPR006652,IPR011333
XLOC_093128	IPR001849,IPR011993	XLOC_282161	IPR001849,IPR011993	ENSDARG00000074806	IPR001849
XLOC_093327	IPR000194,IPR000793,IPR004100,IPR005725,IPR020003,IPR022878,IPR024034,IPR027417	XLOC_242915	IPR000194,IPR000793,IPR004100,IPR005725,IPR020003,IPR024034,IPR027417	ENSDARG00000034534	IPR000194,IPR000793,IPR004100,IPR005725,IPR027417
XLOC_093329	IPR000629,IPR001650,IPR003653,IPR011545,IPR014001,IPR014014,IPR027417	XLOC_242914	IPR003653	ENSDARG00000095538	IPR003653
XLOC_093331	IPR001965,IPR011011,IPR013083,IPR019786,IPR019787	XLOC_242913	IPR001965,IPR005552,IPR011011,IPR013083,IPR019786,IPR019787,IPR025659	ENSDARG00000030887	IPR001965,IPR011011,IPR019787
XLOC_093618	IPR019359	XLOC_284210	IPR019359	ENSDARG00000061543	IPR019359
XLOC_093620	IPR008614	XLOC_284197	IPR008614	ENSDARG00000016058	IPR008614
XLOC_094268	IPR002618,IPR029044	XLOC_105669-387	IPR002618,IPR029044	ENSDARG00000052170	IPR002618
XLOC_094277	IPR000504,IPR000719,IPR002290,IPR011009,IPR012677,IPR017441	XLOC_105664	IPR000504,IPR000719,IPR002290,IPR011009,IPR012677,IPR017441	ENSDARG00000059575	IPR000504,IPR000719,IPR001245,IPR002290,IPR002575,IPR011009,IPR018934,IPR020635
XLOC_094583	IPR003650,IPR011598,IPR018352	XLOC_195646	IPR003650,IPR011598,IPR018352	ENSDARG00000004060	IPR003650,IPR011598,IPR018352
XLOC_094584	IPR003579,IPR005225,IPR006687,IPR006689,IPR024156,IPR027417	XLOC_195645	IPR003579,IPR005225,IPR006687,IPR006689,IPR024156,IPR027417	ENSDARG00000070318	IPR001019,IPR001806,IPR003579,IPR005225,IPR006687,IPR006689,IPR006762,IPR013684,IPR019009,IPR020849,IPR024156,IPR027417
XLOC_094683	IPR026112	XLOC_180286	IPR026112	ENSDARG00000062947	Unknown
XLOC_094691	IPR008564	XLOC_180284	IPR008564	ENSDARG00000001804	IPR008564
XLOC_094693	IPR001660,IPR002110,IPR013761,IPR020683,IPR021129	XLOC_180282	IPR001660,IPR002110,IPR013761,IPR020683,IPR021129	ENSDARG00000004322	IPR001660,IPR002110,IPR013761,IPR020683,IPR021129
XLOC_095036	IPR001664,IPR002957,IPR006821,IPR018039,IPR027697	XLOC_172500	IPR001664,IPR002957,IPR006821,IPR027697	ENSDARG00000021351	IPR001664,IPR002843,IPR002957,IPR006821,IPR011098
XLOC_095041	IPR001664,IPR018039,IPR027692	XLOC_172505	IPR001664,IPR018039,IPR027692	ENSDARG00000057568	IPR001664,IPR009053
XLOC_095366-346	IPR000340,IPR000387,IPR016130,IPR020405,IPR020417,IPR020422,IPR024950,IPR029021	XLOC_413651	IPR000340,IPR000387,IPR020422,IPR024950,IPR029021	ENSDARG00000061498	IPR000242,IPR000340,IPR000387,IPR020405,IPR020417,IPR020422
XLOC_095373	IPR001965,IPR002717,IPR011011,IPR013083,IPR016181,IPR019787	XLOC_413664	IPR002717,IPR005818,IPR011011,IPR011991,IPR013083,IPR016181	ENSDARG00000055429	IPR001965,IPR002717,IPR005818,IPR011011,IPR016181,IPR019787
XLOC_095545	IPR026512	XLOC_471192	IPR026512	ENSDARG00000022512	Unknown
XLOC_095546	IPR001841,IPR013083,IPR017907	XLOC_471193	IPR001841,IPR013083,IPR017907	ENSDARG00000059854	IPR001841,IPR018957
XLOC_095628	IPR001594	XLOC_398476	IPR001594	ENSDARG00000075170	IPR001594
XLOC_095634	Unknown	XLOC_398484-1299	Unknown	ENSDARG00000075397	Unknown
XLOC_095885	IPR002073,IPR003018,IPR003607,IPR023088,IPR023174,IPR029016	XLOC_398997	IPR002073,IPR003018,IPR003607,IPR023088,IPR023174,IPR029016	ENSDARG00000011671	IPR002073,IPR003018,IPR003607,IPR023088
XLOC_095887	IPR001436,IPR002068,IPR008978	XLOC_398994	IPR001436,IPR002068,IPR008978	ENSDARG00000002204	IPR002068,IPR008978
XLOC_095888	IPR007087,IPR013087,IPR015880	XLOC_398993	IPR007087,IPR013087,IPR015880	ENSDARG00000057238	IPR007087,IPR015880
XLOC_095890	IPR008386	XLOC_398989	IPR008386	ENSDARG00000078113	IPR008386
XLOC_096027	IPR002404,IPR011993	XLOC_188116	IPR002404,IPR011993	ENSDARG00000078688	IPR002404
XLOC_096030	IPR004307	XLOC_188113	IPR004307	ENSDARG00000026655	IPR004307
XLOC_096293	IPR000585,IPR001818,IPR006026,IPR016293,IPR018486,IPR018487,IPR021190,IPR024079,IPR028705	XLOC_162472	IPR000585,IPR001818,IPR006026,IPR016293,IPR018486,IPR018487,IPR021190,IPR024079,IPR028705	ENSDARG00000026325	IPR000585,IPR001818,IPR006026,IPR016293,IPR018487,IPR021190
XLOC_096295	IPR007599	XLOC_162471	IPR007599	ENSDARG00000033871	IPR007599
XLOC_096304	IPR004045,IPR004046,IPR010987,IPR012336	XLOC_162468	IPR004046,IPR010987,IPR012336	ENSDARG00000042428	IPR004045,IPR004046,IPR010987,IPR012336
XLOC_096346	IPR000327,IPR001356,IPR009057,IPR010982,IPR013847,IPR017970	XLOC_165141	IPR000327,IPR001356,IPR009057,IPR010982,IPR013847,IPR017970	ENSDARG00000044774	IPR000327,IPR001356,IPR009057,IPR010982,IPR013847
XLOC_096348	IPR002946,IPR004045,IPR010987,IPR012336	XLOC_165138	IPR002946,IPR004045,IPR010987,IPR012336	ENSDARG00000044776	IPR002946,IPR010987,IPR012336
XLOC_096431	IPR000222,IPR001932,IPR015655	XLOC_397134	IPR000222,IPR001932,IPR015655	ENSDARG00000058571	IPR001932
XLOC_096432-355	Unknown	XLOC_397133	Unknown	ENSDARG00000058569	Unknown
XLOC_096495	IPR000504,IPR001214,IPR003616,IPR012677,IPR024657	XLOC_336198	IPR000504,IPR001214,IPR003616,IPR012677,IPR024657	ENSDARG00000060847	IPR000504,IPR001214,IPR003616,IPR024657
XLOC_096512	IPR001007,IPR001304,IPR016186,IPR016187	XLOC_336182-1120	IPR001007,IPR002172	ENSDARG00000042962	IPR001007,IPR001304,IPR002172,IPR016187
XLOC_096596	IPR000819,IPR011356	XLOC_378010	IPR000819,IPR011356	ENSDARG00000012871	IPR000819,IPR011356
XLOC_096598	IPR000668,IPR013128,IPR025661	XLOC_378013	IPR000668,IPR013128,IPR025661	ENSDARG00000043081	IPR000668
XLOC_096901	IPR005101,IPR006050,IPR014729	XLOC_243838	IPR005101,IPR006050,IPR014729	ENSDARG00000069074	IPR005101,IPR006050
XLOC_096905	IPR000493,IPR000699,IPR014821,IPR015925,IPR016093	XLOC_243834	IPR000493,IPR000699,IPR014821,IPR015925,IPR016093	ENSDARG00000061741	IPR000493,IPR000699,IPR005821,IPR013662,IPR014821,IPR016024,IPR016093
XLOC_096922	IPR000276,IPR003909,IPR017452	XLOC_243828	IPR000276,IPR003909,IPR017452	ENSDARG00000056774	IPR000276,IPR003909,IPR017452
XLOC_097057	IPR001680,IPR015943,IPR017986,IPR019775	XLOC_435029	IPR000778,IPR001680,IPR010598,IPR015943,IPR017986,IPR019775	ENSDARG00000039878	IPR001680,IPR017986
XLOC_097059	IPR000276,IPR000995,IPR001432,IPR017452	XLOC_435026	IPR000276,IPR000995,IPR001432,IPR017452	ENSDARG00000017722	IPR000276,IPR000995,IPR017452,IPR019424
XLOC_097067	IPR000762,IPR020089,IPR020090,IPR020091	XLOC_435019	IPR000762,IPR020089,IPR020090,IPR020091	ENSDARG00000020708	IPR000762,IPR020089,IPR020090,IPR020091
XLOC_097165	IPR009079,IPR012351	XLOC_203019	IPR012351	ENSDARG00000074662	IPR009079
XLOC_097307	IPR001781,IPR002938,IPR003042,IPR005828,IPR011701,IPR016196,IPR020846,IPR022735	XLOC_144414	IPR005828,IPR016196,IPR020846	ENSDARG00000057983	IPR005828,IPR011701,IPR016196,IPR020846
XLOC_097308	IPR024606	XLOC_144415	IPR024606	ENSDARG00000063008	Unknown
XLOC_097389	IPR003511	XLOC_135209	IPR003511	ENSDARG00000040254	IPR003511
XLOC_097392	IPR001356,IPR003350,IPR009057,IPR010982	XLOC_135208	IPR001356,IPR003350,IPR009057,IPR010982	ENSDARG00000040253	IPR001356,IPR003350,IPR009057,IPR010982
XLOC_097644-362	IPR007576	XLOC_207684	IPR007576	ENSDARG00000077769	IPR007576
XLOC_097644-363	IPR000876,IPR002942,IPR005824,IPR013843,IPR013845,IPR018199	XLOC_207686	IPR000876,IPR002942,IPR005824,IPR013843,IPR013845,IPR018199	ENSDARG00000014690	IPR000876,IPR002942,IPR005824,IPR013843,IPR013845
XLOC_098329	IPR001164,IPR002110,IPR013724,IPR020683,IPR022018	XLOC_350580	IPR001164,IPR002110,IPR013724,IPR020683,IPR022018	ENSDARG00000042791	IPR001164,IPR002110,IPR013724,IPR020683,IPR022018
XLOC_098330	IPR014830	XLOC_350579	IPR014830	ENSDARG00000077962	IPR014830
XLOC_098668	IPR006575,IPR016135	XLOC_249565	IPR006575,IPR016135	ENSDARG00000015930	IPR006575,IPR016135
XLOC_098669	Unknown	XLOC_249567	Unknown	ENSDARG00000074947	Unknown
XLOC_098745	IPR011598	XLOC_465560	IPR011598	ENSDARG00000019930	IPR011598
XLOC_098752	IPR001478	XLOC_465546	IPR001478	ENSDARG00000024964	IPR001478,IPR004172,IPR015132
XLOC_099196	IPR018477	XLOC_103065	IPR018477	ENSDARG00000075571	IPR018477
XLOC_099198	Unknown	XLOC_103069	Unknown	ENSDARG00000091304	IPR011029
XLOC_099573	IPR000742,IPR013032,IPR015497	XLOC_314702	IPR000742,IPR013032,IPR015497	ENSDARG00000053939	IPR000742
XLOC_099575	IPR006439,IPR011949,IPR023214	XLOC_314716	IPR006439,IPR011949,IPR023214	ENSDARG00000053934	IPR006439,IPR011949,IPR023214
XLOC_099856	IPR004133,IPR006207	XLOC_203720	IPR004133,IPR006207,IPR017159	ENSDARG00000029546	IPR004133,IPR006207,IPR017159
XLOC_099858	IPR004000,IPR004001,IPR020902	XLOC_203721	IPR004000,IPR004001,IPR007945,IPR020902	ENSDARG00000042535	IPR004000
XLOC_099860	IPR000358,IPR009078,IPR012348	XLOC_203724	IPR000358,IPR009078,IPR012348	ENSDARG00000020711	IPR000358,IPR009078
XLOC_099861	IPR007087,IPR013087,IPR015880	XLOC_203725	IPR007087,IPR013087,IPR015880,IPR021752	ENSDARG00000030844	IPR007087,IPR015880
XLOC_099904	IPR001611,IPR003591,IPR025875	XLOC_289031	IPR001611,IPR003591,IPR025875	ENSDARG00000040853	IPR001611,IPR003591
XLOC_099910	IPR000276,IPR001946,IPR002233,IPR017452	XLOC_289035	IPR000276,IPR001946,IPR002233,IPR017452	ENSDARG00000040841	IPR000276,IPR002233,IPR017452,IPR019424
XLOC_099932	IPR000210,IPR007087,IPR011333,IPR013069,IPR013087,IPR015880	XLOC_339211-1124	IPR000210,IPR007087,IPR011333,IPR013069,IPR013087,IPR015880	ENSDARG00000036235	IPR000210,IPR007087,IPR011333,IPR013069,IPR015880
XLOC_099940	IPR013924	XLOC_339202	IPR013924	ENSDARG00000089637	IPR013924
XLOC_100888	IPR009067,IPR022591	XLOC_198166	IPR001487,IPR009067,IPR011177,IPR018359,IPR022591	ENSDARG00000035330	IPR001487,IPR009067,IPR011177,IPR022591
XLOC_100889	IPR001806,IPR002041,IPR003578,IPR003579,IPR005225,IPR020849,IPR027417	XLOC_198167	IPR001806,IPR002041,IPR003578,IPR003579,IPR005225,IPR020849,IPR027417	ENSDARG00000028401	IPR001806,IPR002041,IPR003578,IPR003579,IPR005225,IPR006689,IPR013684,IPR020849,IPR027417
XLOC_100983	IPR004205	XLOC_157855	IPR004205	ENSDARG00000029064	IPR004205
XLOC_100984	IPR001327,IPR004099,IPR006322,IPR013027,IPR016156,IPR023753	XLOC_157856	IPR001327,IPR004099,IPR013027,IPR023753	ENSDARG00000019236	IPR000103,IPR000815,IPR001327,IPR003953,IPR004099,IPR006322,IPR013027,IPR016156,IPR023753
XLOC_101271	IPR000956	XLOC_354667	IPR000956	ENSDARG00000033655	IPR000956
XLOC_101272	IPR004254	XLOC_354662	IPR004254	ENSDARG00000034907	IPR004254
XLOC_101443	IPR000449,IPR009060,IPR015940,IPR029071	XLOC_281088	IPR000449,IPR006636,IPR009060,IPR015940,IPR029071	ENSDARG00000059722	IPR000449,IPR006636,IPR009060,IPR015940
XLOC_102137	IPR006571,IPR006578	XLOC_425965	IPR006571,IPR006578	ENSDARG00000063511	IPR006571
XLOC_102140	Unknown	XLOC_425979	Unknown	ENSDARG00000033616	Unknown
XLOC_102692	IPR000210,IPR007087,IPR011333,IPR013069,IPR013087,IPR015880	XLOC_182306	IPR000210,IPR007087,IPR011333,IPR013069,IPR013087,IPR015880	ENSDARG00000019265	IPR000210,IPR007087,IPR011333,IPR013069,IPR015880
XLOC_102701	IPR000276,IPR017452	XLOC_182302	IPR000276,IPR017452	ENSDARG00000036616	IPR000276,IPR017452
XLOC_102710	IPR022416	XLOC_120416	IPR022416	ENSDARG00000003705	IPR022416
XLOC_102996	IPR001073,IPR008160,IPR008983	XLOC_372722	IPR001073,IPR008160,IPR008983	ENSDARG00000003533	IPR001073,IPR008160,IPR008983
XLOC_102997	IPR009787	XLOC_372721	IPR009787	ENSDARG00000014995	IPR009787
XLOC_103095	IPR000159,IPR029071	XLOC_438964	IPR000159,IPR029071	ENSDARG00000074721	IPR000159
XLOC_103851	IPR028153	XLOC_170250	IPR028153	ENSDARG00000086342	Unknown
XLOC_103861	IPR000863,IPR016469,IPR027417	XLOC_170254	IPR000863,IPR016469,IPR027417	ENSDARG00000088593	IPR000863,IPR016469,IPR027417
XLOC_104164	IPR004321,IPR011011,IPR011043,IPR025162	XLOC_126394	IPR004321,IPR011011,IPR011043,IPR015915,IPR025162	ENSDARG00000052121	IPR004321,IPR011043
XLOC_104170	Unknown	XLOC_126381	Unknown	ENSDARG00000089139	Unknown
XLOC_104171	IPR001841,IPR013083,IPR017907,IPR023336,IPR024627	XLOC_126378	IPR001841,IPR013083,IPR017907,IPR023336,IPR024627	ENSDARG00000052122	IPR001841
XLOC_104173	IPR004838,IPR004839,IPR015421,IPR015422,IPR015424	XLOC_126376	IPR004838,IPR004839,IPR015421,IPR015422,IPR015424	ENSDARG00000052124	IPR004839,IPR015424
XLOC_104267	IPR000210,IPR011333,IPR013069	XLOC_120266	IPR000210,IPR011333,IPR013069,IPR027417	ENSDARG00000090036	IPR000210,IPR011333,IPR013069,IPR027417
XLOC_104604-381	Unknown	XLOC_214559-758	Unknown	ENSDARG00000089536	Unknown
XLOC_104604-382	IPR000719,IPR001245,IPR011009,IPR020635	XLOC_214559-757	IPR000719,IPR001245,IPR011009,IPR020635	ENSDARG00000078874	IPR000719,IPR001245,IPR011009,IPR020635
XLOC_104762	IPR001452	XLOC_144521	IPR001452	ENSDARG00000020131	IPR001060,IPR001452,IPR011511
XLOC_104768	IPR000980,IPR001895,IPR023578,IPR028849	XLOC_144518	IPR000980,IPR001660,IPR001895,IPR013761,IPR023578,IPR028849	ENSDARG00000016981	IPR000980,IPR001660,IPR001895,IPR011510,IPR013761,IPR021129,IPR023578
XLOC_105568	Unknown	XLOC_357599	Unknown	ENSDARG00000042642	Unknown
XLOC_105569-385	IPR002155,IPR016038,IPR016039,IPR020616,IPR020617	XLOC_357600	IPR002155,IPR016038,IPR016039,IPR020610,IPR020613,IPR020616,IPR020617	ENSDARG00000007127	IPR002155,IPR016039,IPR020616,IPR020617
XLOC_105569-386	IPR001752,IPR027417,IPR027640	XLOC_357601-1181	IPR001752,IPR027417,IPR027640	ENSDARG00000017532	IPR001752,IPR027417
XLOC_106189-391	IPR007707	XLOC_271253	IPR007707	ENSDARG00000073753	IPR007707
XLOC_106189-392	IPR000326,IPR028668	XLOC_271256-938	IPR000326,IPR028668	ENSDARG00000057672	IPR000326
XLOC_106332	IPR001064,IPR011024	XLOC_408546-1313	IPR001064,IPR011024	ENSDARG00000074001	IPR001064,IPR011024
XLOC_106333	IPR001064,IPR011024	XLOC_408546-1314	IPR001064,IPR011024	ENSDARG00000053862	IPR001064,IPR011024
XLOC_106342	IPR000965,IPR001048,IPR001057,IPR015590,IPR016161,IPR016162,IPR016163,IPR020593	XLOC_408555	IPR000965,IPR001048,IPR001057,IPR005766,IPR015590,IPR016161,IPR016162,IPR016163,IPR019797,IPR020593	ENSDARG00000061123	IPR000965,IPR001048,IPR001057,IPR005715,IPR005766,IPR015590,IPR016161
XLOC_107067	IPR007087,IPR013087,IPR015880	XLOC_176144	IPR006794,IPR007087,IPR009001,IPR013087,IPR015256,IPR015880	ENSDARG00000074453	IPR006794,IPR007087,IPR015880
XLOC_107075	IPR000566,IPR002345,IPR002972,IPR011038,IPR012674	XLOC_176154	IPR000566,IPR002345,IPR002972,IPR011038,IPR012674	ENSDARG00000027088	IPR000566,IPR002345,IPR002447,IPR002968,IPR002971,IPR002972,IPR003087,IPR011038
XLOC_107181	IPR007785,IPR029063	XLOC_135461	IPR007785,IPR029063	ENSDARG00000045733	IPR007785
XLOC_107184	IPR011262,IPR011263,IPR012762,IPR013718	XLOC_135464	IPR012762,IPR013718	ENSDARG00000023583	IPR009057,IPR012762,IPR013718
XLOC_107187	IPR010456,IPR014644,IPR025799,IPR029063	XLOC_135467	IPR025799,IPR029063	ENSDARG00000051902	IPR010456,IPR014644
XLOC_107632	IPR002110,IPR020683	XLOC_440169	IPR002110,IPR020683	ENSDARG00000076719	IPR002110,IPR020683
XLOC_107634	IPR024661	XLOC_440177	IPR024661	ENSDARG00000013734	IPR024661
XLOC_110725	IPR001478	XLOC_458782-1454	IPR001478	ENSDARG00000017246	IPR001478
XLOC_110726	IPR001736	XLOC_458784	IPR001736	ENSDARG00000068199	IPR001736
XLOC_110784	IPR001452,IPR003005,IPR004148,IPR027267	XLOC_397054	IPR001452,IPR003005,IPR004148,IPR027267	ENSDARG00000058820	IPR001452,IPR003005,IPR004148,IPR011511
XLOC_110785	IPR000217,IPR002452,IPR003008,IPR017975	XLOC_397052	IPR000217,IPR002452,IPR003008	ENSDARG00000036700	IPR000217,IPR002452,IPR002453,IPR002967,IPR003008,IPR004057,IPR008280,IPR018316
XLOC_110830	IPR001356,IPR009057	XLOC_119989-443	IPR001356,IPR009057	ENSDARG00000015906	IPR001356,IPR009057
XLOC_110831	IPR007034,IPR012948,IPR027417	XLOC_119989-444	IPR012948,IPR027417	ENSDARG00000054154	IPR000795,IPR007034,IPR012948,IPR027417
XLOC_111055	IPR008685	XLOC_437316	IPR008685	ENSDARG00000026454	IPR008685
XLOC_111058	IPR007599	XLOC_437318	IPR007599	ENSDARG00000042401	IPR007599
XLOC_111537	IPR000276,IPR000355,IPR001416,IPR017452	XLOC_432592	IPR000276,IPR000355,IPR001416,IPR017452	ENSDARG00000062478	IPR000248,IPR000276,IPR000826,IPR001416,IPR017452
XLOC_111538	IPR000056,IPR011060,IPR013785,IPR026019	XLOC_432591	IPR000056,IPR011060,IPR013785	ENSDARG00000005251	IPR000056,IPR011060
XLOC_111702	IPR002030,IPR018108,IPR023395	XLOC_143372	IPR002030,IPR018108,IPR023395	ENSDARG00000091209	IPR002030,IPR018108,IPR023395
XLOC_111707	IPR001623,IPR002939,IPR008971	XLOC_143381	IPR001623,IPR002939,IPR008971,IPR027486	ENSDARG00000043157	IPR001623,IPR002939,IPR008971
XLOC_111945	IPR001611,IPR003591,IPR016352,IPR028547	XLOC_180013-658	IPR000372,IPR001611,IPR003591,IPR016352,IPR028547	ENSDARG00000017884	IPR000372,IPR001611,IPR003591,IPR016352
XLOC_111946	IPR007053	XLOC_180013-657	IPR007053	ENSDARG00000094088	IPR007053
XLOC_111947	IPR001875,IPR011029	XLOC_180014	IPR001875,IPR011029	ENSDARG00000029783	IPR001875,IPR011029
XLOC_111955	IPR002213	XLOC_180030	IPR002213	ENSDARG00000058048	IPR002213,IPR007235
XLOC_113036-419	IPR002483	XLOC_156146-566	IPR002483	ENSDARG00000001244	IPR002483
XLOC_113036-420	IPR010569,IPR011993,IPR029021	XLOC_156146-567	IPR010569,IPR011993,IPR029021	ENSDARG00000086885	IPR010569
XLOC_113088	IPR001388	XLOC_227218-787	IPR001388,IPR016444	ENSDARG00000024116	IPR001388,IPR016444
XLOC_113089	IPR022816	XLOC_227218-788	IPR022816	ENSDARG00000061468	IPR022816
XLOC_113313	IPR007759,IPR024811,IPR024815,IPR026905,IPR028020	XLOC_410815	IPR001623,IPR007759,IPR018253,IPR024586,IPR024811,IPR024815,IPR026905,IPR028020	ENSDARG00000036956	Unknown
XLOC_113319	IPR000682,IPR029063	XLOC_410819	IPR000682,IPR001496,IPR029063	ENSDARG00000053820	IPR000682
XLOC_113959-423	IPR000740,IPR009012,IPR013805	XLOC_145442-532	IPR000740,IPR009012	ENSDARG00000069421	IPR000740,IPR009012
XLOC_113959-424	IPR001849,IPR011993	XLOC_145442-533	IPR001849,IPR011993	ENSDARG00000056453	IPR001849
XLOC_113961	IPR002415,IPR004038,IPR018492,IPR029064	XLOC_145443	IPR002415,IPR004038,IPR018492,IPR029064	ENSDARG00000069422	IPR002415,IPR004038,IPR018492
XLOC_114314-427	IPR000372,IPR001611,IPR003591,IPR027216	XLOC_214675	IPR000372,IPR001611,IPR003591,IPR027216	ENSDARG00000070597	IPR000372,IPR001611,IPR003591
XLOC_114314-428	IPR009079,IPR012351,IPR020443,IPR020444,IPR020453	XLOC_214676	IPR009079,IPR012351,IPR020443,IPR020444,IPR020453	ENSDARG00000090344	IPR009079,IPR020443,IPR020444
XLOC_114839	IPR006775,IPR008928,IPR014551,IPR024462	XLOC_209215	IPR000477,IPR006775,IPR008928,IPR014551,IPR024462	ENSDARG00000061472	IPR006775,IPR008928,IPR014551,IPR024462
XLOC_114852	IPR014848	XLOC_209207	IPR014848	ENSDARG00000006545	IPR014848
XLOC_114856	IPR002048,IPR011992,IPR018247	XLOC_209201	IPR002048,IPR011992,IPR018247	ENSDARG00000036344	IPR002048
XLOC_114857	IPR002877,IPR025807,IPR029063	XLOC_209198	IPR002877,IPR025807,IPR029063	ENSDARG00000036345	IPR002877
XLOC_114938	IPR001766,IPR011991,IPR018122	XLOC_345958	IPR001766,IPR011991,IPR018122	ENSDARG00000003200	IPR001766
XLOC_114942	IPR005843,IPR005844,IPR005845,IPR016055,IPR016066,IPR016657	XLOC_345955	IPR005843,IPR005844,IPR005845,IPR016055,IPR016066,IPR016657	ENSDARG00000024654	IPR005843,IPR005844,IPR005845,IPR016055,IPR016657
XLOC_114945	IPR001394,IPR008011,IPR018200,IPR028889	XLOC_345951	IPR001394,IPR008011,IPR018200,IPR028889	ENSDARG00000088078	IPR001394
XLOC_114949	IPR002293	XLOC_345948	IPR002293	ENSDARG00000040610	IPR002293,IPR004841
XLOC_115328	Unknown	XLOC_181272	Unknown	ENSDARG00000070972	IPR008849
XLOC_115535	IPR008849	XLOC_350909	IPR008849	ENSDARG00000059486	IPR008849
XLOC_115540	IPR001309,IPR003598,IPR003599,IPR007110,IPR011029,IPR011600,IPR013783,IPR029030	XLOC_350916	IPR001309,IPR003598,IPR003599,IPR007110,IPR011029,IPR011600,IPR013783,IPR029030	ENSDARG00000077768	IPR001309,IPR003598,IPR003599,IPR007110,IPR011029,IPR011600,IPR013098
XLOC_115585	Unknown	XLOC_187382	Unknown	ENSDARG00000006916	Unknown
XLOC_115586	IPR004038,IPR024824	XLOC_187381	IPR004038,IPR024824	ENSDARG00000027744	IPR004038
XLOC_115596	IPR002344,IPR006630,IPR011991,IPR012677,IPR024642	XLOC_187379	IPR002344,IPR006630,IPR011991,IPR012677,IPR024642	ENSDARG00000003968	IPR002344,IPR006630
XLOC_116418-435	Unknown	XLOC_392863-1261	Unknown	ENSDARG00000094120	Unknown
XLOC_116418-436	IPR000038,IPR006703,IPR027417	XLOC_392863-1262	IPR000038,IPR006703,IPR027417	ENSDARG00000052949	IPR000038,IPR006703,IPR027417
XLOC_116451	IPR017580,IPR018020	XLOC_269406	IPR017580,IPR018020	ENSDARG00000071579	IPR017580,IPR018020
XLOC_116456	IPR009057,IPR017995	XLOC_269391	IPR001356,IPR009057,IPR017970,IPR017995,IPR020479	ENSDARG00000002779	IPR001356,IPR009057,IPR017995,IPR020479
XLOC_117457	IPR009786	XLOC_119578	IPR009786	ENSDARG00000041051	IPR009786
XLOC_117461	IPR000082,IPR000742,IPR013032	XLOC_119580-442	IPR000082,IPR000742,IPR013032	ENSDARG00000019782	IPR000082,IPR000742
XLOC_117923	IPR002842	XLOC_131472	IPR002842	ENSDARG00000014085	IPR002842
XLOC_117930	IPR000834,IPR003146,IPR009020	XLOC_131471	IPR000834,IPR003146,IPR009020	ENSDARG00000010146	IPR000834,IPR003146,IPR009020
XLOC_117980	IPR000372,IPR001611,IPR003591,IPR027217	XLOC_402180	IPR000372,IPR001611,IPR003591,IPR027217	ENSDARG00000056950	IPR000372,IPR001611,IPR003591
XLOC_118228	IPR010756	XLOC_238375	IPR010756	ENSDARG00000002220	IPR010756
XLOC_118230	IPR001921,IPR004037,IPR004038,IPR018492,IPR029064	XLOC_238370	IPR001921,IPR004037,IPR004038,IPR018492,IPR029064	ENSDARG00000019230	IPR001921,IPR004038,IPR018492
XLOC_118234	IPR001394,IPR006615,IPR013083,IPR018200,IPR028889	XLOC_238367	IPR001394,IPR006615,IPR018200,IPR028889	ENSDARG00000027501	IPR001394,IPR001607,IPR006615
XLOC_118236	IPR009332	XLOC_238364	IPR009332	ENSDARG00000014148	IPR009332
XLOC_118375	IPR000595,IPR021910	XLOC_208300	IPR021910	ENSDARG00000026001	IPR021910
XLOC_118377	IPR000566,IPR003663,IPR005828,IPR005829,IPR011038,IPR012674,IPR016196,IPR020846	XLOC_208299	IPR003663,IPR005828,IPR005829,IPR016196,IPR020846	ENSDARG00000020344	IPR003663,IPR005828,IPR011701,IPR016196,IPR020846
XLOC_118832	IPR001627,IPR003599,IPR007110,IPR013783,IPR015943,IPR016201,IPR027231	XLOC_299164	IPR001627,IPR003599,IPR007110,IPR013783,IPR015943,IPR016201,IPR027231	ENSDARG00000007560	IPR001627,IPR002165,IPR003599,IPR007110,IPR016201
XLOC_118853	IPR001627,IPR003599,IPR007110,IPR013783,IPR015943,IPR016201,IPR027231	XLOC_299172	IPR001627,IPR003599,IPR007110,IPR013783,IPR015943,IPR016201,IPR027231	ENSDARG00000011672	IPR001627,IPR007110,IPR016201
XLOC_118966	IPR001611,IPR003591,IPR007735,IPR025875	XLOC_197448	IPR007735	ENSDARG00000060785	IPR007735
XLOC_118968	IPR000222,IPR001932,IPR012911,IPR015655	XLOC_197450-701	IPR000222,IPR001932,IPR012911,IPR015655	ENSDARG00000032155	IPR001932,IPR012911
XLOC_118973	IPR002198,IPR002347,IPR016040,IPR020904	XLOC_197464	IPR002198,IPR002347,IPR016040,IPR020904	ENSDARG00000003444	IPR002198,IPR002347,IPR013968
XLOC_120585	IPR001590,IPR001762,IPR018358,IPR024079	XLOC_248295	IPR000742,IPR001590,IPR001762,IPR006586,IPR013032,IPR018358,IPR024079	ENSDARG00000060532	IPR000742,IPR001590,IPR001762,IPR002870,IPR006586
XLOC_120588	IPR004031,IPR013287	XLOC_248303	IPR004031,IPR013287	ENSDARG00000003927	IPR004031,IPR013287
XLOC_121231	IPR001623,IPR008971,IPR018253	XLOC_408135	IPR001623,IPR008971,IPR018253	ENSDARG00000052881	IPR001623,IPR002939,IPR008971
XLOC_121232	Unknown	XLOC_408134	Unknown	ENSDARG00000059846	Unknown
XLOC_121652	IPR004046,IPR010987	XLOC_387610	IPR004046,IPR010987	ENSDARG00000029415	IPR010987,IPR012336
XLOC_121663	IPR002327,IPR003088,IPR009056	XLOC_387599	IPR002327,IPR003088,IPR009056	ENSDARG00000044562	IPR002327,IPR003088,IPR009056
XLOC_121675	IPR001766,IPR011991,IPR018122	XLOC_163388	IPR001766,IPR011991,IPR018122	ENSDARG00000070389	IPR001766
XLOC_121696	IPR000276,IPR000355,IPR001402,IPR017452	XLOC_385510	IPR000276,IPR000355,IPR001402,IPR017452	ENSDARG00000054700	IPR000276,IPR000611,IPR001402,IPR017452,IPR019424
XLOC_121697	IPR028039	XLOC_385511	IPR028039	ENSDARG00000073962	Unknown
XLOC_122333	IPR001932,IPR015655	XLOC_148376	IPR000222,IPR001932,IPR015655	ENSDARG00000063218	IPR001932
XLOC_122334	IPR001806,IPR003579,IPR005225,IPR006687,IPR006689,IPR024156,IPR027417	XLOC_148377	IPR001806,IPR003579,IPR005225,IPR006687,IPR006689,IPR024156,IPR027417	ENSDARG00000063223	IPR001019,IPR001806,IPR003579,IPR005225,IPR006687,IPR006689,IPR006762,IPR013684,IPR019009,IPR024156,IPR027417
XLOC_122344	IPR001770,IPR015898	XLOC_148383	IPR001770,IPR015898	ENSDARG00000039830	IPR001770,IPR015898
XLOC_122551-447	IPR027903	XLOC_293150	IPR027903	ENSDARG00000093406	Unknown
XLOC_122551-448	IPR005135,IPR009060	XLOC_293152	IPR005135,IPR009060	ENSDARG00000035954	IPR005135,IPR009060
XLOC_122767	IPR004825,IPR016179,IPR022352,IPR022353	XLOC_300135	IPR004825,IPR016179,IPR022352,IPR022353	ENSDARG00000035350	IPR004825,IPR016179,IPR022352
XLOC_122775	IPR000198,IPR001806,IPR002713,IPR008936,IPR027417	XLOC_300117	IPR000198,IPR001806,IPR002713,IPR008936,IPR027417	ENSDARG00000060297	IPR000198,IPR001806,IPR002713,IPR003579,IPR008936,IPR027417
XLOC_122864	IPR007087,IPR013087,IPR015880	XLOC_211483	IPR007087,IPR013087,IPR015880	ENSDARG00000024195	IPR007087,IPR015880
XLOC_122875	IPR002367,IPR006024	XLOC_211492	IPR002367,IPR006024	ENSDARG00000024189	IPR002367,IPR006024
XLOC_123233	IPR001841,IPR013083	XLOC_317761	IPR001841,IPR013083	ENSDARG00000074074	IPR001841
XLOC_123240-449	IPR001214	XLOC_317782-1066	IPR001214	ENSDARG00000004537	IPR001214,IPR001487,IPR001965,IPR002219,IPR002857,IPR003616,IPR003888,IPR003889,IPR011011,IPR019787
XLOC_123240-450	IPR001073,IPR008983	XLOC_317782-1067	IPR001073,IPR008160,IPR008983	ENSDARG00000056134	IPR001073,IPR008160,IPR008983
XLOC_123335	IPR009730	XLOC_178125	IPR009730	ENSDARG00000018241	IPR009730
XLOC_123338	IPR005016	XLOC_178123	IPR005016	ENSDARG00000044815	IPR005016
XLOC_123340	Unknown	XLOC_178120	Unknown	ENSDARG00000059725	Unknown
XLOC_123778	IPR000980,IPR001452	XLOC_130315	IPR000980,IPR001452	ENSDARG00000020788	IPR000980,IPR001452
XLOC_123780	IPR004142,IPR029058	XLOC_130316	IPR004142,IPR029058	ENSDARG00000010052	IPR000073,IPR004142
XLOC_123832	IPR013886,IPR021625	XLOC_158725	IPR013886,IPR021625	ENSDARG00000022652	IPR013886,IPR021625
XLOC_123837	IPR009598,IPR018015	XLOC_158720	IPR009598,IPR018015	ENSDARG00000052073	IPR018015
XLOC_123848	Unknown	XLOC_158712	Unknown	ENSDARG00000078868	Unknown
XLOC_123948	IPR000585,IPR001818,IPR002477,IPR006026,IPR016293,IPR018486,IPR018487,IPR021158,IPR021190,IPR021805,IPR024079,IPR028693	XLOC_293603	IPR000585,IPR001818,IPR002477,IPR006026,IPR016293,IPR018486,IPR018487,IPR021158,IPR021190,IPR021805,IPR024079,IPR028693	ENSDARG00000002235	IPR000585,IPR001818,IPR002477,IPR006026,IPR016293,IPR018487,IPR021190,IPR021805
XLOC_123952	IPR001781	XLOC_293598	IPR001781	ENSDARG00000077842	IPR001781
XLOC_124004	IPR000175	XLOC_192930	IPR000175	ENSDARG00000001354	IPR000175
XLOC_124292-455	IPR010920,IPR019050,IPR025609,IPR025761,IPR025762,IPR025768	XLOC_199515	IPR010920,IPR019050,IPR025609,IPR025761,IPR025762,IPR025768	ENSDARG00000006600	IPR010920,IPR019050
XLOC_124292-456	IPR001672,IPR018189,IPR023096	XLOC_199516	IPR001672,IPR018189,IPR023096	ENSDARG00000012987	IPR001672
XLOC_124871-458	IPR002618,IPR029044	XLOC_435208-1400	IPR002618,IPR029044	ENSDARG00000013082	IPR002618
XLOC_124872	IPR001594	XLOC_435214	IPR001594	ENSDARG00000052787	IPR001594
XLOC_124886	IPR000008,IPR000719,IPR000961,IPR002290,IPR011009,IPR011072,IPR017441,IPR017892	XLOC_435200	IPR000008,IPR000719,IPR000961,IPR002290,IPR011009,IPR011072,IPR017441,IPR017892	ENSDARG00000079585	IPR000008,IPR000719,IPR000961,IPR001245,IPR002290,IPR011009,IPR011072,IPR017892,IPR020635
XLOC_125068	IPR001073,IPR008983,IPR011489	XLOC_450846	IPR000152,IPR000742,IPR001073,IPR001881,IPR008983,IPR011489,IPR013032,IPR018097	ENSDARG00000061196	IPR001073,IPR008983,IPR011489
XLOC_125473	IPR000217,IPR002452,IPR003008,IPR008280,IPR017975,IPR018316	XLOC_133797-490	IPR000217,IPR002452,IPR003008,IPR008280,IPR017975,IPR018316	ENSDARG00000031164	IPR000217,IPR002452,IPR002453,IPR002967,IPR003008,IPR004057,IPR008280,IPR018316
XLOC_125474	IPR000719,IPR002290,IPR008271,IPR011009	XLOC_133797-491	IPR000719,IPR002290,IPR008271,IPR011009	ENSDARG00000037777	IPR000719,IPR001245,IPR002290,IPR011009,IPR020635
XLOC_126346	IPR000283,IPR001041,IPR006656,IPR006963,IPR010228,IPR012675,IPR015405,IPR019574	XLOC_385035	IPR000283,IPR001041,IPR006656,IPR006963,IPR010228,IPR012675,IPR019574	ENSDARG00000028546	IPR001041,IPR006656,IPR010228,IPR015405,IPR019574
XLOC_126347	IPR001326,IPR010987,IPR014038,IPR014717,IPR018940	XLOC_385033	IPR001326,IPR010987,IPR014038,IPR014717,IPR018940	ENSDARG00000044521	IPR010987,IPR014038,IPR018940
XLOC_126563-459	Unknown	XLOC_427121-1373	Unknown	ENSDARG00000087887	Unknown
XLOC_126563-460	IPR001965,IPR011011,IPR013083,IPR019787	XLOC_427121-1374	IPR001965,IPR011011,IPR013083,IPR019787	ENSDARG00000087105	IPR001965,IPR011011,IPR019787
XLOC_126997	IPR004743,IPR011701,IPR016196,IPR020846	XLOC_270888	IPR011701,IPR016196,IPR020846	ENSDARG00000045051	IPR004743,IPR011701,IPR016196,IPR020846
XLOC_127000	IPR001073,IPR008160,IPR008983	XLOC_270886	IPR001073,IPR008160,IPR008983	ENSDARG00000053510	IPR001073,IPR008160,IPR008983
XLOC_127004	IPR001227,IPR002198,IPR011032,IPR013149,IPR014030,IPR014031,IPR014043,IPR016035,IPR016036,IPR016038,IPR016039,IPR016040,IPR018201,IPR020801,IPR020807,IPR020841,IPR020843,IPR029063	XLOC_270885	IPR001227,IPR006162,IPR009081,IPR011032,IPR013149,IPR013968,IPR014030,IPR014031,IPR014043,IPR016035,IPR016036,IPR016038,IPR016039,IPR016040,IPR018201,IPR020801,IPR020806,IPR020807,IPR020841,IPR020842,IPR020843,IPR029058,IPR029063	ENSDARG00000078895	IPR001031,IPR002198,IPR009081,IPR011032,IPR013149,IPR013968,IPR014030,IPR014031,IPR014043,IPR016035,IPR016036,IPR016039,IPR020801,IPR020806,IPR020807,IPR020841,IPR020842,IPR020843
XLOC_127008	Unknown	XLOC_270884	Unknown	ENSDARG00000089863	Unknown
XLOC_127012	IPR000719,IPR002290,IPR008271,IPR011009	XLOC_270881	IPR000719,IPR002290,IPR008271,IPR011009,IPR017441	ENSDARG00000006125	IPR000719,IPR001245,IPR002290,IPR011009,IPR020635
XLOC_127523	IPR000276,IPR017452	XLOC_340902	IPR000276,IPR017452	ENSDARG00000037155	IPR000276,IPR003912,IPR017452
XLOC_127525	IPR000867,IPR000884,IPR001007,IPR006207,IPR006208,IPR009030,IPR012395	XLOC_340901	IPR000867,IPR000884,IPR001007,IPR006207,IPR006208,IPR009030,IPR012395	ENSDARG00000077882	IPR000867,IPR000884,IPR001007,IPR006207,IPR006208
XLOC_127674-461	IPR000048,IPR001452,IPR001609,IPR010926,IPR027417	XLOC_234401-796	IPR000048,IPR001452,IPR001609,IPR010926,IPR027417	ENSDARG00000078734	IPR000048,IPR001452,IPR001609,IPR010926,IPR011511,IPR027417
XLOC_127674-462	IPR008901	XLOC_234401-797	IPR008901	ENSDARG00000010347	IPR008901
XLOC_127688	IPR002220,IPR013785,IPR020624	XLOC_240468-825	IPR002220,IPR013785,IPR020624	ENSDARG00000009390	IPR002220
XLOC_127692	IPR001382,IPR003137	XLOC_240471	IPR001382	ENSDARG00000074129	IPR001382,IPR003137
XLOC_128217	IPR003271,IPR013518,IPR013673,IPR014756,IPR016449	XLOC_231996	IPR003271,IPR013518,IPR013673,IPR014756,IPR016449	ENSDARG00000019418	IPR003271,IPR013673,IPR014756,IPR016449
XLOC_128218	IPR008061,IPR013518,IPR014756,IPR016449	XLOC_231995	IPR008061,IPR013518,IPR014756,IPR016449	ENSDARG00000045039	IPR014756,IPR016449
XLOC_128503	IPR001247,IPR015847,IPR020568,IPR027408	XLOC_214575	IPR001247,IPR015847,IPR020568,IPR027408	ENSDARG00000043336	IPR001247,IPR015847,IPR020568
XLOC_128504	IPR007205,IPR007206,IPR011989,IPR016024	XLOC_214574-760	IPR007205,IPR007206,IPR016024	ENSDARG00000035696	IPR007205,IPR007206,IPR016024
XLOC_128540	IPR001429,IPR003046,IPR027309	XLOC_365976	IPR001429,IPR003046,IPR027309	ENSDARG00000010477	IPR001429,IPR003046
XLOC_128545	IPR007268,IPR026584	XLOC_365974	IPR007268,IPR026584	ENSDARG00000056984	IPR007268,IPR026584
XLOC_129644	IPR000313,IPR001487,IPR001965,IPR011011,IPR013083,IPR019542,IPR019786,IPR019787	XLOC_214722	IPR000313,IPR001487,IPR001965,IPR011011,IPR013083,IPR019542,IPR019786,IPR019787	ENSDARG00000070513	IPR000313,IPR001487,IPR001965,IPR011011,IPR019542,IPR019787
XLOC_129651	IPR004353	XLOC_214710	IPR004353	ENSDARG00000077434	IPR004353
XLOC_129657	IPR003323	XLOC_214709	IPR003323	ENSDARG00000056840	IPR003323
XLOC_129777	IPR000719,IPR011009	XLOC_182773	IPR000719,IPR011009	ENSDARG00000023262	IPR000719,IPR001245,IPR002290,IPR011009,IPR020635
XLOC_130218	IPR000276,IPR017452	XLOC_131890	IPR000276,IPR017452	ENSDARG00000042922	IPR000276,IPR017452
XLOC_130234	IPR005178	XLOC_131897-485	IPR005178	ENSDARG00000095805	IPR005178
XLOC_130564	IPR002554,IPR016024	XLOC_328492	IPR002554,IPR016024	ENSDARG00000014428	IPR002554,IPR016024
XLOC_130595-474	IPR007087,IPR013087,IPR015880	XLOC_328029	IPR007087,IPR013087,IPR015880	ENSDARG00000037178	IPR007087,IPR015880
XLOC_130595-475	IPR005481,IPR011764,IPR016185	XLOC_328028	IPR005481,IPR011764,IPR016185	ENSDARG00000028982	IPR000089,IPR003135,IPR005479,IPR005481,IPR005482,IPR011053,IPR011054,IPR011095,IPR011761,IPR011764,IPR013651,IPR016185
XLOC_130780	IPR001047,IPR018283,IPR022309	XLOC_422565-1359	IPR001047,IPR018283,IPR022309	ENSDARG00000055996	IPR001047,IPR022309
XLOC_130783	IPR001611,IPR003591	XLOC_422578-1361	IPR001611,IPR003591	ENSDARG00000086052	IPR001611,IPR003591
XLOC_131456	IPR000837,IPR004827	XLOC_296669	IPR000837,IPR004827	ENSDARG00000068428	IPR000837,IPR004827,IPR008917
XLOC_131529	IPR002394,IPR006029,IPR006201,IPR006202,IPR018000,IPR027361	XLOC_140613	IPR002394,IPR006029,IPR006201,IPR006202,IPR018000,IPR027361	ENSDARG00000022532	IPR002394,IPR006029,IPR006201,IPR006202
XLOC_131530	IPR003556,IPR004031,IPR006187,IPR017974	XLOC_140614	IPR003556,IPR004031,IPR006187,IPR017974	ENSDARG00000036376	IPR003556,IPR004031,IPR006187
XLOC_131872-482	IPR021980	XLOC_452618-1437	IPR021980	ENSDARG00000057708	IPR021980
XLOC_131872-483	IPR001345,IPR003094,IPR013078,IPR013079,IPR016260,IPR027417,IPR029033	XLOC_452618-1438	IPR001345,IPR003094,IPR013078,IPR013079,IPR016260,IPR027417,IPR029033	ENSDARG00000002037	IPR003094,IPR013078,IPR013079,IPR016260,IPR027417
XLOC_132162	IPR007327,IPR026754	XLOC_423920	IPR007327,IPR026754	ENSDARG00000027154	IPR007327
XLOC_132165	IPR001623,IPR018253	XLOC_423918	IPR001623,IPR018253	ENSDARG00000042948	IPR001623
XLOC_132322	IPR007271,IPR021189	XLOC_429147	IPR007271,IPR021189	ENSDARG00000000001	IPR000620,IPR007271,IPR021189
XLOC_132332	IPR025232	XLOC_429156	IPR025232	ENSDARG00000000002	Unknown
XLOC_132375	IPR000436,IPR003410,IPR025232,IPR028768	XLOC_339199	IPR000436,IPR003410,IPR025232,IPR028768	ENSDARG00000034559	IPR000436,IPR003410
XLOC_132379	IPR000340,IPR000387,IPR009057,IPR014876,IPR016130,IPR020422,IPR024950,IPR029021	XLOC_339207	IPR000340,IPR000387,IPR009057,IPR014876,IPR016130,IPR020422,IPR024950,IPR029021	ENSDARG00000079591	IPR000340,IPR000387,IPR014876,IPR020422
XLOC_132719	IPR005036,IPR017434	XLOC_317850	IPR005036,IPR017434	ENSDARG00000044691	IPR005036,IPR017434
XLOC_132721	IPR001611,IPR001806,IPR003591,IPR020859,IPR025875,IPR027417	XLOC_317852	IPR001611,IPR001806,IPR003591,IPR020859,IPR027417	ENSDARG00000079104	IPR001611,IPR001806,IPR003591,IPR027417
XLOC_132840	IPR000276,IPR000371,IPR001973,IPR017452	XLOC_144951	IPR000276,IPR000371,IPR001973,IPR017452	ENSDARG00000042595	IPR000276,IPR000371,IPR017452
XLOC_132842	Unknown	XLOC_144953	Unknown	ENSDARG00000091766	Unknown
XLOC_133612	IPR000164,IPR007125,IPR009072	XLOC_296259	IPR000164,IPR007125,IPR009072	ENSDARG00000020504	IPR000164,IPR007125,IPR009072
XLOC_133621	IPR000571	XLOC_296248	IPR000571,IPR001841,IPR013083	ENSDARG00000037838	IPR000571,IPR001841,IPR024930
XLOC_134112	IPR001466,IPR012338	XLOC_307222	IPR001466,IPR012338	ENSDARG00000070467	IPR001466,IPR012338
XLOC_134129	IPR000276,IPR005390,IPR017452	XLOC_307213	IPR000276,IPR005390,IPR017452	ENSDARG00000022570	IPR000276,IPR005390,IPR017452,IPR019424,IPR019427
XLOC_134246	IPR002871,IPR011339	XLOC_189703	IPR002871,IPR011339	ENSDARG00000035596	IPR002871,IPR011339
XLOC_134806	IPR002547,IPR012340	XLOC_463555	IPR002547,IPR012340	ENSDARG00000060036	IPR002547,IPR012340
XLOC_134810	IPR000719,IPR002290,IPR011009	XLOC_463558	IPR000719,IPR011009	ENSDARG00000013667	IPR000195,IPR000719,IPR001245,IPR001763,IPR002290,IPR011009,IPR020635
XLOC_134861	IPR000571,IPR011990,IPR013026,IPR019734	XLOC_455385	IPR000571	ENSDARG00000055930	IPR013026,IPR019734
XLOC_134862	IPR004827	XLOC_455384	IPR004827	ENSDARG00000039117	IPR004827
XLOC_135069	IPR000138,IPR000891,IPR013785	XLOC_165010	IPR000138,IPR000891,IPR013785	ENSDARG00000021220	IPR000891
XLOC_135081	IPR000500,IPR002269,IPR013092,IPR017990,IPR019570	XLOC_165002	IPR000500,IPR002269,IPR013092,IPR017990,IPR019570	ENSDARG00000042866	IPR000500,IPR013092,IPR019570
XLOC_135246	IPR000425,IPR000719,IPR002290,IPR011009,IPR022357,IPR023271,IPR023275	XLOC_242589	IPR000425,IPR022357,IPR023271,IPR023275	ENSDARG00000069518	IPR000425,IPR023271,IPR023275
XLOC_135247	IPR000979,IPR024654,IPR028661,IPR029052	XLOC_242588	IPR000979,IPR024654,IPR028661,IPR029052	ENSDARG00000069521	IPR000979
XLOC_135248	IPR004130,IPR027417	XLOC_242587	Unknown	ENSDARG00000069525	IPR004130,IPR027417
XLOC_135299-496	IPR001680,IPR015943,IPR017383,IPR017986	XLOC_347253-1159	IPR001680,IPR015943,IPR017383,IPR017986	ENSDARG00000027063	IPR001680,IPR017383,IPR017986
XLOC_135299-497	IPR001680,IPR015943,IPR017383,IPR017986	XLOC_347253-1160	IPR001680,IPR015943,IPR017383,IPR017986	ENSDARG00000008383	IPR001680,IPR017383,IPR017986
XLOC_135307	IPR015943,IPR017986	XLOC_347261	IPR001680,IPR015943,IPR017986	ENSDARG00000037871	IPR001680,IPR017986
XLOC_136061	IPR000719,IPR002290,IPR008271,IPR011009,IPR017441	XLOC_148301	IPR000719,IPR002290,IPR008271,IPR011009,IPR017441	ENSDARG00000059001	IPR000719,IPR001245,IPR002290,IPR010440,IPR011009,IPR020635
XLOC_136062	Unknown	XLOC_148300	IPR003323	ENSDARG00000059006	IPR003323
XLOC_136136	IPR001093,IPR013785,IPR015875	XLOC_318935-1072	IPR001093,IPR005993,IPR013785,IPR015875	ENSDARG00000016160	IPR001093,IPR005993
XLOC_136150	IPR003652,IPR013723,IPR020997	XLOC_318920	IPR003652,IPR013723,IPR020997	ENSDARG00000061687	IPR003652,IPR013723,IPR020997
XLOC_136357	IPR002194,IPR002423,IPR012720,IPR017998,IPR027409,IPR027410,IPR027413	XLOC_214909	IPR002194,IPR002423,IPR012720,IPR017998,IPR027409,IPR027410,IPR027413	ENSDARG00000007385	IPR001844,IPR002423,IPR012720,IPR017998,IPR027409
XLOC_136363	IPR029509	XLOC_214896	IPR029509	ENSDARG00000030307	Unknown
XLOC_136845	IPR000276,IPR001817,IPR017452	XLOC_192455	IPR000276,IPR001817,IPR017452	ENSDARG00000029219	IPR000276,IPR001817,IPR017452,IPR019424
XLOC_136851-500	IPR008855	XLOC_192444-688	IPR008855	ENSDARG00000019444	IPR008855
XLOC_137215	IPR004217	XLOC_294593	IPR004217	ENSDARG00000058297	IPR004217
XLOC_137223	IPR001163,IPR006649,IPR010920,IPR017132	XLOC_294578	IPR001163,IPR006649,IPR010920,IPR017132	ENSDARG00000058328	IPR001163,IPR006649,IPR010920,IPR017132
XLOC_137405	IPR007518	XLOC_333158	IPR007518	ENSDARG00000017431	IPR007518
XLOC_137546-502	IPR007604,IPR013761	XLOC_187724	IPR007604,IPR013761	ENSDARG00000060306	IPR007604,IPR013761
XLOC_137546-503	IPR023260	XLOC_187720	IPR023260	ENSDARG00000075972	IPR023260
XLOC_138121	IPR008805	XLOC_464740	IPR008805	ENSDARG00000075177	IPR008805
XLOC_138132	IPR001365,IPR006331,IPR013659	XLOC_464732	IPR001365,IPR006331,IPR013659	ENSDARG00000051746	IPR001365,IPR006331,IPR013659
XLOC_138449	Unknown	XLOC_242225	Unknown	ENSDARG00000096242	Unknown
XLOC_138452	IPR006077,IPR011990,IPR013026,IPR013105,IPR019734	XLOC_242236	IPR011990,IPR013026,IPR013105,IPR019734	ENSDARG00000038024	IPR001440,IPR013026,IPR013105,IPR019734
XLOC_138537	IPR001806,IPR002041,IPR003578,IPR003579,IPR005225,IPR020849,IPR027417	XLOC_188131	IPR001806,IPR003579,IPR020849,IPR027417	ENSDARG00000028776	IPR000795,IPR001806,IPR002041,IPR003578,IPR003579,IPR005225,IPR006689,IPR006762,IPR013684,IPR020849,IPR027417
XLOC_138538	IPR000668,IPR013128,IPR025660,IPR025661	XLOC_188130	IPR000668,IPR013128,IPR014882,IPR025660,IPR025661	ENSDARG00000018806	IPR000668,IPR014882
XLOC_139238	IPR001781	XLOC_441464	IPR001781	ENSDARG00000014805	IPR001781
XLOC_139239	IPR001503	XLOC_441467	IPR001503	ENSDARG00000016460	IPR001503
XLOC_139240	IPR026071	XLOC_441469	IPR026071	ENSDARG00000001898	IPR017853
XLOC_140047-507	IPR001199	XLOC_388134	IPR001199	ENSDARG00000054172	IPR001199
XLOC_140047-508	IPR001576,IPR015824	XLOC_388132	IPR001576,IPR015824,IPR015901,IPR015911	ENSDARG00000054191	IPR001576
XLOC_140563	IPR001841,IPR013083	XLOC_163565	IPR001841,IPR013083	ENSDARG00000077955	IPR001841,IPR018957
XLOC_140566	IPR000719,IPR002290,IPR008271,IPR011009	XLOC_163570	IPR000719,IPR002290,IPR008271,IPR011009	ENSDARG00000016496	IPR000719,IPR001245,IPR002290,IPR011009,IPR020635
XLOC_140652	IPR004345	XLOC_237906	Unknown	ENSDARG00000014854	IPR004345
XLOC_140654	IPR001806,IPR003579,IPR005024,IPR027417	XLOC_237907	IPR005024	ENSDARG00000038064	IPR005024
XLOC_140705	IPR013861,IPR022764	XLOC_164613-594	IPR013861,IPR022764	ENSDARG00000055763	IPR013861,IPR022764
XLOC_140706-513	IPR001806,IPR003578,IPR003579,IPR005225,IPR020849,IPR027417	XLOC_164613-595	IPR001806,IPR003578,IPR003579,IPR005225,IPR020849,IPR027417	ENSDARG00000094673	IPR000795,IPR001806,IPR003578,IPR003579,IPR005225,IPR006689,IPR013684,IPR020849,IPR027417
XLOC_140706-514	IPR001627,IPR003599,IPR007110,IPR013783,IPR015943,IPR016201,IPR027231	XLOC_164613-596	IPR001627,IPR003599,IPR007110,IPR013783,IPR015943,IPR016201,IPR027231	ENSDARG00000042616	IPR001627,IPR003599,IPR007110,IPR013106,IPR016201
XLOC_141935	IPR000372,IPR000483,IPR001611,IPR003591,IPR026906	XLOC_309663	IPR000372,IPR000483,IPR001611,IPR003591	ENSDARG00000045071	IPR000372,IPR000483,IPR001611,IPR003591
XLOC_141947	IPR000477,IPR000873,IPR015095	XLOC_309676	IPR000873,IPR025110	ENSDARG00000061201	IPR000873
XLOC_141948-520	IPR011701,IPR016196,IPR020846	XLOC_309679	IPR011701,IPR016196,IPR020846	ENSDARG00000030472	IPR011701,IPR016196,IPR020846
XLOC_141948-521	IPR001140,IPR003439,IPR003593,IPR011527,IPR017871,IPR027417	XLOC_309678	IPR001140,IPR003439,IPR003593,IPR011527,IPR017871,IPR027417	ENSDARG00000033446	IPR001140,IPR003439,IPR003593,IPR011527,IPR027417
XLOC_142219	IPR001179,IPR023566	XLOC_148792	IPR001179,IPR023566	ENSDARG00000022684	IPR001179
XLOC_142223	IPR026196,IPR028197	XLOC_148804	IPR026196,IPR028197	ENSDARG00000078485	Unknown
XLOC_142739	IPR003958,IPR009072	XLOC_317828	IPR003958,IPR009072	ENSDARG00000008551	IPR003958,IPR009072
XLOC_142742	IPR000911,IPR020783,IPR020784,IPR020785	XLOC_317814	IPR000911,IPR020783,IPR020785	ENSDARG00000006691	IPR000911,IPR020783,IPR020784
XLOC_143205	IPR004254	XLOC_168150	IPR004254	ENSDARG00000002912	IPR004254
XLOC_143206	IPR001433,IPR001709,IPR001834,IPR008333,IPR017927,IPR017938	XLOC_168152	IPR001433,IPR001709,IPR001834,IPR008333,IPR017927,IPR017938	ENSDARG00000018966	IPR001221,IPR001433,IPR001709,IPR001834,IPR008333,IPR013121,IPR017938
XLOC_143207	IPR001930,IPR014782,IPR015211,IPR015571,IPR016024	XLOC_168153	IPR001930,IPR014782,IPR015211,IPR015571,IPR016024	ENSDARG00000012506	IPR014782,IPR015211,IPR016024
XLOC_143355	IPR002993,IPR016181	XLOC_444127	IPR002993,IPR016181	ENSDARG00000045929	Unknown
XLOC_143363	IPR000426,IPR000573,IPR001030,IPR001353,IPR015928,IPR015931,IPR015937,IPR016050,IPR023332,IPR029055	XLOC_444120	IPR000426,IPR000573,IPR001030,IPR001353,IPR015928,IPR015931,IPR015937,IPR016050,IPR023332,IPR029055	ENSDARG00000021466	IPR000573,IPR001030,IPR006249,IPR015928
XLOC_143383	IPR001849,IPR011993	XLOC_443556	IPR001849,IPR011993	ENSDARG00000063519	IPR001849
XLOC_144085	IPR020186	XLOC_157496	IPR020186	ENSDARG00000045705	Unknown
XLOC_144086	IPR022564	XLOC_157495	IPR022564	ENSDARG00000033179	IPR022564
XLOC_144717	IPR008160	XLOC_305789	IPR002035,IPR002223,IPR008160,IPR020901	ENSDARG00000077084	IPR002035,IPR002223,IPR008160
XLOC_144729	IPR003378,IPR026842	XLOC_305795	IPR003378,IPR026842	ENSDARG00000062278	IPR003378
XLOC_144863	IPR004944,IPR013763	XLOC_469929	IPR004944,IPR013763	ENSDARG00000037916	IPR004944,IPR013763
XLOC_144865	IPR000717,IPR011990,IPR011991,IPR013143	XLOC_469937	IPR000717,IPR011990,IPR011991,IPR013143	ENSDARG00000060150	IPR000717,IPR013143
XLOC_146167-536	IPR006612,IPR012337	XLOC_193421	IPR000626,IPR012337,IPR029071	ENSDARG00000070458	IPR006612,IPR012337
XLOC_146167-537	IPR000626,IPR027806,IPR029071	XLOC_193420	IPR026103,IPR027806	ENSDARG00000037980	IPR000626
XLOC_146170	IPR000210,IPR000225,IPR011989,IPR016024	XLOC_193418	IPR000210,IPR000225,IPR011989,IPR016024	ENSDARG00000078083	IPR000210,IPR000225,IPR011333,IPR016024
XLOC_146200	IPR000008,IPR001862,IPR020864	XLOC_193395	IPR000008,IPR020864	ENSDARG00000030394	IPR000008,IPR020864
XLOC_147189	IPR001841,IPR013083,IPR017907	XLOC_218503	IPR001841,IPR013083,IPR017907	ENSDARG00000070697	IPR001841,IPR018957
XLOC_147200	IPR000242,IPR000387,IPR000980,IPR003595,IPR016130,IPR029021	XLOC_218519	IPR000242,IPR000387,IPR000980,IPR003595,IPR016130,IPR029021	ENSDARG00000012340	IPR000242,IPR000387,IPR000980,IPR003595,IPR012152
XLOC_147220	IPR000340,IPR000387,IPR016130,IPR020422,IPR024950,IPR029021	XLOC_262744	IPR000340,IPR000387,IPR008343,IPR016130,IPR020422,IPR024950,IPR029021	ENSDARG00000078317	IPR000340,IPR000387,IPR008343,IPR020422
XLOC_147222	IPR002659	XLOC_262749	IPR002659	ENSDARG00000088601	IPR002659
XLOC_147284-543	IPR003439,IPR003593,IPR017871,IPR027417	XLOC_388951-1247	IPR003439,IPR003593,IPR017871,IPR027417	ENSDARG00000038785	IPR003439,IPR003593,IPR027417
XLOC_147285	IPR006214	XLOC_388952	IPR006214,IPR011990	ENSDARG00000038784	IPR006214
XLOC_147995	IPR000917,IPR017849,IPR017850,IPR024607	XLOC_203195	IPR000917,IPR017849,IPR017850,IPR024607	ENSDARG00000076843	IPR000917,IPR017850
XLOC_147996	IPR000863,IPR021930,IPR027417	XLOC_203197	IPR000863,IPR021930,IPR027417	ENSDARG00000086269	IPR000863,IPR021930,IPR027417
XLOC_148767	IPR001171,IPR002999,IPR014885,IPR018083,IPR019023	XLOC_158196	IPR001171,IPR002999,IPR018083,IPR019023	ENSDARG00000014013	IPR001171,IPR007269,IPR010721,IPR019023
XLOC_148768	IPR000483,IPR001611,IPR003591	XLOC_158194	IPR000372,IPR000483,IPR001611,IPR003591	ENSDARG00000073747	IPR000372,IPR000483,IPR001611,IPR003591
XLOC_149465	IPR029365	XLOC_399426	IPR029365	ENSDARG00000093684	Unknown
XLOC_149466	IPR002048,IPR011992,IPR018247,IPR028846	XLOC_399425	IPR002048,IPR011992,IPR018247,IPR028846	ENSDARG00000009637	IPR001125,IPR002048
XLOC_149472	IPR001026,IPR008942,IPR012478,IPR013809	XLOC_399420	IPR012478	ENSDARG00000070931	IPR004031,IPR012478
XLOC_149539	IPR000626,IPR001394,IPR018200,IPR019954,IPR028889,IPR029071	XLOC_296170	IPR000626,IPR001394,IPR018200,IPR019954,IPR028889,IPR029071	ENSDARG00000025889	IPR000626,IPR001394
XLOC_149545	IPR000488,IPR011029,IPR021861	XLOC_296155	IPR000488,IPR011029,IPR021861	ENSDARG00000088246	IPR000488,IPR011029,IPR021861
XLOC_149861	IPR001179,IPR002048,IPR011992,IPR018247,IPR023566	XLOC_331402	IPR001179,IPR002048,IPR011992,IPR018247,IPR023566	ENSDARG00000005023	IPR001179,IPR002048
XLOC_149862	IPR000008,IPR010911,IPR013083,IPR028378	XLOC_331403-1111	IPR000008,IPR010911,IPR013083,IPR028378	ENSDARG00000070094	IPR000008,IPR010911,IPR011011
XLOC_149868	Unknown	XLOC_331410	Unknown	ENSDARG00000018010	Unknown
XLOC_150040	IPR004294	XLOC_360162	IPR004294	ENSDARG00000055722	IPR004294,IPR011047
XLOC_150043	IPR004217	XLOC_360165	IPR004217	ENSDARG00000055708	IPR004217
XLOC_150271	IPR005031,IPR023393	XLOC_264108	IPR005031,IPR023393	ENSDARG00000056141	IPR005031
XLOC_150275-546	IPR011032,IPR020818	XLOC_264111	IPR011032,IPR020818	ENSDARG00000056167	IPR011032,IPR020818
XLOC_150275-547	IPR005301	XLOC_264112	IPR005301	ENSDARG00000056085	IPR005301
XLOC_150286	IPR011989,IPR015016,IPR016024	XLOC_264124	IPR011989,IPR015016,IPR016024	ENSDARG00000056138	IPR015016,IPR016024
XLOC_150289	IPR001844,IPR002423,IPR018370,IPR027409,IPR027413	XLOC_264128	IPR001844,IPR002423,IPR018370,IPR027409,IPR027413	ENSDARG00000056160	IPR001844,IPR002423,IPR017998,IPR027409
XLOC_150292	IPR028169	XLOC_264132	IPR028169	ENSDARG00000056078	Unknown
XLOC_150754	IPR001680,IPR011044,IPR015943,IPR017986,IPR019775,IPR020472	XLOC_200651	IPR001680,IPR015943,IPR017986,IPR019775,IPR020472	ENSDARG00000007405	IPR001680,IPR017986,IPR020472
XLOC_150755	IPR003887,IPR011015,IPR013146	XLOC_200650	IPR003887,IPR011015,IPR013146	ENSDARG00000007315	IPR003887,IPR011015,IPR013146
XLOC_150760	IPR011009	XLOC_200648	IPR011009	ENSDARG00000019420	IPR002575,IPR004119,IPR011009
XLOC_151137-550	IPR009262	XLOC_228699	IPR009262	ENSDARG00000069745	IPR000620,IPR009262,IPR013657
XLOC_151139	IPR001373,IPR011991,IPR016157,IPR016158,IPR016159,IPR019559	XLOC_228702	IPR001373,IPR011991,IPR016158,IPR016159,IPR019559	ENSDARG00000004260	IPR001373,IPR016158,IPR016159,IPR019559
XLOC_152019	IPR001071,IPR001251,IPR011074	XLOC_199661	IPR001071,IPR001251,IPR011074	ENSDARG00000045808	IPR001071,IPR001251,IPR011074
XLOC_152024	IPR000073,IPR029058	XLOC_199651	IPR000073,IPR012020,IPR029058	ENSDARG00000045804	IPR000073,IPR001375,IPR012020
XLOC_154365	IPR000719,IPR000980,IPR001245,IPR008266,IPR011009,IPR017441,IPR020635	XLOC_225500	IPR000719,IPR000980,IPR001245,IPR001452,IPR008266,IPR011009,IPR017441,IPR020635	ENSDARG00000031715	IPR000719,IPR000980,IPR001245,IPR001452,IPR002290,IPR011009,IPR011511,IPR020635
XLOC_154366	IPR000257,IPR006361	XLOC_225501	IPR000257,IPR006361	ENSDARG00000006818	IPR000257,IPR006361
XLOC_154398	IPR011990,IPR013026,IPR019734	XLOC_315768	IPR011990,IPR013026,IPR019734	ENSDARG00000012039	IPR013026,IPR019734
XLOC_154399	IPR001865,IPR005707,IPR018130,IPR023591,IPR027498,IPR027504	XLOC_315767	IPR001865,IPR005707,IPR018130,IPR023591,IPR027498,IPR027504	ENSDARG00000019181	IPR001865,IPR005707,IPR023591
XLOC_154401-560	IPR000048,IPR001609,IPR004009,IPR027401,IPR027417	XLOC_315766-1061	IPR000048,IPR001609,IPR004009,IPR027401,IPR027417	ENSDARG00000063295	IPR000048,IPR001609,IPR002928,IPR004009,IPR008989,IPR009053,IPR027417
XLOC_154401-562	IPR018108,IPR023395	XLOC_315766-1063	IPR002067,IPR018108,IPR023395	ENSDARG00000074533	IPR002067,IPR018108,IPR023395
XLOC_154464	IPR004827	XLOC_362139	IPR004827	ENSDARG00000036073	IPR004827
XLOC_154466	IPR004827	XLOC_362122	IPR004827,IPR016468	ENSDARG00000036074	IPR004827,IPR016468
XLOC_154558-563	Unknown	XLOC_305605-1035	IPR000719,IPR002290,IPR011009	ENSDARG00000045836	IPR000719,IPR001245,IPR002290,IPR008351,IPR008352,IPR010440,IPR011009,IPR020635
XLOC_154558-564	IPR000719,IPR002290,IPR011009	XLOC_305605-1036	IPR000719,IPR002290,IPR003527,IPR011009	ENSDARG00000006409	IPR000719,IPR001245,IPR002290,IPR008352,IPR011009,IPR020635
XLOC_155319	IPR000333,IPR000472,IPR000719,IPR002290,IPR003605,IPR008271,IPR011009,IPR017441	XLOC_470271	IPR000333,IPR000719,IPR002290,IPR003605,IPR008271,IPR011009,IPR017441	ENSDARG00000014986	IPR000472,IPR000719,IPR001245,IPR002290,IPR003605,IPR011009,IPR020635
XLOC_155330	IPR003604,IPR007087,IPR015880,IPR022755	XLOC_470268-1490	IPR003604,IPR007087,IPR015880,IPR022755	ENSDARG00000014692	IPR003604,IPR015880,IPR022755
XLOC_156107	IPR003719	XLOC_386203	IPR003719	ENSDARG00000016704	IPR003719
XLOC_156110	IPR000504,IPR012677	XLOC_386207	IPR000504,IPR012677	ENSDARG00000039466	IPR000504
XLOC_156276	IPR001436,IPR002068,IPR008978	XLOC_407150	IPR001436,IPR002068,IPR008978	ENSDARG00000078411	IPR001436,IPR002068,IPR008978
XLOC_156277	IPR006020,IPR011993	XLOC_407151	IPR006020,IPR011993	ENSDARG00000031761	IPR006020
XLOC_156339	IPR001737,IPR011530,IPR020596,IPR020598,IPR025814,IPR029063	XLOC_284270	IPR001737,IPR011530,IPR020596,IPR020598,IPR025814,IPR029063	ENSDARG00000005057	IPR001737,IPR007848,IPR011530,IPR020598
XLOC_156342	IPR007185,IPR013627,IPR016722	XLOC_284275-966	IPR007185,IPR013627,IPR016722	ENSDARG00000015070	IPR007185,IPR013627,IPR016722
XLOC_156478	IPR004827	XLOC_468987	IPR004827	ENSDARG00000087188	IPR004827
XLOC_156480	IPR004827	XLOC_468985	IPR004827	ENSDARG00000043237	IPR004827
XLOC_157041	IPR001752,IPR019821,IPR027417,IPR027640	XLOC_251342	IPR001752,IPR027417,IPR027640	ENSDARG00000094540	IPR001752,IPR027417
XLOC_157238	IPR002073,IPR003607,IPR023088,IPR023174	XLOC_215642	IPR002073,IPR003607,IPR023088,IPR023174	ENSDARG00000032344	IPR002073,IPR003607,IPR023088
XLOC_157239	IPR002048,IPR002172,IPR009011,IPR011992,IPR018247,IPR026874,IPR028146	XLOC_215644	IPR002048,IPR002172,IPR009011,IPR018247,IPR026874,IPR028146	ENSDARG00000004470	IPR002048,IPR002172,IPR009011,IPR012913
XLOC_157314	IPR001594	XLOC_442027	IPR001594	ENSDARG00000055066	IPR001594,IPR016201
XLOC_157505	IPR005952,IPR013078,IPR029033	XLOC_320436	IPR001345,IPR005952,IPR013078,IPR029033	ENSDARG00000005423	IPR005952,IPR013078
XLOC_157510	IPR029063	XLOC_320429	IPR029063	ENSDARG00000074588	IPR007848,IPR010456,IPR019410
XLOC_157680	Unknown	XLOC_222239	Unknown	ENSDARG00000086898	Unknown
XLOC_157686	IPR007397,IPR008979	XLOC_222235	IPR007397,IPR008979	ENSDARG00000070355	IPR007397,IPR008979
XLOC_157956	Unknown	XLOC_363646	Unknown	ENSDARG00000076474	Unknown
XLOC_157959	IPR002993,IPR016181	XLOC_363642	IPR002993,IPR016181	ENSDARG00000071403	IPR002993,IPR016181
XLOC_158336	IPR002554,IPR016024	XLOC_178967	IPR002554,IPR016024	ENSDARG00000015474	IPR002554,IPR016024
XLOC_158337	IPR000326	XLOC_178970	IPR000326	ENSDARG00000079369	IPR000326
XLOC_159324	IPR018108,IPR023395	XLOC_358075	IPR002067,IPR018108,IPR023395	ENSDARG00000057352	IPR002067,IPR018108,IPR023395
XLOC_159333	IPR000048,IPR001609,IPR002928,IPR027401,IPR027417	XLOC_358080	IPR000048,IPR001609,IPR002928,IPR004009,IPR008989,IPR027401,IPR027417	ENSDARG00000090637	IPR000048,IPR000533,IPR001609,IPR002928,IPR004009,IPR009053,IPR010978,IPR027417
XLOC_159353	IPR000008,IPR014705	XLOC_423969	IPR000008,IPR014705	ENSDARG00000060741	IPR000008,IPR001565
XLOC_159356	IPR001304,IPR016186,IPR016187	XLOC_423964	IPR001304,IPR016186,IPR016187	ENSDARG00000037978	IPR001304,IPR016187
XLOC_159498	IPR002495,IPR027417,IPR029044	XLOC_373758	IPR002495,IPR029044	ENSDARG00000057942	IPR002495
XLOC_159501	IPR001404,IPR003594,IPR019805,IPR020568,IPR020575	XLOC_373751	IPR001404,IPR003594,IPR019805,IPR020568,IPR020575	ENSDARG00000003570	IPR001404,IPR003594,IPR020568,IPR020575
XLOC_159674	IPR000276,IPR017452	XLOC_179822-653	IPR000276,IPR017452	ENSDARG00000091424	IPR000276,IPR017452
XLOC_159675	IPR000276,IPR017452	XLOC_179822-654	IPR000276,IPR017452	ENSDARG00000060024	IPR000276,IPR017452,IPR019424
XLOC_159676	IPR003690	XLOC_179823	Unknown	ENSDARG00000079124	IPR003690
XLOC_160065	IPR006603	XLOC_180460-662	IPR006603	ENSDARG00000043624	IPR006603,IPR016196
XLOC_160066	IPR001487,IPR001965,IPR011011,IPR013083,IPR019786,IPR019787	XLOC_180460-661	IPR001487	ENSDARG00000016181	IPR000315,IPR001487,IPR001841,IPR001965,IPR003649,IPR011011,IPR019787
XLOC_160333	IPR022801	XLOC_432617	IPR001912,IPR022801	ENSDARG00000069287	IPR002942
XLOC_160630-578	IPR009914	XLOC_214170-756	IPR009914	ENSDARG00000095623	IPR009914
XLOC_160630-579	IPR019448	XLOC_214171	IPR019448	ENSDARG00000016866	IPR019448
XLOC_160631	IPR002498,IPR016034,IPR023610,IPR027483,IPR027484	XLOC_214170-755	IPR002498,IPR016034,IPR023610,IPR027483,IPR027484	ENSDARG00000060946	IPR002498,IPR016034
XLOC_160778-580	IPR025398	XLOC_395520-1288	IPR025398	ENSDARG00000020964	IPR006612
XLOC_160778-581	IPR007882,IPR024963	XLOC_395520-1287	IPR007882,IPR024963	ENSDARG00000074073	IPR024963
XLOC_161396	IPR013785,IPR017853,IPR018155	XLOC_164620	IPR013785,IPR017853,IPR018155	ENSDARG00000061044	IPR017853,IPR018155
XLOC_161399	IPR019314	XLOC_164615	IPR019314	ENSDARG00000061023	IPR019314
XLOC_161642	IPR015414	XLOC_410201	IPR015414	ENSDARG00000070028	IPR015414
XLOC_161650	IPR006176,IPR016040,IPR029045	XLOC_410195	Unknown	ENSDARG00000061664	Unknown
XLOC_161652	IPR000504,IPR004087,IPR004088,IPR012677,IPR028743	XLOC_410189	IPR004087,IPR004088,IPR028743	ENSDARG00000003421	IPR000504,IPR004087,IPR004088
XLOC_161655-585	IPR001791,IPR005492,IPR008985,IPR009039,IPR013320	XLOC_410187	IPR005492,IPR009039	ENSDARG00000089235	IPR001791,IPR005492,IPR008985,IPR009039
XLOC_161851	IPR002775,IPR014612	XLOC_221008	IPR002775,IPR014612	ENSDARG00000036394	IPR002775,IPR014612
XLOC_161863	IPR007757,IPR025848,IPR029063	XLOC_221012	IPR007757,IPR025848,IPR029063	ENSDARG00000012827	IPR007757
XLOC_161868	IPR001604,IPR020821	XLOC_255499	IPR001604,IPR020821	ENSDARG00000073844	IPR001604,IPR020821
XLOC_161869	IPR001604,IPR020821	XLOC_255500	IPR001604,IPR020821	ENSDARG00000061611	IPR001604,IPR020821
XLOC_162338	IPR018108,IPR023395	XLOC_248075-841	IPR002067,IPR018108,IPR023395	ENSDARG00000007449	IPR002067,IPR018108,IPR023395
XLOC_162339	IPR000597,IPR009000,IPR019926	XLOC_248074	IPR000597,IPR009000,IPR019926	ENSDARG00000003599	IPR000597,IPR009000
XLOC_162455	IPR007052,IPR007482,IPR008978	XLOC_244317	IPR007052,IPR007482,IPR008978	ENSDARG00000016038	IPR007052,IPR007482,IPR008978
XLOC_162457	IPR003382	XLOC_244327	IPR003382	ENSDARG00000033020	IPR003382
XLOC_162566	IPR000301,IPR005052,IPR008985,IPR013320,IPR018499	XLOC_465143	IPR005052,IPR008985,IPR013320	ENSDARG00000088663	IPR005052,IPR008985
XLOC_162580	IPR000719,IPR001245,IPR002219,IPR003116,IPR011009,IPR017441,IPR029071	XLOC_465175	IPR000719,IPR001245,IPR002219,IPR003116,IPR011009,IPR017441,IPR029071	ENSDARG00000054533	IPR000719,IPR001245,IPR002219,IPR002290,IPR003116,IPR011009,IPR020454,IPR020635
XLOC_162581	IPR004154,IPR007109	XLOC_465168	IPR004154,IPR007109	ENSDARG00000054540	IPR004154,IPR007109
XLOC_163852	IPR001841,IPR002999,IPR013083,IPR017907,IPR018957	XLOC_367636	IPR002999	ENSDARG00000056387	IPR001841,IPR002999
XLOC_163853	IPR000219,IPR001251,IPR001331,IPR001849,IPR011993	XLOC_367634	IPR001251	ENSDARG00000076480	IPR000219,IPR001251,IPR001849,IPR002017,IPR018159
XLOC_163856	IPR009852,IPR026581	XLOC_367633	IPR009852,IPR026581	ENSDARG00000018121	IPR004401,IPR009852
XLOC_164784	IPR001955	XLOC_203467	IPR001955	ENSDARG00000053449	IPR001955
XLOC_164788	IPR002068,IPR008978	XLOC_203469	IPR002068,IPR008978	ENSDARG00000078674	IPR002068,IPR008978
XLOC_165110	IPR008805	XLOC_254520	IPR008805	ENSDARG00000055739	IPR008805
XLOC_165116-597	IPR001045,IPR029063	XLOC_254526	IPR001045,IPR029063	ENSDARG00000055760	IPR001045
XLOC_165330	IPR001275,IPR005173,IPR009060,IPR026607	XLOC_248872	IPR001275,IPR005173,IPR009060,IPR026607	ENSDARG00000035290	IPR001275,IPR005173,IPR009060
XLOC_165332	IPR001275,IPR026607	XLOC_248871	IPR001275,IPR026607	ENSDARG00000015072	IPR001275
XLOC_165879	IPR012677,IPR018996	XLOC_309027	IPR003887,IPR011015,IPR012677,IPR018996	ENSDARG00000015824	IPR003887,IPR011015,IPR018996
XLOC_166217	IPR000953,IPR016197,IPR017984,IPR023779,IPR023780	XLOC_227729	IPR000953,IPR016197,IPR017984,IPR023779,IPR023780	ENSDARG00000070807	IPR000953,IPR016197,IPR017984,IPR023780
XLOC_166218	IPR000953,IPR016197,IPR017984,IPR023779,IPR023780	XLOC_227728	IPR000953,IPR016197,IPR017984,IPR023779,IPR023780	ENSDARG00000087327	IPR000953,IPR016197,IPR017984,IPR023780
XLOC_166291	IPR002035,IPR006895,IPR006896,IPR006900,IPR007123,IPR012990,IPR029006	XLOC_299011	IPR002035,IPR006895,IPR006896,IPR006900,IPR007123,IPR012990,IPR029006	ENSDARG00000060575	IPR006895,IPR006896,IPR006900,IPR007123,IPR012990
XLOC_166299	IPR005024	XLOC_299007	IPR005024	ENSDARG00000021202	IPR005024
XLOC_166464	Unknown	XLOC_242222	Unknown	ENSDARG00000075345	Unknown
XLOC_166468	IPR026051	XLOC_242234	IPR026051	ENSDARG00000054963	IPR001296
XLOC_166789	IPR000719,IPR002290,IPR008271,IPR011009	XLOC_379773	IPR000719,IPR002290,IPR008271,IPR011009	ENSDARG00000037174	IPR000719,IPR001245,IPR002290,IPR011009,IPR020635
XLOC_166791	IPR000297,IPR000873,IPR020459,IPR020845	XLOC_379777	IPR000297,IPR000873,IPR020459,IPR020845	ENSDARG00000004078	IPR000873,IPR020459
XLOC_166816-610	IPR000719,IPR002290,IPR008271,IPR011009,IPR017164,IPR017441	XLOC_286148	IPR000719,IPR002290,IPR008271,IPR011009,IPR017164,IPR017441	ENSDARG00000093864	IPR000719,IPR001245,IPR002290,IPR007087,IPR011009,IPR015880,IPR017164,IPR020635
XLOC_166816-612	IPR001849,IPR002048,IPR011992,IPR011993	XLOC_286147	IPR001849,IPR002048,IPR011992,IPR011993	ENSDARG00000057286	IPR001849,IPR002048
XLOC_167469	IPR000753,IPR016014,IPR016015,IPR016016	XLOC_398235	IPR000753,IPR016014,IPR016015,IPR016016	ENSDARG00000010434	IPR000753,IPR016014,IPR016015,IPR016016
XLOC_167472	IPR008160	XLOC_398224	IPR008160	ENSDARG00000008060	IPR008160
XLOC_167475	IPR000261,IPR002048,IPR011992,IPR018247,IPR026814	XLOC_398218	IPR000261,IPR002048,IPR011992,IPR018247,IPR026814	ENSDARG00000002877	IPR000261,IPR002048
XLOC_168148	IPR001494,IPR011989,IPR016024	XLOC_355405	IPR001494,IPR011989,IPR016024	ENSDARG00000016753	IPR001494,IPR016024
XLOC_168149-614	IPR001606,IPR001965,IPR003347,IPR003349,IPR004198,IPR011011,IPR013083,IPR013637,IPR019786,IPR019787	XLOC_355406	IPR001965,IPR003347,IPR004198,IPR011011,IPR013083,IPR013637,IPR016126,IPR019786,IPR019787	ENSDARG00000057093	IPR001606,IPR001965,IPR003347,IPR003349,IPR004198,IPR011011,IPR013637,IPR019787
XLOC_170199	IPR001060	XLOC_307748-1041	IPR001060,IPR018808,IPR028565	ENSDARG00000035389	IPR001060,IPR018808
XLOC_170201	IPR011989,IPR016024	XLOC_307748-1042	IPR000357,IPR011989,IPR016024	ENSDARG00000035390	IPR000357,IPR016024
XLOC_170260	Unknown	XLOC_173385	IPR011991	ENSDARG00000024846	Unknown
XLOC_170261	IPR000315,IPR001841,IPR003649,IPR013083,IPR017903,IPR017907	XLOC_173386	IPR000315,IPR001841,IPR003649,IPR013083,IPR017903,IPR017907	ENSDARG00000086685	IPR000315,IPR001841,IPR003649,IPR018957
XLOC_170485	IPR000500,IPR013092,IPR017990,IPR019570	XLOC_295842	IPR000500,IPR013092,IPR017990,IPR019570	ENSDARG00000034930	IPR000500,IPR013092,IPR019570
XLOC_170486	IPR009057	XLOC_295841	IPR009057	ENSDARG00000022718	IPR009057
XLOC_170612	IPR000243,IPR001353,IPR016050,IPR023333,IPR029055	XLOC_362152	IPR000243,IPR001353,IPR029055	ENSDARG00000002240	IPR000243,IPR001353
XLOC_170623	IPR007233,IPR011012	XLOC_362153	IPR007233	ENSDARG00000039005	IPR007233,IPR011012
XLOC_170720	IPR000990	XLOC_300136	IPR000990	ENSDARG00000014910	IPR000990
XLOC_170721	IPR001299,IPR018224	XLOC_300137	IPR001299,IPR018224	ENSDARG00000014745	IPR001299
XLOC_170868	IPR006383,IPR006384,IPR007087,IPR013087,IPR015880,IPR016965,IPR023214	XLOC_215265-762	IPR007087,IPR013087,IPR015880	ENSDARG00000062302	IPR007087,IPR015880
XLOC_170869	IPR016181	XLOC_215264	IPR016181	ENSDARG00000038281	IPR016181
XLOC_171774	IPR000261,IPR002048,IPR011992,IPR018247,IPR027417	XLOC_233790	IPR000261,IPR001401,IPR002048,IPR011992,IPR018247,IPR027417	ENSDARG00000054302	IPR000261,IPR001401,IPR002048,IPR027417
XLOC_171775	IPR001293,IPR001841,IPR002083,IPR008974,IPR012227,IPR013083,IPR013323,IPR017907,IPR018957	XLOC_233789	IPR001293,IPR001841,IPR002083,IPR008974,IPR012227,IPR013083,IPR013323,IPR017907,IPR018957	ENSDARG00000022000	IPR001293,IPR001841,IPR002083,IPR008974,IPR012227
XLOC_171981	IPR003508	XLOC_223312	IPR003508	ENSDARG00000012640	IPR003508
XLOC_172741	IPR001356,IPR009057,IPR017970,IPR020479	XLOC_306627	IPR001356,IPR001827,IPR009057,IPR017970,IPR017995,IPR020479	ENSDARG00000070343	IPR001356,IPR009057,IPR020479
XLOC_172742	IPR001356,IPR001827,IPR009057,IPR017970,IPR017995,IPR020479	XLOC_306628	IPR001356,IPR001827,IPR009057,IPR017970,IPR017995,IPR020479	ENSDARG00000070340	IPR001356,IPR009057,IPR017995,IPR020479
XLOC_172914	IPR008677	XLOC_224463	IPR008677,IPR028168	ENSDARG00000045574	IPR008677
XLOC_173182	IPR005656	XLOC_259399	IPR005656	ENSDARG00000062788	IPR005656
XLOC_173183	IPR000791,IPR006070,IPR017945	XLOC_259398	IPR000791,IPR006070,IPR017945	ENSDARG00000077169	IPR006070,IPR017945
XLOC_173700	IPR006606,IPR014003	XLOC_217630	IPR006606,IPR014003	ENSDARG00000039827	IPR006606,IPR014003
XLOC_173701	IPR000210,IPR006652,IPR011333,IPR011705,IPR013069,IPR015915,IPR017096	XLOC_217629	IPR000210,IPR006652,IPR011333,IPR011705,IPR013069,IPR015915,IPR017096	ENSDARG00000068888	IPR000210,IPR006652,IPR011333,IPR011705,IPR013069,IPR017096
XLOC_173822-637	IPR018788	XLOC_269780-928	IPR018788	ENSDARG00000030897	IPR018788
XLOC_173822-638	IPR005178	XLOC_269780-929	IPR005178	ENSDARG00000037857	IPR005178
XLOC_174298	IPR000504,IPR012677	XLOC_232558	IPR000504,IPR009565,IPR012677	ENSDARG00000031907	IPR000504,IPR006536
XLOC_174299	IPR006612,IPR011701,IPR016196,IPR027805,IPR027806,IPR029304	XLOC_232560	IPR001958,IPR006612,IPR011701,IPR016196,IPR027805,IPR027806,IPR029304	ENSDARG00000018671	IPR001958,IPR011701,IPR016196
XLOC_174517	IPR001356,IPR009057	XLOC_461575	IPR000047,IPR001356,IPR009057,IPR017970,IPR020479	ENSDARG00000071560	IPR000047,IPR001356,IPR009057,IPR020479
XLOC_174524	IPR000047,IPR001356,IPR009057,IPR017970,IPR020479,IPR022135	XLOC_461572	IPR000047,IPR001356,IPR009057,IPR017970,IPR020479,IPR022135	ENSDARG00000014626	IPR000047,IPR001356,IPR009057,IPR020479,IPR022135
XLOC_174561	IPR001073,IPR008160,IPR008983	XLOC_373843	IPR001073,IPR008160,IPR008983	ENSDARG00000054753	IPR001073,IPR008160,IPR008983
XLOC_174564	Unknown	XLOC_373840	Unknown	ENSDARG00000039311	Unknown
XLOC_174565	IPR002101	XLOC_373838	IPR002101	ENSDARG00000008803	IPR002101
XLOC_174868	IPR001452	XLOC_286775	IPR001452	ENSDARG00000056603	IPR000219,IPR001452,IPR001849,IPR002017,IPR018159
XLOC_174872	IPR000152,IPR000294,IPR000742,IPR001254,IPR001314,IPR001881,IPR009003,IPR012224,IPR013032,IPR017857,IPR018097,IPR018114	XLOC_286778	IPR000152,IPR000294,IPR000742,IPR001254,IPR001314,IPR001881,IPR009003,IPR012224,IPR013032,IPR017857,IPR018097,IPR018114	ENSDARG00000029493	IPR000294,IPR000742,IPR001254,IPR001314,IPR001881,IPR009003,IPR012224
XLOC_175006	IPR008253	XLOC_390318	IPR008253	ENSDARG00000038709	IPR008253
XLOC_175007	IPR001841,IPR001870,IPR003877,IPR003879,IPR006574,IPR008985,IPR013083,IPR017907,IPR018355	XLOC_390319	IPR000315,IPR001841,IPR001870,IPR003877,IPR003879,IPR006574,IPR008985,IPR013083,IPR017907,IPR018355	ENSDARG00000005327	IPR000315,IPR001841,IPR001870,IPR003877,IPR003879,IPR006574,IPR008985,IPR018355,IPR018957
XLOC_175017	IPR002909,IPR008366,IPR008967,IPR011539,IPR013783,IPR014756	XLOC_390327	IPR002909,IPR008366,IPR008967,IPR011539,IPR013783,IPR014756	ENSDARG00000054162	IPR002909,IPR008366,IPR008967,IPR011539,IPR014756
XLOC_175142	IPR029057	XLOC_275616	IPR029057	ENSDARG00000035549	Unknown
XLOC_175144	Unknown	XLOC_275613	Unknown	ENSDARG00000089271	Unknown
XLOC_175613	IPR007087,IPR013087,IPR015880	XLOC_291460	IPR007087,IPR013087,IPR015880	ENSDARG00000028086	IPR000210,IPR007087,IPR011333,IPR013069,IPR015880
XLOC_175628	IPR001573,IPR028540	XLOC_291453	IPR001573,IPR028540	ENSDARG00000055678	IPR001573
XLOC_175922	IPR006622,IPR018967	XLOC_403576	IPR006622,IPR018967	ENSDARG00000079516	IPR006622,IPR018967
XLOC_175989	IPR007087,IPR013087,IPR015880	XLOC_326680	IPR007087,IPR013087,IPR015880	ENSDARG00000078220	Unknown
XLOC_175990	IPR003034	XLOC_326679	IPR003034	ENSDARG00000088881	IPR003034,IPR004018
XLOC_176793-645	IPR004687	XLOC_311769	IPR001772,IPR004687,IPR028375	ENSDARG00000006397	IPR004687,IPR018396
XLOC_177019	IPR009496,IPR010536	XLOC_440162-1412	IPR009496,IPR010536	ENSDARG00000030494	IPR009496,IPR010536
XLOC_177022	IPR011021,IPR011022,IPR014756	XLOC_440164	IPR011021,IPR011022,IPR014756	ENSDARG00000070000	IPR011021,IPR011022,IPR014756
XLOC_177073	IPR024798,IPR024810,IPR026250	XLOC_283956-962	IPR024798,IPR024810,IPR026250	ENSDARG00000054688	Unknown
XLOC_177074	IPR009078,IPR009104,IPR011566,IPR012347,IPR015926	XLOC_283956-963	IPR009104,IPR015926	ENSDARG00000090900	IPR009104,IPR015926
XLOC_177255	IPR000716,IPR002350,IPR011992,IPR019577	XLOC_374268	IPR000716,IPR011992,IPR019577	ENSDARG00000075393	IPR000716,IPR002350,IPR019577
XLOC_178702	IPR013632,IPR020588,IPR027417	XLOC_373671	Unknown	ENSDARG00000013933	IPR013632,IPR020588,IPR027417
XLOC_178703	IPR004000	XLOC_373673	IPR004000	ENSDARG00000008790	IPR004000
XLOC_178846	IPR002818,IPR029062	XLOC_303843	IPR002818,IPR029062	ENSDARG00000069846	IPR002818
XLOC_178849	IPR005996,IPR016082	XLOC_303841	IPR016082	ENSDARG00000069850	IPR005996,IPR016082
XLOC_178851	IPR005656	XLOC_303839	IPR005656	ENSDARG00000069844	IPR005656
XLOC_179568	IPR009060,IPR022764	XLOC_226246	IPR022764	ENSDARG00000079816	IPR009060,IPR022764
XLOC_179574	IPR000504,IPR001876,IPR012677	XLOC_226242	IPR000504,IPR001876,IPR012677	ENSDARG00000020465	IPR000504,IPR001876
XLOC_180311	IPR015134	XLOC_323883	IPR015134	ENSDARG00000079326	IPR013026,IPR015134,IPR019734
XLOC_180313	IPR001699,IPR008967,IPR018186	XLOC_323882	IPR001699,IPR008967,IPR018186	ENSDARG00000007329	IPR001699,IPR008967
XLOC_180620	IPR005322	XLOC_212126	IPR005322	ENSDARG00000016611	IPR005322
XLOC_180625	IPR019339	XLOC_212120	IPR019339	ENSDARG00000044418	IPR019339
XLOC_181212	IPR006762,IPR027417	XLOC_279422	IPR006762,IPR027417	ENSDARG00000069829	IPR006689,IPR006762,IPR019009,IPR027417
XLOC_181213	IPR000500,IPR013092,IPR017990,IPR019570	XLOC_279421	IPR000500,IPR013092,IPR017990,IPR019570	ENSDARG00000069830	IPR000500,IPR013092,IPR019570
XLOC_181535	IPR000008,IPR004827,IPR027006	XLOC_195610	IPR000008,IPR004827,IPR027006	ENSDARG00000061956	IPR000008,IPR010911,IPR011011
XLOC_181542	IPR009801	XLOC_195616	IPR009801	ENSDARG00000014506	IPR009801
XLOC_181741	IPR000719,IPR000961,IPR002290,IPR008271,IPR011009,IPR016238,IPR017441,IPR017892	XLOC_361303	IPR000719,IPR000961,IPR002290,IPR008271,IPR011009,IPR016238,IPR017441,IPR017892	ENSDARG00000058230	IPR000719,IPR000961,IPR001245,IPR002290,IPR011009,IPR016238,IPR017892,IPR020635
XLOC_181742	IPR001683,IPR003114,IPR013937,IPR013996	XLOC_361301	IPR001683,IPR003114,IPR013937,IPR013996	ENSDARG00000079931	IPR001683,IPR003114,IPR013937,IPR013996
XLOC_182133	IPR001202,IPR014720	XLOC_313227	IPR001202,IPR014720	ENSDARG00000035564	IPR001202,IPR014720
XLOC_182143	IPR000504,IPR010280,IPR012677,IPR029063	XLOC_313238	IPR000504,IPR010280,IPR012677,IPR029063	ENSDARG00000002830	IPR000241,IPR000504,IPR000682,IPR003358,IPR004033,IPR004398,IPR007848,IPR010280,IPR010456,IPR013216,IPR019012
XLOC_182461	IPR000014,IPR001067,IPR011598,IPR013767,IPR021537	XLOC_240670	IPR000014,IPR001067,IPR011598,IPR013767,IPR021537	ENSDARG00000041169	IPR000014,IPR001067,IPR001610,IPR011598,IPR013655,IPR013767,IPR021537
XLOC_182473	IPR006594	XLOC_240666	IPR006594	ENSDARG00000055548	Unknown
XLOC_182740	IPR011989,IPR016024,IPR021843	XLOC_271356	IPR011989,IPR016024,IPR021843	ENSDARG00000018742	IPR016024,IPR021843
XLOC_182741	IPR001496,IPR002110,IPR020683	XLOC_271354	IPR002110,IPR020683	ENSDARG00000005246	IPR001496,IPR002110,IPR020683
XLOC_182995	IPR010617	XLOC_372430	IPR010617	ENSDARG00000076376	IPR010617
XLOC_183012	IPR000374	XLOC_372417	IPR000374	ENSDARG00000019549	IPR000374,IPR016720
XLOC_183015	IPR000306,IPR000409,IPR001680,IPR011011,IPR013083,IPR015943,IPR017455,IPR017986,IPR019775,IPR023362	XLOC_372416	IPR000306,IPR000409,IPR001680,IPR011011,IPR013083,IPR015943,IPR017455,IPR017986,IPR019775,IPR023362	ENSDARG00000078890	IPR000306,IPR000409,IPR001680,IPR008985,IPR011011,IPR016024,IPR017455,IPR017986
XLOC_183212	IPR000320,IPR001657,IPR001767,IPR003586,IPR003587,IPR006141,IPR009045,IPR028992	XLOC_339671	IPR000320,IPR001657,IPR001767,IPR003586,IPR003587,IPR006141,IPR009045,IPR028992	ENSDARG00000037062	IPR000320,IPR001657,IPR001767,IPR003586,IPR003587,IPR006141,IPR009045
XLOC_183213	IPR001214,IPR001841,IPR001965,IPR003616,IPR003888,IPR003889,IPR009071,IPR011011,IPR013083,IPR019787	XLOC_339670	IPR001214,IPR001841,IPR001965,IPR003616,IPR003888,IPR003889,IPR009071,IPR011011,IPR013083,IPR019787	ENSDARG00000037060	IPR001214,IPR001841,IPR001965,IPR003616,IPR003888,IPR003889,IPR009071,IPR011011,IPR019787
XLOC_183231	IPR000333,IPR000472,IPR000719,IPR002290,IPR003605,IPR008271,IPR011009,IPR017441	XLOC_339648	IPR000333,IPR000472,IPR000719,IPR002290,IPR003605,IPR008271,IPR011009,IPR017441	ENSDARG00000018968	IPR000472,IPR000719,IPR001245,IPR002290,IPR003605,IPR011009,IPR020635
XLOC_183233	IPR000333,IPR000719,IPR002290,IPR003605,IPR008271,IPR011009,IPR017441	XLOC_339647	IPR000333,IPR000719,IPR002290,IPR003605,IPR008271,IPR011009,IPR017441	ENSDARG00000018179	IPR000719,IPR001245,IPR002290,IPR003605,IPR011009,IPR020635
XLOC_183234	IPR002110,IPR020683	XLOC_339642	IPR002110,IPR020683	ENSDARG00000055638	IPR002110,IPR020683
XLOC_183842	IPR028011	XLOC_339436	IPR028011	ENSDARG00000086302	Unknown
XLOC_183844	IPR000884	XLOC_339448	IPR000884,IPR007286,IPR011991,IPR021648	ENSDARG00000075273	IPR000884
XLOC_183868-669	Unknown	XLOC_381173-1229	Unknown	ENSDARG00000033824	IPR001841,IPR003593,IPR018957,IPR027417
XLOC_183868-670	Unknown	XLOC_381173-1230	Unknown	ENSDARG00000091532	Unknown
XLOC_184202	Unknown	XLOC_386532	IPR003690	ENSDARG00000086405	IPR003690
XLOC_184203	IPR000863,IPR027417	XLOC_386536	IPR000863,IPR027417	ENSDARG00000093269	IPR000863,IPR016469,IPR027417
XLOC_184212	IPR000219,IPR000651,IPR001849,IPR001895,IPR007125,IPR009072,IPR011993,IPR019804,IPR023578	XLOC_429918	IPR000219,IPR000651,IPR001849,IPR001895,IPR007125,IPR009072,IPR011993,IPR019804,IPR023578	ENSDARG00000060506	IPR000219,IPR000651,IPR001849,IPR001895,IPR007125,IPR009072,IPR023578
XLOC_184220-671	Unknown	XLOC_429906-1388	Unknown	ENSDARG00000092896	Unknown
XLOC_184220-672	Unknown	XLOC_429906-1387	Unknown	ENSDARG00000092721	Unknown
XLOC_184584	IPR000387,IPR003595,IPR004182,IPR010569,IPR011993,IPR016130,IPR029021	XLOC_431366	IPR000387,IPR003595,IPR010569,IPR016130,IPR029021	ENSDARG00000004616	IPR000387,IPR003595,IPR004182,IPR010569
XLOC_184587	Unknown	XLOC_431363	Unknown	ENSDARG00000012432	Unknown
XLOC_184593	IPR000953,IPR002717,IPR016181,IPR016197,IPR025995	XLOC_431360	IPR000953,IPR002717,IPR016181,IPR016197,IPR025995	ENSDARG00000004587	IPR000953,IPR002717,IPR016181,IPR016197,IPR025995
XLOC_184645	IPR000315,IPR001841,IPR001870,IPR003877,IPR003879,IPR006574,IPR008985,IPR013083,IPR017907,IPR018355	XLOC_393494	IPR000315,IPR001841,IPR001870,IPR003877,IPR003879,IPR006574,IPR008985,IPR013083,IPR017907,IPR018355	ENSDARG00000060688	IPR000315,IPR001841,IPR001870,IPR003877,IPR003879,IPR006574,IPR008985,IPR018355,IPR018957
XLOC_184655	IPR000730,IPR022648,IPR022649,IPR022659	XLOC_393490	IPR000477,IPR000730,IPR022648,IPR022649,IPR022659	ENSDARG00000054155	IPR000730,IPR007268,IPR022648,IPR022649
XLOC_185527	IPR000198,IPR001849,IPR008936,IPR011993	XLOC_223736	IPR000198,IPR001849,IPR008936,IPR011993	ENSDARG00000035420	IPR000198,IPR001849,IPR008936
XLOC_186149	IPR013057	XLOC_351267	IPR013057	ENSDARG00000054196	IPR013057
XLOC_186150	IPR009294	XLOC_351268	IPR009294	ENSDARG00000005612	IPR009294
XLOC_186151	IPR001247,IPR015847,IPR020568,IPR027408	XLOC_351275	IPR001247,IPR015847,IPR020568,IPR027408	ENSDARG00000036060	IPR001247,IPR015847,IPR020568
XLOC_186397-673	IPR000133	XLOC_258648	IPR000133	ENSDARG00000037361	IPR000133
XLOC_186397-674	Unknown	XLOC_258646	Unknown	ENSDARG00000089888	Unknown
XLOC_186588	IPR000668,IPR013128,IPR025660,IPR025661	XLOC_242386	IPR000668,IPR013128,IPR025660,IPR025661	ENSDARG00000061231	IPR000668,IPR001212,IPR008037
XLOC_186596	IPR000219,IPR000719,IPR001452,IPR001849,IPR002017,IPR002290,IPR003598,IPR003599,IPR007110,IPR008271,IPR011009,IPR011993,IPR013098,IPR013783,IPR017441,IPR018159,IPR028570	XLOC_242373	IPR000219,IPR000719,IPR001452,IPR001849,IPR002017,IPR003598,IPR003599,IPR007110,IPR011009,IPR011993,IPR013098,IPR013783,IPR017441,IPR018159,IPR028570	ENSDARG00000019426	IPR000219,IPR000719,IPR001245,IPR001251,IPR001452,IPR001849,IPR002017,IPR002290,IPR003598,IPR003599,IPR007110,IPR011009,IPR013098,IPR013151,IPR018159,IPR020635
XLOC_186832	IPR004826,IPR004827,IPR008917,IPR024874	XLOC_407249	IPR004826,IPR004827,IPR008917,IPR024874	ENSDARG00000028957	IPR004826,IPR004827,IPR008917
XLOC_187056	IPR000863,IPR027417	XLOC_238425-812	IPR000863,IPR027417	ENSDARG00000035578	IPR000863,IPR027417
XLOC_187057-675	IPR000374,IPR016720	XLOC_238425-813	IPR000374	ENSDARG00000035577	IPR000374,IPR016720
XLOC_188527	IPR000195	XLOC_390356	IPR000195	ENSDARG00000078604	IPR000195
XLOC_188533	IPR002048,IPR011992,IPR018247	XLOC_390379	IPR002048,IPR011992,IPR018247	ENSDARG00000053254	IPR002048
XLOC_188854-681	IPR000194,IPR004100,IPR027417	XLOC_291044	IPR004100,IPR027417	ENSDARG00000043465	IPR000194,IPR000793,IPR004100,IPR005723,IPR027417
XLOC_188854-682	IPR003599,IPR007110,IPR013106,IPR013783	XLOC_291045	IPR003596,IPR003598,IPR003599,IPR007110,IPR013106,IPR013783	ENSDARG00000054050	IPR003598,IPR003599,IPR007110,IPR013098,IPR013106,IPR013151
XLOC_189017	IPR007576	XLOC_239277	IPR007576	ENSDARG00000028514	IPR007576,IPR008207
XLOC_189024	IPR001660,IPR004092,IPR013761,IPR021129,IPR021987	XLOC_239287	IPR001660,IPR004092,IPR013761,IPR021129,IPR021987	ENSDARG00000069932	IPR001660,IPR004092,IPR011510,IPR013761,IPR021129,IPR021987
XLOC_189306	IPR001752,IPR019821,IPR027417,IPR027640	XLOC_231886	IPR001752,IPR019821,IPR027417,IPR027640	ENSDARG00000014943	IPR001752,IPR027417
XLOC_189405	IPR003604	XLOC_361807	IPR003604	ENSDARG00000080021	IPR003604,IPR015880,IPR022755
XLOC_189407	IPR000008,IPR000341,IPR002420,IPR003113,IPR015433,IPR029071	XLOC_361803	IPR000008,IPR000341,IPR000403,IPR001263,IPR002420,IPR003113,IPR011009,IPR015433,IPR016024,IPR018936,IPR029071	ENSDARG00000075456	IPR000008,IPR000341,IPR000403,IPR001263,IPR002420,IPR003113,IPR011009,IPR016024
XLOC_189447	IPR002067,IPR018108,IPR023395	XLOC_201815	IPR002067,IPR018108,IPR023395	ENSDARG00000057110	IPR018108,IPR023395
XLOC_189454	IPR001632,IPR001680,IPR012972,IPR015943,IPR017986,IPR019775,IPR020472	XLOC_201820	IPR001680,IPR012972,IPR015943,IPR017986,IPR019775,IPR020472	ENSDARG00000057105	IPR001632,IPR001680,IPR011047,IPR011659,IPR012972,IPR017986,IPR020472
XLOC_189740	IPR000182,IPR001487,IPR009464,IPR016181,IPR018359	XLOC_443322	IPR000182,IPR001487,IPR009464,IPR016181,IPR018359	ENSDARG00000062634	IPR000182,IPR001487,IPR009464,IPR016181,IPR016376
XLOC_189744	IPR002075,IPR018222	XLOC_443320	IPR002075,IPR018222	ENSDARG00000014499	IPR002075,IPR018222
XLOC_189746	IPR007087,IPR015880	XLOC_443318	IPR007087,IPR015880	ENSDARG00000028431	IPR015880
XLOC_189752	IPR002931,IPR006567,IPR006588,IPR008979,IPR018997	XLOC_443315	IPR002931,IPR006567,IPR006588,IPR008979,IPR018997	ENSDARG00000003205	IPR002931,IPR006567,IPR006588,IPR008979,IPR018325,IPR018997
XLOC_190468	IPR001452,IPR001478,IPR004172,IPR008144,IPR008145,IPR011511,IPR014775,IPR020590,IPR027417	XLOC_237395	IPR000719,IPR001452,IPR001478,IPR002290,IPR004172,IPR008144,IPR008145,IPR011009,IPR011511,IPR014775,IPR020590,IPR027417	ENSDARG00000059809	IPR000719,IPR001245,IPR001452,IPR001478,IPR002290,IPR004172,IPR008144,IPR008145,IPR011009,IPR011511,IPR014775,IPR020635,IPR027417
XLOC_190479-683	IPR000629,IPR001650,IPR011545,IPR014001,IPR014014,IPR027417	XLOC_237387-810	IPR000629,IPR001650,IPR011545,IPR014001,IPR014014,IPR027417	ENSDARG00000020573	IPR001650,IPR011545,IPR014001,IPR014014,IPR027417
XLOC_190479-684	IPR000483,IPR001611,IPR003591	XLOC_237387-811	IPR000483,IPR001611,IPR003591,IPR025875	ENSDARG00000061791	IPR000483,IPR001611,IPR003591
XLOC_191277-685	IPR012675	XLOC_330230-1108	IPR012675	ENSDARG00000095900	Unknown
XLOC_191277-686	IPR006544	XLOC_330230-1107	IPR001757,IPR006544,IPR008250,IPR018303,IPR023214,IPR023299	ENSDARG00000061890	IPR001757,IPR004014,IPR006544,IPR008250,IPR023214,IPR023299
XLOC_191477	IPR006116,IPR006561	XLOC_311436	IPR006116,IPR006561	ENSDARG00000014591	IPR006116,IPR006561
XLOC_191479	IPR001315	XLOC_311432	Unknown	ENSDARG00000092945	IPR009053,IPR011011,IPR011029
XLOC_191481	IPR005026	XLOC_311430	IPR005026	ENSDARG00000055459	IPR005026
XLOC_191883	IPR004841	XLOC_236782	IPR004841,IPR007087,IPR013087,IPR015880	ENSDARG00000060366	IPR004841
XLOC_191904	IPR001632,IPR001680,IPR015943,IPR016346,IPR017986,IPR019775,IPR020472	XLOC_236789	IPR001632,IPR001680,IPR015943,IPR016346,IPR017986,IPR019775,IPR020472	ENSDARG00000035357	IPR001632,IPR001680,IPR016346,IPR017986,IPR020472
XLOC_192004	IPR001766,IPR011991,IPR018122	XLOC_334463	IPR001766,IPR011991,IPR018122	ENSDARG00000029179	IPR001766
XLOC_192013	IPR002715	XLOC_334462	IPR002715	ENSDARG00000035400	IPR002715
XLOC_192789	IPR010516,IPR017250	XLOC_407515	IPR010516,IPR017250	ENSDARG00000057854	IPR010516,IPR017250
XLOC_192795	IPR000595,IPR005821,IPR013621,IPR014710,IPR018490	XLOC_407508	IPR000595,IPR005821,IPR013621,IPR014710,IPR018490	ENSDARG00000077382	IPR000595,IPR005821,IPR013621,IPR018490
XLOC_193333	IPR000210,IPR000436,IPR000859,IPR003131,IPR011333	XLOC_332183	IPR000436,IPR000859	ENSDARG00000076052	IPR000436,IPR000859
XLOC_193336	IPR007803,IPR027443	XLOC_332186	IPR007803,IPR027443	ENSDARG00000075813	IPR007803
XLOC_193909	IPR001978	XLOC_204425	IPR001978	ENSDARG00000029995	IPR001978
XLOC_194532	IPR001675	XLOC_235319	IPR001675	ENSDARG00000018788	IPR001675,IPR012163
XLOC_194535	IPR009565	XLOC_235332	IPR009565	ENSDARG00000068709	IPR009565
XLOC_195125	IPR002181,IPR014715,IPR014716,IPR020837	XLOC_435843	IPR002181,IPR014715,IPR014716,IPR020837	ENSDARG00000019861	IPR002181
XLOC_195128	IPR026172,IPR028010	XLOC_435842	IPR026172,IPR028010	ENSDARG00000045481	Unknown
XLOC_195239	IPR001781	XLOC_286747	IPR001781	ENSDARG00000071498	IPR001781
XLOC_195244	IPR008604	XLOC_286753	IPR008604	ENSDARG00000060771	IPR008604
XLOC_195421	IPR000504,IPR008111,IPR012677	XLOC_360620	IPR000504,IPR008111,IPR012677	ENSDARG00000016516	IPR000504,IPR008111
XLOC_195422	IPR006801	XLOC_360611	IPR006801	ENSDARG00000095863	Unknown
XLOC_195943	IPR001884,IPR003663,IPR005828,IPR005829,IPR008991,IPR012340,IPR014722,IPR016196,IPR019769,IPR020189,IPR020846	XLOC_374988	IPR003663,IPR005828,IPR005829,IPR007248,IPR016196,IPR020846	ENSDARG00000056196	IPR003663,IPR005828,IPR011701,IPR016196,IPR020846
XLOC_195944	IPR000719,IPR001180,IPR002290,IPR008271,IPR011009	XLOC_374989	IPR000719,IPR001180,IPR002290,IPR008271,IPR011009	ENSDARG00000056218	IPR000719,IPR001180,IPR001245,IPR002290,IPR011009,IPR020635
XLOC_196607	IPR002293,IPR004760	XLOC_324992	IPR002293	ENSDARG00000075831	IPR002293,IPR004760,IPR004841
XLOC_196608	IPR000315,IPR001093,IPR001841,IPR001870,IPR003877,IPR003879,IPR005993,IPR006574,IPR008985,IPR013083,IPR013785,IPR015875,IPR017907,IPR018355	XLOC_324994-1095	IPR000315,IPR001841,IPR001870,IPR003877,IPR003879,IPR006574,IPR008985,IPR013083,IPR017907,IPR018355	ENSDARG00000027907	IPR000315,IPR001841,IPR001870,IPR003613,IPR003877,IPR003879,IPR006574,IPR008985,IPR013992,IPR018355,IPR018957
XLOC_196613	IPR000626,IPR019954,IPR019956,IPR029071	XLOC_324998	IPR000626,IPR019954,IPR019956,IPR029071	ENSDARG00000007989	IPR000626,IPR019956,IPR022617
XLOC_197595	Unknown	XLOC_229853	Unknown	ENSDARG00000062889	Unknown
XLOC_197599	IPR004689,IPR007271,IPR021189	XLOC_229846	IPR004689,IPR007271,IPR021189	ENSDARG00000013222	IPR000620,IPR004689,IPR004853,IPR007271,IPR013657,IPR021189
XLOC_197977	IPR000301,IPR008952,IPR018499	XLOC_323524	IPR000301,IPR008952,IPR018499	ENSDARG00000024540	IPR000301,IPR008952,IPR018499
XLOC_197987	IPR020864	XLOC_323528-1086	IPR020864	ENSDARG00000055290	IPR020864
XLOC_199098	IPR000047,IPR001356,IPR009057,IPR017970,IPR020479	XLOC_305944	IPR000047,IPR001356,IPR009057,IPR017970,IPR020479	ENSDARG00000042291	IPR000047,IPR001356,IPR009057,IPR020479
XLOC_199933	IPR001680,IPR015943,IPR017986	XLOC_309618	IPR001680,IPR015943,IPR017986	ENSDARG00000061993	IPR001680,IPR017986
XLOC_199936	IPR000261,IPR001401,IPR002048,IPR011992,IPR018247,IPR027417	XLOC_309615	IPR001401,IPR027417	ENSDARG00000014793	IPR000261,IPR000795,IPR001401,IPR002048,IPR027417
XLOC_200065	IPR000210,IPR007087,IPR011333,IPR013069,IPR013087,IPR015880	XLOC_411987	IPR000210,IPR007087,IPR011333,IPR013069,IPR013087,IPR015880	ENSDARG00000028949	IPR000210,IPR007087,IPR011333,IPR013069,IPR015880
XLOC_200071	IPR002198,IPR002347,IPR016040,IPR020904	XLOC_411994	IPR002198,IPR002347,IPR016040,IPR020842,IPR020904	ENSDARG00000035129	IPR002198,IPR002347,IPR003560,IPR013968,IPR020842
XLOC_201188	IPR004031,IPR006187,IPR017974	XLOC_295198	IPR004031,IPR006187,IPR017974	ENSDARG00000043128	IPR004031,IPR005411,IPR006187
XLOC_201189	IPR004031,IPR006187,IPR017974	XLOC_295197	IPR004031,IPR006187,IPR017974	ENSDARG00000043133	IPR004031,IPR006187
XLOC_201652	IPR003593,IPR004582,IPR018324,IPR027417	XLOC_341215	IPR004582,IPR018324,IPR027417	ENSDARG00000018918	IPR003959,IPR018324,IPR027417
XLOC_201658	IPR008253,IPR010844	XLOC_341205-1138	IPR008253,IPR010844	ENSDARG00000061651	IPR008253,IPR010844
XLOC_201659	IPR020618,IPR027417	XLOC_341204	IPR020618,IPR027417	ENSDARG00000035573	IPR003959,IPR027417
XLOC_201933	IPR006222,IPR013977,IPR017703	XLOC_241179	IPR006222,IPR013977,IPR017703	ENSDARG00000063446	IPR006222,IPR013977,IPR017703
XLOC_201934	IPR000727	XLOC_241177	IPR000727	ENSDARG00000063445	IPR000727
XLOC_201936	IPR003347	XLOC_241169	IPR003347	ENSDARG00000058995	IPR003347
XLOC_202530	IPR007917,IPR022776	XLOC_248768	IPR007917,IPR022776	ENSDARG00000000887	IPR022776
XLOC_202532	IPR011685	XLOC_248773	IPR011685	ENSDARG00000030641	IPR011685
XLOC_203805	IPR016024,IPR018864	XLOC_283254	IPR016024,IPR018864	ENSDARG00000030022	IPR018864
XLOC_203809	IPR026566	XLOC_283252	IPR026566	ENSDARG00000076991	Unknown
XLOC_204382	IPR018881	XLOC_403096	IPR018881	ENSDARG00000062425	IPR018881
XLOC_204399-722	IPR000719,IPR002290,IPR008271,IPR011009,IPR017441	XLOC_403083	IPR000719,IPR002290,IPR008271,IPR011009,IPR017441	ENSDARG00000014348	IPR000719,IPR001245,IPR002290,IPR011009,IPR020635
XLOC_205786	IPR002495,IPR029044	XLOC_273689	IPR002495,IPR029044	ENSDARG00000040157	IPR002495
XLOC_205789	IPR009542	XLOC_273682	IPR009542	ENSDARG00000059298	IPR009542
XLOC_205806	IPR028237	XLOC_459620	IPR028237	ENSDARG00000025615	Unknown
XLOC_205807	IPR004827	XLOC_459619	IPR004827	ENSDARG00000038141	IPR004827
XLOC_205811-727	IPR006703,IPR027417	XLOC_459615-1458	IPR006703,IPR027417	ENSDARG00000094405	Unknown
XLOC_205811-728	IPR006703,IPR027417	XLOC_459615-1459	IPR006703,IPR027417	ENSDARG00000074773	IPR006703,IPR027417
XLOC_206960	IPR004918,IPR013873,IPR013874	XLOC_248433	IPR004918,IPR013873,IPR013874	ENSDARG00000044265	IPR013873,IPR013874
XLOC_206966	IPR000850,IPR006259,IPR007862,IPR027417,IPR028586	XLOC_248438	IPR000850,IPR006259,IPR007862,IPR027417,IPR028586	ENSDARG00000058226	IPR000850,IPR006259,IPR007862,IPR027417
XLOC_207020	IPR003822,IPR013194	XLOC_225475	Unknown	ENSDARG00000062472	IPR003822,IPR013194
XLOC_207022	IPR004342	XLOC_225477	IPR004331,IPR004342	ENSDARG00000062449	IPR004331,IPR004342
XLOC_207582	IPR003307,IPR003890,IPR003891,IPR016021,IPR016024	XLOC_371059	IPR003307,IPR003890,IPR003891,IPR016021,IPR016024	ENSDARG00000057167	IPR003307,IPR003890,IPR003891,IPR016024
XLOC_207584	IPR001841,IPR013083,IPR017907	XLOC_371057	IPR001841,IPR013083,IPR017907	ENSDARG00000041802	IPR001841,IPR018957
XLOC_207594	IPR001365,IPR006329,IPR006650	XLOC_371051	IPR001365,IPR006329,IPR006650	ENSDARG00000032469	IPR001365,IPR006329
XLOC_208349	IPR000595,IPR000719,IPR000961,IPR002290,IPR002374,IPR008271,IPR011009,IPR014710,IPR016232,IPR017441,IPR018488,IPR018490	XLOC_357457	IPR000595,IPR000719,IPR000961,IPR002290,IPR002374,IPR008271,IPR011009,IPR014710,IPR017441,IPR018488,IPR018490	ENSDARG00000054741	IPR000595,IPR000719,IPR000961,IPR001245,IPR002290,IPR002373,IPR002374,IPR011009,IPR016232,IPR018490,IPR020635
XLOC_208354	IPR001839,IPR015615,IPR017197,IPR017948,IPR029034	XLOC_357453	IPR001839,IPR015615,IPR017948,IPR027887,IPR029034	ENSDARG00000060526	IPR001839,IPR017197
XLOC_208618	IPR000845,IPR001369,IPR010044,IPR018099	XLOC_423671-1366	IPR000845,IPR001369,IPR010044,IPR018099	ENSDARG00000037261	IPR000845,IPR010044
XLOC_210274	IPR000719,IPR002290,IPR008271,IPR011009,IPR017441	XLOC_463141	IPR000719,IPR002290,IPR008271,IPR011009,IPR017441	ENSDARG00000094646	IPR000719,IPR001245,IPR002290,IPR011009,IPR020635
XLOC_210280	Unknown	XLOC_463136	Unknown	ENSDARG00000045669	Unknown
XLOC_210282	IPR011989,IPR013932,IPR016024,IPR021133	XLOC_463135	IPR011989,IPR013932,IPR016024	ENSDARG00000017841	IPR000357,IPR013932,IPR016024
XLOC_210575	IPR008477	XLOC_335699	IPR008477	ENSDARG00000086457	IPR008477
XLOC_210582	IPR006634	XLOC_335705	IPR006634,IPR016439	ENSDARG00000063412	IPR006634,IPR016439
XLOC_212710	Unknown	XLOC_240715	Unknown	ENSDARG00000063153	IPR007087,IPR015880
XLOC_212932	IPR002618,IPR016267,IPR029044	XLOC_322995	IPR002618,IPR016267,IPR029044	ENSDARG00000005578	IPR002618,IPR016267
XLOC_212935	IPR007858	XLOC_322992	IPR007858	ENSDARG00000004427	IPR007858
XLOC_212945	IPR003593,IPR003959,IPR003960,IPR007330,IPR017179,IPR027417	XLOC_322989	IPR003593,IPR003959,IPR003960,IPR007330,IPR017179,IPR027417	ENSDARG00000024933	IPR003593,IPR003959,IPR007330,IPR008824,IPR017179,IPR027417
XLOC_213524	IPR008551,IPR019402,IPR027315	XLOC_465183	IPR019402,IPR027315	ENSDARG00000068227	IPR019402
XLOC_213528	IPR001841,IPR013083	XLOC_465159	IPR001841,IPR013083	ENSDARG00000023958	IPR001841,IPR018957
XLOC_214872	IPR001253,IPR006196,IPR012340	XLOC_224103	IPR001253,IPR006196,IPR012340	ENSDARG00000016280	IPR001253,IPR006196,IPR012340
XLOC_214878	IPR002659	XLOC_224112	IPR002154,IPR002659	ENSDARG00000089094	IPR002659
XLOC_215516	IPR000504,IPR012677,IPR027833	XLOC_352030-1174	IPR000504,IPR012677	ENSDARG00000007863	IPR000504
XLOC_215517	IPR000504,IPR004087,IPR004088,IPR012677	XLOC_352031	IPR000504,IPR004087,IPR004088,IPR012677	ENSDARG00000010266	IPR000504,IPR004087,IPR004088
XLOC_215519	IPR001955,IPR020392	XLOC_352035	IPR001955,IPR020392	ENSDARG00000036222	IPR001955
XLOC_215521	IPR026755	XLOC_352036	IPR026755	ENSDARG00000027599	Unknown
XLOC_215555	IPR026198,IPR028197	XLOC_348189	IPR026198,IPR028197	ENSDARG00000060112	Unknown
XLOC_215559	IPR001594	XLOC_348186	IPR001594	ENSDARG00000010981	IPR001594
XLOC_215563	IPR001111,IPR001839,IPR002405,IPR015615,IPR017948,IPR029034	XLOC_348180	IPR001111,IPR001839,IPR015615,IPR017948,IPR029034	ENSDARG00000053479	IPR001111,IPR001839
XLOC_215570	IPR017025	XLOC_348177	IPR017025	ENSDARG00000040021	IPR017025
XLOC_215576	IPR006109,IPR006168,IPR008927,IPR011128,IPR013328,IPR016040,IPR017751	XLOC_348173	IPR006109,IPR006168,IPR008927,IPR011128,IPR013328,IPR016040,IPR017751	ENSDARG00000040024	IPR006109,IPR006168,IPR008927,IPR011128,IPR017751
XLOC_217317	IPR001680,IPR008405,IPR015943,IPR017986	XLOC_377585	IPR008405	ENSDARG00000023185	IPR008405
XLOC_217326	IPR000048	XLOC_377569	IPR000048	ENSDARG00000023181	IPR000048
XLOC_217989	IPR000900,IPR001452,IPR001781	XLOC_292367	IPR000900,IPR001452,IPR001781	ENSDARG00000021200	IPR000900,IPR001452,IPR001781,IPR011511
XLOC_217990	IPR002498,IPR016034,IPR023610,IPR027483,IPR027484	XLOC_292355	IPR002498,IPR016034,IPR023610,IPR027483,IPR027484	ENSDARG00000063544	IPR002498,IPR016034
XLOC_218211	IPR000340,IPR000387,IPR016130,IPR020422,IPR024950,IPR029021	XLOC_455532-1447	IPR000340,IPR000387,IPR016130,IPR020422,IPR024950,IPR029021	ENSDARG00000013860	IPR000340,IPR000387,IPR020422
XLOC_218212	IPR001268,IPR010218,IPR020396	XLOC_455532-1448	IPR001268,IPR010218	ENSDARG00000015385	IPR001268,IPR010218
XLOC_218215	IPR000504,IPR002343,IPR012677	XLOC_455534	IPR000504,IPR012677	ENSDARG00000005315	IPR000504,IPR002343
XLOC_218780	IPR000511	XLOC_337522	IPR000511	ENSDARG00000028131	IPR000511
XLOC_218781	IPR006634	XLOC_337524	IPR006634	ENSDARG00000057743	IPR006634
XLOC_219475	IPR001717,IPR003020,IPR011531,IPR013769,IPR016152,IPR018241	XLOC_428443	IPR001717,IPR003020,IPR011531,IPR013769,IPR016152,IPR018241	ENSDARG00000012881	IPR001717,IPR003020,IPR011531,IPR013769,IPR016152
XLOC_219476-773	IPR009071,IPR029215	XLOC_428444-1377	IPR009071,IPR016024,IPR029215	ENSDARG00000035066	IPR009071,IPR016024
XLOC_219476-774	IPR013246	XLOC_428444-1378	IPR013246	ENSDARG00000029331	IPR013243,IPR013246
XLOC_219491	IPR000626,IPR029071	XLOC_428449	IPR000626,IPR029071	ENSDARG00000056467	IPR000626
XLOC_219615	IPR012336,IPR013766	XLOC_327831	IPR012336,IPR013766	ENSDARG00000007786	IPR012336,IPR013766
XLOC_219621	IPR019403	XLOC_327824	IPR019403	ENSDARG00000009472	IPR019403
XLOC_219821	IPR018094,IPR018095,IPR027417	XLOC_324411	IPR018094,IPR018095,IPR027417	ENSDARG00000052103	IPR018094,IPR027417
XLOC_219826	IPR005078	XLOC_324417	IPR005078	ENSDARG00000052104	IPR005078
XLOC_220006-775	IPR006028,IPR006029,IPR006201,IPR006202,IPR018000	XLOC_463473	IPR006028,IPR006029,IPR006201,IPR006202,IPR018000	ENSDARG00000020901	IPR006028,IPR006029,IPR006201,IPR006202
XLOC_220006-776	IPR018008	XLOC_463474	IPR018008	ENSDARG00000075421	Unknown
XLOC_220110	IPR000689,IPR002938,IPR003042,IPR010971,IPR018168	XLOC_384719	IPR000689,IPR002938,IPR003042,IPR010971,IPR018168	ENSDARG00000060380	IPR000689,IPR002938,IPR003042,IPR010971
XLOC_220115	IPR000407	XLOC_384737	IPR000407	ENSDARG00000053481	IPR000407
XLOC_220473	IPR011991,IPR019465	XLOC_445595-1423	IPR019465	ENSDARG00000008235	IPR019465
XLOC_221218-779	IPR005037	XLOC_250669-864	IPR005037	ENSDARG00000039213	IPR005037
XLOC_221219	IPR001440,IPR011990,IPR013026,IPR019544,IPR019734	XLOC_250669-865	IPR001440,IPR011990,IPR013026,IPR019544,IPR019734	ENSDARG00000039208	IPR013026,IPR019544,IPR019734
XLOC_221231	IPR001025,IPR003593,IPR003959,IPR011991,IPR015163,IPR027417	XLOC_250652	IPR001025,IPR003593,IPR003959,IPR011991,IPR015163,IPR027417	ENSDARG00000039217	IPR001025,IPR003593,IPR003959,IPR015163,IPR018647,IPR027417
XLOC_221235	IPR028128	XLOC_250648	IPR028128	ENSDARG00000075569	Unknown
XLOC_221571	IPR006612	XLOC_404189	IPR006612	ENSDARG00000036055	IPR006612
XLOC_221574	IPR016040	XLOC_404183	IPR000683,IPR016040	ENSDARG00000061145	IPR000683
XLOC_222095	IPR026731	XLOC_229948	IPR026731	ENSDARG00000036335	Unknown
XLOC_222100	IPR002478,IPR004521,IPR015947,IPR016437	XLOC_229944	IPR002478,IPR004521,IPR015947,IPR016437	ENSDARG00000025972	IPR002478,IPR004521,IPR015947,IPR016437
XLOC_225039	IPR000169,IPR004134	XLOC_249396	IPR004134	ENSDARG00000025977	IPR004134
XLOC_225044	IPR000175	XLOC_249394	IPR000175	ENSDARG00000061165	IPR000175
XLOC_225195	IPR007087	XLOC_302291	IPR007087	ENSDARG00000060113	IPR007087
XLOC_225202	IPR006024	XLOC_302283	IPR006024	ENSDARG00000025024	IPR006024
XLOC_225897	IPR002198,IPR002347,IPR016040	XLOC_400670	IPR002347,IPR016040	ENSDARG00000003869	IPR002198,IPR002347,IPR013968
XLOC_228040	IPR006052,IPR008983,IPR021184	XLOC_265030	IPR006052,IPR008983,IPR017355,IPR021184	ENSDARG00000057241	IPR006052,IPR008983,IPR017355
XLOC_228063-790	IPR001841	XLOC_265042	IPR001841	ENSDARG00000039430	IPR001841
XLOC_228479	IPR000372,IPR000483,IPR001611,IPR003591	XLOC_346757	IPR000372,IPR000483,IPR001611,IPR003591	ENSDARG00000075147	IPR000372,IPR000483,IPR001611,IPR003591
XLOC_228481	IPR000719,IPR001245,IPR001660,IPR003961,IPR008266,IPR011009,IPR013761,IPR013783,IPR017441,IPR020635,IPR021129,IPR027936	XLOC_346760	IPR000719,IPR001245,IPR001660,IPR003961,IPR008266,IPR011009,IPR013761,IPR013783,IPR017441,IPR020635,IPR021129,IPR027936	ENSDARG00000037373	IPR000719,IPR001090,IPR001245,IPR001660,IPR002290,IPR003961,IPR008979,IPR009030,IPR011009,IPR011510,IPR011641,IPR013761,IPR016257,IPR020635,IPR021129
XLOC_228604	IPR005331,IPR010635,IPR027417	XLOC_455310	IPR005331,IPR010635,IPR027417	ENSDARG00000012025	IPR005331,IPR027417
XLOC_228750	IPR000980,IPR001452,IPR017441	XLOC_287301	IPR000719,IPR000980,IPR001245,IPR001452,IPR008266,IPR011009,IPR017441,IPR020635	ENSDARG00000059282	IPR000719,IPR000980,IPR001245,IPR001452,IPR002290,IPR011009,IPR011511,IPR020635
XLOC_228751	IPR024280	XLOC_287302	IPR024280	ENSDARG00000022454	IPR024280
XLOC_229863	IPR001912,IPR002942,IPR005710,IPR018079,IPR022801	XLOC_374086	IPR001912,IPR002942,IPR005710,IPR018079,IPR022801	ENSDARG00000011405	IPR001912,IPR002942,IPR005710
XLOC_229868	IPR000504,IPR012677,IPR017325,IPR025670	XLOC_374096	IPR000504,IPR012677,IPR017325,IPR025670	ENSDARG00000021184	IPR000504,IPR017325,IPR025670
XLOC_230809	IPR000421,IPR008979	XLOC_348319	IPR000421,IPR008979	ENSDARG00000056162	IPR000421,IPR008979,IPR012919
XLOC_230811	IPR019320	XLOC_348314	IPR019320	ENSDARG00000071339	IPR019320
XLOC_230813	IPR002110,IPR020683	XLOC_348312	IPR002110,IPR020683	ENSDARG00000016730	IPR002110,IPR020683
XLOC_230815	IPR029201	XLOC_348307	IPR029201	ENSDARG00000086661	Unknown
XLOC_231061	Unknown	XLOC_265974	IPR001356,IPR009057,IPR017970,IPR020479	ENSDARG00000035508	IPR001356,IPR009057,IPR020479
XLOC_231535	IPR003124,IPR003397,IPR004934	XLOC_355402	IPR004934	ENSDARG00000077261	IPR003124
XLOC_231536	IPR026910	XLOC_355404	IPR026910	ENSDARG00000006307	Unknown
XLOC_231830	IPR001604,IPR020821	XLOC_364418	IPR001604,IPR020821	ENSDARG00000069190	IPR001604,IPR020821
XLOC_231831	IPR001604,IPR020821	XLOC_364417	IPR001604,IPR020821	ENSDARG00000088309	IPR001604,IPR020821
XLOC_231836	IPR003169	XLOC_364415	IPR003169	ENSDARG00000078691	IPR003169
XLOC_232313	IPR015019	XLOC_366150	IPR015019	ENSDARG00000057075	IPR015019
XLOC_232317	IPR000276,IPR002962,IPR017452,IPR027430	XLOC_366166	IPR000276,IPR002962,IPR017452,IPR027430	ENSDARG00000039534	IPR000276,IPR002962,IPR017452,IPR019424
XLOC_233316	IPR003128,IPR007122,IPR007123,IPR015626,IPR029006	XLOC_468130	IPR003128,IPR007122,IPR007123,IPR015626,IPR029006	ENSDARG00000001909	IPR003128,IPR007122,IPR007123
XLOC_233317	IPR004274,IPR011948,IPR023214	XLOC_468131	IPR004274,IPR011948,IPR023214	ENSDARG00000071673	IPR004274,IPR011948,IPR023214
XLOC_234259	IPR028118	XLOC_279715	IPR028118	ENSDARG00000077409	Unknown
XLOC_234260	IPR004743,IPR011701,IPR016196,IPR020846	XLOC_279716	IPR004743,IPR011701,IPR016196,IPR020846	ENSDARG00000045153	IPR004743,IPR011701,IPR016196,IPR020846
XLOC_234549	IPR002659	XLOC_437194	IPR002659	ENSDARG00000094253	IPR002659
XLOC_234561	IPR001841,IPR013083	XLOC_437178	IPR013083	ENSDARG00000077906	IPR001841,IPR011016,IPR018957
XLOC_234563	IPR029306	XLOC_437176	IPR029306	ENSDARG00000046071	Unknown
XLOC_235012	IPR011598	XLOC_368742	IPR011598	ENSDARG00000087381	IPR011598
XLOC_235014	IPR000626,IPR022617,IPR029071	XLOC_368744	IPR000626,IPR022617,IPR029071	ENSDARG00000044267	IPR000626,IPR022617
XLOC_235022	IPR002687,IPR012974,IPR012976	XLOC_368748	IPR002687,IPR012974,IPR012976	ENSDARG00000058337	IPR002687,IPR012974,IPR012976
XLOC_235026	IPR000539,IPR015526,IPR017981,IPR020067,IPR026552	XLOC_368750	IPR000539,IPR000719,IPR011009,IPR015526,IPR017981,IPR020067,IPR026552	ENSDARG00000027589	IPR000539,IPR017981,IPR020067
XLOC_235588	IPR000626,IPR001841,IPR001876,IPR002867,IPR013083,IPR017907,IPR018957,IPR029071	XLOC_350165	IPR000626,IPR001841,IPR001876,IPR013083,IPR017907,IPR018957,IPR029071	ENSDARG00000031954	IPR000626,IPR001841,IPR001876,IPR002867
XLOC_235591	IPR002539,IPR002759,IPR029069	XLOC_350169	IPR002539,IPR002759,IPR029069	ENSDARG00000011152	IPR002759
XLOC_236832	IPR001841,IPR013083,IPR017907	XLOC_260888	IPR001841,IPR013083,IPR017907	ENSDARG00000079687	IPR001841
XLOC_236839	IPR000819,IPR011356	XLOC_260895	IPR000819,IPR011356	ENSDARG00000079932	IPR000819,IPR011356
XLOC_237496	IPR029058,IPR029059	XLOC_272166	IPR029058,IPR029059	ENSDARG00000059209	IPR000073,IPR000383,IPR008391,IPR013094
XLOC_237498	IPR006052,IPR008983	XLOC_272163	IPR006052,IPR008983	ENSDARG00000012945	IPR006052,IPR008983
XLOC_237543	IPR001356,IPR009057,IPR017970,IPR020479	XLOC_273206	IPR001356,IPR009057,IPR017970,IPR020479	ENSDARG00000095651	IPR001356,IPR009057,IPR020479
XLOC_237544	IPR001356,IPR009057,IPR017970,IPR020479	XLOC_273205	IPR001356,IPR009057	ENSDARG00000007941	IPR001356,IPR009057,IPR020479
XLOC_238818	IPR007087,IPR013087,IPR015880	XLOC_247272	IPR007087,IPR013087,IPR015880	ENSDARG00000025226	IPR007087,IPR015880
XLOC_239571	IPR001478	XLOC_439107	IPR001478	ENSDARG00000009488	IPR001478,IPR017379
XLOC_239577	IPR012336,IPR017937	XLOC_439112	IPR012336,IPR017937	ENSDARG00000038980	IPR012336
XLOC_241984	IPR000719,IPR002290,IPR008271,IPR011009,IPR017441,IPR020636	XLOC_399533	IPR000719,IPR002290,IPR008271,IPR011009,IPR017441,IPR020636	ENSDARG00000056713	IPR000719,IPR001245,IPR002290,IPR011009,IPR020635
XLOC_242996	IPR019131	XLOC_377299	IPR019131	ENSDARG00000056091	IPR019131
XLOC_243004	IPR002189,IPR017865	XLOC_377296	IPR002189,IPR017865	ENSDARG00000056090	IPR002189
XLOC_243531	IPR005817,IPR018161,IPR026536	XLOC_394370	IPR005817,IPR018161,IPR026536	ENSDARG00000014796	IPR005817
XLOC_243532-828	IPR006612	XLOC_394372	IPR006612,IPR025398	ENSDARG00000042492	IPR006612
XLOC_243532-829	IPR025398	XLOC_394373	IPR006612,IPR025398	ENSDARG00000042489	IPR006612,IPR012337
XLOC_243585-830	IPR001040,IPR019770,IPR023398	XLOC_261995-904	IPR001040,IPR019770,IPR023398	ENSDARG00000077012	IPR001040,IPR023398
XLOC_243585-831	IPR002085,IPR002328,IPR011032,IPR013149,IPR013154,IPR016040	XLOC_261995-905	IPR002085,IPR002328,IPR011032,IPR013149,IPR013154,IPR016040	ENSDARG00000080010	IPR011032,IPR013149,IPR013154,IPR014183,IPR020843
XLOC_244074	IPR021950	XLOC_351870	IPR021950	ENSDARG00000078658	IPR021950
XLOC_244080	IPR001247,IPR015847,IPR020568,IPR027408	XLOC_351879	IPR001247,IPR015847,IPR020568,IPR027408	ENSDARG00000068755	IPR001247,IPR015847,IPR020568
XLOC_244355	IPR007087,IPR013087,IPR015880	XLOC_433861	IPR007087,IPR013087,IPR015880	ENSDARG00000077897	IPR007087,IPR015880
XLOC_244356	Unknown	XLOC_433860	Unknown	ENSDARG00000061742	IPR019147
XLOC_244501	IPR000372,IPR000483,IPR001611,IPR003591,IPR003598,IPR003599,IPR007110,IPR013098,IPR013783	XLOC_453398	IPR000372,IPR000483,IPR001611,IPR003591,IPR003598,IPR003599,IPR007110,IPR013098,IPR013783	ENSDARG00000061970	IPR000372,IPR000483,IPR001611,IPR003591,IPR003598,IPR003599,IPR007110,IPR013098
XLOC_244509	IPR004827	XLOC_453404	IPR004827	ENSDARG00000092346	IPR004827
XLOC_244510	IPR004827	XLOC_453406	IPR004827	ENSDARG00000071398	IPR004827
XLOC_245606	IPR001841,IPR013083,IPR024766	XLOC_394591	IPR001841,IPR013083,IPR024766	ENSDARG00000055524	IPR001841
XLOC_245607	IPR002110,IPR002153,IPR005462,IPR013555,IPR020683	XLOC_394594	IPR000536,IPR001628,IPR002110,IPR002153,IPR004729,IPR005462,IPR005821,IPR008946,IPR013088,IPR013555,IPR020683	ENSDARG00000067730	IPR002110,IPR002153,IPR004729,IPR005821,IPR013122,IPR013555,IPR016024,IPR020683
XLOC_248849	IPR000210,IPR003131,IPR011333	XLOC_426689	IPR000210,IPR003131,IPR011333	ENSDARG00000043095	IPR000210,IPR003131,IPR011333
XLOC_248850	IPR005475,IPR005476,IPR009014,IPR027110,IPR029061	XLOC_426688	IPR005475,IPR005476,IPR009014,IPR027110,IPR029061	ENSDARG00000021346	IPR005475,IPR005476,IPR009014
XLOC_249170	IPR010418,IPR029342	XLOC_250534	IPR010418	ENSDARG00000062834	IPR010418
XLOC_249175	IPR001680,IPR005108,IPR015943,IPR017986	XLOC_250538	IPR001680,IPR005108,IPR015943,IPR017986	ENSDARG00000058038	IPR001680,IPR005108,IPR011047,IPR017986
XLOC_249737	IPR015389	XLOC_311812	IPR015389	ENSDARG00000013051	IPR015389
XLOC_249738	IPR000225,IPR000357,IPR000719,IPR002290,IPR008271,IPR011009,IPR011989,IPR016024,IPR017441	XLOC_311813	IPR000225,IPR000357,IPR000719,IPR002290,IPR008271,IPR011009,IPR011989,IPR016024,IPR017441	ENSDARG00000061095	IPR000225,IPR000357,IPR000719,IPR001245,IPR002290,IPR011009,IPR016024,IPR020635
XLOC_249753	IPR004827	XLOC_311823	IPR004827	ENSDARG00000068096	IPR004827
XLOC_249942	IPR005027,IPR029044	XLOC_372934	IPR005027,IPR029044	ENSDARG00000001939	IPR005027
XLOC_249943	IPR000182,IPR016181	XLOC_372933	IPR000182,IPR016181	ENSDARG00000024109	IPR000182,IPR016181
XLOC_250340	IPR001360,IPR013781,IPR017853,IPR018120	XLOC_351068	IPR001360,IPR013781,IPR017853,IPR018120	ENSDARG00000016337	IPR001360,IPR017853
XLOC_250341	IPR002136,IPR013000,IPR023574,IPR025755	XLOC_351071	IPR002136,IPR013000,IPR023574,IPR025755	ENSDARG00000041182	IPR002136,IPR023574
XLOC_250345	IPR000719,IPR002290,IPR008271,IPR011009,IPR017441	XLOC_351077	IPR000719,IPR002290,IPR008271,IPR011009,IPR017441	ENSDARG00000007825	IPR000719,IPR001245,IPR002290,IPR011009,IPR020635
XLOC_250803	IPR000210,IPR003131,IPR011333,IPR028183	XLOC_333732	IPR000210,IPR001298,IPR003131,IPR011333,IPR013783,IPR014756,IPR017868,IPR028183	ENSDARG00000023703	IPR000210,IPR003131,IPR011333
XLOC_250806	IPR005135,IPR016202,IPR018057	XLOC_333730	IPR005135,IPR016202,IPR018057	ENSDARG00000005464	IPR005135,IPR016202
XLOC_250813	IPR001611,IPR002087,IPR027211	XLOC_333727	IPR001611,IPR002087,IPR027211	ENSDARG00000031489	IPR001611,IPR003591
XLOC_252012	IPR001806,IPR003578,IPR003579,IPR005225,IPR020849,IPR027417	XLOC_354276	IPR001806,IPR003578,IPR003579,IPR005225,IPR020849,IPR027417	ENSDARG00000015611	IPR001806,IPR003578,IPR003579,IPR005225,IPR011619,IPR013684,IPR020849,IPR027417
XLOC_252017	IPR001619,IPR027482	XLOC_354273	IPR001619,IPR027482	ENSDARG00000040005	IPR001619
XLOC_252148	Unknown	XLOC_284743	Unknown	ENSDARG00000092934	Unknown
XLOC_252149	IPR001394,IPR002893,IPR007052,IPR008978,IPR018200,IPR028889	XLOC_284744	IPR001394,IPR002893,IPR007052,IPR008978,IPR018200,IPR028889	ENSDARG00000004132	IPR001394,IPR002893,IPR007052,IPR008978
XLOC_252524	IPR018180	XLOC_259121	IPR018180	ENSDARG00000015158	IPR004316
XLOC_252525	IPR001799,IPR008972,IPR019765	XLOC_259122	IPR001799,IPR008972	ENSDARG00000018787	IPR001799,IPR008972
XLOC_252882	IPR000536,IPR001628,IPR001723,IPR003070,IPR003073,IPR008946,IPR013088	XLOC_464044	IPR000536,IPR001628,IPR001723,IPR003070,IPR003073,IPR008946,IPR013088	ENSDARG00000044532	IPR000536,IPR001628,IPR001723,IPR003070,IPR003073,IPR008946
XLOC_252883	IPR000447,IPR002048,IPR006076,IPR011992,IPR018247	XLOC_464050	IPR000447,IPR002048,IPR006076,IPR011992,IPR018247	ENSDARG00000062430	IPR000447,IPR002048,IPR003953,IPR006076
XLOC_253147	Unknown	XLOC_334533	IPR006578	ENSDARG00000051793	Unknown
XLOC_254511	IPR000210,IPR007087,IPR011333,IPR013069,IPR013087,IPR015880	XLOC_360158	IPR000210,IPR007087,IPR011333,IPR013069,IPR013087,IPR015880	ENSDARG00000061110	IPR000210,IPR007087,IPR011333,IPR013069,IPR015880
XLOC_254513	IPR000884,IPR001590,IPR002870,IPR010294,IPR013273,IPR013277,IPR024079	XLOC_360156	IPR000884,IPR001590,IPR002870,IPR010294,IPR013273,IPR013277,IPR024079	ENSDARG00000007709	IPR000884,IPR001590,IPR002870,IPR010294,IPR013273,IPR013277
XLOC_254988	IPR000235,IPR005716,IPR020606,IPR023798	XLOC_366878	IPR000235,IPR005716,IPR020606,IPR023798	ENSDARG00000043453	IPR005716,IPR023798
XLOC_254989	IPR000432,IPR001526,IPR007696,IPR007861,IPR027417	XLOC_366877-1197	IPR000432,IPR007696,IPR027417	ENSDARG00000077479	IPR000432,IPR007696,IPR007861,IPR027417
XLOC_256447	IPR007967,IPR023231	XLOC_261907	IPR007967,IPR023231	ENSDARG00000038099	IPR007967,IPR023231
XLOC_256451	IPR000361,IPR016092,IPR017870	XLOC_261906	IPR000361,IPR016092,IPR017870	ENSDARG00000038154	IPR000361,IPR016092
XLOC_257490	IPR004344,IPR019764,IPR027751	XLOC_297107	IPR001928,IPR004344,IPR019764,IPR020475,IPR027751	ENSDARG00000062806	IPR004344
XLOC_257492	IPR005036,IPR024835	XLOC_297110	IPR005036,IPR024832,IPR024835	ENSDARG00000077513	IPR005036
XLOC_257497	IPR029266	XLOC_297115	IPR029266	ENSDARG00000088505	Unknown
XLOC_257835	IPR001134,IPR001820,IPR008993,IPR015613,IPR027465	XLOC_405115	IPR001134,IPR001820,IPR008993,IPR015613,IPR027465	ENSDARG00000061226	IPR001134,IPR001820,IPR008993,IPR018933
XLOC_257838	IPR003579,IPR005225,IPR006687,IPR006689,IPR024156,IPR027417	XLOC_405110	IPR003579,IPR005225,IPR006687,IPR006689,IPR024156,IPR027417	ENSDARG00000071409	IPR000795,IPR001019,IPR001806,IPR003579,IPR005225,IPR006687,IPR006689,IPR006762,IPR013684,IPR019009,IPR024156,IPR027417
XLOC_257841	IPR004686	XLOC_405105	IPR004686	ENSDARG00000017960	IPR004686
XLOC_257935	IPR001079,IPR008985,IPR013320	XLOC_287722	IPR001079,IPR008985,IPR013320	ENSDARG00000060656	IPR001079,IPR008985
XLOC_257946	IPR000591,IPR001849,IPR011991,IPR011993	XLOC_287731	IPR000591,IPR001849,IPR011991,IPR011993	ENSDARG00000012789	IPR000591,IPR001849
XLOC_257947	IPR000008	XLOC_287732-977	IPR000008	ENSDARG00000095067	IPR000008
XLOC_257948	IPR000152,IPR000742,IPR001491,IPR001881,IPR009030,IPR013032,IPR018097,IPR026823	XLOC_287732-978	IPR000152,IPR000742,IPR001881,IPR009030,IPR013032,IPR018097,IPR026823	ENSDARG00000039273	IPR000742,IPR001881
XLOC_258576	IPR001606,IPR003347,IPR003349,IPR004198	XLOC_392098	IPR001606,IPR003347,IPR003349,IPR004198	ENSDARG00000060925	IPR001606,IPR003347,IPR003349,IPR004198
XLOC_258578	IPR007087,IPR015880	XLOC_392089-1259	IPR007087,IPR015880	ENSDARG00000060937	IPR009057,IPR015880
XLOC_258583	IPR007531	XLOC_392086	IPR007531	ENSDARG00000055115	IPR001926,IPR007531
XLOC_260040	IPR003598,IPR003599,IPR007110,IPR013098,IPR013783	XLOC_457381	IPR003598,IPR003599,IPR007110,IPR013098,IPR013783	ENSDARG00000040009	IPR003598,IPR003599,IPR007110,IPR013098,IPR013106
XLOC_260045	IPR002198,IPR002347,IPR016040,IPR020842,IPR020904	XLOC_457375	IPR002198,IPR002347,IPR016040,IPR020842,IPR020904	ENSDARG00000009074	IPR002198,IPR002347,IPR002424,IPR003560,IPR013968,IPR020842
XLOC_260068-898	IPR002048,IPR011992,IPR018247	XLOC_461385-1461	IPR002048,IPR011992,IPR018247	ENSDARG00000035329	IPR002048
XLOC_260068-899	IPR026753,IPR028002	XLOC_461385-1462	IPR026753,IPR028002	ENSDARG00000053716	Unknown
XLOC_260435	IPR000402	XLOC_348269	IPR000402	ENSDARG00000053262	IPR000402
XLOC_260438	IPR028014	XLOC_348266	IPR028014	ENSDARG00000073911	Unknown
XLOC_262244	IPR006993,IPR012336	XLOC_397195	IPR006993,IPR012336	ENSDARG00000036878	IPR006993,IPR012336
XLOC_262247	IPR000530,IPR004038,IPR029064	XLOC_397192	IPR000530,IPR004038,IPR029064	ENSDARG00000036875	IPR000530,IPR004038
XLOC_262536	IPR000504,IPR012677	XLOC_393714-1270	IPR000504,IPR012677	ENSDARG00000008454	IPR000504
XLOC_262537	IPR000504,IPR012677	XLOC_393714-1269	IPR000504,IPR012677	ENSDARG00000079578	IPR000504
XLOC_263685-911	IPR001650,IPR022192,IPR027417	XLOC_395303-1285	IPR001650,IPR022192,IPR027417	ENSDARG00000077728	IPR001650,IPR022192,IPR027417
XLOC_263685-912	IPR001312,IPR019807,IPR022672,IPR022673	XLOC_395301	IPR001312,IPR019807,IPR022672,IPR022673	ENSDARG00000038703	IPR001312,IPR022672,IPR022673
XLOC_265187	IPR000276,IPR017452	XLOC_420200	IPR000276,IPR017452	ENSDARG00000015601	IPR000276,IPR017452,IPR019427
XLOC_265189	IPR002956,IPR017978	XLOC_420199	IPR002956,IPR017978	ENSDARG00000079092	IPR002956,IPR017978
XLOC_266107	IPR001753,IPR018376,IPR029045	XLOC_297002	IPR001753,IPR018376,IPR029045	ENSDARG00000001578	IPR001753
XLOC_266109	IPR001079,IPR008985,IPR013320	XLOC_297000	IPR001079,IPR008985,IPR013320	ENSDARG00000055525	IPR001079,IPR008985
XLOC_266113	IPR009263	XLOC_296998	IPR009263	ENSDARG00000055530	IPR009263
XLOC_266562	IPR000315,IPR001841,IPR001870,IPR003877,IPR003879,IPR006574,IPR008985,IPR013083,IPR017907,IPR018355	XLOC_428224	IPR000315,IPR001841,IPR001870,IPR003877,IPR003879,IPR006574,IPR008985,IPR013083,IPR017907,IPR018355	ENSDARG00000021021	IPR000315,IPR001841,IPR001870,IPR003613,IPR003877,IPR003879,IPR006574,IPR008985,IPR018355,IPR018957
XLOC_266586	IPR001660,IPR002515,IPR004092,IPR013761,IPR021129	XLOC_428210-1375	IPR001660,IPR002515,IPR004092,IPR013761,IPR021129	ENSDARG00000074346	IPR001660,IPR002515,IPR004092,IPR011510,IPR013761,IPR021129
XLOC_266587	IPR000719,IPR000961,IPR002290,IPR008271,IPR011009,IPR017441	XLOC_428210-1376	IPR000719,IPR000961,IPR002290,IPR008271,IPR011009,IPR017441	ENSDARG00000006598	IPR000719,IPR000961,IPR001245,IPR002290,IPR011009,IPR020635
XLOC_266597	IPR000308,IPR023409,IPR023410	XLOC_389388	IPR000308,IPR023409,IPR023410	ENSDARG00000005560	IPR000308,IPR023410
XLOC_266620-919	IPR000369,IPR005424	XLOC_436359-1407	IPR000369,IPR005424	ENSDARG00000087204	IPR000369
XLOC_269324	IPR012445	XLOC_414363	IPR012445	ENSDARG00000043287	IPR012445
XLOC_269338	IPR000210,IPR007087,IPR011333,IPR013069,IPR013087,IPR015880	XLOC_414377	IPR000210,IPR007087,IPR011333,IPR013069,IPR013087,IPR015880	ENSDARG00000043285	IPR000210,IPR011333,IPR013069
XLOC_270749	IPR004204	XLOC_412080	IPR004204	ENSDARG00000038577	IPR004204
XLOC_270750	IPR000571	XLOC_412082	IPR000571	ENSDARG00000030335	IPR000571
XLOC_270755	IPR001440,IPR011990,IPR013026,IPR019734	XLOC_412084	IPR001440,IPR011990,IPR013026,IPR019734	ENSDARG00000001557	IPR001440,IPR013026,IPR013105,IPR019734
XLOC_274598	IPR004457	XLOC_320131	IPR004457	ENSDARG00000043542	IPR004457
XLOC_274599	IPR013126,IPR018181,IPR029047,IPR029048	XLOC_320127	IPR003599,IPR007110,IPR013106,IPR013126,IPR013162,IPR013783,IPR018181,IPR029047,IPR029048	ENSDARG00000068992	IPR004753,IPR013126
XLOC_276166	IPR000425,IPR023271,IPR023277	XLOC_340247	IPR000425,IPR023271,IPR023277	ENSDARG00000045141	IPR000425,IPR023271,IPR023277
XLOC_276167	IPR007213,IPR029063	XLOC_340248	IPR007213,IPR016651,IPR029063	ENSDARG00000045140	IPR007213,IPR016651
XLOC_277064	IPR008532	XLOC_398240	IPR008532	ENSDARG00000021753	IPR008532
XLOC_277068	IPR028005,IPR028009	XLOC_398226	IPR028005,IPR028009	ENSDARG00000014685	Unknown
XLOC_277178	IPR001365,IPR006329,IPR006650	XLOC_342951	IPR001365,IPR006329,IPR006650,IPR012337,IPR025398	ENSDARG00000029952	IPR001365,IPR006329
XLOC_277180	IPR003081,IPR004045,IPR004046,IPR010987,IPR012336	XLOC_342952	IPR003081,IPR004045,IPR004046,IPR010987,IPR012336	ENSDARG00000042533	IPR003081,IPR004045,IPR004046,IPR010987,IPR012336
XLOC_277197	IPR001452,IPR011993,IPR013625,IPR013761	XLOC_342963	IPR001452,IPR011993,IPR013625,IPR013761	ENSDARG00000005704	IPR001452,IPR011511,IPR013625,IPR013761
XLOC_277198	IPR008688,IPR013837	XLOC_342964	IPR008688,IPR013837	ENSDARG00000011553	IPR008688
XLOC_278386-946	IPR000990	XLOC_314813-1058	IPR000990	ENSDARG00000063019	IPR000990
XLOC_278386-947	IPR002816	XLOC_314812	IPR002816	ENSDARG00000010445	IPR002816
XLOC_278386-948	IPR003846	XLOC_314811	IPR003846	ENSDARG00000041951	IPR003846
XLOC_280261	IPR001898	XLOC_372214	IPR001898	ENSDARG00000053853	IPR001898,IPR004680
XLOC_280267	IPR008015,IPR014756	XLOC_372223	IPR008015,IPR014756	ENSDARG00000044362	IPR008015,IPR014756
XLOC_280291	IPR004854	XLOC_455630	IPR004854	ENSDARG00000010051	IPR004854
XLOC_280299	IPR001680,IPR015943,IPR017986,IPR019775,IPR028608	XLOC_455624	IPR001680,IPR015943,IPR017986,IPR019775,IPR028608	ENSDARG00000059212	IPR001680,IPR017986
XLOC_281862	IPR000500,IPR013092,IPR019570	XLOC_435610	IPR000500,IPR013092,IPR019570	ENSDARG00000054150	IPR000500,IPR013092,IPR019570
XLOC_281863	IPR023175	XLOC_435611	IPR023175	ENSDARG00000013732	Unknown
XLOC_282352	IPR026103,IPR027806	XLOC_300391	IPR026103,IPR027806	ENSDARG00000036038	IPR006912
XLOC_282353	IPR001806,IPR003578,IPR003579,IPR005225,IPR020849,IPR027417	XLOC_300392	IPR001806,IPR003578,IPR003579,IPR005225,IPR020849,IPR027417	ENSDARG00000017474	IPR001806,IPR003578,IPR003579,IPR005225,IPR013684,IPR020849,IPR027417
XLOC_283764	IPR019013	XLOC_441521	IPR019013	ENSDARG00000093945	IPR019013
XLOC_283765	IPR000025,IPR000276,IPR017452	XLOC_441522	IPR000025,IPR000276,IPR017452	ENSDARG00000035609	IPR000025,IPR000276,IPR000611,IPR002278,IPR002279,IPR017452,IPR019424,IPR019430
XLOC_284186	IPR001254,IPR008256,IPR009003,IPR018114	XLOC_468816	IPR001254,IPR008256,IPR009003,IPR018114	ENSDARG00000055786	IPR001254,IPR008256,IPR009003
XLOC_284193	IPR004827	XLOC_468819	IPR000837,IPR004827	ENSDARG00000015355	IPR000837,IPR004827,IPR008917
XLOC_284205	IPR002108,IPR017904,IPR029006	XLOC_468829-1482	IPR002108,IPR017904,IPR029006	ENSDARG00000021124	IPR002108,IPR017904
XLOC_284206	IPR003191,IPR015894,IPR027417	XLOC_468829-1481	IPR003191,IPR015894,IPR027417	ENSDARG00000004270	IPR003191,IPR015894,IPR027417
XLOC_284207-964	IPR005578	XLOC_468830-1483	IPR005578	ENSDARG00000019636	IPR005578,IPR006977
XLOC_284207-965	IPR001766,IPR011991,IPR018122	XLOC_468830-1484	IPR001766,IPR011991,IPR018122	ENSDARG00000061548	IPR001766
XLOC_287229	IPR001606,IPR001965,IPR003347,IPR003349,IPR004198,IPR011011,IPR013083,IPR013637,IPR019786,IPR019787	XLOC_425140	IPR001606,IPR001965,IPR003347,IPR003349,IPR004198,IPR011011,IPR013083,IPR013637,IPR019786,IPR019787	ENSDARG00000003098	IPR001606,IPR001965,IPR003347,IPR003349,IPR004198,IPR011011,IPR013637,IPR019787
XLOC_287230	IPR000210,IPR006652,IPR011333,IPR011705,IPR013069,IPR015916	XLOC_425138	IPR000210,IPR000217,IPR002452,IPR003008,IPR006652,IPR008280,IPR011333,IPR011705,IPR013069,IPR015916,IPR017975,IPR018316,IPR023123	ENSDARG00000018430	IPR000210,IPR006652,IPR011333,IPR011498,IPR011705,IPR013069,IPR017096
XLOC_287231	IPR004254	XLOC_425141	IPR004254	ENSDARG00000042717	IPR004254
XLOC_288567	IPR000659,IPR011576,IPR012349,IPR019576,IPR019740	XLOC_467473	IPR000659,IPR011576,IPR012349,IPR019576,IPR019740	ENSDARG00000017612	IPR000659,IPR011576,IPR012349,IPR019576
XLOC_288571	IPR028237	XLOC_467469	IPR028237	ENSDARG00000029308	Unknown
XLOC_288925-988	IPR000804,IPR011012,IPR016635,IPR022775	XLOC_421620-1357	IPR011012,IPR016635,IPR022775	ENSDARG00000056803	IPR011012,IPR016635,IPR022775
XLOC_288925-989	IPR000215,IPR023795,IPR023796	XLOC_421620-1356	IPR000215,IPR023795,IPR023796	ENSDARG00000056795	IPR023796
XLOC_288934	IPR026128	XLOC_421626	IPR026128	ENSDARG00000091371	Unknown
XLOC_289137	IPR018890	XLOC_387977	IPR018890	ENSDARG00000079656	IPR018890
XLOC_289733	IPR006968	XLOC_390365	IPR006968	ENSDARG00000059919	IPR006968
XLOC_289744	IPR000326,IPR002515,IPR002717,IPR016181	XLOC_390388	IPR000326,IPR002515,IPR002717,IPR016181	ENSDARG00000070371	IPR002515,IPR002717,IPR016181
XLOC_289898	IPR000595,IPR002373,IPR003117,IPR012198,IPR014710,IPR018488,IPR018490	XLOC_407216-1310	IPR000595,IPR002373,IPR003117,IPR012198,IPR014710,IPR018488,IPR018490	ENSDARG00000076128	IPR000595,IPR002373,IPR003117,IPR012198,IPR018490
XLOC_289908-990	IPR001680,IPR015943,IPR017383,IPR017986	XLOC_407217	IPR001680,IPR011047,IPR015943,IPR017383,IPR017986	ENSDARG00000090369	IPR001680,IPR017383,IPR017986
XLOC_290446	IPR000477,IPR002528	XLOC_464146	IPR002528	ENSDARG00000079340	IPR002528
XLOC_290450-992	IPR000409,IPR001680,IPR011009,IPR015943,IPR017986	XLOC_464145-1467	IPR000409,IPR001680,IPR015943,IPR017986	ENSDARG00000079702	IPR000409,IPR001680,IPR011009,IPR017986
XLOC_290450-993	IPR000215,IPR023795,IPR023796	XLOC_464145-1468	IPR000215,IPR023795,IPR023796	ENSDARG00000061383	IPR023796
XLOC_290707	IPR011990	XLOC_469601	IPR011990	ENSDARG00000025518	Unknown
XLOC_290709	IPR004031,IPR004032	XLOC_469610	IPR004031,IPR004032	ENSDARG00000069632	IPR004031,IPR004032,IPR009944
XLOC_293694	IPR002946,IPR004045,IPR010987,IPR012336	XLOC_438772	IPR002946,IPR004045,IPR010987,IPR012336	ENSDARG00000010625	IPR002946,IPR010987,IPR012336
XLOC_293699	IPR001483	XLOC_438764	IPR001483	ENSDARG00000093493	IPR001483
XLOC_294033	IPR000885,IPR001007,IPR008160	XLOC_381768	IPR000885,IPR001007,IPR008160	ENSDARG00000031678	IPR000885,IPR001007,IPR002181,IPR008160
XLOC_294347	IPR001660,IPR011510,IPR013761	XLOC_359400	IPR001660,IPR011510,IPR013761	ENSDARG00000061560	IPR001660,IPR011510,IPR013761,IPR021129
XLOC_294353	IPR000175	XLOC_359411	IPR000175	ENSDARG00000030006	IPR000175
XLOC_295374	IPR006730,IPR029032	XLOC_358663	IPR006730,IPR029032	ENSDARG00000071547	IPR006730
XLOC_295394	IPR001766,IPR011991,IPR018122	XLOC_358687	IPR001766,IPR011991,IPR018122	ENSDARG00000055792	IPR001766
XLOC_295584	IPR003034,IPR004181,IPR023321	XLOC_407131-1309	IPR003034,IPR004181,IPR013083,IPR023321	ENSDARG00000007081	IPR003034,IPR004181
XLOC_295585	IPR000719,IPR002290,IPR011009,IPR017441	XLOC_407131-1308	IPR000719,IPR002290,IPR008271,IPR011009,IPR017441	ENSDARG00000006609	IPR000719,IPR001245,IPR002290,IPR011009,IPR020635
XLOC_295586	IPR000210,IPR007087,IPR011333,IPR013069,IPR013087,IPR015880	XLOC_407126	IPR000210,IPR007087,IPR011333,IPR013069,IPR013087,IPR015880	ENSDARG00000039899	IPR000210,IPR007087,IPR011333,IPR013069,IPR015880
XLOC_297829	IPR000276,IPR000987,IPR004061,IPR017452	XLOC_360629	IPR000276,IPR000987,IPR004061,IPR017452	ENSDARG00000042690	IPR000276,IPR000987,IPR001671,IPR004061,IPR017452,IPR019424
XLOC_297833	IPR000210,IPR007087,IPR011333,IPR013069,IPR013087,IPR015880	XLOC_360631	IPR000210,IPR007087,IPR011333,IPR013069,IPR013087,IPR015880	ENSDARG00000042689	IPR000210,IPR007087,IPR011333,IPR013069,IPR015880
XLOC_298089	IPR001770,IPR008705,IPR015898,IPR024161	XLOC_429246	IPR008705,IPR024161	ENSDARG00000068255	IPR024161
XLOC_298090-1018	IPR000008,IPR006608	XLOC_429247	IPR000008,IPR006608	ENSDARG00000036281	IPR000008,IPR006608
XLOC_298090-1019	IPR000649,IPR005251,IPR011559,IPR027363	XLOC_429248	IPR000649,IPR005251,IPR011559,IPR027363	ENSDARG00000075754	IPR000649,IPR005251,IPR011559
XLOC_298661	IPR007087,IPR013087,IPR015880	XLOC_385385	IPR007087,IPR013087,IPR015880	ENSDARG00000053792	IPR007087,IPR015880
XLOC_298662	IPR001393,IPR012336	XLOC_385384	IPR001393,IPR012336	ENSDARG00000038716	IPR001393,IPR012336
XLOC_299441	IPR001478	XLOC_385718	IPR001478	ENSDARG00000053194	IPR001478
XLOC_299448	IPR001806,IPR002913,IPR003578,IPR003579,IPR005225,IPR020849,IPR023393,IPR027417	XLOC_385710	IPR002913,IPR023393	ENSDARG00000031929	IPR002913
XLOC_299489	IPR000210,IPR003091,IPR003131,IPR003968,IPR003972,IPR005821,IPR011333,IPR027359,IPR028325	XLOC_436407	IPR000210,IPR003091,IPR003131,IPR003968,IPR003972,IPR005821,IPR011333,IPR027359,IPR028325	ENSDARG00000078650	IPR000210,IPR003091,IPR003131,IPR003968,IPR003972,IPR005821,IPR011333,IPR013099,IPR013122
XLOC_299491	IPR026515,IPR029264	XLOC_436410	IPR006612,IPR026515,IPR029264	ENSDARG00000001210	IPR006612
XLOC_300080	IPR000157,IPR001611,IPR003591	XLOC_439334	IPR000157,IPR001611,IPR003591,IPR025875,IPR026906	ENSDARG00000058045	IPR000157,IPR001611,IPR003591
XLOC_300081	IPR006461	XLOC_439335	IPR006461	ENSDARG00000041115	IPR006461
XLOC_303602	IPR002204,IPR006115,IPR008927,IPR013328,IPR016040,IPR029154	XLOC_467030	IPR002204,IPR006115,IPR008927,IPR011548,IPR013328,IPR016040,IPR029154	ENSDARG00000007959	IPR006115,IPR006140,IPR008927,IPR011548
XLOC_303603	IPR001356,IPR009057,IPR017970,IPR022067	XLOC_467029	IPR001356,IPR009057,IPR017970,IPR022067	ENSDARG00000036254	IPR001356,IPR009057,IPR022067
XLOC_305497	IPR000873	XLOC_352117	IPR000873	ENSDARG00000062154	IPR000873,IPR010506
XLOC_305505	IPR000313,IPR001487,IPR001965,IPR002893,IPR011011,IPR013083,IPR019786,IPR019787	XLOC_352126	IPR000313,IPR001487,IPR001965,IPR002893,IPR011011,IPR013083,IPR019786,IPR019787	ENSDARG00000057249	IPR000313,IPR001487,IPR001965,IPR002893,IPR011011,IPR019787
XLOC_305611	IPR002119,IPR007125,IPR009072	XLOC_320124	IPR002119,IPR007125,IPR009072	ENSDARG00000068995	IPR002119,IPR003958,IPR007125,IPR009072
XLOC_305613	IPR000558,IPR007125,IPR009072	XLOC_320129	IPR000558,IPR007125,IPR009072	ENSDARG00000068996	IPR000558,IPR003958,IPR007125,IPR009072
XLOC_307795	IPR014816,IPR029063	XLOC_347447	IPR014816,IPR029063	ENSDARG00000008480	IPR014816
XLOC_307799	IPR014746,IPR022413,IPR022414,IPR022415	XLOC_347453	IPR014746,IPR022413,IPR022414,IPR022415	ENSDARG00000069752	IPR022413,IPR022414
XLOC_308317	IPR013906,IPR023194	XLOC_364019	IPR000477,IPR013906,IPR023194	ENSDARG00000053370	IPR013906
XLOC_308325	IPR000884,IPR003598,IPR003599,IPR007110,IPR008969,IPR013783,IPR025155	XLOC_364028	IPR000884,IPR003598,IPR003599,IPR007110,IPR008969,IPR013783,IPR014766,IPR025155	ENSDARG00000053362	IPR000884,IPR003598,IPR003599,IPR007110,IPR008969,IPR013098
XLOC_309283	IPR000195,IPR002048,IPR004182,IPR011992,IPR018247	XLOC_445954	IPR000195,IPR001841,IPR002048,IPR004182,IPR011992,IPR013083,IPR018247	ENSDARG00000062192	IPR000195,IPR002048,IPR004182
XLOC_309486	IPR002735,IPR003307,IPR016021,IPR016024,IPR016189,IPR016190	XLOC_400338	IPR002735,IPR003307,IPR016021,IPR016024,IPR016189	ENSDARG00000003681	IPR002735,IPR003307,IPR016024,IPR016189,IPR016190
XLOC_309489	IPR024280	XLOC_400333	IPR024280	ENSDARG00000023952	IPR024280
XLOC_309497	IPR002591,IPR017849,IPR017850,IPR024873	XLOC_400330	IPR002591,IPR017849,IPR017850,IPR024873	ENSDARG00000070625	IPR002591,IPR017850
XLOC_311712	IPR000808,IPR019591,IPR025669,IPR027417	XLOC_374263	IPR000808,IPR019591,IPR025669,IPR027417	ENSDARG00000054821	IPR002586,IPR015223,IPR019591,IPR027417
XLOC_311713	IPR000198,IPR001806,IPR002713,IPR027417	XLOC_374261	IPR000198,IPR001806,IPR002713,IPR008936,IPR027417	ENSDARG00000061294	IPR000198,IPR001806,IPR002713,IPR008936,IPR016084,IPR027417
XLOC_313420	IPR000806,IPR018203	XLOC_392988	IPR000806,IPR018203	ENSDARG00000005451	IPR000806,IPR018203
XLOC_313421	IPR002110,IPR020683	XLOC_392989	IPR002110,IPR020683	ENSDARG00000003822	IPR002110,IPR020683
XLOC_314190	IPR000219,IPR011993	XLOC_434904	IPR000219,IPR011993	ENSDARG00000074034	IPR000219
XLOC_314198	IPR002848,IPR016068,IPR016069	XLOC_434909	IPR002848,IPR016068,IPR016069	ENSDARG00000041830	IPR002848
XLOC_314559	IPR026637	XLOC_335891	IPR026637	ENSDARG00000020449	Unknown
XLOC_314563	IPR022174	XLOC_335887	IPR022174	ENSDARG00000021439	IPR022174
XLOC_315383	IPR002198,IPR002347,IPR003033,IPR016040	XLOC_432769	IPR002198,IPR002347,IPR003033,IPR016040	ENSDARG00000002523	IPR002198,IPR002347,IPR003033,IPR013968
XLOC_315385	Unknown	XLOC_432768	Unknown	ENSDARG00000060911	IPR021893
XLOC_315515	IPR024810	XLOC_410476	IPR024810	ENSDARG00000077316	IPR024810
XLOC_315517	IPR004031,IPR006187,IPR017974	XLOC_410471	IPR004031,IPR006187,IPR017974	ENSDARG00000038372	IPR004031,IPR006187
XLOC_315518	IPR002610,IPR022764	XLOC_410470	IPR002610,IPR022764	ENSDARG00000020891	IPR022764
XLOC_316947	IPR000276,IPR017452	XLOC_323599	IPR000276,IPR017452	ENSDARG00000029803	IPR000276,IPR017452
XLOC_316953	IPR005331,IPR010635	XLOC_323607	IPR005331,IPR010635,IPR027417	ENSDARG00000069500	IPR005331,IPR027417
XLOC_317771	IPR005814,IPR015421,IPR015422,IPR015424	XLOC_395536	IPR005814,IPR015421,IPR015422,IPR015424	ENSDARG00000040566	IPR005814,IPR015424
XLOC_317783	IPR003613,IPR013083,IPR019474	XLOC_395549	IPR019474	ENSDARG00000040571	IPR003613,IPR019474
XLOC_317786-1068	IPR001478	XLOC_395551-1291	IPR001478	ENSDARG00000040568	IPR001478
XLOC_317786-1069	IPR003590,IPR007111,IPR027417	XLOC_395551-1290	IPR003590,IPR007111,IPR027417	ENSDARG00000073724	IPR003590,IPR007111,IPR027417
XLOC_324718	IPR000219,IPR001452,IPR001849,IPR011993	XLOC_356803	IPR000219,IPR001452,IPR001849,IPR011993	ENSDARG00000062837	IPR000219,IPR001452,IPR001849,IPR011511
XLOC_324720-1092	IPR000557,IPR001715,IPR003096	XLOC_356802-1179	IPR001715,IPR003096	ENSDARG00000058394	IPR000557,IPR001715,IPR003096
XLOC_324721	IPR029058	XLOC_356802-1180	IPR029058	ENSDARG00000075627	IPR000073
XLOC_325428-1096	IPR001440,IPR011990,IPR013026,IPR019734	XLOC_331786-1117	IPR001440,IPR011990,IPR013026,IPR019734	ENSDARG00000038835	IPR001440,IPR013026,IPR013105,IPR019734
XLOC_325428-1097	IPR002130,IPR020892,IPR024936,IPR029000	XLOC_331786-1116	IPR002130,IPR029000	ENSDARG00000087128	IPR002130
XLOC_331583	IPR000462,IPR027881	XLOC_460640	IPR027881	ENSDARG00000078244	IPR027881
XLOC_331584	IPR000648,IPR006773,IPR018494	XLOC_460642	IPR000648,IPR018494	ENSDARG00000053804	IPR000648
XLOC_331986	IPR000873,IPR020845	XLOC_392026	IPR000873	ENSDARG00000014674	IPR000873
XLOC_331991	IPR001990	XLOC_392027	IPR001990	ENSDARG00000038574	IPR001990
XLOC_332002	IPR000804,IPR011012,IPR016635,IPR022775	XLOC_392035	IPR000804,IPR011012,IPR016635,IPR022775	ENSDARG00000027966	IPR011012,IPR016635,IPR022775
XLOC_336239	IPR002000	XLOC_434768	IPR002000	ENSDARG00000092610	IPR002000
XLOC_336243	IPR000195	XLOC_434781	IPR000195	ENSDARG00000030269	IPR000195
XLOC_336834	IPR023246	XLOC_395504	IPR023246	ENSDARG00000020946	IPR023246
XLOC_336839	IPR007087,IPR013087,IPR015880	XLOC_395519	IPR007087,IPR013087,IPR015880	ENSDARG00000037405	IPR007087,IPR015880
XLOC_337278	IPR001356,IPR005542,IPR009057,IPR017970	XLOC_409013	IPR001356,IPR005542,IPR009057,IPR017970	ENSDARG00000052150	IPR001356,IPR005542,IPR009057
XLOC_337287	IPR000276,IPR002277,IPR004065,IPR017452	XLOC_409029	IPR000276,IPR002277,IPR004065,IPR017452	ENSDARG00000042338	IPR000276,IPR001671,IPR002277,IPR004065,IPR017452
XLOC_340169	IPR026775,IPR027377	XLOC_441127	IPR026775,IPR027377	ENSDARG00000055973	Unknown
XLOC_341160	IPR002870,IPR024079	XLOC_443272	IPR002870,IPR024079	ENSDARG00000074291	IPR002870
XLOC_343238	IPR001680,IPR015943,IPR017986,IPR019775,IPR020472	XLOC_446169	IPR001680,IPR015943,IPR017986,IPR019775,IPR020472	ENSDARG00000041619	IPR001680,IPR017986,IPR020472
XLOC_343239	IPR001564,IPR007858	XLOC_446168-1424	IPR001564,IPR007858	ENSDARG00000041617	IPR001564,IPR007858
XLOC_343245	IPR008606	XLOC_446159	IPR008606	ENSDARG00000041607	IPR008606
XLOC_346173	IPR016030,IPR029499	XLOC_443250	IPR016030,IPR029499	ENSDARG00000068344	IPR016030
XLOC_346176	IPR000210,IPR003131,IPR011333	XLOC_443256	IPR000210,IPR003131,IPR011333	ENSDARG00000017115	IPR000210,IPR003131,IPR011333
XLOC_346178	IPR006203,IPR006204,IPR006205,IPR006206,IPR013750,IPR014721,IPR020568	XLOC_443257	IPR006203,IPR006204,IPR006205,IPR006206,IPR013750,IPR014721,IPR020568	ENSDARG00000004130	IPR001174,IPR006204,IPR006205,IPR006206,IPR013750,IPR020568
XLOC_346181	IPR000048,IPR000569	XLOC_443260	IPR000048,IPR000569	ENSDARG00000061960	IPR000048,IPR000569
XLOC_348596	IPR000477,IPR015943,IPR024789,IPR024790,IPR024977	XLOC_354365	IPR015943,IPR024790,IPR024977,IPR026179	ENSDARG00000032237	IPR017169
XLOC_348601	IPR002657	XLOC_354363	IPR002657	ENSDARG00000009131	IPR002657
XLOC_348602	IPR026775,IPR027377	XLOC_354362	IPR026775,IPR027377	ENSDARG00000019706	IPR011011
XLOC_348624	IPR001611,IPR003591	XLOC_354352	IPR001611,IPR003591	ENSDARG00000029388	IPR001611,IPR003591
XLOC_349257	IPR006581	XLOC_356030	IPR006581	ENSDARG00000056145	IPR002860,IPR006581,IPR011040
XLOC_349258	IPR026101	XLOC_356031	IPR026101	ENSDARG00000056152	Unknown
XLOC_349270	IPR007587,IPR016024	XLOC_356058	IPR007587,IPR016024	ENSDARG00000045540	IPR007587,IPR016024
XLOC_349272	IPR000237	XLOC_356061	IPR000237	ENSDARG00000045541	IPR000237
XLOC_350501	IPR000092,IPR008949	XLOC_449619	IPR000092,IPR008949	ENSDARG00000040890	IPR000092,IPR008949
XLOC_350502	IPR001452,IPR004012	XLOC_449620	IPR001452,IPR004012,IPR011511	ENSDARG00000078125	IPR001452,IPR004012,IPR011511
XLOC_354802	IPR000276,IPR002185,IPR017452	XLOC_356052	IPR000276,IPR000929,IPR002185,IPR017452	ENSDARG00000001912	IPR000276,IPR000929,IPR002185,IPR017452,IPR019424
XLOC_354804	IPR002126,IPR015919	XLOC_356054	IPR002126,IPR015919	ENSDARG00000087940	IPR002126,IPR015919
XLOC_356589	IPR002589,IPR004170,IPR012317,IPR012677	XLOC_395719	IPR002589,IPR004170,IPR012317,IPR012677	ENSDARG00000040445	IPR000504,IPR002589,IPR004170,IPR012317,IPR020568
XLOC_356594	IPR002198,IPR016040	XLOC_395713	IPR002198,IPR002347,IPR016040	ENSDARG00000011770	IPR001509,IPR002198,IPR002347,IPR013968
XLOC_356596	IPR029307	XLOC_395711	IPR029307	ENSDARG00000013025	IPR002035
XLOC_356604	IPR000008	XLOC_395708	IPR000008	ENSDARG00000006422	IPR000008
XLOC_356609	IPR000306,IPR001680,IPR011011,IPR013083,IPR015943,IPR017455,IPR017986,IPR019775,IPR020472	XLOC_395703	IPR000306,IPR001680,IPR011011,IPR013083,IPR015943,IPR017455,IPR017986,IPR019775	ENSDARG00000040453	IPR000306,IPR001680,IPR011011,IPR017455,IPR017986,IPR020472
XLOC_358274	IPR000629,IPR001650,IPR011545,IPR014001,IPR014014,IPR027417	XLOC_453697	IPR001650,IPR011545,IPR014001,IPR014014,IPR027417	ENSDARG00000018425	IPR001650,IPR011545,IPR014001,IPR014014,IPR027417
XLOC_358275	IPR023614,IPR027246	XLOC_453698	IPR023614,IPR027246	ENSDARG00000092112	IPR027246
XLOC_358287	IPR004181,IPR013083,IPR026846	XLOC_453713	IPR004181,IPR013083,IPR026846	ENSDARG00000076379	IPR004181
XLOC_364824	IPR007972	XLOC_410538	IPR007972	ENSDARG00000003940	IPR007972
XLOC_364825	IPR002219	XLOC_410541	IPR001452,IPR002219	ENSDARG00000074004	IPR001452,IPR002219,IPR011511,IPR013315
XLOC_368763	IPR001806,IPR002041,IPR003578,IPR003579,IPR005225,IPR020849,IPR027417	XLOC_381465	IPR001806,IPR002041,IPR003578,IPR003579,IPR005225,IPR020849,IPR027417	ENSDARG00000070434	IPR001806,IPR002041,IPR003578,IPR003579,IPR005225,IPR013684,IPR020849,IPR027417
XLOC_368768-1199	IPR000547,IPR007810,IPR013083	XLOC_381468	IPR000547,IPR007810,IPR013083	ENSDARG00000070433	IPR000547,IPR001943,IPR007810,IPR016024
XLOC_368768-1200	Unknown	XLOC_381467	IPR000330,IPR014001,IPR020838,IPR027417	ENSDARG00000070432	IPR000330,IPR001650,IPR014001,IPR027417
XLOC_369866	IPR001810	XLOC_443932	IPR001810	ENSDARG00000069328	IPR001810
XLOC_369871	IPR011009	XLOC_443931	IPR011009	ENSDARG00000041078	IPR002575,IPR004119,IPR011009
XLOC_369872	IPR001214,IPR025790	XLOC_443928	IPR001214,IPR025790	ENSDARG00000041081	IPR001214
XLOC_371687	IPR006139,IPR006140,IPR016040	XLOC_382212	IPR006139,IPR006140,IPR016040	ENSDARG00000068264	IPR006115,IPR006139,IPR006140
XLOC_371693	IPR002524,IPR009061,IPR022656,IPR027469	XLOC_382221	IPR002524,IPR009061,IPR022656,IPR027469,IPR028040	ENSDARG00000057272	IPR002524,IPR009061
XLOC_374797	IPR003579,IPR005225,IPR006687,IPR006689,IPR024156,IPR027417	XLOC_411452	IPR003579,IPR005225,IPR006687,IPR006689,IPR024156,IPR027417	ENSDARG00000036637	IPR001019,IPR001806,IPR003579,IPR005225,IPR006687,IPR006689,IPR006762,IPR013684,IPR019009,IPR024156,IPR027417
XLOC_374807	IPR000225,IPR002652,IPR007905,IPR011989,IPR016024	XLOC_411438	IPR000225,IPR002652,IPR011989,IPR016024,IPR024931	ENSDARG00000052641	IPR000225,IPR000357,IPR002652,IPR016024
XLOC_377031	IPR001878,IPR004087,IPR004088	XLOC_406541	IPR004087,IPR004088	ENSDARG00000008188	IPR001878,IPR004087,IPR004088
XLOC_377032	IPR000811,IPR011833	XLOC_406540-1306	IPR000811,IPR011833	ENSDARG00000013317	IPR000811,IPR011833
XLOC_382833	IPR026770	XLOC_455822	IPR026770	ENSDARG00000069461	Unknown
XLOC_382842	IPR000276,IPR017452	XLOC_455815	IPR000276,IPR017452	ENSDARG00000069459	IPR000276,IPR017452
XLOC_382846	IPR000907,IPR001024,IPR001885,IPR008976,IPR013819,IPR020834	XLOC_455812	IPR000907,IPR001024,IPR001885,IPR008976,IPR013819,IPR020834	ENSDARG00000069463	IPR001024,IPR001885,IPR008976,IPR013819
XLOC_383015	IPR004127,IPR009053	XLOC_385150	IPR004127,IPR009053	ENSDARG00000026664	IPR004127,IPR009053
XLOC_383029	IPR001356,IPR007087,IPR009057,IPR015880,IPR026810,IPR027008	XLOC_385140	IPR001356,IPR007087,IPR009057,IPR015880,IPR026810,IPR027008	ENSDARG00000087394	IPR001356,IPR007087,IPR009057,IPR015880
XLOC_394723	IPR010796	XLOC_424513	IPR010796	ENSDARG00000011727	IPR010796
XLOC_394734	IPR000477,IPR001026,IPR003903,IPR008942,IPR013809,IPR027319	XLOC_424498	IPR001026,IPR003903,IPR008942,IPR013809,IPR027319	ENSDARG00000008377	IPR001026,IPR003903,IPR008942,IPR011417,IPR013809
XLOC_399999	IPR001163,IPR006649,IPR010920,IPR027141	XLOC_430160	IPR001163,IPR006649,IPR010920,IPR027141	ENSDARG00000023852	IPR001163,IPR006649,IPR010920
XLOC_400007	IPR001806,IPR002041,IPR003578,IPR003579,IPR005225,IPR020849,IPR027417	XLOC_430172	IPR001806,IPR002041,IPR003578,IPR003579,IPR005225,IPR020849,IPR027417	ENSDARG00000043835	IPR001806,IPR002041,IPR003578,IPR003579,IPR005225,IPR006689,IPR006762,IPR013684,IPR019009,IPR020849,IPR027417
XLOC_401817	IPR003140,IPR008979,IPR010400,IPR029058	XLOC_445374	IPR003140,IPR029058	ENSDARG00000053656	IPR002925,IPR003140,IPR013094
XLOC_401818	IPR001810,IPR003617,IPR010684,IPR017923	XLOC_445372	IPR001810,IPR003617,IPR010684,IPR017923	ENSDARG00000011637	IPR001810,IPR003617,IPR010684,IPR017923
XLOC_404953	IPR000058,IPR002653,IPR004279	XLOC_464549	IPR002653,IPR004279	ENSDARG00000013711	IPR000058,IPR002653,IPR004279
XLOC_404954	IPR000159,IPR000651,IPR001895,IPR019804,IPR023578,IPR029071	XLOC_464548	IPR000159,IPR000651,IPR001895,IPR023578,IPR029071	ENSDARG00000005989	IPR000159,IPR000651,IPR001895,IPR023578
XLOC_407750	IPR013538,IPR015310	XLOC_433810	IPR013538,IPR015310,IPR023393	ENSDARG00000028664	IPR013538,IPR015310
XLOC_407751	IPR000562,IPR006597,IPR011990,IPR013806	XLOC_433809	IPR000562,IPR006597,IPR011990,IPR013806	ENSDARG00000004581	IPR000562,IPR006597,IPR013806
XLOC_407752	IPR001087,IPR013831	XLOC_433808-1396	IPR001087,IPR013831	ENSDARG00000091633	IPR001087
XLOC_416721	IPR006875,IPR027659	XLOC_459847	IPR006875,IPR027659	ENSDARG00000052341	IPR006875
XLOC_416723	IPR000372,IPR000483,IPR001611,IPR003591,IPR003599,IPR007110,IPR013783	XLOC_459848	IPR000483,IPR001611,IPR003404,IPR003591,IPR003599,IPR007110,IPR013783	ENSDARG00000090579	IPR003599,IPR007110
XLOC_424242	IPR000938,IPR002110,IPR020683	XLOC_430341	IPR000938,IPR002110,IPR020683	ENSDARG00000054456	IPR000938,IPR002110,IPR020683
XLOC_424245	IPR000047,IPR001356,IPR009057,IPR017970	XLOC_430337	IPR001356,IPR009057,IPR017970	ENSDARG00000040955	IPR000047,IPR001356,IPR009057
XLOC_429479	IPR000375,IPR001401,IPR003130,IPR019762,IPR020850,IPR022812,IPR027417	XLOC_443820	IPR000375,IPR003130,IPR020850,IPR022812,IPR027417	ENSDARG00000015006	IPR000375,IPR001401,IPR003130,IPR022812,IPR027417
XLOC_429489	IPR001978,IPR027707	XLOC_443823-1417	IPR001978,IPR027707	ENSDARG00000002988	IPR001978
XLOC_432566-1391	IPR001806,IPR003578,IPR003579,IPR005225,IPR017358,IPR020849,IPR027417	XLOC_456546-1451	IPR001806,IPR003578,IPR003579,IPR005225,IPR017358,IPR020849,IPR027417	ENSDARG00000029112	IPR001806,IPR003578,IPR003579,IPR005225,IPR013684,IPR017358,IPR020849,IPR027417
XLOC_432566-1392	IPR002126,IPR015919,IPR020894	XLOC_456546-1452	IPR002126,IPR015919	ENSDARG00000005112	IPR002126,IPR015919
XLOC_443609	IPR002052,IPR011989,IPR014877,IPR016024,IPR019369	XLOC_466404	IPR002052,IPR016024,IPR019369	ENSDARG00000010281	IPR014877,IPR016024
XLOC_443612	IPR006176,IPR006180,IPR016040,IPR022694	XLOC_466402	IPR006108,IPR006176,IPR008927,IPR013328,IPR016040	ENSDARG00000003675	IPR001732,IPR006108,IPR006176,IPR008927
XLOC_443615	IPR010345,IPR011990,IPR013026,IPR020440,IPR029034	XLOC_466399	IPR010345,IPR020440,IPR029034	ENSDARG00000010700	IPR010345,IPR020440
XLOC_445111	IPR007087,IPR013087,IPR015880	XLOC_457855	IPR007087,IPR013087,IPR015880	ENSDARG00000063553	IPR007087,IPR015880
XLOC_445113	IPR001915,IPR027057	XLOC_457856	IPR001915,IPR027057	ENSDARG00000044090	IPR001915
XLOC_445116	IPR029205	XLOC_457859	IPR029205	ENSDARG00000071347	Unknown
XLOC_457521	IPR000175	XLOC_465512	IPR000175	ENSDARG00000012534	IPR000175,IPR002434
XLOC_457522	IPR000210,IPR011333,IPR013069	XLOC_465509	IPR000210,IPR002110,IPR011333,IPR013069,IPR020683	ENSDARG00000063354	IPR000210,IPR002110,IPR011333,IPR013069,IPR020683
XLOC_461789	IPR028169	XLOC_464228	IPR028169	ENSDARG00000070831	Unknown
XLOC_461795	IPR001221,IPR001433,IPR017927,IPR017938	XLOC_464234	IPR001221,IPR001433,IPR017927,IPR017938	ENSDARG00000062664	IPR001221,IPR001433,IPR001834,IPR017938
XLOC_001048	IPR001101	XLOC_441240	IPR001101	ENSDARG00000022309	IPR001101,IPR018159
XLOC_004928	IPR000571	XLOC_167378	IPR000571	ENSDARG00000009754	IPR000571
XLOC_005208	IPR000536,IPR000571,IPR001628,IPR001723,IPR001841,IPR003074,IPR008946,IPR013083,IPR013088,IPR017907	XLOC_244741-833	IPR000536,IPR001628,IPR001723,IPR003074,IPR008946,IPR013088	ENSDARG00000009473	IPR000536,IPR001628,IPR001723,IPR003074,IPR008946
XLOC_013401	IPR001084,IPR027324	XLOC_235900	IPR001084,IPR027324	ENSDARG00000055052	IPR001084,IPR013588
XLOC_013884	IPR000504,IPR012677	XLOC_140096	IPR000504,IPR003034,IPR012677,IPR024079	ENSDARG00000020467	IPR000504,IPR003034
XLOC_014298	IPR000719,IPR002290,IPR011009,IPR013543,IPR020636	XLOC_380203	IPR013543,IPR020636	ENSDARG00000011065	IPR000719,IPR001245,IPR002290,IPR011009,IPR013543,IPR020635
XLOC_014336	IPR002223,IPR008154,IPR011178,IPR013803,IPR015849,IPR019543,IPR019744,IPR019745,IPR020901,IPR024329,IPR028866	XLOC_072322	IPR008155,IPR013803,IPR019543,IPR019745,IPR024329,IPR028866	ENSDARG00000055543	IPR002223,IPR008154,IPR008155,IPR011178,IPR013803,IPR015849,IPR019543,IPR024329
XLOC_017643	IPR007145	XLOC_398991-1302	IPR007145	ENSDARG00000005098	IPR007145
XLOC_024004-77	IPR000608,IPR016135,IPR023313	XLOC_135311	IPR000608,IPR016135,IPR023313	ENSDARG00000069708	IPR000608,IPR016135
XLOC_026206	IPR001841,IPR011011,IPR013083	XLOC_461593	IPR001841,IPR013083	ENSDARG00000054036	IPR001841,IPR011011
XLOC_027643	IPR001064,IPR011024	XLOC_463837	IPR001064,IPR011024	ENSDARG00000014803	IPR001064,IPR011024
XLOC_027724	IPR001058,IPR002462	XLOC_427207	IPR001058,IPR001584,IPR012337	ENSDARG00000034423	IPR001058,IPR002462
XLOC_030597	IPR006055,IPR012337,IPR013520,IPR015943,IPR017986,IPR028881,IPR028889	XLOC_248764	IPR006055,IPR007087,IPR012337,IPR013087,IPR013520,IPR015880,IPR028881	ENSDARG00000074675	IPR001394,IPR006055,IPR012337,IPR013520,IPR017986
XLOC_030757	IPR007087,IPR013087,IPR015880	XLOC_194706	IPR007087,IPR013087,IPR015880	ENSDARG00000061373	IPR007087,IPR015880
XLOC_033423	IPR026079	XLOC_363594	IPR026079	ENSDARG00000026834	Unknown
XLOC_033995	IPR001680,IPR015943,IPR017986,IPR019775	XLOC_451752	IPR000731,IPR001680,IPR009057,IPR014876,IPR015943,IPR017986,IPR019775	ENSDARG00000018096	IPR000731,IPR001680,IPR003392,IPR011047,IPR017986
XLOC_034071	IPR001507,IPR001846,IPR002919,IPR003886,IPR006552,IPR014853,IPR025615	XLOC_352452	IPR000742,IPR001507,IPR001846,IPR002919,IPR003886,IPR006552,IPR014853,IPR025615	ENSDARG00000059558	IPR000742,IPR001507,IPR001846,IPR002919,IPR003886,IPR006552,IPR014853
XLOC_036377	IPR000306,IPR011011,IPR013083,IPR017455	XLOC_194434	IPR000306,IPR011011,IPR013083,IPR017455	ENSDARG00000027887	IPR000306,IPR011011,IPR017455
XLOC_037749	IPR006109,IPR006168,IPR008927,IPR011128,IPR013328,IPR016040,IPR017751	XLOC_427241	IPR006109,IPR006168,IPR008927,IPR011128,IPR013328,IPR016040,IPR017751	ENSDARG00000043180	IPR006109,IPR006168,IPR008927,IPR011128,IPR017751
XLOC_042851	IPR002687,IPR012974,IPR012976	XLOC_283843	IPR002687,IPR012974,IPR012976	ENSDARG00000012820	IPR002687,IPR012974,IPR012976
XLOC_042852	IPR002198,IPR002347,IPR016040	XLOC_283841	IPR002198,IPR002347,IPR016040	ENSDARG00000011371	IPR001509,IPR002198,IPR002347,IPR013968
XLOC_043583-153	IPR001478,IPR005420	XLOC_432036	IPR001452,IPR001478,IPR005420,IPR008144,IPR008145,IPR011511,IPR027417	ENSDARG00000002909	IPR001452,IPR001478,IPR005420,IPR008144,IPR008145,IPR027417
XLOC_043583-154	IPR026741,IPR026937,IPR027417	XLOC_432034-1389	IPR026741,IPR026937,IPR027417	ENSDARG00000016188	IPR001650,IPR006935,IPR027417
XLOC_046861	IPR002048,IPR002067,IPR011992,IPR018108,IPR023395	XLOC_302531	IPR002048,IPR002067,IPR007881,IPR011992,IPR018108,IPR018247,IPR023395	ENSDARG00000029218	IPR002048,IPR002067,IPR018108,IPR023395
XLOC_048753	IPR002125,IPR015517,IPR016192,IPR016193	XLOC_411444	IPR002125,IPR015517,IPR016192,IPR016193	ENSDARG00000036650	IPR002125,IPR016193
XLOC_049196	IPR004328,IPR007604,IPR025304	XLOC_085666	IPR004328,IPR007604,IPR013761,IPR025304	ENSDARG00000025269	IPR004328
XLOC_049198	IPR001374,IPR024771	XLOC_085665	IPR001374,IPR024771	ENSDARG00000061081	IPR001374
XLOC_050015	Unknown	XLOC_070659-257	IPR021774	ENSDARG00000032856	IPR021774
XLOC_059238	IPR028019	XLOC_410608	IPR028019	ENSDARG00000054292	Unknown
XLOC_059244	IPR003034	XLOC_410609	IPR003034,IPR012677	ENSDARG00000054290	IPR003034
XLOC_066997	IPR003034,IPR011992,IPR025224,IPR025954	XLOC_139545	IPR003034,IPR011992,IPR012340,IPR025223,IPR025224,IPR025954	ENSDARG00000074759	IPR003034,IPR012340
XLOC_072649	IPR003439,IPR003593,IPR017871,IPR026082,IPR027417	XLOC_447941	IPR003439,IPR003593,IPR026082,IPR027417	ENSDARG00000013500	IPR003439,IPR003593,IPR027417
XLOC_081422	IPR019530,IPR026752,IPR027975	XLOC_348445	IPR026752	ENSDARG00000038658	Unknown
XLOC_083787	IPR001279,IPR026074,IPR027322	XLOC_270460-932	IPR001279,IPR026074,IPR027322	ENSDARG00000060326	IPR023637
XLOC_083805	IPR025903,IPR025907,IPR026671	XLOC_262204	IPR025903,IPR025907,IPR026671	ENSDARG00000076063	Unknown
XLOC_084493	IPR000571,IPR013085	XLOC_171183	IPR000571,IPR013085	ENSDARG00000035434	IPR000571,IPR013085
XLOC_085373	IPR011893,IPR012336,IPR019389	XLOC_141099	IPR011893,IPR012336,IPR019389	ENSDARG00000027595	IPR011893,IPR012336
XLOC_086616-317	IPR000262,IPR008259,IPR012133,IPR013785	XLOC_216165-763	IPR000262,IPR008259,IPR012133,IPR013785	ENSDARG00000027992	IPR000262,IPR002932,IPR012133
XLOC_095535	IPR000608,IPR016135,IPR023313	XLOC_471184	IPR000608,IPR016135,IPR023313	ENSDARG00000035770	IPR000608,IPR016135
XLOC_097167	IPR007087,IPR013087,IPR015880	XLOC_203017	IPR007087,IPR013087,IPR015880	ENSDARG00000079631	IPR007087,IPR015880
XLOC_101446-370	IPR001005,IPR009057,IPR017877,IPR017930	XLOC_281085	IPR001005,IPR009057,IPR017877,IPR017930	ENSDARG00000067673	IPR001005,IPR009057,IPR017877
XLOC_102711	IPR005635	XLOC_120417	IPR005635,IPR022006	ENSDARG00000077270	IPR005635,IPR022006
XLOC_103098	IPR008055	XLOC_438963	IPR008055	ENSDARG00000057887	IPR008055
XLOC_104273	IPR002109,IPR011767,IPR011899,IPR012336,IPR014025	XLOC_120260	IPR002109,IPR011767,IPR011899,IPR012336,IPR014025	ENSDARG00000028106	IPR002109,IPR008554,IPR011899,IPR012336,IPR014025
XLOC_115327	IPR000719,IPR002290,IPR008271,IPR011009,IPR017441	XLOC_181271	IPR000719,IPR002290,IPR008271,IPR011009,IPR017441	ENSDARG00000062954	IPR000719,IPR001245,IPR002290,IPR011009,IPR020635
XLOC_117982	IPR000372,IPR001611,IPR003591,IPR027219	XLOC_402178	IPR000372,IPR001611,IPR003591,IPR027219	ENSDARG00000045580	IPR000372,IPR001611,IPR003591
XLOC_121674	IPR001766,IPR011991,IPR018122	XLOC_163387	IPR001766,IPR011991,IPR018122	ENSDARG00000055395	IPR001766
XLOC_123971	IPR000504,IPR003034,IPR012677	XLOC_293584	IPR000504,IPR012677	ENSDARG00000026842	IPR003034
XLOC_124003	IPR000175	XLOC_192931	IPR000175	ENSDARG00000000730	IPR000175
XLOC_124871-457	IPR002048,IPR002067,IPR002167,IPR011992,IPR018108,IPR023395	XLOC_435208-1401	IPR002048,IPR002067,IPR002167,IPR011992,IPR018108,IPR023395	ENSDARG00000035468	IPR002048,IPR002067,IPR002167,IPR018108,IPR023395
XLOC_125063	IPR007651,IPR013209,IPR023214,IPR026744	XLOC_450853	IPR007651,IPR013209,IPR023214,IPR026744	ENSDARG00000061214	IPR007651,IPR013209,IPR023214
XLOC_127673	IPR005033	XLOC_234400	IPR005033	ENSDARG00000043185	IPR005033
XLOC_129778	IPR007143,IPR017899	XLOC_182774	IPR007143,IPR017898,IPR017899	ENSDARG00000045949	IPR007143
XLOC_130568	IPR009685	XLOC_328476	IPR009685	ENSDARG00000039820	IPR009685
XLOC_131455	IPR000837,IPR004827	XLOC_296668	IPR000837,IPR004827	ENSDARG00000020133	IPR000837,IPR004827,IPR008917
XLOC_133605	IPR000372,IPR001611,IPR003591	XLOC_296266	IPR000372,IPR001564,IPR001611,IPR003591	ENSDARG00000037836	IPR000372,IPR001611,IPR003591
XLOC_134248	IPR000504,IPR003107,IPR011990,IPR012677	XLOC_189694	IPR003107	ENSDARG00000008032	IPR000504,IPR003107
XLOC_137412	IPR000504,IPR003034,IPR012677	XLOC_333136	IPR000504,IPR003034,IPR012677	ENSDARG00000052728	IPR000504,IPR003034
XLOC_143375	IPR001806,IPR003578,IPR003579,IPR005225,IPR020849,IPR027417	XLOC_443550	IPR001806,IPR002041,IPR003578,IPR003579,IPR005225,IPR020849,IPR027417	ENSDARG00000090667	IPR000795,IPR001806,IPR002041,IPR003578,IPR003579,IPR005225,IPR006689,IPR006762,IPR013684,IPR019009,IPR020849,IPR027417
XLOC_147284-542	IPR003121,IPR019835	XLOC_388951-1248	IPR003121,IPR019835	ENSDARG00000038786	IPR003121,IPR019835
XLOC_151137-551	IPR006816	XLOC_228700	IPR006816	ENSDARG00000062056	IPR006816
XLOC_157047	IPR001128,IPR012496	XLOC_251350-870	IPR012496	ENSDARG00000030311	IPR012496
XLOC_157311	IPR001849,IPR011993	XLOC_442019	IPR001849,IPR011993	ENSDARG00000079889	IPR001849,IPR008984
XLOC_157508	IPR000626,IPR029071	XLOC_320434	IPR000626,IPR001594,IPR029071	ENSDARG00000007382	IPR000626,IPR022617
XLOC_160331	IPR027967	XLOC_432614	IPR027967	ENSDARG00000029292	Unknown
XLOC_160632	IPR004148,IPR027267,IPR028500	XLOC_214169	IPR001452,IPR004148,IPR027267,IPR028500	ENSDARG00000035470	IPR001452,IPR004148,IPR011511,IPR018859
XLOC_161865	IPR001323,IPR003013,IPR009079,IPR012351	XLOC_221014	IPR001323,IPR003013,IPR009079,IPR012351	ENSDARG00000055163	IPR001323,IPR003013,IPR009079
XLOC_162583	IPR003579,IPR013684,IPR027417	XLOC_465177	IPR001806,IPR003579,IPR013684,IPR027417	ENSDARG00000077653	IPR001806,IPR003579,IPR006689,IPR013684,IPR027417
XLOC_165878	IPR002579,IPR011057,IPR028427	XLOC_309026	IPR002579,IPR011057,IPR028427	ENSDARG00000045658	IPR002579,IPR011057
XLOC_166816-611	IPR007087,IPR013087,IPR015880	XLOC_286149	IPR007087,IPR013087,IPR015880	ENSDARG00000041581	IPR007087,IPR015880
XLOC_171984	IPR002198,IPR002347,IPR016040,IPR020904	XLOC_223310	IPR002198,IPR002347,IPR016040,IPR020904	ENSDARG00000021135	IPR002198,IPR002347,IPR002424,IPR003560,IPR013968
XLOC_172910	IPR023247	XLOC_224468	IPR022110,IPR023247	ENSDARG00000016815	IPR022110,IPR023247
XLOC_175143-641	IPR000842,IPR005946,IPR029057,IPR029099	XLOC_275614	IPR000842,IPR005946,IPR029057,IPR029099	ENSDARG00000015524	IPR000836,IPR005946
XLOC_175921	IPR006439,IPR011950,IPR023214	XLOC_403570	IPR006439,IPR011950,IPR023214	ENSDARG00000075143	IPR006439,IPR011950,IPR023214
XLOC_176793-646	IPR000152,IPR000742,IPR001881,IPR002035,IPR009030,IPR013032,IPR019466	XLOC_311770	IPR000152,IPR000742,IPR001881,IPR002035,IPR009030,IPR011990,IPR013032,IPR019734	ENSDARG00000069245	IPR000742,IPR001881,IPR002035,IPR009030,IPR019466
XLOC_177246-647	IPR009003	XLOC_374278	IPR009003	ENSDARG00000074895	IPR001254,IPR009003
XLOC_180617	IPR007087,IPR013087,IPR015880	XLOC_212129	IPR007087,IPR013087,IPR015880	ENSDARG00000010462	IPR007087,IPR015880
XLOC_185530	IPR006977	XLOC_223743	IPR006977	ENSDARG00000054433	IPR006977
XLOC_186826	IPR005178	XLOC_407235	IPR005178	ENSDARG00000045147	IPR005178
XLOC_189309	IPR001680,IPR015943,IPR017986,IPR019775	XLOC_231884	IPR001680,IPR015943,IPR017986,IPR019775	ENSDARG00000041140	IPR001680,IPR017986
XLOC_191873	IPR001180	XLOC_236779	IPR000719,IPR001180,IPR002290,IPR008271,IPR011009,IPR017441	ENSDARG00000035360	IPR000719,IPR001180,IPR001245,IPR002290,IPR011009,IPR020635
XLOC_193906	IPR001978,IPR027707,IPR027708	XLOC_204429	IPR001978,IPR027707,IPR027708	ENSDARG00000068457	IPR001978
XLOC_199104	IPR000047,IPR001356,IPR009057,IPR017970,IPR020479,IPR022135	XLOC_305931	IPR000047,IPR001356,IPR009057,IPR017970,IPR020479,IPR022135	ENSDARG00000042296	IPR000047,IPR001356,IPR009057,IPR020479,IPR022135
XLOC_204399-721	IPR000008,IPR000569,IPR001202	XLOC_403080	IPR000569,IPR001202	ENSDARG00000062447	IPR000008,IPR000569,IPR001202
XLOC_208619	IPR001841,IPR013083,IPR017907,IPR018957	XLOC_423671-1365	IPR001841,IPR013083,IPR017907,IPR018957	ENSDARG00000037260	IPR001841,IPR018957
XLOC_212708	IPR026644,IPR029300	XLOC_240711	IPR000253,IPR008984,IPR026644,IPR029300	ENSDARG00000058892	IPR000253,IPR008984
XLOC_219827	IPR002475,IPR026298,IPR026309	XLOC_324418	IPR002475,IPR026298,IPR026309	ENSDARG00000052129	IPR002475,IPR026298
XLOC_220478	IPR000276,IPR017452	XLOC_445601	IPR000276,IPR017452	ENSDARG00000004592	IPR000276,IPR017452
XLOC_225900	IPR000719,IPR001680,IPR002290,IPR008271,IPR011009,IPR011989,IPR015943,IPR016024,IPR017986,IPR019775,IPR021133	XLOC_400672	IPR000719,IPR001680,IPR002290,IPR008271,IPR011009,IPR011989,IPR015943,IPR016024,IPR017986,IPR019775,IPR021133	ENSDARG00000060469	IPR000357,IPR000719,IPR001245,IPR001680,IPR002290,IPR011009,IPR016024,IPR017986,IPR021133
XLOC_228602	IPR000571	XLOC_455311	IPR000571	ENSDARG00000016085	IPR000571
XLOC_231052	IPR000629,IPR001650,IPR011545,IPR014001,IPR025313,IPR027417	XLOC_265980-917	IPR000629,IPR001650,IPR011545,IPR014001,IPR014014,IPR025313,IPR027417	ENSDARG00000035507	IPR001650,IPR011545,IPR014001,IPR014014,IPR027417
XLOC_231062	IPR029147	XLOC_265973	IPR029147	ENSDARG00000068122	Unknown
XLOC_241985	IPR026144	XLOC_399534	IPR026144	ENSDARG00000069368	Unknown
XLOC_253145	IPR001757,IPR004014,IPR006068,IPR006408,IPR008250,IPR011989,IPR018303,IPR022141,IPR023214,IPR023298,IPR023299	XLOC_334524-1118	IPR001757,IPR004014,IPR006068,IPR006408,IPR008250,IPR018303,IPR022141,IPR023214,IPR023298,IPR023299	ENSDARG00000007788	IPR001757,IPR004014,IPR006068,IPR006408,IPR008250,IPR022141,IPR023214
XLOC_256456	IPR003172,IPR014756	XLOC_261904	IPR003172,IPR014756	ENSDARG00000090912	IPR003172,IPR014756
XLOC_257945	IPR000306,IPR011011,IPR013083,IPR017455,IPR028730	XLOC_287728	IPR000306,IPR011011,IPR013083,IPR017455,IPR028730	ENSDARG00000040131	IPR000306,IPR011011,IPR017455
XLOC_260440	IPR002000	XLOC_348264	IPR002000	ENSDARG00000014914	IPR002000
XLOC_266596	IPR000591,IPR011991,IPR027244	XLOC_389387	IPR000591,IPR011991,IPR027244	ENSDARG00000078105	IPR000591,IPR027244
XLOC_266620-918	IPR006931,IPR012677	XLOC_436359-1406	IPR006931,IPR012677	ENSDARG00000003109	IPR006931
XLOC_278388	Unknown	XLOC_314813-1057	Unknown	ENSDARG00000063026	Unknown
XLOC_294041	IPR006020,IPR011993	XLOC_381759	IPR006020,IPR011993	ENSDARG00000001733	IPR006020,IPR013625
XLOC_298648	IPR000330,IPR000953,IPR001650,IPR006576,IPR014001,IPR016197,IPR023780,IPR027417	XLOC_385393	IPR000330,IPR000953,IPR001650,IPR006576,IPR009071,IPR014001,IPR016197,IPR023780,IPR027417	ENSDARG00000075543	IPR000330,IPR000953,IPR001650,IPR006576,IPR006935,IPR011545,IPR014001,IPR016197,IPR023780,IPR027417
XLOC_309290	IPR000500,IPR013092,IPR017990,IPR019570	XLOC_445961	IPR000500,IPR013092,IPR017990,IPR019570	ENSDARG00000004082	IPR000500,IPR013092,IPR019570
XLOC_336241	IPR021663	XLOC_434779	IPR021663	ENSDARG00000077240	IPR021663
XLOC_340177	IPR016024,IPR025481	XLOC_441116	IPR016024,IPR025481,IPR025614,IPR029473	ENSDARG00000056001	IPR016024
XLOC_341153	IPR000248,IPR000276,IPR017452	XLOC_443270	IPR000248,IPR000276,IPR017452	ENSDARG00000062111	IPR000190,IPR000248,IPR000276,IPR000586,IPR000826,IPR017452
XLOC_348627	IPR016024,IPR025481,IPR025614,IPR029473	XLOC_354349	IPR011989,IPR016024,IPR025481,IPR025614,IPR029473	ENSDARG00000040001	IPR016024
XLOC_429490	IPR006017,IPR006018	XLOC_443823-1416	IPR006017,IPR006018	ENSDARG00000086391	IPR006017,IPR006018
XLOC_289143	IPR000542	XLOC_387973	IPR000542	ENSDARG00000061660	IPR000542
