# Supplementary material for: The fate of recent duplicated genes following a fourth-round whole genome duplication in a tetraploid fish, common carp (Cyprinus carpio)
Source: Sci Rep. 2015 Feb 3;5:8199. doi: 10.1038/srep08199 (PMC4314655; doi:10.1038/srep08199)
Supplement: Supplementary Information — Table S8 [file srep08199-s9.xls]

## Sheet: Sheet1
Copy1	Copy2	Ka	Ks	Ka/Ks	expression R
XLOC_305611	XLOC_320124	0	0.0164	0	0.96843
XLOC_188533	XLOC_390379	0.0001	0.0603	0.00165837	1
XLOC_129778	XLOC_182774	0.0001	0.1153	0.000867303	0.642214
XLOC_254988	XLOC_366878	0.0001	0.1222	0.000818331	0.943515
XLOC_305613	XLOC_320129	0.0001	0.1396	0.000716332	0.490281
XLOC_150275-547	XLOC_264112	0.0001	0.1401	0.000713776	0.80674
XLOC_013432	XLOC_141965	0.0001	0.1411	0.000708717	0.876132
XLOC_095890	XLOC_398989	0.0001	0.147	0.000680272	0.977629
XLOC_130780	XLOC_422565-1359	0.0001	0.1474	0.000678426	0.965484
XLOC_346176	XLOC_443256	0.0001	0.1479	0.000676133	0.874851
XLOC_235014	XLOC_368744	0.0002	0.1552	0.00128866	0.181489
XLOC_229863	XLOC_374086	0.0002	0.1719	0.00116347	0.978433
XLOC_137223	XLOC_294578	0.0002	0.2025	0.000987654	0.643836
XLOC_076655	XLOC_454910	0.0002	0.2027	0.00098668	0.797014
XLOC_110785	XLOC_397052	0.0003	0.2533	0.00118437	-0.608816
XLOC_170623	XLOC_362153	0.0012	1.1587	0.00103564	0.626065
XLOC_150286	XLOC_264124	0.0018	0.1893	0.00950872	0.993339
XLOC_034551	XLOC_190470	0.0019	0.065	0.0292308	0.988286
XLOC_250341	XLOC_351071	0.0025	0.1359	0.0183959	0.989708
XLOC_082370	XLOC_301251	0.0031	0.1829	0.0169492	0.852027
XLOC_097644-363	XLOC_207686	0.0033	0.1124	0.0293594	0.968983
XLOC_070103	XLOC_339266	0.0042	0.1234	0.0340357	-0.671211
XLOC_027629	XLOC_463832	0.0046	0.146	0.0315068	0.0031706
XLOC_089096	XLOC_270235	0.0047	0.1719	0.0273415	0.17282
XLOC_090352	XLOC_121446	0.0049	0.1836	0.0266885	0.786161
XLOC_266597	XLOC_389388	0.0051	0.2258	0.0225864	0.997653
XLOC_280267	XLOC_372223	0.0053	0.1171	0.0452605	0.92921
XLOC_184655	XLOC_393490	0.0053	0.1682	0.0315101	0.968922
XLOC_041494	XLOC_310071	0.0053	0.1837	0.0288514	0.962728
XLOC_210282	XLOC_463135	0.0055	0.1325	0.0415094	0.972456
XLOC_186826	XLOC_407235	0.0058	0.1822	0.0318331	0.908033
XLOC_154399	XLOC_315767	0.006	0.1332	0.045045	0.978763
XLOC_093620	XLOC_284197	0.0067	0.0568	0.117958	0.977399
XLOC_123335	XLOC_178125	0.0067	0.1655	0.0404834	0.665633
XLOC_054152	XLOC_288862	0.0068	0.1389	0.0489561	0.46375
XLOC_014336	XLOC_072322	0.0069	0.1647	0.0418944	0.976624
XLOC_219827	XLOC_324418	0.0072	0.1513	0.0475876	0.779181
XLOC_157680	XLOC_222239	0.0072	0.1908	0.0377358	0.62609
XLOC_050422	XLOC_090169	0.0074	0.1481	0.0499662	0.941916
XLOC_007456	XLOC_203728	0.0075	0.1253	0.0598563	0.947266
XLOC_128217	XLOC_231996	0.008	0.2093	0.0382226	0.720045
XLOC_243585-830	XLOC_261995-904	0.0081	0.1321	0.0613172	0.919919
XLOC_006339	XLOC_371616	0.0083	0.1266	0.0655608	0.879358
XLOC_182740	XLOC_271356	0.0085	0.0994	0.0855131	0.908248
XLOC_033995	XLOC_451752	0.0087	0.1311	0.0663616	0.05729
XLOC_054754-201	XLOC_389501	0.0088	0.1772	0.0496614	0.974124
XLOC_111058	XLOC_437318	0.0089	0.119	0.0747899	0.323828
XLOC_037146	XLOC_119484	0.0089	0.2998	0.0296865	0.990397
XLOC_297829	XLOC_360629	0.0094	0.196	0.0479592	0.980665
XLOC_029837	XLOC_410436	0.0095	0.1795	0.0529248	0.886953
XLOC_066706	XLOC_297802	0.0095	0.1866	0.050911	0.595976
XLOC_097067	XLOC_435019	0.0096	0.078	0.123077	0.999733
XLOC_191904	XLOC_236789	0.0096	0.1345	0.0713755	0.980866
XLOC_297833	XLOC_360631	0.0096	0.1867	0.0514194	0.721428
XLOC_147284-543	XLOC_388951-1247	0.0099	0.1599	0.0619137	0.908346
XLOC_457521	XLOC_465512	0.0099	0.1754	0.0564424	0.260647
XLOC_122333	XLOC_148376	0.0101	0.1404	0.0719373	0.222001
XLOC_107067	XLOC_176144	0.0102	0.2331	0.043758	0.683836
XLOC_027425-95	XLOC_096728	0.0104	0.1345	0.0773234	0.423193
XLOC_135299-496	XLOC_347253-1159	0.0104	0.1501	0.0692871	0.998569
XLOC_280291	XLOC_455630	0.0104	0.1741	0.0597358	0.830242
XLOC_013437	XLOC_141959	0.0106	0.1256	0.0843949	0.972057
XLOC_037750	XLOC_427240	0.0106	0.2132	0.0497186	0.968822
XLOC_049208	XLOC_085651	0.0107	0.1103	0.0970082	0.947723
XLOC_093618	XLOC_284210	0.0108	0.0478	0.225941	0.992714
XLOC_234259	XLOC_279715	0.0108	0.2527	0.0427384	0.159813
XLOC_126347	XLOC_385033	0.0109	0.1443	0.0755371	0.989642
XLOC_136363	XLOC_214896	0.0111	0.1518	0.0731225	0.546792
XLOC_025903	XLOC_237106	0.0111	0.1892	0.0586681	0.84391
XLOC_243004	XLOC_377296	0.0112	0.1196	0.0936455	0.998985
XLOC_088800-329	XLOC_408742-1317	0.0112	0.1709	0.0655354	0.850899
XLOC_239577	XLOC_439112	0.0112	0.1982	0.0565086	0.692955
XLOC_207594	XLOC_371051	0.0113	0.1744	0.0647936	-0.143264
XLOC_114852	XLOC_209207	0.0114	0.1455	0.0783505	-0.25289
XLOC_192789	XLOC_407515	0.0114	0.295	0.0386441	0.679275
XLOC_154398	XLOC_315768	0.0115	0.1712	0.0671729	0.796622
XLOC_232313	XLOC_366150	0.0115	0.2013	0.0571287	0.706547
XLOC_014634	XLOC_021275	0.0116	0.1395	0.0831541	0.958327
XLOC_144086	XLOC_157495	0.0116	0.1475	0.0786441	0.686498
XLOC_394723	XLOC_424513	0.0117	0.1743	0.0671256	-0.688851
XLOC_015422	XLOC_247683	0.0119	0.0933	0.127546	-0.486223
XLOC_118230	XLOC_238370	0.012	0.1432	0.0837989	0.965149
XLOC_189740	XLOC_443322	0.0122	0.1806	0.0675526	0.951884
XLOC_018292	XLOC_134214	0.0123	0.129	0.0953488	0.928528
XLOC_000411	XLOC_321776	0.0124	0.1474	0.0841248	0.992416
XLOC_212935	XLOC_322992	0.0124	0.1493	0.0830543	-0.0207074
XLOC_072871	XLOC_097290	0.0126	0.1488	0.0846774	0.341018
XLOC_336839	XLOC_395519	0.0126	0.1491	0.084507	0.947232
XLOC_181741	XLOC_361303	0.0128	0.1555	0.0823151	0.762521
XLOC_057674-213	XLOC_138499	0.0129	0.1139	0.113257	-0.373353
XLOC_031765	XLOC_365180	0.0129	0.1347	0.0957684	0.953458
XLOC_001636	XLOC_262899	0.0129	0.2499	0.0516206	-0.270357
XLOC_136357	XLOC_214909	0.013	0.1155	0.112554	0.472375
XLOC_154365	XLOC_225500	0.0131	0.1413	0.0927105	0.984994
XLOC_060827	XLOC_465599	0.0133	0.1698	0.0783274	0.88248
XLOC_238818	XLOC_247272	0.0133	0.2149	0.0618893	-0.250349
XLOC_162338	XLOC_248075-841	0.0134	0.1518	0.088274	0.99339
XLOC_063736	XLOC_364336	0.0135	0.1417	0.0952717	0.944307
XLOC_027716	XLOC_427216	0.0135	0.1587	0.0850662	0.848996
XLOC_088463	XLOC_359037	0.0136	0.172	0.0790698	0.781488
XLOC_091849	XLOC_433327	0.0136	0.215	0.0632558	0.997478
XLOC_137215	XLOC_294593	0.0137	0.2678	0.0511576	0.877128
XLOC_001049	XLOC_441241	0.0138	0.0869	0.158803	0.997213
XLOC_210274	XLOC_463141	0.014	0.1154	0.121317	0.929709
XLOC_090145	XLOC_168208	0.014	0.1288	0.108696	-0.191534
XLOC_127012	XLOC_270881	0.014	0.1496	0.0935829	0.872229
XLOC_061637	XLOC_353544	0.0141	0.1215	0.116049	0.504795
XLOC_445113	XLOC_457856	0.0141	0.1268	0.111199	0.757691
XLOC_035947	XLOC_166986	0.0142	0.0556	0.255396	0.510468
XLOC_024004-78	XLOC_135312	0.0143	0.2468	0.0579417	0.997719
XLOC_052543	XLOC_186110	0.0144	0.1268	0.113565	0.925073
XLOC_062962	XLOC_227398	0.0145	0.1716	0.0844988	0.113354
XLOC_457522	XLOC_465509	0.0146	0.1535	0.095114	0.904026
XLOC_099858	XLOC_203721	0.0146	0.2558	0.0570758	0.283931
XLOC_084757	XLOC_250514	0.0147	0.0799	0.18398	0.544231
XLOC_147285	XLOC_388952	0.0147	0.1288	0.11413	0.890822
XLOC_172742	XLOC_306628	0.0148	0.0897	0.164994	0.999255
XLOC_100983	XLOC_157855	0.0148	0.1363	0.108584	0.984385
XLOC_084756	XLOC_250511	0.0148	0.1895	0.0781003	0.983722
XLOC_093327	XLOC_242915	0.0149	0.1404	0.106125	0.855914
XLOC_189017	XLOC_239277	0.0149	0.278	0.0535971	0.336435
XLOC_008328	XLOC_453407	0.0152	0.1282	0.118565	-0.13715
XLOC_036377	XLOC_194434	0.0153	0.1502	0.101864	0.778563
XLOC_086543	XLOC_456241	0.0153	0.1882	0.0812965	-0.0393386
XLOC_027198	XLOC_110500	0.0153	0.2318	0.0660052	0.990618
XLOC_249942	XLOC_372934	0.0154	0.1146	0.13438	0.998873
XLOC_161863	XLOC_221012	0.0154	0.1557	0.0989082	0.465909
XLOC_314559	XLOC_335891	0.0154	0.1648	0.0934466	-0.474803
XLOC_002194	XLOC_018626	0.0155	0.1146	0.135253	-0.194682
XLOC_111947	XLOC_180014	0.0156	0.1348	0.115727	0.972588
XLOC_118236	XLOC_238364	0.0157	0.1701	0.0922986	0.908424
XLOC_033954	XLOC_151195	0.016	0.1892	0.0845666	0.972893
XLOC_196613	XLOC_324998	0.0161	0.07	0.23	0.85163
XLOC_166464	XLOC_242222	0.0161	0.1018	0.158153	0.998165
XLOC_106342	XLOC_408555	0.0162	0.1744	0.0928899	0.381618
XLOC_219615	XLOC_327831	0.0162	0.1813	0.0893547	0.985414
XLOC_294041	XLOC_381759	0.0163	0.1009	0.161546	0.587463
XLOC_005709	XLOC_236185	0.0165	0.1429	0.115465	0.438224
XLOC_138538	XLOC_188130	0.0166	0.1426	0.11641	0.842334
XLOC_228604	XLOC_455310	0.0166	0.1543	0.107583	0.72617
XLOC_189447	XLOC_201815	0.0166	0.174	0.0954023	0.647621
XLOC_005708	XLOC_236188	0.0168	0.2827	0.059427	0.508231
XLOC_083806	XLOC_262205	0.0169	0.0958	0.176409	-0.510641
XLOC_252883	XLOC_464050	0.0169	0.1843	0.0916983	0.911928
XLOC_123340	XLOC_178120	0.0169	0.2837	0.05957	0.845894
XLOC_060617	XLOC_189876	0.0171	0.2599	0.0657945	0.963838
XLOC_126346	XLOC_385035	0.0172	0.1305	0.131801	0.993174
XLOC_138452	XLOC_242236	0.0173	0.1384	0.125	0.757281
XLOC_350501	XLOC_449619	0.0173	0.1608	0.107587	0.864232
XLOC_032440	XLOC_448614	0.0174	0.1037	0.167792	0.987573
XLOC_257841	XLOC_405105	0.0174	0.1455	0.119588	0.87262
XLOC_113319	XLOC_410819	0.0176	0.1698	0.103651	0.962915
XLOC_191873	XLOC_236779	0.0178	0.1888	0.0942797	0.958636
XLOC_088650	XLOC_139329	0.0178	0.2723	0.0653691	0.999509
XLOC_003465	XLOC_205855	0.0179	0.0501	0.357285	0.968286
XLOC_090787	XLOC_372606	0.018	0.218	0.0825688	0.697596
XLOC_034557	XLOC_190481	0.0181	0.1596	0.113409	0.942927
XLOC_044207	XLOC_202603	0.0181	0.162	0.111728	0.0028977
XLOC_129657	XLOC_214709	0.0181	0.182	0.0994505	0.639268
XLOC_058478	XLOC_315165	0.0182	0.1518	0.119895	0.88884
XLOC_114942	XLOC_345955	0.0183	0.1604	0.11409	0.8581
XLOC_096905	XLOC_243834	0.0183	0.1662	0.110108	-0.0687033
XLOC_213528	XLOC_465159	0.0183	0.1877	0.097496	0.444449
XLOC_033936	XLOC_158462	0.0183	0.1965	0.0931298	0.71017
XLOC_289143	XLOC_387973	0.0184	0.1589	0.115796	0.566254
XLOC_033423	XLOC_363594	0.0184	0.2429	0.0757513	0.72615
XLOC_063737	XLOC_364338	0.0186	0.1418	0.131171	0.841605
XLOC_047639	XLOC_186706	0.0186	0.1531	0.121489	0.999973
XLOC_151139	XLOC_228702	0.0186	0.1957	0.0950434	0.87085
XLOC_044211	XLOC_202608	0.0186	0.211	0.0881517	0.944292
XLOC_037696	XLOC_081288	0.0187	0.119	0.157143	0.913747
XLOC_006340-29	XLOC_371617-1206	0.0187	0.1236	0.151294	0.988577
XLOC_178846	XLOC_303843	0.0187	0.1262	0.148177	0.721741
XLOC_017053	XLOC_422882	0.0187	0.1304	0.143405	0.811116
XLOC_113961	XLOC_145443	0.0188	0.1461	0.128679	0.63642
XLOC_228040	XLOC_265030	0.0189	0.2151	0.0878661	0.667012
XLOC_331584	XLOC_460642	0.019	0.164	0.115854	0.891105
XLOC_215519	XLOC_352035	0.019	0.182	0.104396	0.7041
XLOC_235026	XLOC_368750	0.019	0.2678	0.0709485	-0.95698
XLOC_121652	XLOC_387610	0.0192	0.111	0.172973	0.899865
XLOC_364824	XLOC_410538	0.0192	0.1675	0.114627	0.893945
XLOC_039816	XLOC_181934	0.0192	0.1861	0.10317	0.162816
XLOC_215576	XLOC_348173	0.0193	0.1565	0.123323	0.564034
XLOC_015421	XLOC_247684	0.0195	0.2217	0.0879567	0.922725
XLOC_175142	XLOC_275616	0.0195	0.2418	0.0806452	0.357175
XLOC_401817	XLOC_445374	0.0197	0.108	0.182407	0.549644
XLOC_009749	XLOC_345760	0.0197	0.1383	0.142444	0.850418
XLOC_299491	XLOC_436410	0.0197	0.176	0.111932	0.0350169
XLOC_088586	XLOC_335649	0.0197	0.2381	0.0827383	0.992164
XLOC_252017	XLOC_354273	0.0198	0.1083	0.182825	0.971468
XLOC_225039	XLOC_249396	0.0199	0.1136	0.175176	0.718981
XLOC_149545	XLOC_296155	0.0199	0.2429	0.0819267	0.915302
XLOC_090821	XLOC_134386-494	0.0201	0.1918	0.104797	0.574368
XLOC_121663	XLOC_387599	0.0202	0.1159	0.174288	0.996629
XLOC_429479	XLOC_443820	0.0203	0.1793	0.113218	0.426545
XLOC_307799	XLOC_347453	0.0204	0.1607	0.126945	-0.231351
XLOC_050915	XLOC_089828	0.0205	0.1513	0.135492	0.608301
XLOC_036351	XLOC_098666	0.0205	0.1957	0.104752	0.99332
XLOC_046861	XLOC_302531	0.0206	0.0961	0.21436	0.981105
XLOC_058522	XLOC_172848	0.0207	0.1197	0.172932	0.89897
XLOC_157311	XLOC_442019	0.0207	0.1614	0.128253	0.642445
XLOC_166468	XLOC_242234	0.0209	0.1481	0.141121	0.8385
XLOC_075964	XLOC_141100	0.021	0.1571	0.133673	0.611066
XLOC_010308	XLOC_226599	0.021	0.1661	0.12643	0.989574
XLOC_228063-790	XLOC_265042	0.021	0.1691	0.124187	0.175045
XLOC_143205	XLOC_168150	0.0212	0.1402	0.151213	0.713776
XLOC_150289	XLOC_264128	0.0213	0.1674	0.12724	0.87656
XLOC_037751	XLOC_427239	0.0215	0.1759	0.122229	-0.368779
XLOC_073280	XLOC_121931	0.0215	0.2149	0.100047	0.0999419
XLOC_332002	XLOC_392035	0.0217	0.1105	0.19638	0.991077
XLOC_204382	XLOC_403096	0.0218	0.1961	0.111168	0.680145
XLOC_048754	XLOC_411443	0.0219	0.1485	0.147475	0.366181
XLOC_072061	XLOC_398563	0.0219	0.1771	0.123659	0.939973
XLOC_221571	XLOC_404189	0.0219	0.3043	0.0719685	0.95077
XLOC_026058	XLOC_193276	0.0221	0.1774	0.124577	0.969603
XLOC_250345	XLOC_351077	0.0222	0.1039	0.213667	0.990647
XLOC_062392	XLOC_235479	0.0222	0.1615	0.137461	-0.574386
XLOC_057642	XLOC_139949	0.0223	0.1495	0.149164	0.541057
XLOC_057584	XLOC_390815	0.0224	0.1005	0.222886	0.91308
XLOC_089085	XLOC_270232	0.0224	0.1793	0.12493	0.591705
XLOC_073864	XLOC_403534	0.0225	0.1893	0.118859	0.974294
XLOC_060826	XLOC_465601	0.0227	0.1091	0.208066	0.842153
XLOC_096295	XLOC_162471	0.0227	0.1221	0.185913	0.83723
XLOC_124004	XLOC_192930	0.0227	0.14	0.162143	0.993877
XLOC_092616	XLOC_418502	0.0227	0.1443	0.157311	0.605425
XLOC_092786	XLOC_286197	0.0228	0.1199	0.190158	0.704288
XLOC_134861	XLOC_455385	0.0228	0.2012	0.11332	0.985719
XLOC_258583	XLOC_392086	0.0229	0.1316	0.174012	0.838959
XLOC_399999	XLOC_430160	0.0229	0.1351	0.169504	0.940334
XLOC_096596	XLOC_378010	0.023	0.1076	0.213755	0.717915
XLOC_096598	XLOC_378013	0.023	0.1241	0.185334	0.115125
XLOC_140563	XLOC_163565	0.023	0.17	0.135294	0.976272
XLOC_201934	XLOC_241177	0.0231	0.0664	0.347892	0.905136
XLOC_063244	XLOC_072485	0.0231	0.1907	0.121133	0.94887
XLOC_189744	XLOC_443320	0.0232	0.1182	0.196277	0.5393
XLOC_369866	XLOC_443932	0.0233	0.1045	0.222967	0.912718
XLOC_079299	XLOC_375296	0.0233	0.118	0.197458	0.887156
XLOC_128545	XLOC_365974	0.0233	0.1621	0.143738	0.735681
XLOC_159501	XLOC_373751	0.0233	0.2269	0.102688	0.802133
XLOC_090142	XLOC_168205	0.0234	0.1552	0.150773	-0.586116
XLOC_099860	XLOC_203724	0.0234	0.167	0.14012	0.902406
XLOC_171774	XLOC_233790	0.0234	0.1688	0.138626	0.422277
XLOC_134246	XLOC_189703	0.0235	0.1948	0.120637	0.720088
XLOC_061571	XLOC_106188	0.0236	0.1722	0.13705	0.574681
XLOC_150271	XLOC_264108	0.0237	0.1611	0.147114	0.99238
XLOC_049161	XLOC_132225	0.0237	0.2995	0.0791319	0.280795
XLOC_282352	XLOC_300391	0.0238	0.1055	0.225592	0.638875
XLOC_044876	XLOC_255360	0.0238	0.2096	0.11355	0.999941
XLOC_083674-306	XLOC_362524	0.0239	0.1443	0.165627	0.470319
XLOC_162581	XLOC_465168	0.0239	0.1582	0.151075	0.258926
XLOC_078485	XLOC_345094	0.0241	0.0938	0.25693	0.85669
XLOC_015419	XLOC_247687	0.0242	0.1403	0.172488	0.962483
XLOC_059999	XLOC_454887	0.0242	0.168	0.144048	0.901298
XLOC_170261	XLOC_173386	0.0242	0.2115	0.114421	0.999779
XLOC_171775	XLOC_233789	0.0242	0.2268	0.106702	0.757361
XLOC_189024	XLOC_239287	0.0243	0.1865	0.130295	0.915875
XLOC_124886	XLOC_435200	0.0244	0.1325	0.184151	0.603858
XLOC_287229	XLOC_425140	0.0244	0.1532	0.159269	0.911531
XLOC_317783	XLOC_395549	0.0244	0.1755	0.139031	0.721488
XLOC_348601	XLOC_354363	0.0244	0.2098	0.116301	0.998923
XLOC_161851	XLOC_221008	0.0244	0.3013	0.0809824	0.812037
XLOC_207584	XLOC_371057	0.0247	0.1431	0.172607	0.4703
XLOC_311713	XLOC_374261	0.0248	0.1774	0.139797	0.825484
XLOC_062110	XLOC_062534	0.0249	0.1168	0.213185	0.625251
XLOC_092392	XLOC_170906	0.0249	0.1891	0.131676	0.771151
XLOC_053140	XLOC_149050	0.025	0.0512	0.488281	0.617873
XLOC_207020	XLOC_225475	0.025	0.1657	0.150875	0.431401
XLOC_122551-448	XLOC_293152	0.0251	0.1033	0.242982	-0.768112
XLOC_011292	XLOC_191149	0.0252	0.1912	0.131799	0.753763
XLOC_284205	XLOC_468829-1482	0.0252	0.2008	0.125498	0.992699
XLOC_175922	XLOC_403576	0.0253	0.2656	0.095256	0.534417
XLOC_001356	XLOC_345260	0.0254	0.1647	0.15422	0.710971
XLOC_284207-965	XLOC_468830-1484	0.0254	0.1688	0.150474	0.51401
XLOC_064932	XLOC_148542	0.0255	0.1464	0.17418	0.988789
XLOC_086417	XLOC_258328	0.0255	0.197	0.129442	0.975851
XLOC_343245	XLOC_446159	0.0256	0.07	0.365714	0.912399
XLOC_266107	XLOC_297002	0.0256	0.1697	0.150854	0.988321
XLOC_170721	XLOC_300137	0.0258	0.1907	0.135291	0.999999
XLOC_000410	XLOC_321775	0.0258	0.2143	0.120392	-0.0392212
XLOC_154366	XLOC_225501	0.026	0.2663	0.0976342	0.560077
XLOC_228751	XLOC_287302	0.0261	0.1533	0.170254	-0.212235
XLOC_186832	XLOC_407249	0.0262	0.2282	0.114812	0.975184
XLOC_309486	XLOC_400338	0.0263	0.1346	0.195394	0.995007
XLOC_200065	XLOC_411987	0.0263	0.1479	0.177823	0.186128
XLOC_220110	XLOC_384719	0.0263	0.1554	0.169241	0.881826
XLOC_072649	XLOC_447941	0.0263	0.1771	0.148504	0.554438
XLOC_004508	XLOC_212144	0.0263	0.2101	0.125178	-0.15263
XLOC_244080	XLOC_351879	0.0264	0.1447	0.182446	-0.0452232
XLOC_369872	XLOC_443928	0.0265	0.1183	0.224007	0.994953
XLOC_074291	XLOC_260380	0.0265	0.1565	0.169329	0.970616
XLOC_022480	XLOC_227399	0.0265	0.1848	0.143398	0.998665
XLOC_085842-313	XLOC_156619	0.0265	0.2453	0.108031	0.752755
XLOC_057660	XLOC_138514	0.0266	0.15	0.177333	0.939529
XLOC_190479-684	XLOC_237387-811	0.0266	0.2064	0.128876	0.962752
XLOC_236832	XLOC_260888	0.0267	0.1609	0.165942	0.942844
XLOC_222095	XLOC_229948	0.0268	0.1391	0.192667	0.796501
XLOC_114839	XLOC_209215	0.0268	0.1808	0.14823	-0.814568
XLOC_026197	XLOC_461600	0.0269	0.1799	0.149528	0.146757
XLOC_371687	XLOC_382212	0.027	0.102	0.264706	0.823904
XLOC_037681	XLOC_081302	0.027	0.1277	0.211433	0.994665
XLOC_037689	XLOC_081294	0.027	0.1375	0.196364	0.910699
XLOC_290707	XLOC_469601	0.027	0.1486	0.181696	0.590068
XLOC_055684	XLOC_257667	0.0272	0.1514	0.179657	0.522081
XLOC_096348	XLOC_165138	0.0274	0.1152	0.237847	0.82573
XLOC_086475	XLOC_123864	0.0275	0.1346	0.204309	0.891369
XLOC_358275	XLOC_453698	0.0275	0.1482	0.18556	0.890108
XLOC_048510	XLOC_079724	0.0275	0.3271	0.0840721	0.676646
XLOC_199933	XLOC_309618	0.0276	0.1283	0.215121	0.139229
XLOC_183015	XLOC_372416	0.0276	0.1811	0.152402	0.886292
XLOC_099196	XLOC_103065	0.0276	0.2382	0.115869	0.808596
XLOC_158336	XLOC_178967	0.0277	0.187	0.148128	0.849714
XLOC_118234	XLOC_238367	0.0278	0.1421	0.195637	0.709049
XLOC_340177	XLOC_441116	0.0278	0.1857	0.149704	0.837589
XLOC_124872	XLOC_435214	0.0283	0.129	0.21938	0.286662
XLOC_095888	XLOC_398993	0.0283	0.1954	0.144831	0.582616
XLOC_260438	XLOC_348266	0.0284	0.1157	0.245462	0.919899
XLOC_020637	XLOC_450101-1436	0.0284	0.1763	0.161089	0.459888
XLOC_222100	XLOC_229944	0.0285	0.1107	0.257453	0.869652
XLOC_356609	XLOC_395703	0.0285	0.1749	0.16295	-0.262977
XLOC_416721	XLOC_459847	0.0285	0.1768	0.161199	-0.0713181
XLOC_012947	XLOC_063747	0.0285	0.178	0.160112	0.983581
XLOC_031422	XLOC_390380	0.0286	0.1053	0.271605	0.104574
XLOC_066515	XLOC_162778	0.0286	0.1611	0.177529	0.757845
XLOC_061761	XLOC_095413	0.0286	0.1678	0.170441	-0.0586925
XLOC_270750	XLOC_412082	0.0286	0.2368	0.120777	0.860904
XLOC_206960	XLOC_248433	0.0287	0.1197	0.239766	0.32686
XLOC_150043	XLOC_360165	0.0287	0.1556	0.184447	0.70321
XLOC_121232	XLOC_408134	0.0287	0.1593	0.180163	0.983227
XLOC_167469	XLOC_398235	0.0288	0.1678	0.171633	0.129158
XLOC_031289	XLOC_157722	0.0288	0.2325	0.123871	-0.38939
XLOC_288567	XLOC_467473	0.0289	0.1052	0.274715	0.358415
XLOC_150760	XLOC_200648	0.0289	0.1066	0.271107	0.680943
XLOC_201659	XLOC_341204	0.0289	0.1141	0.253287	0.664646
XLOC_149868	XLOC_331410	0.029	0.1424	0.203652	0.941912
XLOC_042851	XLOC_283843	0.029	0.2264	0.128092	0.510201
XLOC_102140	XLOC_425979	0.0291	0.1452	0.200413	0.382597
XLOC_235591	XLOC_350169	0.0291	0.1973	0.147491	0.462275
XLOC_206966	XLOC_248438	0.0292	0.1121	0.260482	0.480344
XLOC_098668	XLOC_249565	0.0292	0.1918	0.152242	0.967355
XLOC_215559	XLOC_348186	0.0293	0.144	0.203472	0.451584
XLOC_150040	XLOC_360162	0.0294	0.1526	0.192661	0.0320014
XLOC_083576	XLOC_365639	0.0294	0.1964	0.149695	0.947159
XLOC_066997	XLOC_139545	0.0295	0.1466	0.201228	-0.048939
XLOC_252524	XLOC_259121	0.0295	0.1738	0.169735	0.786454
XLOC_029049	XLOC_042243	0.0295	0.3648	0.0808662	0.998225
XLOC_135069	XLOC_165010	0.0296	0.1332	0.222222	0.826256
XLOC_244356	XLOC_433860	0.0296	0.1345	0.220074	0.748506
XLOC_277180	XLOC_342952	0.0296	0.2632	0.112462	0.972499
XLOC_128504	XLOC_214574-760	0.0297	0.136	0.218382	0.305123
XLOC_117457	XLOC_119578	0.0297	0.1377	0.215686	0.969132
XLOC_059535	XLOC_197011	0.0297	0.1587	0.187146	0.892974
XLOC_132322	XLOC_429147	0.0298	0.1973	0.151039	-0.265127
XLOC_031287	XLOC_157723	0.0298	0.2016	0.147817	0.771146
XLOC_040545	XLOC_216229	0.0299	0.1286	0.232504	0.968065
XLOC_001643	XLOC_262923	0.03	0.092	0.326087	0.98861
XLOC_368763	XLOC_381465	0.03	0.1231	0.243704	0.902066
XLOC_143206	XLOC_168152	0.03	0.1524	0.19685	0.67599
XLOC_188527	XLOC_390356	0.03	0.1634	0.183599	0.498754
XLOC_073882	XLOC_444261	0.03	0.2003	0.149775	-0.39467
XLOC_083578	XLOC_365636	0.0301	0.3166	0.0950726	0.969397
XLOC_053692	XLOC_180402	0.0303	0.1357	0.223287	0.866473
XLOC_277064	XLOC_398240	0.0303	0.1481	0.204591	0.897258
XLOC_073846	XLOC_403541	0.0305	0.1827	0.16694	0.995408
XLOC_027630	XLOC_463833	0.0306	0.1495	0.204682	0.989365
XLOC_089323	XLOC_107019	0.0306	0.1672	0.183014	-0.273146
XLOC_044219	XLOC_267329	0.0307	0.1081	0.283996	0.983944
XLOC_157239	XLOC_215644	0.0307	0.1352	0.227071	0.888963
XLOC_096030	XLOC_188113	0.0307	0.1599	0.191995	0.943206
XLOC_122344	XLOC_148383	0.0308	0.1529	0.201439	0.704521
XLOC_207022	XLOC_225477	0.0309	0.1248	0.247596	0.999931
XLOC_065378	XLOC_373892	0.0309	0.159	0.19434	0.915813
XLOC_063238	XLOC_072481	0.0309	0.1592	0.194095	0.987769
XLOC_078659	XLOC_202299	0.031	0.1589	0.195091	0.548199
XLOC_315518	XLOC_410470	0.031	0.211	0.146919	0.983591
XLOC_067938	XLOC_284849	0.0311	0.1289	0.241272	-0.330945
XLOC_315385	XLOC_432768	0.0314	0.1011	0.310584	0.667423
XLOC_099910	XLOC_289035	0.0314	0.2373	0.132322	-0.991502
XLOC_122864	XLOC_211483	0.0315	0.1463	0.215311	0.92963
XLOC_013502	XLOC_215728	0.0315	0.1638	0.192308	0.976719
XLOC_057591	XLOC_390821	0.0315	0.1691	0.18628	0.894238
XLOC_016725	XLOC_359685	0.0316	0.1941	0.162803	0.223822
XLOC_260068-899	XLOC_461385-1462	0.0316	0.2162	0.146161	-0.0190095
XLOC_203809	XLOC_283252	0.0316	0.2584	0.122291	0.839977
XLOC_210575	XLOC_335699	0.0316	0.2972	0.106326	0.329614
XLOC_166218	XLOC_227728	0.0317	0.1655	0.191541	0.847692
XLOC_182143	XLOC_313238	0.0317	0.1751	0.181039	0.490281
XLOC_148767	XLOC_158196	0.0318	0.1629	0.195212	-0.168789
XLOC_095535	XLOC_471184	0.0318	0.1702	0.186839	0.978042
XLOC_249943	XLOC_372933	0.0319	0.1877	0.169952	0.313587
XLOC_013500	XLOC_215729	0.032	0.2709	0.118125	0.84122
XLOC_088575	XLOC_335640	0.0321	0.1483	0.216453	-0.323347
XLOC_083552	XLOC_357202	0.0321	0.1845	0.173984	0.64197
XLOC_234563	XLOC_437176	0.0321	0.2429	0.132153	0.985578
XLOC_099940	XLOC_339202	0.0322	0.1538	0.209363	0.772533
XLOC_166791	XLOC_379777	0.0322	0.1567	0.205488	0.498646
XLOC_184593	XLOC_431360	0.0322	0.1703	0.189078	0.655003
XLOC_219475	XLOC_428443	0.0323	0.1468	0.220027	0.998509
XLOC_077474	XLOC_308464-1044	0.0323	0.1501	0.21519	0.481893
XLOC_090347	XLOC_121430	0.0323	0.1517	0.21292	0.247133
XLOC_315515	XLOC_410476	0.0324	0.2528	0.128165	0.985419
XLOC_230809	XLOC_348319	0.0326	0.1089	0.299357	-0.344785
XLOC_219491	XLOC_428449	0.0326	0.1447	0.225294	0.86698
XLOC_006814	XLOC_077510	0.0326	0.1643	0.198418	0.937121
XLOC_126997	XLOC_270888	0.0326	0.1807	0.18041	0.949389
XLOC_052408	XLOC_137866	0.0326	0.1819	0.179219	0.979833
XLOC_013883	XLOC_140097	0.0327	0.1727	0.189346	0.904944
XLOC_039815	XLOC_181935	0.0328	0.149	0.220134	-0.0346091
XLOC_120588	XLOC_248303	0.0328	0.1739	0.188614	0.911772
XLOC_061400	XLOC_205110	0.0328	0.1882	0.174283	0.755589
XLOC_065391-238	XLOC_373906-1222	0.0329	0.1457	0.225806	0.612218
XLOC_101272	XLOC_354662	0.0329	0.1613	0.203968	0.984502
XLOC_100888	XLOC_198166	0.0329	0.2669	0.123267	0.920269
XLOC_137546-503	XLOC_187720	0.033	0.1181	0.279424	0.98053
XLOC_184212	XLOC_429918	0.033	0.1899	0.173776	0.544832
XLOC_356596	XLOC_395711	0.0331	0.1498	0.220961	0.800921
XLOC_029665	XLOC_317824	0.0332	0.1105	0.300452	0.850127
XLOC_269338	XLOC_414377	0.0332	0.1747	0.19004	0.022866
XLOC_382846	XLOC_455812	0.0332	0.1854	0.179072	0.0439956
XLOC_008890	XLOC_339769	0.0333	0.2513	0.132511	0.575881
XLOC_093126	XLOC_282166	0.0334	0.2087	0.160038	0.999985
XLOC_182473	XLOC_240666	0.0335	0.1506	0.222444	0.706578
XLOC_082382	XLOC_301263	0.0336	0.3958	0.0848914	-0.0571272
XLOC_197977	XLOC_323524	0.034	0.0845	0.402367	0.882632
XLOC_077425	XLOC_436284	0.034	0.1486	0.228802	0.785559
XLOC_019005	XLOC_372120	0.034	0.1555	0.21865	0.945265
XLOC_026772	XLOC_092006	0.0341	0.2005	0.170075	0.949799
XLOC_165879	XLOC_309027	0.0342	0.182	0.187912	0.986094
XLOC_122775	XLOC_300117	0.0342	0.1937	0.176562	0.998945
XLOC_165332	XLOC_248871	0.0342	0.1991	0.171773	0.988057
XLOC_132840	XLOC_144951	0.0342	0.2816	0.121449	-0.192442
XLOC_110726	XLOC_458784	0.0343	0.0854	0.401639	0.979053
XLOC_277198	XLOC_342964	0.0343	0.1266	0.270932	0.972451
XLOC_191883	XLOC_236782	0.0343	0.1822	0.188255	0.977043
XLOC_042177	XLOC_143836	0.0344	0.1831	0.187875	0.826232
XLOC_276166	XLOC_340247	0.0348	0.1579	0.220393	0.989417
XLOC_107181	XLOC_135461	0.0348	0.214	0.162617	0.938404
XLOC_245606	XLOC_394591	0.0348	0.2506	0.138867	0.971439
XLOC_201189	XLOC_295197	0.0349	0.137	0.254745	0.994494
XLOC_313420	XLOC_392988	0.035	0.176	0.198864	0.977364
XLOC_026064	XLOC_193273	0.0352	0.1326	0.26546	-0.217385
XLOC_042169	XLOC_143826	0.0353	0.2025	0.174321	0.970114
XLOC_123952	XLOC_293598	0.0354	0.2019	0.175334	0.94233
XLOC_036028	XLOC_334085	0.0355	0.1687	0.210433	0.0879185
XLOC_280299	XLOC_455624	0.0355	0.2025	0.175309	0.779015
XLOC_022876	XLOC_465681	0.0355	0.203	0.174877	-0.638244
XLOC_093329	XLOC_242914	0.0356	0.1286	0.276827	-0.565134
XLOC_186596	XLOC_242373	0.0356	0.2216	0.16065	0.874527
XLOC_069277	XLOC_151991	0.0358	0.158	0.226582	0.750762
XLOC_149539	XLOC_296170	0.0358	0.2291	0.156264	0.883144
XLOC_167472	XLOC_398224	0.0359	0.1681	0.213563	0.980536
XLOC_407751	XLOC_433809	0.036	0.1625	0.221538	0.47332
XLOC_092386	XLOC_170921	0.036	0.1769	0.203505	0.828638
XLOC_107187	XLOC_135467	0.036	0.2075	0.173494	-0.0908436
XLOC_186151	XLOC_351275	0.036	0.2442	0.14742	0.719619
XLOC_073596	XLOC_342688	0.0361	0.1092	0.330586	0.620934
XLOC_260045	XLOC_457375	0.0362	0.1044	0.346743	0.602429
XLOC_047648	XLOC_390161	0.0362	0.131	0.276336	0.502947
XLOC_346181	XLOC_443260	0.0362	0.2006	0.180459	0.972062
XLOC_078677	XLOC_443240	0.0363	0.1487	0.244116	0.950928
XLOC_287231	XLOC_425141	0.0365	0.1611	0.226567	-0.726552
XLOC_166299	XLOC_299007	0.0366	0.1298	0.281972	0.523254
XLOC_252525	XLOC_259122	0.0367	0.1719	0.213496	0.923342
XLOC_086468	XLOC_123858	0.0367	0.1764	0.20805	0.980798
XLOC_040826	XLOC_081116	0.0368	0.1511	0.243547	0.192066
XLOC_182133	XLOC_313227	0.0368	0.1691	0.217623	0.550029
XLOC_225044	XLOC_249394	0.0369	0.1583	0.233102	0.850434
XLOC_102701	XLOC_182302	0.0369	0.2964	0.124494	0.952499
XLOC_118853	XLOC_299172	0.037	0.1979	0.186963	0.612978
XLOC_013428	XLOC_141967	0.0371	0.1318	0.281487	0.944298
XLOC_270755	XLOC_412084	0.0372	0.1358	0.273932	0.684477
XLOC_167475	XLOC_398218	0.0373	0.1207	0.309031	0.996939
XLOC_060825	XLOC_465602	0.0374	0.0962	0.388773	-0.520842
XLOC_104173	XLOC_126376	0.0374	0.1436	0.260446	0.948536
XLOC_252149	XLOC_284744	0.0374	0.1494	0.250335	0.975858
XLOC_090779	XLOC_372602	0.0375	0.1359	0.275938	-0.140953
XLOC_072659	XLOC_447928	0.0375	0.1567	0.239311	0.984753
XLOC_104273	XLOC_120260	0.0377	0.1619	0.23286	-0.457707
XLOC_118377	XLOC_208299	0.0378	0.1361	0.277737	-0.0905989
XLOC_189746	XLOC_443318	0.0379	0.134	0.282836	0.626552
XLOC_129777	XLOC_182773	0.038	0.1442	0.263523	0.607042
XLOC_092864	XLOC_190002	0.0382	0.1445	0.26436	0.883003
XLOC_337287	XLOC_409029	0.0382	0.1563	0.244402	0.863807
XLOC_252012	XLOC_354276	0.0382	0.1848	0.20671	0.996839
XLOC_160631	XLOC_214170-755	0.0383	0.0945	0.405291	0.0203829
XLOC_184645	XLOC_393494	0.0383	0.1992	0.192269	0.779356
XLOC_197599	XLOC_229846	0.0383	0.2236	0.171288	0.283655
XLOC_000892	XLOC_377889	0.0384	0.1126	0.34103	0.45643
XLOC_086418	XLOC_258329	0.0385	0.1589	0.242291	0.642494
XLOC_221231	XLOC_250652	0.0386	0.1677	0.230173	0.985405
XLOC_288925-988	XLOC_421620-1357	0.0388	0.2373	0.163506	0.898266
XLOC_252148	XLOC_284743	0.0389	0.1058	0.367675	0.317755
XLOC_006811	XLOC_077512	0.0389	0.1284	0.30296	0.279866
XLOC_096431	XLOC_397134	0.0389	0.1557	0.249839	-0.268388
XLOC_083805	XLOC_262204	0.0389	0.1594	0.24404	0.865084
XLOC_117982	XLOC_402178	0.0389	0.3106	0.125241	0.997721
XLOC_201188	XLOC_295198	0.039	0.1487	0.262273	0.994167
XLOC_182741	XLOC_271354	0.039	0.1728	0.225694	0.994412
XLOC_162583	XLOC_465177	0.039	0.1759	0.221717	0.88508
XLOC_092863	XLOC_190003	0.0392	0.1882	0.208289	0.402373
XLOC_011294	XLOC_191151	0.0393	0.2656	0.147967	0.821569
XLOC_159324	XLOC_358075	0.0394	0.3085	0.127715	0.463914
XLOC_104768	XLOC_144518	0.0395	0.1903	0.207567	0.12901
XLOC_262247	XLOC_397192	0.0396	0.1636	0.242054	0.95246
XLOC_053724	XLOC_208115	0.0396	0.2018	0.196234	0.99214
XLOC_049209	XLOC_085648	0.0397	0.1856	0.213901	0.978182
XLOC_051041	XLOC_161096	0.0399	0.1331	0.299775	-0.0087858
XLOC_111055	XLOC_437316	0.0399	0.1875	0.2128	0.844205
XLOC_132721	XLOC_317852	0.0399	0.2283	0.17477	-0.239277
XLOC_461795	XLOC_464234	0.04	0.1154	0.34662	0.501888
XLOC_201652	XLOC_341215	0.04	0.1325	0.301887	0.811323
XLOC_158337	XLOC_178970	0.04	0.2458	0.162734	-0.0023196
XLOC_225900	XLOC_400672	0.0402	0.2327	0.172755	0.899981
XLOC_132375	XLOC_339199	0.0403	0.1405	0.286833	-0.0012704
XLOC_374807	XLOC_411438	0.0404	0.1446	0.279391	0.973552
XLOC_166291	XLOC_299011	0.0404	0.1452	0.278237	0.937647
XLOC_001048	XLOC_441240	0.0404	0.1766	0.228766	0.601716
XLOC_404954	XLOC_464548	0.0405	0.1737	0.233161	0.667383
XLOC_134806	XLOC_463555	0.0405	0.1757	0.230507	0.433434
XLOC_111538	XLOC_432591	0.0406	0.1646	0.246659	0.281525
XLOC_266113	XLOC_296998	0.041	0.1521	0.26956	0.630066
XLOC_056206-204	XLOC_378683	0.041	0.1581	0.25933	0.728237
XLOC_092479	XLOC_125638	0.041	0.1788	0.229306	0.453296
XLOC_023323	XLOC_363901	0.041	0.282	0.14539	0.980636
XLOC_307795	XLOC_347447	0.0412	0.1049	0.392755	0.65458
XLOC_249170	XLOC_250534	0.0413	0.1463	0.282297	0.529269
XLOC_156339	XLOC_284270	0.0413	0.266	0.155263	0.623299
XLOC_075762	XLOC_103507-378	0.0415	0.1306	0.317764	-0.112891
XLOC_079960	XLOC_083710	0.0416	0.1609	0.258546	0.873588
XLOC_078136	XLOC_406417	0.0417	0.1875	0.2224	0.998565
XLOC_011047-41	XLOC_033628	0.0418	0.1272	0.328616	-0.841482
XLOC_020632	XLOC_463925	0.0418	0.1446	0.289073	0.189181
XLOC_033965	XLOC_151207	0.0418	0.1618	0.258344	0.811787
XLOC_028183	XLOC_241373	0.0418	0.1823	0.229292	0.922941
XLOC_114938	XLOC_345958	0.0419	0.2074	0.202025	0.577764
XLOC_097057	XLOC_435029	0.042	0.2024	0.20751	0.707739
XLOC_289733	XLOC_390365	0.0421	0.1375	0.306182	0.645478
XLOC_175017	XLOC_390327	0.0424	0.1823	0.232584	0.99466
XLOC_181542	XLOC_195616	0.0424	0.2312	0.183391	0.610876
XLOC_336239	XLOC_434768	0.0425	0.1356	0.313422	0.908967
XLOC_001360	XLOC_345255	0.0426	0.1068	0.398876	0.998202
XLOC_274598	XLOC_320131	0.0426	0.1582	0.269279	0.25383
XLOC_173701	XLOC_217629	0.0426	0.2164	0.196858	0.959325
XLOC_175613	XLOC_291460	0.0427	0.2006	0.212861	0.981128
XLOC_121697	XLOC_385511	0.0428	0.109	0.392661	0.966451
XLOC_143363	XLOC_444120	0.0428	0.2225	0.19236	0.846731
XLOC_235588	XLOC_350165	0.0428	0.2412	0.177446	0.991857
XLOC_014631	XLOC_021276	0.043	0.1785	0.240896	0.955212
XLOC_029042	XLOC_042239	0.0431	0.2275	0.189451	0.996559
XLOC_283764	XLOC_441521	0.0432	0.2731	0.158184	0.162808
XLOC_099198	XLOC_103069	0.0433	0.1741	0.248708	-0.255655
XLOC_146170	XLOC_193418	0.0434	0.1211	0.358382	0.747725
XLOC_007443	XLOC_203711	0.0434	0.1625	0.267077	0.638296
XLOC_002195	XLOC_018627	0.0435	0.2426	0.179308	0.920697
XLOC_231536	XLOC_355404	0.0436	0.1354	0.322009	0.894409
XLOC_039550	XLOC_161079	0.0437	0.195	0.224103	0.238878
XLOC_127692	XLOC_240471	0.0437	0.2028	0.215483	0.994449
XLOC_000888	XLOC_377903	0.0438	0.2006	0.218345	-0.256273
XLOC_129644	XLOC_214722	0.0438	0.2429	0.180321	0.478925
XLOC_094583	XLOC_195646	0.0438	0.247	0.177328	0.812679
XLOC_294353	XLOC_359411	0.0439	0.1822	0.240944	0.994263
XLOC_274599	XLOC_320127	0.044	0.2679	0.16424	0.0928785
XLOC_254513	XLOC_360156	0.0441	0.1607	0.274424	-0.481606
XLOC_014289	XLOC_380214	0.0443	0.2374	0.186605	-0.452764
XLOC_033939	XLOC_158458	0.0443	0.2864	0.154679	0.850974
XLOC_183212	XLOC_339671	0.0444	0.1026	0.432749	0.998832
XLOC_156277	XLOC_407151	0.0445	0.1544	0.288212	0.993234
XLOC_218215	XLOC_455534	0.0445	0.1622	0.274353	0.978789
XLOC_266562	XLOC_428224	0.0446	0.1871	0.238375	0.674045
XLOC_117923	XLOC_131472	0.0447	0.1717	0.260338	0.609943
XLOC_346173	XLOC_443250	0.0447	0.1782	0.250842	0.125747
XLOC_144085	XLOC_157496	0.0448	0.1823	0.245749	0.788971
XLOC_079300-287	XLOC_375298	0.0449	0.2102	0.213606	0.991563
XLOC_349272	XLOC_356061	0.0449	0.2175	0.206437	0.560027
XLOC_295374	XLOC_358663	0.0452	0.1458	0.310014	0.99308
XLOC_298661	XLOC_385385	0.0452	0.1507	0.299934	-0.21236
XLOC_036584	XLOC_441623	0.0452	0.1669	0.270821	0.978978
XLOC_102692	XLOC_182306	0.0455	0.2256	0.201684	0.631476
XLOC_182995	XLOC_372430	0.0455	0.242	0.188017	0.239395
XLOC_078657	XLOC_202294	0.0459	0.2119	0.216612	-0.294273
XLOC_244509	XLOC_453404	0.0461	0.2035	0.226536	0.124315
XLOC_045750	XLOC_288860	0.0461	0.2072	0.22249	0.788159
XLOC_080145	XLOC_096940	0.0462	0.1361	0.339456	-0.141298
XLOC_173700	XLOC_217630	0.0463	0.2123	0.218088	0.995717
XLOC_348627	XLOC_354349	0.0466	0.2205	0.211338	-0.0751949
XLOC_072927	XLOC_132476	0.0466	0.2372	0.196459	0.933397
XLOC_053136	XLOC_149054	0.0469	0.2114	0.221854	-0.181471
XLOC_033577	XLOC_192881	0.0472	0.1896	0.248945	-0.753436
XLOC_074099	XLOC_173890	0.0472	0.199	0.237186	0.939366
XLOC_298648	XLOC_385393	0.0472	0.2221	0.212517	0.981189
XLOC_242996	XLOC_377299	0.0473	0.1172	0.403584	0.986312
XLOC_035945	XLOC_166989	0.0473	0.1356	0.34882	0.996584
XLOC_099904	XLOC_289031	0.0473	0.2277	0.207729	0.854723
XLOC_100889	XLOC_198167	0.0474	0.1565	0.302875	0.851097
XLOC_034066	XLOC_352453	0.0474	0.1657	0.286059	0.976907
XLOC_231535	XLOC_355402	0.0474	0.2005	0.236409	0.958764
XLOC_161642	XLOC_410201	0.0475	0.1712	0.277453	0.996149
XLOC_309497	XLOC_400330	0.0475	0.174	0.272989	0.993507
XLOC_084493	XLOC_171183	0.0476	0.175	0.272	0.773306
XLOC_266586	XLOC_428210-1375	0.0476	0.1934	0.246122	0.955678
XLOC_162580	XLOC_465175	0.0477	0.1358	0.351252	0.911238
XLOC_013507	XLOC_215724	0.0477	0.1814	0.262955	0.236793
XLOC_189407	XLOC_361803	0.0478	0.2559	0.186792	0.938393
XLOC_050654	XLOC_119352	0.0479	0.1883	0.254381	-0.753637
XLOC_150754	XLOC_200651	0.0482	0.2098	0.229743	0.775919
XLOC_004927	XLOC_167377	0.0483	0.257	0.187938	0.995037
XLOC_111702	XLOC_143372	0.0484	0.2072	0.233591	0.916572
XLOC_225195	XLOC_302291	0.0487	0.1573	0.309599	0.960463
XLOC_077821	XLOC_252353	0.0487	0.2301	0.211647	0.0210954
XLOC_010305	XLOC_226597	0.0488	0.1959	0.249107	0.938269
XLOC_032842	XLOC_077312	0.049	0.1696	0.288915	0.0238722
XLOC_033982	XLOC_451767	0.0491	0.1244	0.394695	0.545346
XLOC_195125	XLOC_435843	0.0491	0.1435	0.34216	0.879866
XLOC_031419	XLOC_390361	0.0491	0.1485	0.33064	0.760819
XLOC_115585	XLOC_187382	0.0491	0.2233	0.219884	-0.390555
XLOC_123948	XLOC_293603	0.0492	0.1847	0.266378	0.978073
XLOC_212932	XLOC_322995	0.0493	0.2869	0.171837	0.997017
XLOC_178849	XLOC_303841	0.0493	0.3219	0.153153	0.617653
XLOC_022834	XLOC_446293	0.0495	0.1477	0.335139	-0.349175
XLOC_129651	XLOC_214710	0.0496	0.2174	0.228151	0.596793
XLOC_044203	XLOC_267341	0.0496	0.2269	0.218599	0.764632
XLOC_089081	XLOC_270230	0.0497	0.1873	0.26535	0.154246
XLOC_057669	XLOC_138505	0.0497	0.2212	0.224684	0.396486
XLOC_123971	XLOC_293584	0.0499	0.1418	0.351904	0.308763
XLOC_022878	XLOC_465686	0.0499	0.2071	0.240946	0.783686
XLOC_124003	XLOC_192931	0.05	0.1368	0.365497	0.221817
XLOC_155319	XLOC_470271	0.05	0.18	0.277778	0.709296
XLOC_309283	XLOC_445954	0.05	0.2055	0.243309	-0.115434
XLOC_066700	XLOC_297792	0.0501	0.1636	0.306235	0.655516
XLOC_175921	XLOC_403570	0.0502	0.1527	0.328749	0.645591
XLOC_088651	XLOC_139328	0.0504	0.138	0.365217	0.955616
XLOC_029294	XLOC_398243	0.0504	0.2088	0.241379	0.942498
XLOC_369871	XLOC_443931	0.0505	0.1818	0.277778	0.771665
XLOC_205786	XLOC_273689	0.0505	0.2871	0.175897	0.846817
XLOC_049198	XLOC_085665	0.0506	0.1554	0.325611	0.993138
XLOC_049196	XLOC_085666	0.0506	0.1863	0.271605	0.377661
XLOC_132332	XLOC_429156	0.0508	0.179	0.283799	0.10322
XLOC_090781	XLOC_372604	0.051	0.1382	0.36903	0.99616
XLOC_077424	XLOC_436283	0.051	0.1597	0.319349	0.262023
XLOC_021760	XLOC_343498	0.051	0.1683	0.30303	0.956992
XLOC_138132	XLOC_464732	0.0512	0.1469	0.348536	0.214874
XLOC_098329	XLOC_350580	0.0512	0.2229	0.229699	-0.260727
XLOC_076185	XLOC_099981	0.0513	0.1278	0.401408	0.747094
XLOC_053142	XLOC_149048	0.0515	0.1955	0.263427	0.938189
XLOC_144865	XLOC_469937	0.0516	0.1492	0.345845	0.993443
XLOC_123832	XLOC_158725	0.0516	0.1873	0.275494	0.996187
XLOC_046854	XLOC_302527	0.0517	0.1719	0.300756	0.135205
XLOC_235022	XLOC_368748	0.0518	0.2172	0.23849	0.898724
XLOC_356594	XLOC_395713	0.0519	0.1861	0.278882	0.507931
XLOC_036108	XLOC_413173	0.0522	0.114	0.457895	0.987764
XLOC_086616-318	XLOC_216165-765	0.0523	0.136	0.384559	0.999907
XLOC_183213	XLOC_339670	0.0523	0.1574	0.332274	0.950969
XLOC_036374	XLOC_194433	0.0523	0.2476	0.211228	0.351157
XLOC_000264	XLOC_448742	0.0525	0.2725	0.192661	0.137119
XLOC_136061	XLOC_148301	0.0526	0.15	0.350667	0.952305
XLOC_057635	XLOC_139959	0.0526	0.2194	0.239745	0.968691
XLOC_072651	XLOC_447937	0.0527	0.1799	0.292941	0.946193
XLOC_073285	XLOC_121938	0.0527	0.2072	0.254344	0.769105
XLOC_074303	XLOC_260368	0.0528	0.1979	0.266801	0.339896
XLOC_033291	XLOC_198153	0.0532	0.1949	0.27296	0.503587
XLOC_135248	XLOC_242587	0.0532	0.218	0.244037	0.976361
XLOC_055670	XLOC_257661	0.0534	0.2141	0.249416	0.719292
XLOC_193906	XLOC_204429	0.0534	0.5566	0.0959396	1
XLOC_356604	XLOC_395708	0.0536	0.1856	0.288793	0.96723
XLOC_179568	XLOC_226246	0.0537	0.1593	0.3371	-0.203971
XLOC_382833	XLOC_455822	0.0539	0.1302	0.413978	0.764603
XLOC_091365	XLOC_191281	0.054	0.1269	0.425532	0.408108
XLOC_183844	XLOC_339448	0.054	0.1444	0.373961	0.735901
XLOC_067943	XLOC_284857	0.0541	0.1705	0.317302	0.227948
XLOC_401818	XLOC_445372	0.0542	0.151	0.35894	0.286412
XLOC_096346	XLOC_165141	0.0543	0.1876	0.289446	0.940396
XLOC_358274	XLOC_453697	0.0544	0.1957	0.277976	0.83185
XLOC_001993	XLOC_108624	0.0544	0.2253	0.241456	0.852227
XLOC_358287	XLOC_453713	0.0547	0.1865	0.293298	0.771341
XLOC_257945	XLOC_287728	0.0548	0.176	0.311364	0.93703
XLOC_179574	XLOC_226242	0.0548	0.1842	0.297503	0.871811
XLOC_191477	XLOC_311436	0.0548	0.2479	0.221057	0.936814
XLOC_092620	XLOC_418507	0.0549	0.1551	0.353965	0.772311
XLOC_445111	XLOC_457855	0.0549	0.194	0.28299	0.980692
XLOC_132719	XLOC_317850	0.055	0.2199	0.250114	0.549664
XLOC_295586	XLOC_407126	0.0552	0.1824	0.302632	0.96093
XLOC_249738	XLOC_311813	0.0554	0.1392	0.397989	0.178017
XLOC_183233	XLOC_339647	0.0555	0.1718	0.32305	0.522286
XLOC_136845	XLOC_192455	0.0555	0.2181	0.25447	-0.205806
XLOC_001999	XLOC_108615	0.0556	0.1278	0.435055	0.0887267
XLOC_039051	XLOC_232087	0.056	0.2868	0.195258	0.700906
XLOC_205789	XLOC_273682	0.056	0.3108	0.18018	0.334294
XLOC_000464	XLOC_122555	0.0561	0.2349	0.238825	0.137621
XLOC_140654	XLOC_237907	0.0561	0.2367	0.237009	0.0474452
XLOC_078542	XLOC_359314	0.0562	0.2636	0.213202	0.80499
XLOC_311712	XLOC_374263	0.0562	0.2754	0.204067	0.840704
XLOC_041502	XLOC_246690	0.0563	0.1443	0.390159	0.802134
XLOC_090140	XLOC_168204	0.0564	0.1471	0.383413	0.366742
XLOC_030757	XLOC_194706	0.0565	0.1811	0.311982	0.987489
XLOC_114949	XLOC_345948	0.0566	0.1444	0.391967	0.999444
XLOC_106189-391	XLOC_271253	0.0568	0.1462	0.388509	0.179266
XLOC_257946	XLOC_287731	0.0568	0.2049	0.277208	0.846422
XLOC_093331	XLOC_242913	0.0571	0.1706	0.334701	0.446777
XLOC_051846	XLOC_224655	0.0571	0.2523	0.226318	-0.487786
XLOC_213524	XLOC_465183	0.0572	0.2357	0.242681	-0.0591453
XLOC_074305	XLOC_260366	0.0573	0.1582	0.3622	0.977868
XLOC_064370	XLOC_121464	0.0574	0.1608	0.356965	0.999196
XLOC_212945	XLOC_322989	0.0575	0.1948	0.295175	0.509309
XLOC_058518	XLOC_172854	0.0575	0.2405	0.239085	0.839689
XLOC_086349	XLOC_464378	0.0576	0.1429	0.403079	0.831924
XLOC_063932	XLOC_239144	0.0576	0.1773	0.324873	0.727636
XLOC_027210	XLOC_110489	0.0577	0.192	0.300521	-0.0319274
XLOC_157510	XLOC_320429	0.0577	0.2188	0.263711	0.226567
XLOC_146200	XLOC_193395	0.0584	0.1686	0.346382	-0.273796
XLOC_028187	XLOC_241376	0.0584	0.1836	0.318083	0.39928
XLOC_257838	XLOC_405110	0.0584	0.2422	0.241123	0.96722
XLOC_063739	XLOC_364337	0.0587	0.0899	0.652948	0.482277
XLOC_130783	XLOC_422578-1361	0.059	0.2166	0.272392	-0.213695
XLOC_130568	XLOC_328476	0.059	0.3437	0.171661	0.706674
XLOC_257935	XLOC_287722	0.0591	0.1285	0.459922	-0.571764
XLOC_236839	XLOC_260895	0.0594	0.2309	0.257254	0.479929
XLOC_257497	XLOC_297115	0.0596	0.2261	0.2636	0.864298
XLOC_026765	XLOC_092009	0.0598	0.1885	0.317241	0.594531
XLOC_132842	XLOC_144953	0.0599	0.1348	0.444362	0.449624
XLOC_138449	XLOC_242225	0.0599	0.2134	0.280694	0.979288
XLOC_074107	XLOC_173879	0.0599	0.2656	0.225527	0.535526
XLOC_183231	XLOC_339648	0.0602	0.1718	0.350407	0.987018
XLOC_123233	XLOC_317761	0.0602	0.2091	0.287901	0.947781
XLOC_078647	XLOC_202283	0.0605	0.2518	0.24027	0.444664
XLOC_064006	XLOC_395422	0.061	0.2444	0.249591	0.870861
XLOC_061409	XLOC_205119	0.061	0.2665	0.228893	0.223752
XLOC_004499	XLOC_212149	0.0616	0.2426	0.253916	0.778618
XLOC_104762	XLOC_144521	0.0616	0.2529	0.243575	0.801384
XLOC_111537	XLOC_432592	0.0617	0.1622	0.380395	-0.396305
XLOC_156478	XLOC_468987	0.0617	0.2293	0.26908	0.93897
XLOC_073866	XLOC_403533	0.0619	0.2174	0.284729	0.928967
XLOC_011286	XLOC_191142	0.062	0.1951	0.317786	0.365378
XLOC_248850	XLOC_426688	0.062	0.3569	0.173718	0.921361
XLOC_036813	XLOC_175048	0.0621	0.098	0.633673	0.856194
XLOC_154466	XLOC_362122	0.0621	0.3975	0.156226	0.998033
XLOC_101443	XLOC_281088	0.0622	0.1768	0.35181	0.98185
XLOC_080132-293	XLOC_096932	0.0622	0.1935	0.321447	0.998602
XLOC_014326	XLOC_072327	0.0622	0.2466	0.25223	0.985859
XLOC_115327	XLOC_181271	0.0623	0.3096	0.201227	0.97948
XLOC_067003	XLOC_139542	0.0625	0.276	0.226449	0.988204
XLOC_175989	XLOC_326680	0.0626	0.1336	0.468563	0.591016
XLOC_156480	XLOC_468985	0.063	0.2068	0.304642	0.538583
XLOC_189752	XLOC_443315	0.0631	0.2224	0.283723	0.630906
XLOC_050901	XLOC_089809	0.0632	0.219	0.288584	-0.374977
XLOC_149861	XLOC_331402	0.0633	0.2516	0.25159	0.760752
XLOC_244510	XLOC_453406	0.0634	0.2023	0.313396	0.992234
XLOC_052410	XLOC_137870	0.0634	0.2096	0.302481	0.909001
XLOC_004928	XLOC_167378	0.0635	0.1826	0.347755	0.997769
XLOC_099861	XLOC_203725	0.0636	0.173	0.36763	0.994393
XLOC_001355	XLOC_345262	0.0637	0.2345	0.271642	0.883575
XLOC_098669	XLOC_249567	0.0638	0.2072	0.307915	0.297149
XLOC_013884	XLOC_140096	0.0638	0.2918	0.218643	0.0778747
XLOC_071197	XLOC_127079	0.0639	0.2072	0.308398	0.872624
XLOC_219826	XLOC_324417	0.0642	0.2271	0.282695	0.945801
XLOC_074614	XLOC_335308	0.065	0.2091	0.310856	0.789629
XLOC_277068	XLOC_398226	0.0651	0.2347	0.277375	0.919864
XLOC_314198	XLOC_434909	0.0651	0.3059	0.212815	-0.428065
XLOC_009561	XLOC_031155	0.0652	0.165	0.395152	0.983315
XLOC_083551	XLOC_357203	0.0652	0.2376	0.274411	0.857458
XLOC_193909	XLOC_204425	0.0656	0.1089	0.602388	0.999757
XLOC_200071	XLOC_411994	0.0658	0.2106	0.312441	-0.238325
XLOC_201933	XLOC_241179	0.0658	0.2269	0.289996	0.980347
XLOC_254511	XLOC_360158	0.0658	0.2297	0.286461	0.639872
XLOC_095634	XLOC_398484-1299	0.0662	0.1697	0.3901	0.501617
XLOC_052541	XLOC_186113	0.0667	0.2438	0.273585	0.996494
XLOC_194535	XLOC_235332	0.0671	0.1658	0.404704	0.727677
XLOC_068340	XLOC_444789	0.0671	0.1803	0.372158	0.975432
XLOC_147996	XLOC_203197	0.0672	0.2338	0.287425	0.819884
XLOC_000272	XLOC_448733	0.0677	0.118	0.573729	0.882897
XLOC_346178	XLOC_443257	0.0677	0.198	0.341919	-0.658653
XLOC_383029	XLOC_385140	0.0677	0.1998	0.338839	0.992944
XLOC_161399	XLOC_164615	0.0678	0.1929	0.351477	0.490488
XLOC_036681	XLOC_233773	0.0678	0.2905	0.233391	0.861005
XLOC_127523	XLOC_340902	0.0679	0.152	0.446711	0.981823
XLOC_149472	XLOC_399420	0.0683	0.172	0.397093	0.999659
XLOC_185530	XLOC_223743	0.0684	0.2261	0.302521	0.777061
XLOC_037119	XLOC_119467	0.0685	0.2019	0.339277	0.99663
XLOC_157686	XLOC_222235	0.0686	0.2868	0.239191	0.524362
XLOC_062115	XLOC_062538	0.0689	0.1374	0.501456	0.0445188
XLOC_094584	XLOC_195645	0.069	0.3918	0.17611	0.58374
XLOC_134862	XLOC_455384	0.0691	0.1732	0.398961	0.260211
XLOC_113313	XLOC_410815	0.0694	0.1557	0.445729	0.129066
XLOC_057357	XLOC_163433	0.0696	0.1401	0.496788	-0.0877269
XLOC_253147	XLOC_334533	0.0699	0.1887	0.370429	0.969588
XLOC_383015	XLOC_385150	0.07	0.1971	0.35515	0.828581
XLOC_217317	XLOC_377585	0.0701	0.189	0.370899	0.790162
XLOC_186588	XLOC_242386	0.0702	0.1605	0.437383	-0.41122
XLOC_003443	XLOC_205844	0.0705	0.1504	0.46875	0.991654
XLOC_032010	XLOC_354887	0.0706	0.1436	0.491643	-0.0281646
XLOC_250806	XLOC_333730	0.0706	0.1442	0.489598	0.301091
XLOC_180620	XLOC_212126	0.0707	0.2873	0.246084	0.935123
XLOC_189454	XLOC_201820	0.0708	0.2337	0.302953	0.815369
XLOC_030762	XLOC_194695	0.071	0.1941	0.365791	0.939858
XLOC_079250	XLOC_386900	0.0714	0.1828	0.390591	0.999209
XLOC_092817	XLOC_131602	0.072	0.1286	0.559876	-0.233523
XLOC_091024	XLOC_160270	0.072	0.2714	0.265291	0.459632
XLOC_350502	XLOC_449620	0.0721	0.1685	0.427893	0.853405
XLOC_260440	XLOC_348264	0.0722	0.2786	0.259153	0.278362
XLOC_078197	XLOC_158507	0.0726	0.3219	0.225536	0.681069
XLOC_061569	XLOC_106201	0.0728	0.1655	0.439879	0.978242
XLOC_166217	XLOC_227729	0.0731	0.197	0.371066	-0.776802
XLOC_125068	XLOC_450846	0.0738	0.2067	0.357039	0.990757
XLOC_162455	XLOC_244317	0.074	0.2229	0.331987	0.147627
XLOC_061650	XLOC_353557	0.0742	0.168	0.441667	0.954833
XLOC_377031	XLOC_406541	0.0745	0.2051	0.363237	0.963548
XLOC_219621	XLOC_327824	0.0746	0.2747	0.271569	0.907728
XLOC_132379	XLOC_339207	0.0747	0.16	0.466875	0.990002
XLOC_170486	XLOC_295841	0.0749	0.1651	0.453664	0.920927
XLOC_182461	XLOC_240670	0.0754	0.2048	0.368164	0.904023
XLOC_160331	XLOC_432614	0.0757	0.2012	0.376243	0.44307
XLOC_135247	XLOC_242588	0.0761	0.2251	0.338072	0.965645
XLOC_025909	XLOC_237101	0.0766	0.3018	0.25381	0.939122
XLOC_062368	XLOC_235466	0.0767	0.2549	0.300902	0.683177
XLOC_039197	XLOC_147962	0.0768	0.2683	0.286247	0.852052
XLOC_184584	XLOC_431366	0.077	0.3656	0.210613	0.691842
XLOC_032844	XLOC_077309	0.0771	0.2266	0.340247	0.313576
XLOC_064010	XLOC_395419	0.0778	0.2557	0.304263	-0.0776869
XLOC_019002	XLOC_372118	0.0782	0.1985	0.393955	0.660696
XLOC_020692	XLOC_100341	0.0782	0.2082	0.3756	-0.138636
XLOC_140566	XLOC_163570	0.0789	0.2143	0.368175	0.0159443
XLOC_041503	XLOC_310073	0.0792	0.285	0.277895	0.609362
XLOC_295394	XLOC_358687	0.0796	0.3358	0.237046	0.997162
XLOC_189309	XLOC_231884	0.0797	0.2211	0.36047	0.973662
XLOC_006812	XLOC_077511	0.0799	0.2636	0.303111	0.665856
XLOC_067002	XLOC_139543	0.08	0.1972	0.40568	-0.657254
XLOC_195944	XLOC_374989	0.08	0.2157	0.370885	0.107096
XLOC_168149-614	XLOC_355406	0.0802	0.2636	0.304249	0.604442
XLOC_177246-647	XLOC_374278	0.0805	0.1882	0.427736	0.181754
XLOC_125063	XLOC_450853	0.0806	0.2542	0.317073	0.99982
XLOC_300080	XLOC_439334	0.0817	0.2001	0.408296	0.981413
XLOC_047649	XLOC_390160	0.0817	0.2614	0.312548	-0.586374
XLOC_063935	XLOC_239143	0.0821	0.3026	0.271315	0.980549
XLOC_142742	XLOC_317814	0.0823	0.3247	0.253465	0.948962
XLOC_356589	XLOC_395719	0.0824	0.1923	0.428497	0.977392
XLOC_162339	XLOC_248074	0.0826	0.3821	0.216174	0.910919
XLOC_260040	XLOC_457381	0.0828	0.2786	0.2972	0.997778
XLOC_461789	XLOC_464228	0.083	0.1967	0.421962	0.511025
XLOC_026782	XLOC_091993	0.0831	0.1855	0.447978	0.702649
XLOC_243531	XLOC_394370	0.0833	0.3525	0.236312	0.984917
XLOC_017451	XLOC_408588	0.0834	0.2911	0.286499	0.608059
XLOC_074318	XLOC_353172	0.0842	0.3519	0.239273	0.850249
XLOC_121231	XLOC_408135	0.0843	0.2134	0.395033	0.999987
XLOC_221235	XLOC_250648	0.0847	0.1478	0.573072	0.994875
XLOC_058918	XLOC_188286	0.0847	0.1998	0.423924	0.264333
XLOC_294347	XLOC_359400	0.0849	0.2078	0.408566	0.834139
XLOC_143375	XLOC_443550	0.0852	0.3092	0.27555	0.0400617
XLOC_219821	XLOC_324411	0.0852	0.3627	0.234905	0.92005
XLOC_107075	XLOC_176154	0.0853	0.3186	0.267734	0.990247
XLOC_183842	XLOC_339436	0.0859	0.2051	0.41882	0.820425
XLOC_293694	XLOC_438772	0.0859	0.3173	0.270722	0.223571
XLOC_156276	XLOC_407150	0.0861	0.2106	0.408832	-0.4983
XLOC_195421	XLOC_360620	0.0862	0.3333	0.258626	0.0608344
XLOC_092480	XLOC_125641	0.0868	0.3052	0.284404	0.962507
XLOC_033569	XLOC_192877	0.0871	0.2461	0.353921	0.839052
XLOC_118832	XLOC_299164	0.0872	0.2388	0.365159	0.847615
XLOC_445116	XLOC_457859	0.0879	0.1258	0.698728	0.979058
XLOC_284193	XLOC_468819	0.0886	0.2295	0.386057	0.957664
XLOC_037144	XLOC_119481	0.0892	0.2385	0.374004	0.989114
XLOC_047629	XLOC_186701	0.0895	0.1501	0.596269	0.98786
XLOC_349257	XLOC_356030	0.0901	0.2546	0.353888	0.898618
XLOC_073875	XLOC_444258	0.0904	0.2327	0.388483	0.712296
XLOC_072656	XLOC_447931	0.0911	0.2981	0.305602	0.83859
XLOC_029660	XLOC_317810	0.0914	0.3169	0.288419	0.985735
XLOC_136150	XLOC_318920	0.0916	0.1888	0.485169	0.94416
XLOC_150292	XLOC_264132	0.0919	0.2982	0.308182	0.828985
XLOC_315383	XLOC_432769	0.0925	0.2469	0.374646	0.999284
XLOC_031950	XLOC_231725	0.093	0.2653	0.350547	0.353695
XLOC_110784	XLOC_397054	0.0931	0.114	0.816667	0.996072
XLOC_042721	XLOC_471384	0.0932	0.3705	0.251552	0.760849
XLOC_262244	XLOC_397195	0.0937	0.1968	0.476118	0.973457
XLOC_076182	XLOC_099984	0.0939	0.1834	0.511996	0.959477
XLOC_210582	XLOC_335705	0.0948	0.2815	0.336767	0.429679
XLOC_303602	XLOC_467030	0.0948	0.3075	0.308293	0.9872
XLOC_123780	XLOC_130316	0.095	0.1826	0.520263	0.996777
XLOC_056210	XLOC_378672	0.0952	0.2986	0.318821	0.99921
XLOC_266596	XLOC_389387	0.0958	0.3021	0.317114	0.856679
XLOC_215517	XLOC_352031	0.0958	0.3065	0.312561	-0.0349633
XLOC_102710	XLOC_120416	0.0959	0.207	0.463285	0.779037
XLOC_107184	XLOC_135464	0.0961	0.2425	0.396289	0.946581
XLOC_044881	XLOC_255366	0.0965	0.1633	0.590937	0.935854
XLOC_298662	XLOC_385384	0.0974	0.362	0.269061	0.999987
XLOC_118966	XLOC_197448	0.0976	0.2729	0.35764	0.845812
XLOC_207582	XLOC_371059	0.0982	0.2292	0.428447	0.771765
XLOC_080106	XLOC_389100	0.0983	0.2192	0.448449	-0.45484
XLOC_036035	XLOC_334093	0.0986	0.2506	0.393456	0.831136
XLOC_033600	XLOC_136068	0.0987	0.3202	0.308245	0.0794531
XLOC_098745	XLOC_465560	0.099	0.283	0.349823	0.99846
XLOC_020644	XLOC_450106	0.0993	0.1581	0.628083	-0.462026
XLOC_174299	XLOC_232560	0.0999	0.2072	0.482143	0.999717
XLOC_161652	XLOC_410189	0.1	0.2108	0.474383	0.990744
XLOC_136062	XLOC_148300	0.101	0.2446	0.412919	0.931677
XLOC_181535	XLOC_195610	0.1013	0.1895	0.534565	0.968563
XLOC_160632	XLOC_214169	0.1013	0.3633	0.278833	0.653437
XLOC_195239	XLOC_286747	0.1014	0.2663	0.380774	0.956477
XLOC_029039	XLOC_042236	0.102	0.2923	0.348957	0.900333
XLOC_074273	XLOC_343763	0.1023	0.2544	0.402123	-0.798899
XLOC_191479	XLOC_311432	0.103	0.2128	0.484023	0.999965
XLOC_156110	XLOC_386207	0.1036	0.2151	0.481636	0.195447
XLOC_012957	XLOC_063763	0.1037	0.2597	0.399307	0.513634
XLOC_180311	XLOC_323883	0.1044	0.2363	0.441811	0.563572
XLOC_102137	XLOC_425965	0.1047	0.273	0.383516	0.955982
XLOC_097165	XLOC_203019	0.1051	0.2674	0.393044	0.267694
XLOC_072921	XLOC_132481	0.1051	0.3657	0.287394	0.249882
XLOC_048753	XLOC_411444	0.1057	0.334	0.316467	0.990634
XLOC_231836	XLOC_364415	0.1069	0.2449	0.436505	0.998133
XLOC_299448	XLOC_385710	0.1072	0.2333	0.459494	0.645696
XLOC_175628	XLOC_291453	0.1073	0.1808	0.593473	0.426277
XLOC_404953	XLOC_464549	0.1075	0.2582	0.416344	0.857804
XLOC_225202	XLOC_302283	0.1079	0.2238	0.482127	0.999544
XLOC_230811	XLOC_348314	0.108	0.539	0.200371	0.839008
XLOC_055585	XLOC_237960	0.1088	0.1444	0.753463	-0.410984
XLOC_314563	XLOC_335887	0.1088	0.216	0.503704	0.987993
XLOC_160333	XLOC_432617	0.1093	0.2041	0.535522	0.367281
XLOC_225897	XLOC_400670	0.11	0.2113	0.520587	0.946662
XLOC_009527	XLOC_154059	0.11	0.2531	0.434611	0.0196901
XLOC_218780	XLOC_337522	0.1102	0.3167	0.347963	-0.558571
XLOC_281863	XLOC_435611	0.1102	0.3168	0.347854	0.40683
XLOC_202530	XLOC_248768	0.1103	0.4123	0.267524	-0.168903
XLOC_269324	XLOC_414363	0.1112	0.4927	0.225695	0.944819
XLOC_123778	XLOC_130315	0.1114	0.4501	0.247501	-0.150103
XLOC_029657	XLOC_317805	0.1122	0.4243	0.264436	0.92649
XLOC_189306	XLOC_231886	0.1133	0.3114	0.363841	0.955371
XLOC_256456	XLOC_261904	0.1137	0.3331	0.341339	0.823868
XLOC_029834	XLOC_211036	0.1138	0.3204	0.355181	0.98968
XLOC_349258	XLOC_356031	0.1147	0.3166	0.362287	0.336556
XLOC_195244	XLOC_286753	0.1168	0.2319	0.503665	0.758144
XLOC_014298	XLOC_380203	0.1168	0.2903	0.402342	0.617033
XLOC_040819	XLOC_081121	0.1177	0.2749	0.428156	0.81382
XLOC_348602	XLOC_354362	0.1187	0.3495	0.339628	0.949259
XLOC_171984	XLOC_223310	0.119	0.3553	0.334928	0.972285
XLOC_081418	XLOC_348453	0.1191	0.338	0.352367	0.817734
XLOC_237496	XLOC_272166	0.1197	0.3752	0.31903	0.490168
XLOC_174524	XLOC_461572	0.1207	0.1726	0.699305	0.997109
XLOC_137412	XLOC_333136	0.1207	0.3224	0.37438	0.712026
XLOC_032018	XLOC_354879	0.1208	0.2958	0.408384	0.951124
XLOC_139240	XLOC_441469	0.1209	0.303	0.39901	0.779154
XLOC_010345	XLOC_433098	0.121	0.3221	0.37566	0.824454
XLOC_045753	XLOC_288867	0.1223	0.3102	0.394262	0.547679
XLOC_085373	XLOC_141099	0.1227	0.4738	0.25897	0.0532826
XLOC_331986	XLOC_392026	0.1229	0.3331	0.368958	0.293185
XLOC_348596	XLOC_354365	0.1231	0.3486	0.353127	-0.257458
XLOC_132165	XLOC_423918	0.1233	0.2762	0.446416	0.974743
XLOC_443609	XLOC_466404	0.1247	0.3444	0.362079	0.809413
XLOC_175990	XLOC_326679	0.1248	0.2215	0.563431	0.999996
XLOC_021757	XLOC_343502	0.1253	0.2462	0.508936	0.956925
XLOC_088466	XLOC_359035	0.126	0.3232	0.389851	0.812207
XLOC_033432	XLOC_363587	0.1263	0.3021	0.418073	0.838243
XLOC_258576	XLOC_392098	0.1271	0.2506	0.507183	0.999262
XLOC_004706	XLOC_228049	0.1283	0.2297	0.558555	0.509623
XLOC_205807	XLOC_459619	0.1283	0.2444	0.524959	0.444553
XLOC_168148	XLOC_355405	0.1288	0.3369	0.382309	0.702543
XLOC_162566	XLOC_465143	0.1288	0.3961	0.32517	0.474722
XLOC_035344	XLOC_382890	0.1293	0.4329	0.298683	0.782308
XLOC_100984	XLOC_157856	0.1314	0.2676	0.491031	0.963291
XLOC_033943	XLOC_158453	0.1328	0.371	0.357951	0.969471
XLOC_170612	XLOC_362152	0.1335	0.4092	0.326246	0.78218
XLOC_416723	XLOC_459848	0.1352	0.2567	0.526685	0.80755
XLOC_078141	XLOC_406412	0.1355	0.2871	0.471961	0.994439
XLOC_250813	XLOC_333727	0.1359	0.3129	0.434324	0.19275
XLOC_174565	XLOC_373838	0.1364	0.2218	0.614968	0.999897
XLOC_036806	XLOC_175040	0.1364	0.278	0.490647	0.317587
XLOC_443612	XLOC_466402	0.1367	0.2632	0.519377	0.932284
XLOC_064298	XLOC_111765	0.1375	0.2113	0.650734	0.963202
XLOC_233317	XLOC_468131	0.138	0.3662	0.376843	0.877274
XLOC_059244	XLOC_410609	0.1381	0.3571	0.386726	0.964302
XLOC_154464	XLOC_362139	0.1386	0.3806	0.364162	0.994703
XLOC_249175	XLOC_250538	0.1387	0.2753	0.503814	0.826562
XLOC_287230	XLOC_425138	0.1392	0.3595	0.387204	0.722822
XLOC_104267	XLOC_120266	0.1392	0.3781	0.368157	0.994728
XLOC_221574	XLOC_404183	0.1428	0.2803	0.509454	-0.287073
XLOC_095373	XLOC_413664	0.1444	0.3455	0.417945	0.92812
XLOC_142739	XLOC_317828	0.1446	0.4479	0.32284	0.927845
XLOC_039555	XLOC_161077	0.1453	0.2641	0.55017	0.765023
XLOC_057358	XLOC_163432	0.1467	0.3481	0.421431	0.998683
XLOC_077822	XLOC_252365	0.147	0.3758	0.391166	0.986187
XLOC_101271	XLOC_354667	0.1474	0.393	0.375064	0.999849
XLOC_228750	XLOC_287301	0.1476	0.4202	0.351261	0.960071
XLOC_041501	XLOC_246692	0.149	0.3425	0.435036	0.996864
XLOC_037733	XLOC_243384	0.1494	0.4337	0.344478	0.563924
XLOC_289744	XLOC_390388	0.1496	0.375	0.398933	0.877858
XLOC_008327	XLOC_453408	0.1508	0.3416	0.441452	0.947148
XLOC_183012	XLOC_372417	0.151	0.3617	0.417473	-0.213555
XLOC_190468	XLOC_237395	0.1511	0.3268	0.462362	0.878452
XLOC_085372	XLOC_141098	0.1526	0.2738	0.557341	0.815413
XLOC_157505	XLOC_320436	0.1535	0.3983	0.385388	0.633648
XLOC_004917	XLOC_167367	0.1537	0.3473	0.442557	0.739005
XLOC_199936	XLOC_309615	0.154	0.5329	0.288985	0.952711
XLOC_172914	XLOC_224463	0.1549	0.4619	0.335354	0.993753
XLOC_229868	XLOC_374096	0.1557	0.3256	0.478194	0.999953
XLOC_094277	XLOC_105664	0.1565	0.3324	0.470818	0.978548
XLOC_105568	XLOC_357599	0.1571	0.4095	0.383639	0.920616
XLOC_127008	XLOC_270884	0.1581	0.3305	0.478366	0.996
XLOC_057595	XLOC_390824	0.1602	0.3439	0.465833	0.0822263
XLOC_115586	XLOC_187381	0.1612	0.5307	0.30375	0.606294
XLOC_219476-774	XLOC_428444-1378	0.1623	0.394	0.411929	-0.340469
XLOC_134248	XLOC_189694	0.1633	0.5647	0.28918	0.94229
XLOC_021761	XLOC_343497	0.1644	0.4048	0.406126	0.152893
XLOC_058914	XLOC_188290	0.1646	0.3631	0.453319	0.872169
XLOC_249753	XLOC_311823	0.1654	0.3456	0.478588	0.629285
XLOC_186150	XLOC_351268	0.1661	0.326	0.509509	0.148183
XLOC_054163	XLOC_288874	0.1664	0.2667	0.623922	0.0910824
XLOC_046074	XLOC_220623	0.1677	0.3683	0.455335	0.995657
XLOC_180625	XLOC_212120	0.1692	0.5429	0.31166	0.960224
XLOC_150755	XLOC_200650	0.1701	0.3286	0.517651	0.260092
XLOC_196607	XLOC_324992	0.1713	0.3714	0.461228	0.69705
XLOC_256451	XLOC_261906	0.1732	0.4923	0.351818	-0.0610912
XLOC_061652	XLOC_353558	0.1734	0.2278	0.761194	-0.728641
XLOC_230815	XLOC_348307	0.1752	0.3504	0.5	0.917456
XLOC_244074	XLOC_351870	0.1768	0.3974	0.444892	0.80515
XLOC_000455	XLOC_122547	0.1773	0.3974	0.44615	0.871798
XLOC_123240-450	XLOC_317782-1067	0.1774	0.5481	0.323664	0.859333
XLOC_036354	XLOC_098660	0.178	0.293	0.607509	0.847647
XLOC_244355	XLOC_433861	0.1803	0.431	0.418329	0.955123
XLOC_074319	XLOC_353173	0.1807	0.3217	0.561703	0.983896
XLOC_003469	XLOC_205859	0.1859	0.2393	0.776849	0.430141
XLOC_065201	XLOC_140251	0.1869	0.4178	0.447343	-0.269489
XLOC_137405	XLOC_333158	0.1872	0.3639	0.514427	0.985366
XLOC_276167	XLOC_340248	0.189	0.3251	0.58136	0.992111
XLOC_256447	XLOC_261907	0.1896	0.3849	0.492595	0.332559
XLOC_170869	XLOC_215264	0.1897	0.2913	0.651219	-0.356488
XLOC_336241	XLOC_434779	0.1905	0.5141	0.37055	-0.483794
XLOC_091366	XLOC_191282	0.1909	0.4276	0.446445	0.734046
XLOC_185527	XLOC_223736	0.1912	0.374	0.51123	0.0671217
XLOC_064007	XLOC_395421	0.1924	0.3996	0.481481	0.758264
XLOC_181212	XLOC_279422	0.193	0.4111	0.469472	0.841494
XLOC_250803	XLOC_333732	0.1979	0.453	0.436865	0.40211
XLOC_114945	XLOC_345951	0.1983	0.2566	0.772798	0.894968
XLOC_295585	XLOC_407131-1308	0.1997	0.5244	0.380816	0.918737
XLOC_065382	XLOC_373895	0.2013	0.346	0.581792	0.999624
XLOC_022873	XLOC_465666	0.2033	0.3127	0.650144	0.328318
XLOC_029800	XLOC_211045	0.2037	0.6419	0.317339	0.129497
XLOC_147200	XLOC_218519	0.2051	0.5037	0.407187	0.856393
XLOC_394734	XLOC_424498	0.2054	0.3516	0.584187	-0.0537808
XLOC_192013	XLOC_334462	0.2061	0.4377	0.47087	0.992944
XLOC_142219	XLOC_148792	0.2081	0.4638	0.448685	0.819516
XLOC_055587	XLOC_237961	0.2082	0.4713	0.441757	0.976316
XLOC_133621	XLOC_296248	0.2093	0.327	0.640061	0.979498
XLOC_052250	XLOC_422337	0.2093	0.3779	0.55385	0.962298
XLOC_299441	XLOC_385718	0.2099	0.5252	0.399657	0.0528775
XLOC_018215	XLOC_298139	0.212	0.5045	0.420218	-0.475337
XLOC_308317	XLOC_364019	0.215	0.5396	0.398443	0.932748
XLOC_237498	XLOC_272163	0.2176	0.4893	0.444717	0.774932
XLOC_234561	XLOC_437178	0.2205	0.5726	0.385086	-0.368152
XLOC_184587	XLOC_431363	0.2211	0.5446	0.405986	0.52955
XLOC_022837	XLOC_446287	0.2294	0.561	0.408913	0.488673
XLOC_127000	XLOC_270886	0.2305	0.7182	0.320941	0.319971
XLOC_013503	XLOC_215727	0.2321	0.3976	0.583753	0.817692
XLOC_025014	XLOC_163159	0.2331	0.3597	0.64804	0.84599
XLOC_195943	XLOC_374988	0.2347	0.386	0.608031	0.298095
XLOC_239571	XLOC_439107	0.2377	0.5631	0.422128	0.958802
XLOC_133612	XLOC_296259	0.2406	0.4509	0.533599	0.948584
XLOC_025408	XLOC_195689	0.2435	0.4008	0.607535	0.843515
XLOC_104170	XLOC_126381	0.2472	0.3197	0.773225	0.656921
XLOC_090791	XLOC_372610	0.2474	0.3319	0.745405	0.713351
XLOC_102711	XLOC_120417	0.2513	0.5116	0.491204	0.953194
XLOC_174298	XLOC_232558	0.2514	0.5135	0.489581	0.907556
XLOC_013394	XLOC_235904	0.2521	0.4965	0.507754	0.999904
XLOC_143355	XLOC_444127	0.2564	0.3688	0.695228	0.997084
XLOC_265189	XLOC_420199	0.2566	0.4191	0.612264	0.959539
XLOC_075769	XLOC_103509	0.2572	0.6336	0.405934	-0.815485
XLOC_132162	XLOC_423920	0.2743	0.4519	0.606993	0.999155
XLOC_027724	XLOC_427207	0.2748	0.5661	0.485427	0.471885
XLOC_026206	XLOC_461593	0.2755	0.5341	0.515821	0.970143
XLOC_010344	XLOC_433096	0.2784	0.6603	0.421627	0.458205
XLOC_024047	XLOC_144236	0.2856	0.6065	0.470899	0.908975
XLOC_165878	XLOC_309026	0.2896	0.4984	0.581059	0.978434
XLOC_050652	XLOC_119351	0.294	0.5746	0.51166	0.107875
XLOC_157959	XLOC_363642	0.3092	0.4619	0.669409	0.902052
XLOC_230813	XLOC_348312	0.3108	0.7575	0.410297	0.811306
XLOC_337278	XLOC_409013	0.3159	0.4765	0.662959	0.202388
XLOC_059238	XLOC_410608	0.3329	0.4009	0.830382	0.317048
XLOC_157314	XLOC_442027	0.3339	0.6353	0.525578	0.623506
XLOC_305497	XLOC_352117	0.3343	0.9582	0.348883	0.927515
XLOC_159676	XLOC_179823	0.3351	0.7297	0.45923	-0.823848
XLOC_006357	XLOC_371626	0.3377	1.2057	0.280086	-0.412269
XLOC_037738	XLOC_243385	0.3423	0.5609	0.610269	0.911441
XLOC_096901	XLOC_243838	0.3515	0.7336	0.479144	0.795484
XLOC_257835	XLOC_405115	0.3571	0.8233	0.433742	0.322534
XLOC_130564	XLOC_328492	0.3577	0.9053	0.395118	0.887822
XLOC_078533	XLOC_359312	0.3662	0.5271	0.694745	0.414328
XLOC_116456	XLOC_269391	0.3721	0.7161	0.51962	0.971801
XLOC_217990	XLOC_292355	0.381	0.6422	0.593273	0.984303
XLOC_014758	XLOC_278058	0.3843	0.6103	0.62969	0.958525
XLOC_102997	XLOC_372721	0.4058	0.6418	0.632284	0.879787
XLOC_270749	XLOC_412080	0.4511	0.825	0.546788	0.989215
XLOC_079258	XLOC_386892	0.4569	0.7315	0.624607	0.217361
XLOC_118973	XLOC_197464	0.4595	0.7551	0.608529	0.0486727
XLOC_103851	XLOC_170250	0.4684	0.8385	0.558617	0.904792
XLOC_086541	XLOC_456239	0.4871	0.786	0.61972	0.801068
XLOC_078674	XLOC_443231	0.4917	0.7948	0.618646	0.971793
XLOC_140652	XLOC_237906	0.4943	0.6856	0.720974	0.081648
XLOC_107634	XLOC_440177	0.5843	1.0589	0.551799	-0.0261106
XLOC_228602	XLOC_455311	0.6108	1.5004	0.407091	0.785287
XLOC_025014	XLOC_163159	0.2331	0.3597	0.84599
XLOC_183012	XLOC_372417	0.151	0.3617	-0.213555
XLOC_298662	XLOC_385384	0.0974	0.362	0.999985
XLOC_219821	XLOC_324411	0.0852	0.3627	0.92005
XLOC_058914	XLOC_188290	0.1646	0.3631	0.872169
XLOC_120585	XLOC_248295	0.1189	0.3632	0.999905
XLOC_160632	XLOC_214169	0.1013	0.3633	0.653437
XLOC_137405	XLOC_333158	0.1872	0.3639	0.985366
XLOC_029049	XLOC_042243	0.0295	0.3648	0.998225
XLOC_184584	XLOC_431366	0.077	0.3656	0.691842
XLOC_072921	XLOC_132481	0.1051	0.3657	0.363016
XLOC_233317	XLOC_468131	0.138	0.3662	0.877274
XLOC_046074	XLOC_220623	0.1677	0.3683	0.995657
XLOC_143355	XLOC_444127	0.2564	0.3688	0.995216
XLOC_042721	XLOC_471384	0.0932	0.3705	0.76085
XLOC_033943	XLOC_158453	0.1328	0.371	0.969471
XLOC_196607	XLOC_324992	0.1713	0.3714	0.69705
XLOC_185527	XLOC_223736	0.1912	0.374	0.0671217
XLOC_289744	XLOC_390388	0.1496	0.375	0.877858
XLOC_237496	XLOC_272166	0.1197	0.3752	0.490168
XLOC_077822	XLOC_252365	0.147	0.3758	0.950925
XLOC_052250	XLOC_422337	0.2093	0.3779	0.962298
XLOC_104267	XLOC_120266	0.1392	0.3781	0.967799
XLOC_154464	XLOC_362139	0.1386	0.3806	0.994703
XLOC_162339	XLOC_248074	0.0826	0.3821	0.910919
XLOC_248849	XLOC_426689	0.1451	0.3837	0.99906
XLOC_256447	XLOC_261907	0.1896	0.3849	0.332559
XLOC_195943	XLOC_374988	0.2347	0.386	0.917302
XLOC_094584	XLOC_195645	0.069	0.3918	0.58374
XLOC_101271	XLOC_354667	0.1474	0.393	0.999691
XLOC_219476-774	XLOC_428444-1378	0.1623	0.394	-0.340469
XLOC_082382	XLOC_301263	0.0336	0.3958	-0.0571272
XLOC_162566	XLOC_465143	0.1288	0.3961	0.474722
XLOC_244074	XLOC_351870	0.1768	0.3974	0.80515
XLOC_000455	XLOC_122547	0.1773	0.3974	0.871798
XLOC_154466	XLOC_362122	0.0621	0.3975	0.998033
XLOC_013503	XLOC_215727	0.2321	0.3976	0.817692
XLOC_157505	XLOC_320436	0.1535	0.3983	0.633648
XLOC_161650	XLOC_410195	0.1632	0.399	-0.972262
XLOC_064007	XLOC_395421	0.1924	0.3996	0.758264
XLOC_025408	XLOC_195689	0.2435	0.4008	0.843515
XLOC_059238	XLOC_410608	0.3329	0.4009	0.317048
XLOC_021761	XLOC_343497	0.1644	0.4048	0.152893
XLOC_170612	XLOC_362152	0.1335	0.4092	0.78218
XLOC_105568	XLOC_357599	0.1571	0.4095	0.920616
XLOC_181212	XLOC_279422	0.193	0.4111	0.841494
XLOC_202530	XLOC_248768	0.1103	0.4123	0.195676
XLOC_065201	XLOC_140251	0.1869	0.4178	-0.269489
XLOC_265189	XLOC_420199	0.2566	0.4191	0.959539
XLOC_228750	XLOC_287301	0.1476	0.4202	0.960071
XLOC_029657	XLOC_317805	0.1122	0.4243	0.92649
XLOC_159498	XLOC_373758	0.1545	0.427	0.0526202
XLOC_091366	XLOC_191282	0.1909	0.4276	0.734046
XLOC_244355	XLOC_433861	0.1803	0.431	0.955123
XLOC_035344	XLOC_382890	0.1293	0.4329	0.782308
XLOC_037733	XLOC_243384	0.1494	0.4337	0.563924
XLOC_192013	XLOC_334462	0.2061	0.4377	0.992944
XLOC_142739	XLOC_317828	0.1446	0.4479	0.927845
XLOC_123778	XLOC_130315	0.1114	0.4501	-0.150103
XLOC_133612	XLOC_296259	0.2406	0.4509	0.948584
XLOC_132162	XLOC_423920	0.2743	0.4519	0.999155
XLOC_250803	XLOC_333732	0.1979	0.453	0.40211
XLOC_172914	XLOC_224463	0.1549	0.4619	0.988405
XLOC_157959	XLOC_363642	0.3092	0.4619	0.902052
XLOC_142219	XLOC_148792	0.2081	0.4638	0.819516
XLOC_245607	XLOC_394594	0.1449	0.4639	-0.396097
XLOC_064300	XLOC_111767	0.1191	0.4658	0.904337
XLOC_055587	XLOC_237961	0.2082	0.4713	0.976316
XLOC_085373	XLOC_141099	0.1227	0.4738	0.0532826
XLOC_337278	XLOC_409013	0.3159	0.4765	0.202388
XLOC_194532	XLOC_235319	0.219	0.4797	0.790024
XLOC_177022	XLOC_440164	0.1575	0.4835	0.999996
XLOC_237498	XLOC_272163	0.2176	0.4893	0.774932
XLOC_256451	XLOC_261906	0.1732	0.4923	-0.0610912
XLOC_269324	XLOC_414363	0.1112	0.4927	0.944819
XLOC_013394	XLOC_235904	0.2521	0.4965	0.999904
XLOC_165878	XLOC_309026	0.2896	0.4984	0.978434
XLOC_147200	XLOC_218519	0.2051	0.5037	0.856393
XLOC_018215	XLOC_298139	0.212	0.5045	0.0567038
XLOC_102711	XLOC_120417	0.2513	0.5116	0.979033
XLOC_174298	XLOC_232558	0.2514	0.5135	0.907556
XLOC_336241	XLOC_434779	0.1905	0.5141	-0.701047
XLOC_295585	XLOC_407131-1308	0.1997	0.5244	0.918737
XLOC_299441	XLOC_385718	0.2099	0.5252	0.0528775
XLOC_078533	XLOC_359312	0.3662	0.5271	0.574667
XLOC_115586	XLOC_187381	0.1612	0.5307	0.606294
XLOC_199936	XLOC_309615	0.154	0.5329	0.952711
XLOC_026206	XLOC_461593	0.2755	0.5341	0.960685
XLOC_230811	XLOC_348314	0.108	0.539	0.839008
XLOC_308317	XLOC_364019	0.215	0.5396	0.932748
XLOC_180625	XLOC_212120	0.1692	0.5429	0.960224
XLOC_184587	XLOC_431363	0.2211	0.5446	0.52955
XLOC_123240-450	XLOC_317782-1067	0.1774	0.5481	0.859333
XLOC_193906	XLOC_204429	0.0534	0.5566	1
XLOC_037738	XLOC_243385	0.3423	0.5609	0.911441
XLOC_022837	XLOC_446287	0.2294	0.561	0.589155
XLOC_239571	XLOC_439107	0.2377	0.5631	0.907878
XLOC_134248	XLOC_189694	0.1633	0.5647	0.94229
XLOC_157238	XLOC_215642	0.2654	0.5649	0.996825
XLOC_027724	XLOC_427207	0.2748	0.5661	0.471885
XLOC_234561	XLOC_437178	0.2205	0.5726	-0.368152
XLOC_050652	XLOC_119351	0.294	0.5746	0.107875
XLOC_041709	XLOC_293180	0.2382	0.5754	-0.920237
XLOC_407750	XLOC_433810	0.3381	0.58	0.995659
XLOC_024047	XLOC_144236	0.2856	0.6065	0.908975
XLOC_014758	XLOC_278058	0.3843	0.6103	0.958525
XLOC_075769	XLOC_103509	0.2572	0.6336	-0.815485
XLOC_157314	XLOC_442027	0.3339	0.6353	0.623506
XLOC_102997	XLOC_372721	0.4058	0.6418	0.879787
XLOC_029800	XLOC_211045	0.2037	0.6419	0.129497
XLOC_217990	XLOC_292355	0.381	0.6422	0.984303
XLOC_010344	XLOC_433096	0.2784	0.6603	0.458205
XLOC_177255	XLOC_374268	0.3389	0.6703	0.999897
XLOC_140652	XLOC_237906	0.4943	0.6856	0.280867
XLOC_023293	XLOC_461252	0.1903	0.711	0.954119
XLOC_116456	XLOC_269391	0.3721	0.7161	0.971801
XLOC_127000	XLOC_270886	0.2305	0.7182	0.378685
XLOC_159676	XLOC_179823	0.3351	0.7297	-0.823848
XLOC_079258	XLOC_386892	0.4569	0.7315	0.217361
XLOC_096901	XLOC_243838	0.3515	0.7336	0.795484
XLOC_118973	XLOC_197464	0.4595	0.7551	0.0486727
XLOC_230813	XLOC_348312	0.3108	0.7575	0.86647
XLOC_086541	XLOC_456239	0.4871	0.786	0.801069
XLOC_078674	XLOC_443231	0.4917	0.7948	0.932628
XLOC_257835	XLOC_405115	0.3571	0.8233	0.322534
XLOC_270749	XLOC_412080	0.4511	0.825	0.989215
XLOC_231061	XLOC_265974	0.4326	0.8324	0.993848
XLOC_103851	XLOC_170250	0.4684	0.8385	0.904792
XLOC_130564	XLOC_328492	0.3577	0.9053	0.887822
XLOC_008315	XLOC_453415	0.4506	0.9153	-0.109951
XLOC_305497	XLOC_352117	0.3343	0.9582	0.927515
XLOC_107634	XLOC_440177	0.5843	1.0589	-0.0261106
XLOC_170623	XLOC_362153	0.0012	1.1587	0.626065
XLOC_006357	XLOC_371626	0.3377	1.2057	-0.412269
XLOC_228602	XLOC_455311	0.6108	1.5004	0.785287
